# Supplementary material for: Coupling VIGS with Short- and Long-Term Stress Exposure to Understand the Fiskeby III Iron Deficiency Stress Response
Source: Int J Mol Sci. 2022 Dec 30;24(1):647. doi: 10.3390/ijms24010647 (PMC9820625; doi:10.3390/ijms24010647)
Supplement: Supplementary file 1 [file ijms-24-00647-s001.zip]

Archive with 30 entries (27 files):
- ORourke_Fisk_IJMS_92022_Supp 2/
- ORourke_Fisk_IJMS_92022_Supp 2/.DS_Store
- ORourke_Fisk_IJMS_92022_Supp 2/ORourke_Supp Figure S1.pdf
- ORourke_Fisk_IJMS_92022_Supp 2/ORourke_Supp Figure S2.pdf
- ORourke_Fisk_IJMS_92022_Supp 2/ST1 TRT_Leaf_DEGs.xlsx
- ORourke_Fisk_IJMS_92022_Supp 2/ST10 Root DEGs CrossValidation.xlsx
- ORourke_Fisk_IJMS_92022_Supp 2/ST2 TRT_Root_DEGs.xlsx
- ORourke_Fisk_IJMS_92022_Supp 2/ST3 GO Terms with Heatmap Clusters.xlsx
- ORourke_Fisk_IJMS_92022_Supp 2/ST4 IRON_Leaf_DEGs.xlsx
- ORourke_Fisk_IJMS_92022_Supp 2/ST5 IRON_Root_DEGs.xlsx
- ORourke_Fisk_IJMS_92022_Supp 2/ST6 GO VIGS1700 uniqueIron.xlsx
- ORourke_Fisk_IJMS_92022_Supp 2/ST7 DAT_Leaf_DEGs.xlsx
- ORourke_Fisk_IJMS_92022_Supp 2/ST8 DAT_Root_DEGs.xlsx
- ORourke_Fisk_IJMS_92022_Supp 2/ST9 Leaf DEGs CrossValidation.xlsx
- __MACOSX/
- __MACOSX/._ORourke_Fisk_IJMS_92022_Supp 2
- __MACOSX/ORourke_Fisk_IJMS_92022_Supp 2/
- __MACOSX/ORourke_Fisk_IJMS_92022_Supp 2/._.DS_Store
- __MACOSX/ORourke_Fisk_IJMS_92022_Supp 2/._ORourke_SuppFigure1.pdf
- __MACOSX/ORourke_Fisk_IJMS_92022_Supp 2/._ORourke_SuppFigure2.pdf
- __MACOSX/ORourke_Fisk_IJMS_92022_Supp 2/._ST1 TRT_Leaf_DEGs.xlsx
- __MACOSX/ORourke_Fisk_IJMS_92022_Supp 2/._ST10 Root DEGs CrossValidation.xlsx
- __MACOSX/ORourke_Fisk_IJMS_92022_Supp 2/._ST2 TRT_Root_DEGs.xlsx
- __MACOSX/ORourke_Fisk_IJMS_92022_Supp 2/._ST3 GO Terms with Heatmap Clusters.xlsx
- __MACOSX/ORourke_Fisk_IJMS_92022_Supp 2/._ST4 IRON_Leaf_DEGs.xlsx
- __MACOSX/ORourke_Fisk_IJMS_92022_Supp 2/._ST5 IRON_Root_DEGs.xlsx
- __MACOSX/ORourke_Fisk_IJMS_92022_Supp 2/._ST6 GO VIGS1700 uniqueIron.xlsx
- __MACOSX/ORourke_Fisk_IJMS_92022_Supp 2/._ST7 DAT_Leaf_DEGs.xlsx
- __MACOSX/ORourke_Fisk_IJMS_92022_Supp 2/._ST8 DAT_Root_DEGs.xlsx
- __MACOSX/ORourke_Fisk_IJMS_92022_Supp 2/._ST9 Leaf DEGs CrossValidation.xlsx
