# Supplementary material for: Coupling VIGS with Short- and Long-Term Stress Exposure to Understand the Fiskeby III Iron Deficiency Stress Response
Source: Int J Mol Sci. 2022 Dec 30;24(1):647. doi: 10.3390/ijms24010647 (PMC9820625; doi:10.3390/ijms24010647)
Supplement: Supplementary file 1 [file ijms-24-00647-s001.zip › ORourke_Fisk_IJMS_92022_Supp 2/ST1 TRT_Leaf_DEGs.xlsx]

## Sheet: Sheet1
Supplemental Table S1. Differentially expressed genes (DEGs) comparing VIGS_Glyma.05G001700 and VIGS_EV silenced plants in leaves. All DEGs from these analyses are represented, though not all genes are differentially expressed in all comparisons made. Genes are listed in the order of the heatmap in Figure3 A (leaf). Gene IDs correspond to the Williams82 Gmax version 4 genome. (1) HeatMap clusters…
HeatMap Cluster (1)	HeatMap Cluster Color	Order Within Cluster	Overall Heatmap order	GeneID (2)		Log2 1D-Fe [4]	Log2 1D +Fe [2]	Log2 7D -Fe [1]	Log2 7D +Fe [132]		DE 1D-Fe [4]	DE 1D +Fe [2]	DE 7D -Fe [1]	DE 7D +Fe [132]		Gmax_508_Wm82.a4.v1 Locus (2)	Length of Primary Predicted Protein (AA)	Top Uniref100 Viridaeplantae Hit (3)	Best HSP Evalue (E<10-6)	Best HSP Percent Coverage	Top Most Descriptive Uniref100 Viridaeplantae Hit (4)	Best HSP Evalue (E<10-6)	Best HSP Percent Coverage	Top Arabidopsis (TAIR10) BLASTP Hit (5)	Best HSP Evalue (E<10-10)	Best HSP Percent Coverage	GO Biological Process IDs (6)	GO Biological Process Descriptions	GO Molecular Function IDs (7)	GO Molecular Function Descriptions	GO Cellular Component IDs (8)	GO Cellular Component Descriptions	PFAM IDs (9)	PFAM Names	Alternative TAIR10 IDs (10)	Top NCBI_RefSeq BLASTN Hit (11)	Best HSP Evalue (E<10-6)
TL1	LightBLue	1	1	Glyma.01G189800		-0.0725604	0.590176	-0.236096	-3.30609					1		Glyma.01g189800	183	UniRef100_A0A445M534 ADP-ribosylation factor 2 isoform A n=2 Tax=Soja TaxID=1462606 RepID=A0A445M534_GLYSO	8e-131	99.45	UniRef100_A0A445M534 ADP-ribosylation factor 2 isoform A n=2 Tax=Soja TaxID=1462606 RepID=A0A445M534_GLYSO	8e-131	99.45	AT3G62290.1 | Symbols: ATARFA1E, ARFA1E | ADP-ribosylation factor A1E | chr3:23052287-23053545 FORWARD LENGTH=181	5e-117	98.91	GO:0006499 GO:0006886 GO:0016192	N-terminal protein myristoylation; intracellular protein transport; vesicle-mediated transport;	GO:0005525 GO:0016004	GTP binding; phospholipase activator activity;	GO:0005737 GO:0005773 GO:0005794 GO:0005829 GO:0009506	cytoplasm; vacuole; Golgi apparatus; cytosol; plasmodesma	PF08477	Roc;	AT3G62290|ATARFA1E|ARFA1E|ADP-ribosylation factor A1E|T17J13.250	XM_014779066.3	0
TL1	LightBLue	2	2	Glyma.01G211500		0.750647	0.39794	-2.12928	-6.29318					1		Glyma.01g211500	270	UniRef100_A0A0R0LER9 Uncharacterized protein n=2 Tax=Soja TaxID=1462606 RepID=A0A0R0LER9_SOYBN	0	99.63	UniRef100_A0A4D6LSQ0 Myb proto-oncogene protein n=1 Tax=Vigna unguiculata TaxID=3917 RepID=A0A4D6LSQ0_VIGUN	7e-174	99.63	AT4G12350.1 | Symbols: MYB42, AtMYB42 | myb domain protein 42 | chr4:7324912-7326636 FORWARD LENGTH=286	2e-100	92.96	GO:0006355 GO:0030154 GO:2000652	regulation of transcription, DNA-templated; cell differentiation; regulation of secondary cell wall biogenesis;	GO:0003700 GO:0043565 GO:0044212	DNA-binding transcription factor activity; sequence-specific DNA binding; transcription regulatory region DNA binding;	GO:0005634	nucleus	PF00249	Myb_DNA-binding;	AT4G12350|MYB42|AtMYB42|myb domain protein 42|T4C9.190|T4C9_190	XM_003516624.5	0
TL1	LightBLue	3	3	Glyma.02G000500		-1.25494	-0.403815	0.323735	-4.36788					1		Glyma.02g000500	193	UniRef100_A0A0B2Q5Y8 Auxin-induced protein n=2 Tax=Soja TaxID=1462606 RepID=A0A0B2Q5Y8_GLYSO	5e-139	99.48	UniRef100_A0A0B2Q5Y8 Auxin-induced protein n=2 Tax=Soja TaxID=1462606 RepID=A0A0B2Q5Y8_GLYSO	5e-139	99.48	AT5G43700.1 | Symbols: ATAUX2-11, IAA4 | AUX/IAA transcriptional regulator family protein | chr5:17550465-17551206 FORWARD LENGTH=186	8e-81	98.96	GO:0006355 GO:0009733 GO:0009734 GO:0010583	regulation of transcription, DNA-templated; response to auxin; auxin-activated signaling pathway; response to cyclopentenone;	GO:0003677 GO:0003700 GO:0005515 GO:0043565 GO:0044212	DNA binding; DNA-binding transcription factor activity; protein binding; sequence-specific DNA binding; transcription regulatory region DNA binding;	GO:0005634	nucleus	PF02309	AUX_IAA;	AT5G43700|ATAUX2-11|IAA4|AUXIN INDUCIBLE 2-11|indole-3-acetic acid inducible 4|MQD19.3|MQD19_3	XM_003520111.5	0
TL1	LightBLue	4	4	Glyma.02G001500		-0.707146	0.0817354	-2.0458	-3.97055					1		Glyma.02g001500	522	UniRef100_A0A0B2Q5Q1 3-ketoacyl-CoA synthase n=2 Tax=Soja TaxID=1462606 RepID=A0A0B2Q5Q1_GLYSO	0	99.81	UniRef100_A0A0B2Q5Q1 3-ketoacyl-CoA synthase n=2 Tax=Soja TaxID=1462606 RepID=A0A0B2Q5Q1_GLYSO	0	99.81	AT2G26640.1 | Symbols: KCS11 | 3-ketoacyl-CoA synthase 11 | chr2:11330094-11331623 FORWARD LENGTH=509	0	96.93	GO:0006633 GO:0009409 GO:0009416	fatty acid biosynthetic process; response to cold; response to light stimulus;	GO:0102336 GO:0102337 GO:0102338 GO:0102756	3-oxo-arachidoyl-CoA synthase activity; 3-oxo-cerotoyl-CoA synthase activity; 3-oxo-lignoceronyl-CoA synthase activity; very-long-chain 3-ketoacyl-CoA synthase activity;	GO:0005737 GO:0016021	cytoplasm; integral component of membrane	PF08541 PF08392	ACP_syn_III_C; FAE1_CUT1_RppA;	AT2G26640|KCS11|3-ketoacyl-CoA synthase 11|F18A8.1|F18A8_1	XM_003518961.5	0
TL1	LightBLue	5	5	Glyma.02G089500		-1.08521	0.206348	0.0251033	-5.55706					1		Glyma.02g089500	141	UniRef100_C6T3H3 Uncharacterized protein n=2 Tax=Soja TaxID=1462606 RepID=C6T3H3_SOYBN	1e-98	99.29	UniRef100_A0A1S3TT09 uncharacterized protein LOC106758519 n=1 Tax=Vigna radiata var. radiata TaxID=3916 RepID=A0A1S3TT09_VIGRR	2e-59	98.58	NA	NA	NA	NA	NA	NA	NA	NA	NA	NA	NA	AT2G47485	NM_001248847.3	0
TL1	LightBLue	6	6	Glyma.02G109700		-2.56011	0.718934	-1.88431	-7.49476					1		Glyma.02g109700	208	UniRef100_I1JE66 Uncharacterized protein n=3 Tax=Soja TaxID=1462606 RepID=I1JE66_SOYBN	2e-145	99.52	UniRef100_UPI00092E4C8B uncharacterized endoplasmic reticulum membrane protein C16E8.02-like n=1 Tax=Lupinus angustifolius TaxID=3871 RepID=UPI00092E4C8B	1e-107	93.75	AT1G18720.1 | Symbols: | Protein of unknown function (DUF962) | chr1:6458020-6459658 REVERSE LENGTH=206	3e-89	97.12	GO:0046521	sphingoid catabolic process;	GO:0003674	molecular function;	GO:0005634 GO:0009507 GO:0016021	nucleus; chloroplast; integral component of membrane	PF06127	DUF962;	AT1G18720|F6A14.17|F6A14_17	XM_006574275.4	0
TL1	LightBLue	7	7	Glyma.02G122700		-0.267582	0.164732	-0.627412	-2.54539					1		Glyma.02g122700	486	UniRef100_A0A445LN76 Uncharacterized protein n=2 Tax=Soja TaxID=1462606 RepID=A0A445LN76_GLYSO	0	99.79	UniRef100_A0A1S3VZQ4 uncharacterized protein LOC106779831 isoform X1 n=2 Tax=Vigna radiata var. radiata TaxID=3916 RepID=A0A1S3VZQ4_VIGRR	0	99.79	AT2G03810.1 | Symbols: | 18S pre-ribosomal assembly protein gar2-related | chr2:1162703-1164286 FORWARD LENGTH=439	2e-40	72.43	GO:0009786	regulation of asymmetric cell division;	GO:0003674	molecular function;	GO:0005886	plasma membrane	NA	NA	AT2G03810|T18C20.1|T18C20_1	XM_041012348.1	1e-34
TL1	LightBLue	8	8	Glyma.02G188000		0.4212	1.05706	-0.150173	6.0598					1		Glyma.02g188000	498	UniRef100_A0A445LQS0 F-box/kelch-repeat protein isoform A n=1 Tax=Glycine soja TaxID=3848 RepID=A0A445LQS0_GLYSO	0	71.29	UniRef100_A0A445LQS0 F-box/kelch-repeat protein isoform A n=1 Tax=Glycine soja TaxID=3848 RepID=A0A445LQS0_GLYSO	0	71.29	AT3G23880.1 | Symbols: | F-box and associated interaction domains-containing protein | chr3:8622061-8623155 REVERSE LENGTH=364	5e-22	56.83	GO:0008150	biological process;	GO:0003674	molecular function;	GO:0005634	nucleus	PF00646 PF07734	F-box; FBA_1;	AT3G23880|F14O13.6	XM_006575201.4	0
TL1	LightBLue	9	9	Glyma.03G040100		-4.70244	0.927652	-2.07209	-5.80415					1		Glyma.03g040100	143	UniRef100_C6TFP9 Non-specific lipid-transfer protein n=2 Tax=Soja TaxID=1462606 RepID=C6TFP9_SOYBN	2e-77	83.22	UniRef100_C6TFP9 Non-specific lipid-transfer protein n=2 Tax=Soja TaxID=1462606 RepID=C6TFP9_SOYBN	2e-77	83.22	AT2G38540.1 | Symbols: LP1, LTP1, ATLTP1 | lipid transfer protein 1 | chr2:16130418-16130893 FORWARD LENGTH=118	5e-32	81.12	GO:0006869 GO:0071555	lipid transport; cell wall organization;	GO:0005516 GO:0008289	calmodulin binding; lipid binding;	GO:0005576 GO:0005794 GO:0005886 GO:0009505 GO:0009534 GO:0016020 GO:0048046 GO:0099503	extracellular region; Golgi apparatus; plasma membrane; plant-type cell wall; chloroplast thylakoid; membrane; apoplast; secretory vesicle	PF00234	Tryp_alpha_amyl;	AT2G38540|LP1|LTP1|ATLTP1|AtLtpI-4|lipid transfer protein 1|ARABIDOPSIS THALIANA LIPID TRANSFER PROTEIN 1|T6A23.26|T6A23_26|LIPID TRANSFER PROTEIN 1	NM_001253144.2	0
TL1	LightBLue	10	10	Glyma.03G077900		-0.723222	-1.12309	1.06425	-2.40451					1		Glyma.03g077900	558	UniRef100_A0A0B2NYL0 Laccase n=2 Tax=Soja TaxID=1462606 RepID=A0A0B2NYL0_GLYSO	0	99.82	UniRef100_A0A0B2NYL0 Laccase n=2 Tax=Soja TaxID=1462606 RepID=A0A0B2NYL0_GLYSO	0	99.82	AT2G38080.1 | Symbols: IRX12, LAC4, ATLMCO4, LMCO4 | Laccase/Diphenol oxidase family protein | chr2:15934540-15937352 FORWARD LENGTH=558	0	99.82	GO:0006826 GO:0009809 GO:0009834 GO:0046274 GO:0055072 GO:0055114	iron ion transport; lignin biosynthetic process; plant-type secondary cell wall biogenesis; lignin catabolic process; iron ion homeostasis; oxidation-reduction process;	GO:0004322 GO:0005507 GO:0016491 GO:0052716	ferroxidase activity; copper ion binding; oxidoreductase activity; hydroquinone:oxygen oxidoreductase activity;	GO:0005576 GO:0005886 GO:0048046	extracellular region; plasma membrane; apoplast	PF07731 PF07732 PF00394	Cu-oxidase_2; Cu-oxidase_3; Cu-oxidase;	AT2G38080|IRX12|LAC4|ATLMCO4|LMCO4|IRREGULAR XYLEM 12|LACCASE 4|ARABIDOPSIS LACCASE-LIKE MULTICOPPER OXIDASE 4|LACCASE-LIKE MULTICOPPER OXIDASE 4|F16M14.1|F16M14_1	XM_003522102.4	0
TL1	LightBLue	11	11	Glyma.03G089800		0.251202	0.86458	-0.0142571	4.4836					1		Glyma.03g089800	147	UniRef100_A0A0B2P8E6 Uncharacterized protein n=2 Tax=Soja TaxID=1462606 RepID=A0A0B2P8E6_GLYSO	1e-104	99.32	UniRef100_A0A1S3VCC9 uncharacterized protein LOC106773592 n=1 Tax=Vigna radiata var. radiata TaxID=3916 RepID=A0A1S3VCC9_VIGRR	1e-98	99.32	AT5G48500.1 | Symbols: | unknown protein; BEST Arabidopsis thaliana protein match is: unknown protein (TAIR:AT2G10930.1); Has 30201 Blast hits to 17322 proteins in 780 species: Archae - 12; Bacteria - 1396; Metazoa - 17338; Fungi - 3422; Plants - 5037; Viruses - 0; Other Eukaryotes - 2996 (source: NCBI BLink). | chr5:19653235-19654017 FORWARD LENGTH=167	5e-39	93.2	GO:0080167	response to karrikin;	GO:0003674	molecular function;	GO:0005575	cellular component	NA	NA	AT5G48500|MJE7.14|MJE7_14	NM_001249245.2	0
TL1	LightBLue	12	12	Glyma.03G132700		-3.01388	-1.16056	0.0989848	-0.349635		1					Glyma.03g132700	348	UniRef100_Q03773 Glucan endo-1,3-beta-glucosidase n=4 Tax=Soja TaxID=1462606 RepID=E13A_SOYBN	0	99.71	UniRef100_Q03773 Glucan endo-1,3-beta-glucosidase n=4 Tax=Soja TaxID=1462606 RepID=E13A_SOYBN	0	99.71	AT3G57270.1 | Symbols: BG1 | beta-1,3-glucanase 1 | chr3:21191336-21193118 REVERSE LENGTH=340	1e-140	91.95	GO:0005975 GO:0006952	carbohydrate metabolic process; defense response;	GO:0042973	glucan endo-1,3-beta-D-glucosidase activity;	GO:0005576 GO:0005618 GO:0046658	extracellular region; cell wall; anchored component of plasma membrane	PF00332	Glyco_hydro_17;	AT3G57270|BG1|GNS1|beta-1,3-glucanase 1|&#946;-1,3-Glucanase 1|F28O9.120	NM_001251545.1	0
TL1	LightBLue	13	13	Glyma.03G230600		-0.961938	-0.0895084	-1.9521	-2.79251					1		Glyma.03g230600	166	UniRef100_I1JR44 Uncharacterized protein n=1 Tax=Glycine max TaxID=3847 RepID=I1JR44_SOYBN	8e-117	99.4	UniRef100_A0A1S3TQ74 uncharacterized protein LOC106757663 n=1 Tax=Vigna radiata var. radiata TaxID=3916 RepID=A0A1S3TQ74_VIGRR	7e-97	98.19	AT1G09310.1 | Symbols: | Protein of unknown function, DUF538 | chr1:3009109-3009648 FORWARD LENGTH=179	2e-64	91.57	GO:0008150	biological process;	NA	NA	GO:0005576 GO:0005634 GO:0005829 GO:0048046	extracellular region; nucleus; cytosol; apoplast	PF04398	DUF538;	AT1G09310|T31J12.3|T31J12_3	NM_001251396.2	0
TL1	LightBLue	14	14	Glyma.03G244400		0.0488465	-0.156199	-1.45384	-3.41088					1		Glyma.03g244400	476	UniRef100_I1JRK2 Uncharacterized protein n=1 Tax=Glycine max TaxID=3847 RepID=I1JRK2_SOYBN	0	99.79	UniRef100_A0A445LGJ3 Benzyl alcohol O-benzoyltransferase n=1 Tax=Glycine soja TaxID=3848 RepID=A0A445LGJ3_GLYSO	0	99.79	AT5G17540.1 | Symbols: | HXXXD-type acyl-transferase family protein | chr5:5782061-5783682 REVERSE LENGTH=461	3e-161	92.65	NA	NA	GO:0016747	transferase activity, transferring acyl groups other than amino-acyl groups;	GO:0005737	cytoplasm	PF02458	Transferase;	AT5G17540	XM_003521689.5	0
TL1	LightBLue	15	15	Glyma.04G022900		-1.2155	-0.297074	-0.776105	-4.15204					1		Glyma.04g022900	365	UniRef100_I1JT14 Lipase_GDSL domain-containing protein n=2 Tax=Soja TaxID=1462606 RepID=I1JT14_SOYBN	0	99.73	UniRef100_I1JT14 Lipase_GDSL domain-containing protein n=2 Tax=Soja TaxID=1462606 RepID=I1JT14_SOYBN	0	99.73	AT1G75900.1 | Symbols: | GDSL-like Lipase/Acylhydrolase superfamily protein | chr1:28499179-28500943 FORWARD LENGTH=364	1e-156	94.25	GO:0016042	lipid catabolic process;	GO:0016298 GO:0016746	lipase activity; transferase activity, transferring acyl groups;	GO:0005576	extracellular region	PF00657	Lipase_GDSL;	AT1G75900|T4O12.13|T4O12_13	XM_026128150.2	0
TL1	LightBLue	16	16	Glyma.04G035100		0.320865	-0.378805	-0.204009	-3.81347					1		Glyma.04g035100	713	UniRef100_K7KHW4 Protein kinase domain-containing protein n=1 Tax=Glycine max TaxID=3847 RepID=K7KHW4_SOYBN	0	99.86	UniRef100_K7KHW4 Protein kinase domain-containing protein n=1 Tax=Glycine max TaxID=3847 RepID=K7KHW4_SOYBN	0	99.86	AT2G23450.2 | Symbols: | Protein kinase superfamily protein | chr2:9988926-9991244 REVERSE LENGTH=708	0	99.02	GO:0006468 GO:0007166 GO:0016310	protein phosphorylation; cell surface receptor signaling pathway; phosphorylation;	GO:0004674 GO:0005524 GO:0016301	protein serine/threonine kinase activity; ATP binding; kinase activity;	GO:0005886 GO:0016021	plasma membrane; integral component of membrane	PF00069	Pkinase;	AT2G23450|F26B6.10|F26B6_10	XM_003523837.5	0
TL1	LightBLue	17	17	Glyma.04G146800		-0.344505	-0.71388	0.439783	-3.15097					1		Glyma.04g146800	420	UniRef100_K7KK20 DUF676 domain-containing protein n=2 Tax=Soja TaxID=1462606 RepID=K7KK20_SOYBN	0	99.76	UniRef100_K7KK20 DUF676 domain-containing protein n=2 Tax=Soja TaxID=1462606 RepID=K7KK20_SOYBN	0	99.76	AT4G25770.1 | Symbols: | alpha/beta-Hydrolases superfamily protein | chr4:13117821-13119982 REVERSE LENGTH=418	2e-177	91.19	NA	NA	GO:0016787	hydrolase activity;	GO:0005829 GO:0009507	cytosol; chloroplast	PF05057	DUF676;	AT4G25770	XM_003522866.5	0
TL1	LightBLue	18	18	Glyma.04G150900		0.844994	-1.12033	-1.05303	4.65618					1		Glyma.04g150900	966	UniRef100_A0A445L0H0 Protein argonaute PNH1 isoform A n=3 Tax=Soja TaxID=1462606 RepID=A0A445L0H0_GLYSO	0	99.9	UniRef100_A0A445L0H0 Protein argonaute PNH1 isoform A n=3 Tax=Soja TaxID=1462606 RepID=A0A445L0H0_GLYSO	0	99.9	AT5G43810.1 | Symbols: ZLL, PNH, AGO10 | Stabilizer of iron transporter SufD / Polynucleotidyl transferase | chr5:17611939-17616562 FORWARD LENGTH=988	0	88.3	GO:0006417 GO:0007275 GO:0009934 GO:0010072 GO:0010586 GO:0031047 GO:0035019 GO:0051607 GO:1902183	regulation of translation; multicellular organism development; regulation of meristem structural organization; primary shoot apical meristem specification; miRNA metabolic process; gene silencing by RNA; somatic stem cell population maintenance; defense response to virus; regulation of shoot apical meristem development;	GO:0003743 GO:0005515 GO:0035198	translation initiation factor activity; protein binding; miRNA binding;	GO:0005737 GO:0009536	cytoplasm; plastid	PF16487 PF16488 PF08699 PF16486 PF02170 PF02171	ArgoMid; ArgoL2; ArgoL1; ArgoN; PAZ; Piwi;	AT5G43810|ZLL|PNH|AGO10|ZWILLE|PINHEAD|ARGONAUTE 10|MQD19.17|MQD19_17	XM_003523956.5	0
TL1	LightBLue	19	19	Glyma.04G151600		-1.7483	0.234208	-1.03804	-3.54644					1		Glyma.04g151600	423	UniRef100_I1JW97 Acyl-[acyl-carrier-protein] hydrolase n=3 Tax=Soja TaxID=1462606 RepID=I1JW97_SOYBN	0	99.76	UniRef100_I1JW97 Acyl-[acyl-carrier-protein] hydrolase n=3 Tax=Soja TaxID=1462606 RepID=I1JW97_SOYBN	0	99.76	AT1G08510.1 | Symbols: FATB | fatty acyl-ACP thioesterases B | chr1:2691546-2693409 REVERSE LENGTH=412	0	90.07	GO:0006633	fatty acid biosynthetic process;	GO:0000036 GO:0016297	acyl carrier activity; acyl-[acyl-carrier-protein] hydrolase activity;	GO:0009507 GO:0009536	chloroplast; plastid	PF12590 PF01643	Acyl-thio_N; Acyl-ACP_TE;	AT1G08510|FATB|fatty acyl-ACP thioesterases B|T27G7.19|T27G7_19	XM_003522875.4	0
TL1	LightBLue	20	20	Glyma.04G170100		0.208168	-0.437265	-1.35987	-4.74978					1		Glyma.04g170100	320	UniRef100_I1JWV3 Transcription factor MYBJ2 n=1 Tax=Glycine max TaxID=3847 RepID=I1JWV3_SOYBN	0	99.69	UniRef100_I1JWV3 Transcription factor MYBJ2 n=1 Tax=Glycine max TaxID=3847 RepID=I1JWV3_SOYBN	0	99.69	AT3G47600.1 | Symbols: MYB94, ATMYBCP70, ATMYB94 | myb domain protein 94 | chr3:17539627-17541035 REVERSE LENGTH=333	3e-115	99.69	GO:0006355 GO:0009414 GO:0009733 GO:0030154 GO:0045893 GO:0080167 GO:1904278	regulation of transcription, DNA-templated; response to water deprivation; response to auxin; cell differentiation; positive regulation of transcription, DNA-templated; response to karrikin; positive regulation of wax biosynthetic process;	GO:0003700 GO:0005515 GO:0043565 GO:0044212	DNA-binding transcription factor activity; protein binding; sequence-specific DNA binding; transcription regulatory region DNA binding;	GO:0005634	nucleus	PF00249	Myb_DNA-binding;	AT3G47600|MYB94|ATMYBCP70|ATMYB94|myb domain protein 94|F1P2.150	NM_001255383.1	0
TL1	LightBLue	21	21	Glyma.04G198600		-0.564491	-0.187949	-2.53609	-3.43728					1		Glyma.04g198600	317	UniRef100_A0A445L2V2 Bidirectional sugar transporter SWEET n=1 Tax=Glycine soja TaxID=3848 RepID=A0A445L2V2_GLYSO	0	99.68	UniRef100_A0A445L2V2 Bidirectional sugar transporter SWEET n=1 Tax=Glycine soja TaxID=3848 RepID=A0A445L2V2_GLYSO	0	99.68	AT5G23660.1 | Symbols: MTN3, SWEET12, AtSWEET12 | homolog of Medicago truncatula MTN3 | chr5:7971936-7973796 REVERSE LENGTH=285	2e-96	71.92	GO:0008643 GO:0009793 GO:0010431 GO:0015770 GO:0051260	carbohydrate transport; embryo development ending in seed dormancy; seed maturation; sucrose transport; protein homooligomerization;	GO:0005515 GO:0008515 GO:0051119	protein binding; sucrose transmembrane transporter activity; sugar transmembrane transporter activity;	GO:0005576 GO:0005886 GO:0005887 GO:0016021	extracellular region; plasma membrane; integral component of plasma membrane; integral component of membrane	PF03083	MtN3_slv;	AT5G23660|MTN3|SWEET12|AtSWEET12|homolog of Medicago truncatula MTN3|MQM1.8|MQM1_8	XM_041014990.1	0
TL1	LightBLue	22	22	Glyma.04G233200		0.878526	0.45527	-0.44137	-5.71773					1		Glyma.04g233200	107	UniRef100_A0A0B2QHX3 Protein yippee-like n=2 Tax=Soja TaxID=1462606 RepID=A0A0B2QHX3_GLYSO	6e-74	99.07	UniRef100_A0A0B2QHX3 Protein yippee-like n=2 Tax=Soja TaxID=1462606 RepID=A0A0B2QHX3_GLYSO	6e-74	99.07	AT4G27745.1 | Symbols: | Yippee family putative zinc-binding protein | chr4:13840530-13841279 FORWARD LENGTH=106	2e-65	99.07	GO:0008150	biological process;	GO:0046872	metal ion binding;	GO:0005634	nucleus	PF03226	Yippee-Mis18;	AT4G27745	XM_006578825.4	8e-169
TL1	LightBLue	23	23	Glyma.04G252100		0.26677	0.625753	-0.0256406	-2.80325					1		Glyma.04g252100	171	UniRef100_I1JZ92 Uncharacterized protein n=2 Tax=Soja TaxID=1462606 RepID=I1JZ92_SOYBN	3e-111	99.42	UniRef100_A0A445K7Y0 Cold shock protein 1 n=1 Tax=Glycine soja TaxID=3848 RepID=A0A445K7Y0_GLYSO	1e-65	98.25	AT4G36020.1 | Symbols: CSDP1 | cold shock domain protein 1 | chr4:17043443-17044342 REVERSE LENGTH=299	5e-32	97.08	GO:0009409 GO:0009414 GO:0009631 GO:0009651 GO:0010501 GO:0032508	response to cold; response to water deprivation; cold acclimation; response to salt stress; RNA secondary structure unwinding; DNA duplex unwinding;	GO:0003690 GO:0003697 GO:0003723 GO:0003729 GO:0008270	double-stranded DNA binding; single-stranded DNA binding; RNA binding; mRNA binding; zinc ion binding;	GO:0005886	plasma membrane	PF00098 PF00313	zf-CCHC; CSD;	AT4G36020|CSDP1|CSP1|AtCSP1|cold shock domain protein 1|cold shock protein 1|T19K4.150|T19K4_150	XM_003523411.5	0
TL1	LightBLue	24	24	Glyma.05G020300		0.564611	-1.25095	0.499861	3.26741					1		Glyma.05g020300	55	UniRef100_A0A445G3R2 Mitochondrial import receptor subunit TOM5-like n=2 Tax=Soja TaxID=1462606 RepID=A0A445G3R2_GLYSO	3e-30	98.18	UniRef100_A0A445G3R2 Mitochondrial import receptor subunit TOM5-like n=2 Tax=Soja TaxID=1462606 RepID=A0A445G3R2_GLYSO	3e-30	98.18	AT5G08040.1 | Symbols: TOM5 | mitochondrial import receptor subunit TOM5 homolog | chr5:2577358-2578073 REVERSE LENGTH=54	2e-18	98.18	GO:0015031	protein transport;	GO:0003674	molecular function;	GO:0005739 GO:0005742 GO:0005886 GO:0009536 GO:0016021	mitochondrion; mitochondrial outer membrane translocase complex; plasma membrane; plastid; integral component of membrane	NA	NA	AT5G08040|TOM5|mitochondrial import receptor subunit TOM5 homolog|T22D6.2	XM_026128629.2	2e-82
TL1	LightBLue	25	25	Glyma.05G027000		-3.54888	-0.0958728	-2.90923	-8.28					1		Glyma.05g027000	320	UniRef100_I1JZP7 Uncharacterized protein n=2 Tax=Soja TaxID=1462606 RepID=I1JZP7_SOYBN	0	99.69	UniRef100_UPI000F7CDD1D transcription factor MYB94 n=1 Tax=Abrus precatorius TaxID=3816 RepID=UPI000F7CDD1D	5e-165	99.69	AT3G47600.1 | Symbols: MYB94, ATMYBCP70, ATMYB94 | myb domain protein 94 | chr3:17539627-17541035 REVERSE LENGTH=333	3e-113	97.5	GO:0006355 GO:0009414 GO:0009733 GO:0030154 GO:0045893 GO:0080167 GO:1904278	regulation of transcription, DNA-templated; response to water deprivation; response to auxin; cell differentiation; positive regulation of transcription, DNA-templated; response to karrikin; positive regulation of wax biosynthetic process;	GO:0003700 GO:0005515 GO:0043565 GO:0044212	DNA-binding transcription factor activity; protein binding; sequence-specific DNA binding; transcription regulatory region DNA binding;	GO:0005634	nucleus	PF00249	Myb_DNA-binding;	AT3G47600|MYB94|ATMYBCP70|ATMYB94|myb domain protein 94|F1P2.150	XM_003524764.5	0
TL1	LightBLue	26	26	Glyma.05G050100		-0.156974	-0.237828	-1.3692	-2.52597					1		Glyma.05g050100	582	UniRef100_I1K0E1 GMC_OxRdtase_N domain-containing protein n=2 Tax=Soja TaxID=1462606 RepID=I1K0E1_SOYBN	0	99.83	UniRef100_I1K0E1 GMC_OxRdtase_N domain-containing protein n=2 Tax=Soja TaxID=1462606 RepID=I1K0E1_SOYBN	0	99.83	AT1G12570.1 | Symbols: | Glucose-methanol-choline (GMC) oxidoreductase family protein | chr1:4278192-4280753 REVERSE LENGTH=572	0	97.42	GO:0055114	oxidation-reduction process;	GO:0016614 GO:0050660	oxidoreductase activity, acting on CH-OH group of donors; flavin adenine dinucleotide binding;	GO:0005576	extracellular region	PF05199 PF00732	GMC_oxred_C; GMC_oxred_N;	AT1G12570|F5O11.31|F5O11_31	XM_003525686.5	0
TL1	LightBLue	27	27	Glyma.05G128800		-0.116126	-0.615064	-0.805307	-6.90135					1		Glyma.05g128800	205	UniRef100_K7KPX1 Uncharacterized protein n=1 Tax=Glycine max TaxID=3847 RepID=K7KPX1_SOYBN	1e-148	99.51	NA	NA	NA	NA	NA	NA	NA	NA	NA	NA	NA	NA	NA	NA	NA	XM_003524064.4	0
TL1	LightBLue	28	28	Glyma.05G152500		0.607839	-0.726677	-1.61267	-3.55581					1		Glyma.05g152500	435	UniRef100_C6T849 Uncharacterized protein n=2 Tax=Soja TaxID=1462606 RepID=C6T849_SOYBN	0	99.77	UniRef100_A0A445JCZ5 Protein ECERIFERUM 26 n=1 Tax=Glycine soja TaxID=3848 RepID=A0A445JCZ5_GLYSO	0	99.77	AT4G13840.1 | Symbols: | HXXXD-type acyl-transferase family protein | chr4:8014088-8016326 REVERSE LENGTH=428	1e-113	97.24	GO:0010025 GO:0042761 GO:0071555	wax biosynthetic process; very long-chain fatty acid biosynthetic process; cell wall organization;	GO:0016747	transferase activity, transferring acyl groups other than amino-acyl groups;	GO:0005829	cytosol	PF02458	Transferase;	AT4G13840|CER26|ECERIFERUM 26|F18A5.230|F18A5_230	NM_001254409.2	0
TL1	LightBLue	29	29	Glyma.05G164800		-1.66226	-0.469767	-0.587305	-2.57652					1		Glyma.05g164800	477	UniRef100_UPI00103B2B83 sulfite exporter TauE/SafE family protein 3-like isoform X3 n=1 Tax=Glycine soja TaxID=3848 RepID=UPI00103B2B83	0	99.79	UniRef100_UPI00103B2B83 sulfite exporter TauE/SafE family protein 3-like isoform X3 n=1 Tax=Glycine soja TaxID=3848 RepID=UPI00103B2B83	0	99.79	AT2G25737.1 | Symbols: | Sulfite exporter TauE/SafE family protein | chr2:10977174-10979677 FORWARD LENGTH=476	3e-176	85.74	GO:0016567	protein ubiquitination;	NA	NA	GO:0009507 GO:0016021 GO:0031464	chloroplast; integral component of membrane; Cul4A-RING E3 ubiquitin ligase complex	PF01925	TauE;	AT2G25737	XM_006580135.4	0
TL1	LightBLue	30	30	Glyma.05G185800		0.411724	-0.259482	0.184686	1.38455					1		Glyma.05g185800	132	UniRef100_A0A445KQ70 Small nuclear ribonucleoprotein Sm D3 n=10 Tax=NPAAA clade TaxID=2231382 RepID=A0A445KQ70_GLYSO	1e-90	99.24	UniRef100_A0A445KQ70 Small nuclear ribonucleoprotein Sm D3 n=10 Tax=NPAAA clade TaxID=2231382 RepID=A0A445KQ70_GLYSO	1e-90	99.24	AT1G20580.1 | Symbols: | Small nuclear ribonucleoprotein family protein | chr1:7128979-7130371 FORWARD LENGTH=131	7e-73	99.24	GO:0000387 GO:0000398 GO:0048589	spliceosomal snRNP assembly; mRNA splicing, via spliceosome; developmental growth;	GO:0003723	RNA binding;	GO:0000243 GO:0005634 GO:0005682 GO:0005685 GO:0005686 GO:0005687 GO:0005689 GO:0005730 GO:0005829 GO:0034715 GO:0034719 GO:0071011 GO:0071013 GO:0097526	commitment complex; nucleus; U5 snRNP; U1 snRNP; U2 snRNP; U4 snRNP; U12-type spliceosomal complex; nucleolus; cytosol; pICln-Sm protein complex; SMN-Sm protein complex; precatalytic spliceosome; catalytic step 2 spliceosome; spliceosomal tri-snRNP complex	PF01423	LSM;	AT1G20580|F5M15.9|F5M15_9	NM_001250793.2	0
TL1	LightBLue	31	31	Glyma.05G203000		0.0301069	-0.220141	-0.782716	-6.93343					1		Glyma.05g203000	434	UniRef100_A0A445KR59 Omega-hydroxypalmitate O-feruloyl transferase isoform A n=2 Tax=Soja TaxID=1462606 RepID=A0A445KR59_GLYSO	0	99.77	UniRef100_A0A445KR59 Omega-hydroxypalmitate O-feruloyl transferase isoform A n=2 Tax=Soja TaxID=1462606 RepID=A0A445KR59_GLYSO	0	99.77	AT5G41040.1 | Symbols: | HXXXD-type acyl-transferase family protein | chr5:16431448-16433086 FORWARD LENGTH=457	0	98.85	GO:0010345 GO:0052325	suberin biosynthetic process; cell wall pectin biosynthetic process;	GO:0050734 GO:0102406	hydroxycinnamoyltransferase activity; omega-hydroxypalmitate O-sinapoyl transferase activity;	GO:0005737	cytoplasm	PF02458	Transferase;	AT5G41040|RWP1|ASFT|HHT|REDUCED LEVELS OF WALL-BOUND PHENOLICS 1|aliphatic suberin feruloyl-transferase|hydroxycinnamoyl- CoA:&omega;-hydroxyacid O-hydroxycinnamoyltransferase|MEE6.11|MEE6_11	XM_003525373.4	0
TL1	LightBLue	32	32	Glyma.06G003800		0.221689	0.00762714	-0.138738	-2.62782					1		Glyma.06g003800	236	UniRef100_Q0PJM0 MYB transcription factor MYB48 n=2 Tax=Soja TaxID=1462606 RepID=Q0PJM0_SOYBN	8e-173	99.58	UniRef100_Q0PJM0 MYB transcription factor MYB48 n=2 Tax=Soja TaxID=1462606 RepID=Q0PJM0_SOYBN	8e-173	99.58	AT4G38620.1 | Symbols: ATMYB4, MYB4 | myb domain protein 4 | chr4:18053866-18054876 FORWARD LENGTH=282	6e-103	99.58	GO:0010224 GO:0030154 GO:0045892 GO:1903086 GO:2000762	response to UV-B; cell differentiation; negative regulation of transcription, DNA-templated; negative regulation of sinapate ester biosynthetic process; regulation of phenylpropanoid metabolic process;	GO:0003677 GO:0003700 GO:0005515 GO:0043565 GO:0044212	DNA binding; DNA-binding transcription factor activity; protein binding; sequence-specific DNA binding; transcription regulatory region DNA binding;	GO:0005634	nucleus	PF00249	Myb_DNA-binding;	AT4G38620|ATMYB4|MYB4|myb domain protein 4|T9A14.11	NM_001248708.2	0
TL1	LightBLue	33	33	Glyma.06G048300		-0.282163	-1.49663	-0.342757	-3.86313					1		Glyma.06g048300	119	UniRef100_A0A0B2SJV3 Uncharacterized protein n=2 Tax=Soja TaxID=1462606 RepID=A0A0B2SJV3_GLYSO	2e-78	99.16	UniRef100_A0A1S3U3D8 uncharacterized protein LOC106761471 n=1 Tax=Vigna radiata var. radiata TaxID=3916 RepID=A0A1S3U3D8_VIGRR	9e-58	99.16	NA	NA	NA	NA	NA	NA	NA	NA	NA	NA	NA	AT4G10810|F25I24.20|F25I24_20	XM_003525906.5	0
TL1	LightBLue	34	34	Glyma.06G063500		0.156266	-0.671368	-0.859047	-2.00521					1		Glyma.06g063500	697	UniRef100_I1K8P7 Two-component response regulator n=2 Tax=Glycine max TaxID=3847 RepID=I1K8P7_SOYBN	0	99.86	UniRef100_I1K8P7 Two-component response regulator n=2 Tax=Glycine max TaxID=3847 RepID=I1K8P7_SOYBN	0	99.86	AT2G25180.1 | Symbols: ARR12, RR12 | response regulator 12 | chr2:10724490-10726961 REVERSE LENGTH=596	1e-135	65.14	GO:0000160 GO:0009414 GO:0009735 GO:0009736 GO:0010082 GO:0010380 GO:0010492 GO:0031537 GO:0048364 GO:0048367 GO:0071368 GO:0080022 GO:0080036 GO:0080113	phosphorelay signal transduction system; response to water deprivation; response to cytokinin; cytokinin-activated signaling pathway; regulation of root meristem growth; regulation of chlorophyll biosynthetic process; maintenance of shoot apical meristem identity; regulation of anthocyanin metabolic process; root development; shoot system development; cellular response to cytokinin stimulus; prim…	GO:0000156 GO:0003677 GO:0003700	phosphorelay response regulator activity; DNA binding; DNA-binding transcription factor activity;	GO:0005634 GO:0005737	nucleus; cytoplasm	PF00249 PF00072	Myb_DNA-binding; Response_reg;	AT2G25180|ARR12|RR12|AtARR12|response regulator 12|F13D4.140|F13D4_140	XM_003526168.5	0
TL1	LightBLue	35	35	Glyma.06G068800		-0.277906	-0.524417	-2.67811	-4.69936					1		Glyma.06g068800	186	UniRef100_I1K8V5 AP2/ERF domain-containing protein n=2 Tax=Soja TaxID=1462606 RepID=I1K8V5_SOYBN	1e-134	99.46	UniRef100_I1K8V5 AP2/ERF domain-containing protein n=2 Tax=Soja TaxID=1462606 RepID=I1K8V5_SOYBN	1e-134	99.46	AT5G25390.2 | Symbols: SHN2 | Integrase-type DNA-binding superfamily protein | chr5:8820637-8821741 FORWARD LENGTH=189	3e-77	98.92	GO:0006355 GO:0009873	regulation of transcription, DNA-templated; ethylene-activated signaling pathway;	GO:0003677 GO:0003700	DNA binding; DNA-binding transcription factor activity;	GO:0005634	nucleus	PF00847	AP2;	AT5G25390|SHN3|shine3|F18G18.130|F18G18_130	XM_003526361.5	0
TL1	LightBLue	36	36	Glyma.06G097300		-1.44259	-0.163544	-1.08188	-4.553					1		Glyma.06g097300	445	UniRef100_I1K9R7 Uncharacterized protein n=2 Tax=Soja TaxID=1462606 RepID=I1K9R7_SOYBN	0	99.78	UniRef100_UPI00098D7710 LOW QUALITY PROTEIN: protein ECERIFERUM 2-like n=1 Tax=Cajanus cajan TaxID=3821 RepID=UPI00098D7710	0	99.78	AT4G24510.1 | Symbols: CER2, VC2, VC-2 | HXXXD-type acyl-transferase family protein | chr4:12660929-12662537 FORWARD LENGTH=421	2e-99	95.96	GO:0009555 GO:0010025 GO:0042761 GO:0071555	pollen development; wax biosynthetic process; very long-chain fatty acid biosynthetic process; cell wall organization;	GO:0016747	transferase activity, transferring acyl groups other than amino-acyl groups;	GO:0005634 GO:0005783	nucleus; endoplasmic reticulum	PF02458	Transferase;	AT4G24510|CER2|VC2|VC-2|ECERIFERUM 2|F22K18.290|F22K18_290	XM_003526504.5	0
TL1	LightBLue	37	37	Glyma.06G103700		-2.49448	-0.372844	-2.6164	-5.68481					1		Glyma.06g103700	230	UniRef100_I1K9Z2 Uncharacterized protein n=1 Tax=Glycine max TaxID=3847 RepID=I1K9Z2_SOYBN	2e-167	99.57	UniRef100_A0A1S3U3K9 uncharacterized protein LOC106761565 n=1 Tax=Vigna radiata var. radiata TaxID=3916 RepID=A0A1S3U3K9_VIGRR	1e-114	99.57	AT1G78170.1 | Symbols: | unknown protein; BEST Arabidopsis thaliana protein match is: unknown protein (TAIR:AT1G22250.1); Has 66 Blast hits to 66 proteins in 11 species: Archae - 0; Bacteria - 0; Metazoa - 0; Fungi - 0; Plants - 66; Viruses - 0; Other Eukaryotes - 0 (source: NCBI BLink). | chr1:29414160-29414941 FORWARD LENGTH=221	2e-21	88.26	GO:0008150	biological process;	GO:0016874	ligase activity;	GO:0005634	nucleus	NA	NA	AT1G78170|T11I11.11|T11I11_11	XM_006581477.4	0
TL1	LightBLue	38	38	Glyma.06G166800		-0.309122	-0.310922	-2.15602	-3.04236					1		Glyma.06g166800	310	UniRef100_A0A0R0JN56 Bidirectional sugar transporter SWEET n=1 Tax=Glycine max TaxID=3847 RepID=A0A0R0JN56_SOYBN	0	99.68	UniRef100_A0A0R0JN56 Bidirectional sugar transporter SWEET n=1 Tax=Glycine max TaxID=3847 RepID=A0A0R0JN56_SOYBN	0	99.68	AT5G23660.1 | Symbols: MTN3, SWEET12, AtSWEET12 | homolog of Medicago truncatula MTN3 | chr5:7971936-7973796 REVERSE LENGTH=285	4e-96	76.45	GO:0008643 GO:0009793 GO:0010431 GO:0015770 GO:0051260	carbohydrate transport; embryo development ending in seed dormancy; seed maturation; sucrose transport; protein homooligomerization;	GO:0005515 GO:0008515 GO:0051119	protein binding; sucrose transmembrane transporter activity; sugar transmembrane transporter activity;	GO:0005576 GO:0005886 GO:0005887 GO:0016021	extracellular region; plasma membrane; integral component of plasma membrane; integral component of membrane	PF03083	MtN3_slv;	AT5G23660|MTN3|SWEET12|AtSWEET12|homolog of Medicago truncatula MTN3|MQM1.8|MQM1_8	XR_001388647.3	0
TL1	LightBLue	39	39	Glyma.06G170100		-0.330059	-0.699339	0.205887	-2.7481					1		Glyma.06g170100	349	UniRef100_A0A0R0JI11 MYND-type domain-containing protein n=3 Tax=Soja TaxID=1462606 RepID=A0A0R0JI11_SOYBN	0	99.71	UniRef100_A0A0R0JI11 MYND-type domain-containing protein n=3 Tax=Soja TaxID=1462606 RepID=A0A0R0JI11_SOYBN	0	99.71	AT1G67340.1 | Symbols: | HCP-like superfamily protein with MYND-type zinc finger | chr1:25230323-25231622 FORWARD LENGTH=379	9e-142	92.26	GO:0016567	protein ubiquitination;	NA	NA	GO:0005634	nucleus	PF08238 PF01753	Sel1; zf-MYND;	AT1G67340|F1N21.16	XM_003526909.5	0
TL1	LightBLue	40	40	Glyma.06G193600		-2.23966	-0.227495	-1.60109	-6.00454					1		Glyma.06g193600	334	UniRef100_K7KVY8 Transcription factor MYBJ3 n=1 Tax=Glycine max TaxID=3847 RepID=K7KVY8_SOYBN	0	99.7	UniRef100_K7KVY8 Transcription factor MYBJ3 n=1 Tax=Glycine max TaxID=3847 RepID=K7KVY8_SOYBN	0	99.7	AT3G47600.1 | Symbols: MYB94, ATMYBCP70, ATMYB94 | myb domain protein 94 | chr3:17539627-17541035 REVERSE LENGTH=333	1e-116	99.7	GO:0006355 GO:0009414 GO:0009733 GO:0030154 GO:0045893 GO:0080167 GO:1904278	regulation of transcription, DNA-templated; response to water deprivation; response to auxin; cell differentiation; positive regulation of transcription, DNA-templated; response to karrikin; positive regulation of wax biosynthetic process;	GO:0003700 GO:0005515 GO:0043565 GO:0044212	DNA-binding transcription factor activity; protein binding; sequence-specific DNA binding; transcription regulatory region DNA binding;	GO:0005634	nucleus	PF00249	Myb_DNA-binding;	AT3G47600|MYB94|ATMYBCP70|ATMYB94|myb domain protein 94|F1P2.150	XM_003527031.5	0
TL1	LightBLue	41	41	Glyma.06G242700		-1.67473	-0.412388	0.0987935	-4.94789					1		Glyma.06g242700	145	UniRef100_A0A0B2RU72 Uncharacterized protein n=2 Tax=Soja TaxID=1462606 RepID=A0A0B2RU72_GLYSO	5e-100	99.31	UniRef100_UPI0007193D6F LOW QUALITY PROTEIN: uncharacterized protein LOC100797005 n=1 Tax=Glycine max TaxID=3847 RepID=UPI0007193D6F	8e-92	99.31	AT1G53035.1 | Symbols: | unknown protein; FUNCTIONS IN: molecular_function unknown; INVOLVED IN: biological_process unknown; LOCATED IN: endomembrane system; EXPRESSED IN: 23 plant structures; EXPRESSED DURING: 13 growth stages; BEST Arabidopsis thaliana protein match is: unknown protein (TAIR:AT3G15358.1); Has 49 Blast hits to 49 proteins in 9 species: Archae - 0; Bacteria - 0; Metazoa - 0; Fung…	2e-69	99.31	GO:0008150	biological process;	GO:0003674	molecular function;	GO:0009507 GO:0016021	chloroplast; integral component of membrane	NA	NA	AT1G53035	NM_001250773.2	0
TL1	LightBLue	42	42	Glyma.07G056600		0.851379	-0.442848	0.813535	2.01964					1		Glyma.07g056600	704	UniRef100_I1KHW2 Uncharacterized protein n=1 Tax=Glycine max TaxID=3847 RepID=I1KHW2_SOYBN	0	99.86	UniRef100_A0A445JSY1 DEAD-box ATP-dependent RNA helicase 31 n=1 Tax=Glycine soja TaxID=3848 RepID=A0A445JSY1_GLYSO	0	99.86	AT5G63630.1 | Symbols: | P-loop containing nucleoside triphosphate hydrolases superfamily protein | chr5:25472598-25476402 REVERSE LENGTH=788	0	92.05	NA	NA	GO:0003723 GO:0003724 GO:0005524	RNA binding; RNA helicase activity; ATP binding;	GO:0005634 GO:0009507	nucleus; chloroplast	PF04851 PF00271	ResIII; Helicase_C;	AT5G63630	XM_003529845.4	0
TL1	LightBLue	43	43	Glyma.07G146800		0.0596532	-0.317264	-1.65117	-2.5285					1		Glyma.07g146800	497	UniRef100_A0A0B2QRI3 Glycerol-3-phosphate 2-O-acyltransferase 6 n=2 Tax=Soja TaxID=1462606 RepID=A0A0B2QRI3_GLYSO	0	99.8	UniRef100_A0A0B2QRI3 Glycerol-3-phosphate 2-O-acyltransferase 6 n=2 Tax=Soja TaxID=1462606 RepID=A0A0B2QRI3_GLYSO	0	99.8	AT2G38110.1 | Symbols: ATGPAT6, GPAT6 | glycerol-3-phosphate acyltransferase 6 | chr2:15952816-15955364 REVERSE LENGTH=501	0	98.39	GO:0008654 GO:0009908 GO:0010143	phospholipid biosynthetic process; flower development; cutin biosynthetic process;	GO:0016791 GO:0090447 GO:0102419	phosphatase activity; glycerol-3-phosphate 2-O-acyltransferase activity; sn-2-glycerol-3-phosphate omega-OH-C22:0-CoA acyl transferase activity;	GO:0005739 GO:0016020 GO:0016021	mitochondrion; membrane; integral component of membrane	PF12710 PF01553	HAD; Acyltransferase;	AT2G38110|ATGPAT6|GPAT6|GLYCEROL-3-PHOSPHATE sn-2-ACYLTRANSFERASE 6|F16M14.4|F16M14_4	XM_003529096.5	0
TL1	LightBLue	44	44	Glyma.07G165300		-0.772588	-0.220776	-0.583747	-2.82604					1		Glyma.07g165300	149	UniRef100_A0A0B2RLU6 Uncharacterized protein n=2 Tax=Soja TaxID=1462606 RepID=A0A0B2RLU6_GLYSO	4e-99	99.33	UniRef100_A0A1S3VVS3 extensin-2 n=1 Tax=Vigna radiata var. radiata TaxID=3916 RepID=A0A1S3VVS3_VIGRR	8e-35	93.96	AT1G23040.1 | Symbols: | hydroxyproline-rich glycoprotein family protein | chr1:8165025-8165459 FORWARD LENGTH=144	4e-10	40.27	GO:0008150	biological process;	NA	NA	GO:0016021 GO:0031225	integral component of membrane; anchored component of membrane	NA	NA	AT1G23040|F19G10.19	NM_001253328.3	0
TL1	LightBLue	45	45	Glyma.07G189000		0.0931129	-0.196634	-1.19273	-5.94668					1		Glyma.07g189000	425	UniRef100_I1KLC1 PB1 domain-containing protein n=2 Tax=Soja TaxID=1462606 RepID=I1KLC1_SOYBN	0	99.76	UniRef100_I1KLC1 PB1 domain-containing protein n=2 Tax=Soja TaxID=1462606 RepID=I1KLC1_SOYBN	0	99.76	AT4G05150.1 | Symbols: | Octicosapeptide/Phox/Bem1p family protein | chr4:2660339-2662675 FORWARD LENGTH=477	4e-102	93.88	GO:0046777	protein autophosphorylation;	GO:0004674	protein serine/threonine kinase activity;	GO:0005634 GO:0005829	nucleus; cytosol	PF00564	PB1;	AT4G05150|C17L7.70|C17L7_70	XM_003529239.4	0
TL1	LightBLue	46	46	Glyma.07G214900		0.131554	-0.282374	0.0221294	1.39533					1		Glyma.07g214900	157	UniRef100_I1KM19 Uncharacterized protein n=2 Tax=Soja TaxID=1462606 RepID=I1KM19_SOYBN	9e-109	99.36	UniRef100_UPI00098DB4F7 40S ribosomal protein S16 n=1 Tax=Cajanus cajan TaxID=3821 RepID=UPI00098DB4F7	3e-97	92.36	AT2G09990.1 | Symbols: | Ribosomal protein S5 domain 2-like superfamily protein | chr2:3781442-3781882 FORWARD LENGTH=146	2e-92	91.08	GO:0000462 GO:0006412	maturation of SSU-rRNA from tricistronic rRNA transcript (SSU-rRNA, 5.8S rRNA, LSU-rRNA); translation;	GO:0003723 GO:0003735	RNA binding; structural constituent of ribosome;	GO:0005618 GO:0005737 GO:0005739 GO:0005829 GO:0009506 GO:0009507 GO:0015935 GO:0022626 GO:0022627	cell wall; cytoplasm; mitochondrion; cytosol; plasmodesma; chloroplast; small ribosomal subunit; cytosolic ribosome; cytosolic small ribosomal subunit	PF00380	Ribosomal_S9;	AT2G09990|F7B19.13|F7B19_13	XM_014778166.3	0
TL1	LightBLue	47	47	Glyma.07G243500		-0.592741	-0.961963	1.43331	-6.37437					1		Glyma.07g243500	166	UniRef100_I1KMV0 Bet_v_1 domain-containing protein n=1 Tax=Glycine max TaxID=3847 RepID=I1KMV0_SOYBN	2e-113	99.4	UniRef100_I1KMV0 Bet_v_1 domain-containing protein n=1 Tax=Glycine max TaxID=3847 RepID=I1KMV0_SOYBN	2e-113	99.4	NA	NA	NA	NA	NA	NA	NA	NA	NA	PF00407	Bet_v_1;	AT1G24020|MLP423|MLP-like protein 423|T23E23.28|T23E23_28	NM_001251131.2	0
TL1	LightBLue	48	48	Glyma.08G070800		-0.136298	-0.635587	-1.42666	-2.68284					1		Glyma.08g070800	624	UniRef100_K7L5C6 ABC transporter domain-containing protein n=1 Tax=Glycine max TaxID=3847 RepID=K7L5C6_SOYBN	0	99.84	UniRef100_K7L5C6 ABC transporter domain-containing protein n=1 Tax=Glycine max TaxID=3847 RepID=K7L5C6_SOYBN	0	99.84	AT1G17840.1 | Symbols: WBC11, ABCG11, DSO, COF1, ATWBC11 | white-brown complex homolog protein 11 | chr1:6142870-6145894 FORWARD LENGTH=703	3e-180	90.22	GO:0009611 GO:0009651 GO:0009737 GO:0010222 GO:0010588 GO:0015908 GO:0055085 GO:0080051	response to wounding; response to salt stress; response to abscisic acid; stem vascular tissue pattern formation; cotyledon vascular tissue pattern formation; fatty acid transport; transmembrane transport; cutin transport;	GO:0005515 GO:0005524 GO:0015245 GO:0016887 GO:0042626 GO:0042803	protein binding; ATP binding; fatty acid transmembrane transporter activity; ATPase activity; ATPase-coupled transmembrane transporter activity; protein homodimerization activity;	GO:0005634 GO:0005886 GO:0009897 GO:0016021	nucleus; plasma membrane; external side of plasma membrane; integral component of membrane	PF00005 PF01061	ABC_tran; ABC2_membrane;	AT1G17840|WBC11|ABCG11|DSO|COF1|ATWBC11|AtABCG11|white-brown complex homolog protein 11|ATP-binding cassette G11|DESPERADO|CUTICULAR DEFECT AND ORGAN FUSION 1|ARABIDOPSIS THALIANA WHITE-BROWN COMPLEX HOMOLOG PROTEIN 11|F2H15.7|F2H15_7	XM_026129390.2	0
TL1	LightBLue	49	49	Glyma.08G072200		-0.16932	-0.754699	-0.106439	-2.38723					1		Glyma.08g072200	338	UniRef100_Q7XZQ1 Ubiquinol oxidase n=1 Tax=Glycine max TaxID=3847 RepID=Q7XZQ1_SOYBN	0	99.7	UniRef100_Q7XZQ1 Ubiquinol oxidase n=1 Tax=Glycine max TaxID=3847 RepID=Q7XZQ1_SOYBN	0	99.7	AT5G64210.1 | Symbols: AOX2 | alternative oxidase 2 | chr5:25683965-25685664 REVERSE LENGTH=353	1e-147	87.28	GO:0010230 GO:0055114	alternative respiration; oxidation-reduction process;	GO:0009916 GO:0046872 GO:0102721	alternative oxidase activity; metal ion binding; ubiquinol:oxygen oxidoreductase activity;	GO:0005739 GO:0005740 GO:0005743 GO:0016021 GO:0070469	mitochondrion; mitochondrial envelope; mitochondrial inner membrane; integral component of membrane; respirasome	PF01786	AOX;	AT5G64210|AOX2|alternative oxidase 2|MSJ1.5|MSJ1_5|ALTERNATIVE OXIDASE	NM_001251531.2	3e-23
TL1	LightBLue	50	50	Glyma.08G098400		-1.18403	0.327065	-0.69953	-1.58334					1		Glyma.08g098400	571	UniRef100_I1KRW0 MFS domain-containing protein n=4 Tax=Soja TaxID=1462606 RepID=I1KRW0_SOYBN	0	99.82	UniRef100_I1KRW0 MFS domain-containing protein n=4 Tax=Soja TaxID=1462606 RepID=I1KRW0_SOYBN	0	99.82	AT1G30220.1 | Symbols: ATINT2, INT2 | inositol transporter 2 | chr1:10632957-10635439 REVERSE LENGTH=580	0	98.95	GO:0015798 GO:0023052 GO:0046323	myo-inositol transport; signaling; glucose import;	GO:0005366 GO:0015144	myo-inositol:proton symporter activity; carbohydrate transmembrane transporter activity;	GO:0005886 GO:0005887 GO:0090406	plasma membrane; integral component of plasma membrane; pollen tube	PF00083	Sugar_tr;	AT1G30220|ATINT2|INT2|ARABIDOPSIS THALIANA INOSITOL TRANSPORTER 2|inositol transporter 2|F12P21.2|F12P21_2	XM_003532653.5	0
TL1	LightBLue	51	51	Glyma.08G220800		-1.94854	-0.144459	-1.97279	-4.92084					1		Glyma.08g220800	314	UniRef100_K7L840 Uncharacterized protein n=2 Tax=Soja TaxID=1462606 RepID=K7L840_SOYBN	0	99.68	UniRef100_A0A0B2P9F1 AP2-like ethylene-responsive transcription factor n=2 Tax=Soja TaxID=1462606 RepID=A0A0B2P9F1_GLYSO	0	95.22	AT1G16060.1 | Symbols: ADAP | ARIA-interacting double AP2 domain protein | chr1:5508563-5511609 FORWARD LENGTH=345	1e-123	88.85	GO:0006355 GO:0009414 GO:0009651 GO:0009737 GO:0009873 GO:0010187 GO:0040008 GO:0045723 GO:1901959	regulation of transcription, DNA-templated; response to water deprivation; response to salt stress; response to abscisic acid; ethylene-activated signaling pathway; negative regulation of seed germination; regulation of growth; positive regulation of fatty acid biosynthetic process; positive regulation of cutin biosynthetic process;	GO:0000981 GO:0003677 GO:0003700	DNA-binding transcription factor activity, RNA polymerase II-specific; DNA binding; DNA-binding transcription factor activity;	GO:0005634	nucleus	PF00847	AP2;	AT1G16060|ADAP|WRI3|ARIA-interacting double AP2 domain protein|WRINKLED 3|T24D18.16|T24D18_16	XM_003530302.5	0
TL1	LightBLue	52	52	Glyma.08G232000		-0.0148655	-0.258191	1.07081	1.4394					1		Glyma.08g232000	281	UniRef100_A0A445JIX6 Prohibitin n=2 Tax=Soja TaxID=1462606 RepID=A0A445JIX6_GLYSO	0	99.64	UniRef100_A0A445JIX6 Prohibitin n=2 Tax=Soja TaxID=1462606 RepID=A0A445JIX6_GLYSO	0	99.64	AT5G40770.1 | Symbols: ATPHB3, PHB3 | prohibitin 3 | chr5:16315589-16316621 REVERSE LENGTH=277	5e-176	98.22	GO:0007005 GO:0009651 GO:0009697 GO:0009723 GO:0009733 GO:0042742 GO:0048527 GO:0051301 GO:0051782 GO:0071731	mitochondrion organization; response to salt stress; salicylic acid biosynthetic process; response to ethylene; response to auxin; defense response to bacterium; lateral root development; cell division; negative regulation of cell division; response to nitric oxide;	GO:0005515 GO:0044877	protein binding; protein-containing complex binding;	GO:0005730 GO:0005739 GO:0005747 GO:0005773 GO:0005774 GO:0005886 GO:0009507 GO:0009941 GO:0016021	nucleolus; mitochondrion; mitochondrial respiratory chain complex I; vacuole; vacuolar membrane; plasma membrane; chloroplast; chloroplast envelope; integral component of membrane	PF01145	Band_7;	AT5G40770|ATPHB3|EER3|PHB3|prohibitin 3|K1B16.2|K1B16_2|PROHIBITIN 3	XR_005892633.1	0
TL1	LightBLue	53	53	Glyma.08G260500		-1.23361	0.0458635	-5.56971	-5.94029					1		Glyma.08g260500	397	UniRef100_A0A0B2SVH2 IST1-like protein n=3 Tax=Soja TaxID=1462606 RepID=A0A0B2SVH2_GLYSO	0	99.75	UniRef100_A0A0B2SVH2 IST1-like protein n=3 Tax=Soja TaxID=1462606 RepID=A0A0B2SVH2_GLYSO	0	99.75	AT1G13340.1 | Symbols: | Regulator of Vps4 activity in the MVB pathway protein | chr1:4569622-4571043 REVERSE LENGTH=409	3e-94	99.75	GO:0006979 GO:0008104 GO:0015031	response to oxidative stress; protein localization; protein transport;	NA	NA	NA	NA	PF03398	Ist1;	AT1G13340|ISTL6|IST1-LIKE 6|T6J4.22|T6J4_22	NM_001255631.2	0
TL1	LightBLue	54	54	Glyma.08G279700		-2.60654	0.152577	-2.80634	-4.33321					1		Glyma.08g279700	222	UniRef100_C6T3G1 Very-long-chain (3R)-3-hydroxyacyl-CoA dehydratase n=1 Tax=Glycine max TaxID=3847 RepID=C6T3G1_SOYBN	1e-157	99.55	UniRef100_C6T3G1 Very-long-chain (3R)-3-hydroxyacyl-CoA dehydratase n=1 Tax=Glycine max TaxID=3847 RepID=C6T3G1_SOYBN	1e-157	99.55	AT5G10480.3 | Symbols: PAS2 | Protein-tyrosine phosphatase-like, PTPLA | chr5:3298047-3300048 REVERSE LENGTH=230	6e-120	99.55	GO:0007275 GO:0030148 GO:0030154 GO:0030497 GO:0042761 GO:0048640 GO:0050732 GO:0051302	multicellular organism development; sphingolipid biosynthetic process; cell differentiation; fatty acid elongation; very long-chain fatty acid biosynthetic process; negative regulation of developmental growth; negative regulation of peptidyl-tyrosine phosphorylation; regulation of cell division;	GO:0004725 GO:0005515 GO:0018812 GO:0080023 GO:0102158 GO:0102343 GO:0102344 GO:0102345	protein tyrosine phosphatase activity; protein binding; 3-hydroxyacyl-CoA dehydratase activity; 3R-hydroxyacyl-CoA dehydratase activity; very-long-chain 3-hydroxyacyl-CoA dehydratase activity; 3-hydroxy-arachidoyl-CoA dehydratase activity; 3-hydroxy-behenoyl-CoA dehydratase activity; 3-hydroxy-lignoceroyl-CoA dehydratase activity;	GO:0005634 GO:0005739 GO:0005783 GO:0005829 GO:0009923 GO:0016021 GO:0030176	nucleus; mitochondrion; endoplasmic reticulum; cytosol; fatty acid elongase complex; integral component of membrane; integral component of endoplasmic reticulum membrane	PF04387	PTPLA;	AT5G10480|PAS2|PEP|PEPINO|PASTICCINO 2|PEPINO||F12B17.170|F12B17_170	NM_001248696.2	0
TL1	LightBLue	55	55	Glyma.09G099000		-0.293285	-0.13283	-0.0951155	-5.61531					1		Glyma.09g099000	293	UniRef100_A0A0B2RPJ2 B-box zinc finger protein 22 n=2 Tax=Soja TaxID=1462606 RepID=A0A0B2RPJ2_GLYSO	0	99.66	UniRef100_A0A0B2RPJ2 B-box zinc finger protein 22 n=2 Tax=Soja TaxID=1462606 RepID=A0A0B2RPJ2_GLYSO	0	99.66	AT1G78600.2 | Symbols: LZF1 | light-regulated zinc finger protein 1 | chr1:29567370-29568662 FORWARD LENGTH=319	1e-87	99.66	GO:0006355 GO:0009640 GO:0009641 GO:0009658 GO:0009718 GO:0010099 GO:0015995	regulation of transcription, DNA-templated; photomorphogenesis; shade avoidance; chloroplast organization; anthocyanin-containing compound biosynthetic process; regulation of photomorphogenesis; chlorophyll biosynthetic process;	GO:0003700 GO:0005515 GO:0008270 GO:0043565 GO:0044212	DNA-binding transcription factor activity; protein binding; zinc ion binding; sequence-specific DNA binding; transcription regulatory region DNA binding;	GO:0005634 GO:0016607	nucleus; nuclear speck	PF00643	zf-B_box;	AT1G78600|LZF1|STH3|DBB3|BBX22|light-regulated zinc finger protein 1|SALT TOLERANCE HOMOLOG 3|DOUBLE B-BOX 3|B-box domain protein 22|T30F21.7|T30F21_7	XM_003533842.5	0
TL1	LightBLue	56	56	Glyma.09G160400		0.188505	-0.528104	-1.35079	-4.14839					1		Glyma.09g160400	427	UniRef100_I1L3R4 Alpha-galactosidase n=2 Tax=Glycine max TaxID=3847 RepID=I1L3R4_SOYBN	0	99.77	UniRef100_I1L3R4 Alpha-galactosidase n=2 Tax=Glycine max TaxID=3847 RepID=I1L3R4_SOYBN	0	99.77	AT5G08370.1 | Symbols: AtAGAL2, AGAL2 | alpha-galactosidase 2 | chr5:2691116-2693441 REVERSE LENGTH=396	0	87.59	GO:0005975 GO:0009620 GO:0009911 GO:0009965 GO:0071555	carbohydrate metabolic process; response to fungus; positive regulation of flower development; leaf morphogenesis; cell wall organization;	GO:0004557 GO:0052692	alpha-galactosidase activity; raffinose alpha-galactosidase activity;	GO:0009505 GO:0048046 GO:0099503	plant-type cell wall; apoplast; secretory vesicle	PF16499	Melibiase_2;	AT5G08370|AtAGAL2|AGAL2|alpha-galactosidase 2|F8L15.100|F8L15_100	NM_001248093.1	0
TL1	LightBLue	57	57	Glyma.09G176132		-0.382142	-0.150986	-2.0796	-3.62625					1		Glyma.09g176132	203	UniRef100_UPI00071937CD phosphoethanolamine N-methyltransferase 1-like n=1 Tax=Glycine max TaxID=3847 RepID=UPI00071937CD	8e-150	99.51	UniRef100_UPI00071937CD phosphoethanolamine N-methyltransferase 1-like n=1 Tax=Glycine max TaxID=3847 RepID=UPI00071937CD	8e-150	99.51	AT3G18000.1 | Symbols: NMT1, XPL1, PEAMT | S-adenosyl-L-methionine-dependent methyltransferases superfamily protein | chr3:6154578-6157331 FORWARD LENGTH=491	2e-109	91.63	GO:0006656 GO:0009555 GO:0009826 GO:0009860 GO:0010183 GO:0032259 GO:0042425 GO:0048528	phosphatidylcholine biosynthetic process; pollen development; unidimensional cell growth; pollen tube growth; pollen tube guidance; methylation; choline biosynthetic process; post-embryonic root development;	GO:0000234 GO:0008168	phosphoethanolamine N-methyltransferase activity; methyltransferase activity;	GO:0005737 GO:0005829	cytoplasm; cytosol	PF08241	Methyltransf_11;	AT3G18000|NMT1|XPL1|PEAMT|AtPMT1|PEAMT1|DPR2|N-METHYLTRANSFERASE 1|XIPOTL 1|Phosphoethanolamine methyltransferase1|MEB5.22|AT3G17990|S-adenosyl-L-methionine:phosphoethanolamine N-methyltransferase|S-ADENOSYLMETHIONINE:PHOSPHO-ETHANOLAMINE	XM_014762231.2	0
TL1	LightBLue	58	58	Glyma.09G179900		-0.725134	0.0418617	-0.509809	-4.04899					1		Glyma.09g179900	226	UniRef100_K7LEL6 Uncharacterized protein n=2 Tax=Soja TaxID=1462606 RepID=K7LEL6_SOYBN	1e-157	99.56	UniRef100_UPI0002338D31 heavy metal-associated isoprenylated plant protein 16 isoform X2 n=1 Tax=Glycine max TaxID=3847 RepID=UPI0002338D31	1e-57	42.92	NA	NA	NA	NA	NA	NA	NA	NA	NA	NA	NA	NA	XM_041005009.1	0
TL1	LightBLue	59	59	Glyma.09G218100		0.14717	0.00649428	-1.76875	-2.60484					1		Glyma.09g218100	808	UniRef100_K7LFC1 Uncharacterized protein n=1 Tax=Glycine max TaxID=3847 RepID=K7LFC1_SOYBN	0	99.88	UniRef100_A0A445J4E1 Long-chain-alcohol oxidase FAO4A n=1 Tax=Glycine soja TaxID=3848 RepID=A0A445J4E1_GLYSO	0	99.88	AT4G19380.1 | Symbols: | Long-chain fatty alcohol dehydrogenase family protein | chr4:10568427-10572288 REVERSE LENGTH=726	0	92.33	GO:0055114	oxidation-reduction process;	GO:0046577 GO:0050660	long-chain-alcohol oxidase activity; flavin adenine dinucleotide binding;	GO:0009507 GO:0016021	chloroplast; integral component of membrane	PF05199 PF00732	GMC_oxred_C; GMC_oxred_N;	AT4G19380|T5K18.160|T5K18_160	XM_003534290.5	0
TL2	DarkBLue	1	60	Glyma.09G238800		-1.46633	-0.646267	-0.705106	-5.21412					1		Glyma.09g238800	333	UniRef100_I1L5Y3 Uncharacterized protein n=1 Tax=Glycine max TaxID=3847 RepID=I1L5Y3_SOYBN	0	99.7	UniRef100_C6T8I3 MYB/HD-like transcription factor n=3 Tax=Glycine max TaxID=3847 RepID=C6T8I3_SOYBN	0	99.7	AT3G28910.1 | Symbols: ATMYB30, MYB30 | myb domain protein 30 | chr3:10911443-10912856 FORWARD LENGTH=323	2e-109	99.7	GO:0001666 GO:0009617 GO:0009626 GO:0009733 GO:0030154 GO:0042761	response to hypoxia; response to bacterium; plant-type hypersensitive response; response to auxin; cell differentiation; very long-chain fatty acid biosynthetic process;	GO:0003700 GO:0005515 GO:0043565 GO:0044212	DNA-binding transcription factor activity; protein binding; sequence-specific DNA binding; transcription regulatory region DNA binding;	GO:0005634	nucleus	PF00249	Myb_DNA-binding;	AT3G28910|ATMYB30|MYB30|myb domain protein 30|MLD15.8	XM_003534405.5	0
TL2	DarkBLue	2	61	Glyma.10G043700		-3.29042	0.256184	-2.34569	-4.29263					1		Glyma.10g043700	324	UniRef100_A0A0B2PEJ6 Short-chain dehydrogenase TIC 32, chloroplastic n=2 Tax=Soja TaxID=1462606 RepID=A0A0B2PEJ6_GLYSO	0	99.69	UniRef100_A0A0B2PEJ6 Short-chain dehydrogenase TIC 32, chloroplastic n=2 Tax=Soja TaxID=1462606 RepID=A0A0B2PEJ6_GLYSO	0	99.69	AT2G37540.1 | Symbols: | NAD(P)-binding Rossmann-fold superfamily protein | chr2:15751695-15753820 REVERSE LENGTH=321	5e-163	98.77	GO:0009860	pollen tube growth;	NA	NA	GO:0005783	endoplasmic reticulum	PF00106	adh_short;	AT2G37540|F13M22.4|F13M22_4	XM_006588386.4	0
TL2	DarkBLue	3	62	Glyma.10G139800		-0.252423	-1.10496	0.28358	-3.73176					1		Glyma.10g139800	221	UniRef100_C7S8D1 Germin-like protein n=1 Tax=Glycine max TaxID=3847 RepID=C7S8D1_SOYBN	8e-156	99.55	UniRef100_C7S8D1 Germin-like protein n=1 Tax=Glycine max TaxID=3847 RepID=C7S8D1_SOYBN	8e-156	99.55	AT3G62020.1 | Symbols: GLP10 | germin-like protein 10 | chr3:22971443-22972192 REVERSE LENGTH=220	6e-104	90.05	GO:0006950 GO:0010497 GO:2000280	response to stress; plasmodesmata-mediated intercellular transport; regulation of root development;	GO:0030145 GO:0045735	manganese ion binding; nutrient reservoir activity;	GO:0005576 GO:0005618 GO:0009505 GO:0009506 GO:0048046	extracellular region; cell wall; plant-type cell wall; plasmodesma; apoplast	PF07883	Cupin_2;	AT3G62020|GLP10|germin-like protein 10|F21F14.190	NM_001254649.1	0
TL2	DarkBLue	4	63	Glyma.10G142500		0.29707	-0.932983	-0.696673	-2.86941					1		Glyma.10g142500	955	UniRef100_UPI00103C23F3 titin-like isoform X1 n=2 Tax=Glycine soja TaxID=3848 RepID=UPI00103C23F3	0	99.9	UniRef100_UPI00103C23F3 titin-like isoform X1 n=2 Tax=Glycine soja TaxID=3848 RepID=UPI00103C23F3	0	99.9	NA	NA	NA	NA	NA	NA	NA	NA	NA	NA	NA	AT3G05900|F2O10.14	XM_014763162.3	4e-36
TL2	DarkBLue	5	64	Glyma.10G204400		-0.218964	0.520455	0.751661	-3.53171					1		Glyma.10g204400	352	UniRef100_Q45EZ4 RAV-like DNA-binding protein n=2 Tax=Soja TaxID=1462606 RepID=Q45EZ4_SOYBN	0	99.72	UniRef100_Q45EZ4 RAV-like DNA-binding protein n=2 Tax=Soja TaxID=1462606 RepID=Q45EZ4_SOYBN	0	99.72	AT1G25560.1 | Symbols: TEM1, EDF1 | AP2/B3 transcription factor family protein | chr1:8981891-8982976 REVERSE LENGTH=361	2e-130	99.72	GO:0006355 GO:0009873 GO:0048573 GO:0071456	regulation of transcription, DNA-templated; ethylene-activated signaling pathway; photoperiodism, flowering; cellular response to hypoxia;	GO:0003677 GO:0003700 GO:0005515 GO:0044212	DNA binding; DNA-binding transcription factor activity; protein binding; transcription regulatory region DNA binding;	GO:0005634	nucleus	PF00847 PF02362	AP2; B3;	AT1G25560|TEM1|EDF1|AtTEM1|TEMPRANILLO 1|ETHYLENE RESPONSE DNA BINDING FACTOR 1|F2J7.3|F2J7_3|TEM1	NM_001250671.1	0
TL2	DarkBLue	6	65	Glyma.10G274400		-0.86155	-0.158143	-2.30175	-3.08189					1		Glyma.10g274400	497	UniRef100_A0A0R0I9A1 3-ketoacyl-CoA synthase n=1 Tax=Glycine max TaxID=3847 RepID=A0A0R0I9A1_SOYBN	0	99.8	UniRef100_A0A0R0I9A1 3-ketoacyl-CoA synthase n=1 Tax=Glycine max TaxID=3847 RepID=A0A0R0I9A1_SOYBN	0	99.8	AT1G68530.1 | Symbols: CUT1, POP1, CER6, G2, KCS6 | 3-ketoacyl-CoA synthase 6 | chr1:25712881-25714733 REVERSE LENGTH=497	0	98.99	GO:0000038 GO:0006633 GO:0009409 GO:0009416 GO:0009826 GO:0010025 GO:0042335	very long-chain fatty acid metabolic process; fatty acid biosynthetic process; response to cold; response to light stimulus; unidimensional cell growth; wax biosynthetic process; cuticle development;	GO:0102336 GO:0102337 GO:0102338 GO:0102756	3-oxo-arachidoyl-CoA synthase activity; 3-oxo-cerotoyl-CoA synthase activity; 3-oxo-lignoceronyl-CoA synthase activity; very-long-chain 3-ketoacyl-CoA synthase activity;	GO:0005737 GO:0005739 GO:0005783 GO:0005789 GO:0016021	cytoplasm; mitochondrion; endoplasmic reticulum; endoplasmic reticulum membrane; integral component of membrane	PF08541 PF08392	ACP_syn_III_C; FAE1_CUT1_RppA;	AT1G68530|CUT1|POP1|CER6|G2|KCS6|AtCUT1|AtCER6|CUTICULAR 1|POLLEN-PISTIL INCOMPATIBILITY 1|ECERIFERUM 6|3-ketoacyl-CoA synthase 6|T26J14.10|T26J14_10	XM_003536636.5	0
TL2	DarkBLue	7	66	Glyma.11G213000		-0.139872	-0.0370323	-1.14529	-2.2211					1		Glyma.11g213000	504	UniRef100_A8C8H3 Glutamate decarboxylase n=2 Tax=Glycine max TaxID=3847 RepID=A8C8H3_SOYBN	0	99.8	UniRef100_A8C8H3 Glutamate decarboxylase n=2 Tax=Glycine max TaxID=3847 RepID=A8C8H3_SOYBN	0	99.8	AT5G17330.1 | Symbols: GAD, GAD1 | glutamate decarboxylase | chr5:5711141-5714839 FORWARD LENGTH=502	0	99.8	GO:0006538 GO:0046686	glutamate catabolic process; response to cadmium ion;	GO:0004351 GO:0005516 GO:0030170	glutamate decarboxylase activity; calmodulin binding; pyridoxal phosphate binding;	GO:0005829	cytosol	PF00282	Pyridoxal_deC;	AT5G17330|GAD|GAD1|AtGAD1|glutamate decarboxylase|GLUTAMATE DECARBOXYLASE 1|MKP11.30|MKP11_30|GLUTAMATE DECARBOXYLASE	NM_001289285.1	2e-11
TL2	DarkBLue	8	67	Glyma.11G221000		-0.199669	0.556264	-0.0512836	-0.232592			1				Glyma.11g221000	444	UniRef100_D4N5G3 Rubisco activase n=2 Tax=Soja TaxID=1462606 RepID=D4N5G3_SOYBN	0	99.77	UniRef100_D4N5G3 Rubisco activase n=2 Tax=Soja TaxID=1462606 RepID=D4N5G3_SOYBN	0	99.77	AT2G39730.1 | Symbols: RCA | rubisco activase | chr2:16570951-16573345 REVERSE LENGTH=474	0	99.32	GO:0009409 GO:0009416 GO:0009753 GO:0010150 GO:0042742	response to cold; response to light stimulus; response to jasmonic acid; leaf senescence; defense response to bacterium;	GO:0005524 GO:0030234 GO:0043531 GO:0046863	ATP binding; enzyme regulator activity; ADP binding; ribulose-1,5-bisphosphate carboxylase/oxygenase activator activity;	GO:0005618 GO:0005634 GO:0005794 GO:0009507 GO:0009535 GO:0009570 GO:0009579 GO:0009941 GO:0010287 GO:0010319 GO:0048046	cell wall; nucleus; Golgi apparatus; chloroplast; chloroplast thylakoid membrane; chloroplast stroma; thylakoid; chloroplast envelope; plastoglobule; stromule; apoplast	PF00004	AAA;	AT2G39730|RCA|rubisco activase|T5I7.18|RUBISCO ACTIVASE	NM_001253316.1	0
TL2	DarkBLue	9	68	Glyma.11G238400		-0.437015	0.0421581	-1.44616	-3.03437					1		Glyma.11g238400	654	UniRef100_I1LN03 STAS domain-containing protein n=1 Tax=Glycine max TaxID=3847 RepID=I1LN03_SOYBN	0	99.85	UniRef100_I1LN03 STAS domain-containing protein n=1 Tax=Glycine max TaxID=3847 RepID=I1LN03_SOYBN	0	99.85	AT5G10180.1 | Symbols: AST68, SULTR2;1 | slufate transporter 2;1 | chr5:3193225-3196818 FORWARD LENGTH=677	0	95.57	GO:0008272 GO:1902358	sulfate transport; sulfate transmembrane transport;	GO:0008271 GO:0015116 GO:0015293 GO:0015301	secondary active sulfate transmembrane transporter activity; sulfate transmembrane transporter activity; symporter activity; anion:anion antiporter activity;	GO:0005887 GO:0009507	integral component of plasma membrane; chloroplast	PF01740 PF00916	STAS; Sulfate_transp;	AT5G10180|AST68|SULTR2;1|ARABIDOPSIS SULFATE TRANSPORTER 68|sulfate transporter 2;1	XM_003538469.4	0
TL2	DarkBLue	10	69	Glyma.11G243200		-1.06691	-0.074053	-0.0512909	-6.73802					1		Glyma.11g243200	251	UniRef100_C6THW9 Uncharacterized protein n=2 Tax=Soja TaxID=1462606 RepID=C6THW9_SOYBN	0	99.6	UniRef100_UPI00023DB85B uncharacterized protein LOC100807855 n=1 Tax=Glycine max TaxID=3847 RepID=UPI00023DB85B	1e-75	97.21	NA	NA	NA	NA	NA	NA	NA	NA	NA	NA	NA	NA	NM_001252748.3	0
TL2	DarkBLue	11	70	Glyma.12G069301		0.00268183	-3.16473	-0.891374	-4.11902					1		Glyma.12g069301	172	UniRef100_A0A151RGB9 Uncharacterized protein n=1 Tax=Cajanus cajan TaxID=3821 RepID=A0A151RGB9_CAJCA	2e-55	72.67	UniRef100_A0A371GS37 NAD(P)H-quinone oxidoreductase subunit H, chloroplastic (Fragment) n=1 Tax=Mucuna pruriens TaxID=157652 RepID=A0A371GS37_MUCPR	6e-18	69.77	NA	NA	NA	NA	NA	NA	NA	NA	NA	NA	NA	NA	XM_003539673.5	0
TL2	DarkBLue	12	71	Glyma.12G132800		-4.04562	0.2327	-1.69652	-7.19414					1		Glyma.12g132800	752	UniRef100_I1LSK5 Long-chain-alcohol oxidase n=2 Tax=Soja TaxID=1462606 RepID=I1LSK5_SOYBN	0	99.87	UniRef100_I1LSK5 Long-chain-alcohol oxidase n=2 Tax=Soja TaxID=1462606 RepID=I1LSK5_SOYBN	0	99.87	AT3G23410.1 | Symbols: ATFAO3, FAO3 | fatty alcohol oxidase 3 | chr3:8382860-8386024 FORWARD LENGTH=746	0	96.54	GO:0006066 GO:0055114	alcohol metabolic process; oxidation-reduction process;	GO:0046577 GO:0050660	long-chain-alcohol oxidase activity; flavin adenine dinucleotide binding;	GO:0005576 GO:0016021 GO:0043231	extracellular region; integral component of membrane; intracellular membrane-bounded organelle	PF13450 PF05199	NAD_binding_8; GMC_oxred_C;	AT3G23410|ATFAO3|FAO3|ARABIDOPSIS FATTY ALCOHOL OXIDASE 3|fatty alcohol oxidase 3|MLM24.14	XM_003539973.5	0
TL2	DarkBLue	13	72	Glyma.12G172500		0.333023	-0.167033	-0.407636	-2.38172					1		Glyma.12g172500	288	UniRef100_A0A0B2PP83 Aquaporin PIP2-7 n=3 Tax=Soja TaxID=1462606 RepID=A0A0B2PP83_GLYSO	0	99.65	UniRef100_A0A0B2PP83 Aquaporin PIP2-7 n=3 Tax=Soja TaxID=1462606 RepID=A0A0B2PP83_GLYSO	0	99.65	AT2G37170.1 | Symbols: PIP2B, PIP2;2 | plasma membrane intrinsic protein 2 | chr2:15613624-15614791 REVERSE LENGTH=285	1e-167	98.96	GO:0006833 GO:0009414 GO:0009651 GO:0009737 GO:0055085	water transport; response to water deprivation; response to salt stress; response to abscisic acid; transmembrane transport;	GO:0003729 GO:0015250	mRNA binding; water channel activity;	GO:0005783 GO:0005886 GO:0009506 GO:0016021	endoplasmic reticulum; plasma membrane; plasmodesma; integral component of membrane	PF00230	MIP;	AT2G37170|PIP2B|PIP2;2|plasma membrane intrinsic protein 2|PLASMA MEMBRANE INTRINSIC PROTEIN 2;2|t2n18.7|t2n18_7	NM_001358268.1	0
TL2	DarkBLue	14	73	Glyma.12G199300		2.99346	-1.1052	1.18622	7.05902					1		Glyma.12g199300	316	UniRef100_I1LUB2 Uncharacterized protein n=2 Tax=Soja TaxID=1462606 RepID=I1LUB2_SOYBN	0	99.68	UniRef100_A0A4D6N8I3 Cyclin D2 n=1 Tax=Vigna unguiculata TaxID=3917 RepID=A0A4D6N8I3_VIGUN	0	99.68	AT4G03270.1 | Symbols: CYCD6;1 | Cyclin D6;1 | chr4:1432375-1433691 REVERSE LENGTH=302	5e-81	94.62	GO:0000079 GO:0044772 GO:0051301	regulation of cyclin-dependent protein serine/threonine kinase activity; mitotic cell cycle phase transition; cell division;	GO:0004672 GO:0005515 GO:0016538 GO:0019901	protein kinase activity; protein binding; cyclin-dependent protein serine/threonine kinase regulator activity; protein kinase binding;	GO:0000307 GO:0005634 GO:0005737	cyclin-dependent protein kinase holoenzyme complex; nucleus; cytoplasm	PF02984 PF00134	Cyclin_C; Cyclin_N;	AT4G03270|CYCD6;1|Cyclin D6;1|F4C21.20|F4C21_20	XM_003540285.4	0
TL2	DarkBLue	15	74	Glyma.13G088700		-0.27595	0.211781	-1.12012	-2.19719					1		Glyma.13g088700	317	UniRef100_A0A0B2SDH4 Annexin n=3 Tax=Soja TaxID=1462606 RepID=A0A0B2SDH4_GLYSO	0	99.68	UniRef100_A0A0B2SDH4 Annexin n=3 Tax=Soja TaxID=1462606 RepID=A0A0B2SDH4_GLYSO	0	99.68	AT1G35720.1 | Symbols: ANNAT1, OXY5, ATOXY5 | annexin 1 | chr1:13225304-13226939 FORWARD LENGTH=317	3e-169	99.68	GO:0006970 GO:0006979 GO:0009408 GO:0009409 GO:0009414 GO:0009651 GO:0009737 GO:0046686 GO:0070588 GO:0080022 GO:0110128	response to osmotic stress; response to oxidative stress; response to heat; response to cold; response to water deprivation; response to salt stress; response to abscisic acid; response to cadmium ion; calcium ion transmembrane transport; primary root development; phloem sucrose unloading;	GO:0004601 GO:0005507 GO:0005509 GO:0005524 GO:0005544 GO:0008270 GO:0042803	peroxidase activity; copper ion binding; calcium ion binding; ATP binding; calcium-dependent phospholipid binding; zinc ion binding; protein homodimerization activity;	GO:0005618 GO:0005634 GO:0005737 GO:0005739 GO:0005773 GO:0005774 GO:0005829 GO:0005886 GO:0009506 GO:0009507 GO:0009570 GO:0009579 GO:0016020 GO:0048046	cell wall; nucleus; cytoplasm; mitochondrion; vacuole; vacuolar membrane; cytosol; plasma membrane; plasmodesma; chloroplast; chloroplast stroma; thylakoid; membrane; apoplast	PF00191	Annexin;	AT1G35720|ANNAT1|OXY5|ATOXY5|ANN1|AtANN1|annexin 1|F14D7.2|F14D7_2|ANNEXIN|ANNEXIN A1	NM_001253960.1	0
TL2	DarkBLue	16	75	Glyma.13G109700		-0.138307	-0.521492	-0.0481953	-4.4032					1		Glyma.13g109700	399	UniRef100_A0A0B2PK07 12-oxophytodienoate reductase 3 n=2 Tax=Soja TaxID=1462606 RepID=A0A0B2PK07_GLYSO	0	99.75	UniRef100_A0A0B2PK07 12-oxophytodienoate reductase 3 n=2 Tax=Soja TaxID=1462606 RepID=A0A0B2PK07_GLYSO	0	99.75	AT2G06050.2 | Symbols: OPR3 | oxophytodienoate-reductase 3 | chr2:2359240-2361971 REVERSE LENGTH=391	0	95.74	GO:0009611 GO:0009620 GO:0009695 GO:0010193 GO:0031408 GO:0048443 GO:0055114	response to wounding; response to fungus; jasmonic acid biosynthetic process; response to ozone; oxylipin biosynthetic process; stamen development; oxidation-reduction process;	GO:0010181 GO:0016491 GO:0016629	FMN binding; oxidoreductase activity; 12-oxophytodienoate reductase activity;	GO:0005777	peroxisome	PF00724	Oxidored_FMN;	AT2G06050|OPR3|DDE1|AtOPR3|oxophytodienoate-reductase 3|DELAYED DEHISCENCE 1|F5K7.19|F5K7_19|12-OXO-PHYTODIENOATE REDUCTASE|12-OXOPHYTODIENOATE-10,11-REDUCTASE	NM_001354842.1	0
TL2	DarkBLue	17	76	Glyma.13G161500		-1.01597	-0.0788291	-2.21697	-3.19632					1		Glyma.13g161500	369	UniRef100_I1LZS3 Uncharacterized protein n=2 Tax=Soja TaxID=1462606 RepID=I1LZS3_SOYBN	0	99.73	UniRef100_UPI000F7CAB4F heptahelical transmembrane protein 1 n=1 Tax=Abrus precatorius TaxID=3816 RepID=UPI000F7CAB4F	0	99.73	AT5G20270.1 | Symbols: HHP1 | heptahelical transmembrane protein1 | chr5:6841025-6842656 REVERSE LENGTH=332	2e-132	95.12	GO:0009651 GO:0009725 GO:0009744 GO:0009788	response to salt stress; response to hormone; response to sucrose; negative regulation of abscisic acid-activated signaling pathway;	GO:0038023	signaling receptor activity;	GO:0005634 GO:0016021	nucleus; integral component of membrane	PF03006	HlyIII;	AT5G20270|HHP1|heptahelical transmembrane protein1|F5O24.160|F5O24_160	XM_003542600.5	0
TL2	DarkBLue	18	77	Glyma.13G186700		0.20073	-0.00756683	0.121902	-6.05554					1		Glyma.13g186700	489	UniRef100_A0A0B2PRY1 Protein ZINC INDUCED FACILITATOR-LIKE 1 n=2 Tax=Soja TaxID=1462606 RepID=A0A0B2PRY1_GLYSO	0	99.8	UniRef100_A0A0B2PRY1 Protein ZINC INDUCED FACILITATOR-LIKE 1 n=2 Tax=Soja TaxID=1462606 RepID=A0A0B2PRY1_GLYSO	0	99.8	AT5G13750.1 | Symbols: ZIFL1 | zinc induced facilitator-like 1 | chr5:4438318-4441289 FORWARD LENGTH=478	0	98.36	GO:0009414 GO:0009630 GO:0010540 GO:0048364 GO:0080167 GO:0090333	response to water deprivation; gravitropism; basipetal auxin transport; root development; response to karrikin; regulation of stomatal closure;	GO:0022821	potassium ion antiporter activity;	GO:0005886 GO:0009705 GO:0016021	plasma membrane; plant-type vacuole membrane; integral component of membrane	PF00083	Sugar_tr;	AT5G13750|ZIFL1|zinc induced facilitator-like 1|MXE10.2|MXE10_2	XM_006594278.3	0
TL2	DarkBLue	19	78	Glyma.13G236100		-0.892929	-0.446196	-1.0672	-3.90058					1		Glyma.13g236100	273	UniRef100_I1M206 Uncharacterized protein n=2 Tax=Soja TaxID=1462606 RepID=I1M206_SOYBN	0	99.63	UniRef100_A0A0B2QG66 Protein E6 n=1 Tax=Glycine soja TaxID=3848 RepID=A0A0B2QG66_GLYSO	5e-123	99.63	AT2G33850.1 | Symbols: | unknown protein; FUNCTIONS IN: molecular_function unknown; INVOLVED IN: biological_process unknown; LOCATED IN: endomembrane system; EXPRESSED IN: 17 plant structures; EXPRESSED DURING: 9 growth stages; BEST Arabidopsis thaliana protein match is: unknown protein (TAIR:AT1G28400.1); Has 3053 Blast hits to 2119 proteins in 133 species: Archae - 6; Bacteria - 52; Metazoa - 1…	4e-12	76.92	GO:0008150	biological process;	GO:0003674	molecular function;	GO:0005576 GO:0071944	extracellular region; cell periphery	NA	NA	AT2G33850|E6L1|E6-like 1|T1B8.15|T1B8_15	XM_003542979.5	0
TL2	DarkBLue	20	79	Glyma.13G267100		-0.118079	-1.07487	-0.136585	-5.53011					1		Glyma.13g267100	95	UniRef100_C6SW59 Uncharacterized protein n=1 Tax=Glycine max TaxID=3847 RepID=C6SW59_SOYBN	4e-59	98.95	NA	NA	NA	NA	NA	NA	NA	NA	NA	NA	NA	NA	NA	NA	NA	NM_001248158.2	3e-147
TL2	DarkBLue	21	80	Glyma.13G286600		-0.508097	1.33097	1.35815	-2.70811					1		Glyma.13g286600	123	UniRef100_C6SXG3 Thioredoxin n=2 Tax=Soja TaxID=1462606 RepID=C6SXG3_SOYBN	1e-84	99.19	UniRef100_C6SXG3 Thioredoxin n=2 Tax=Soja TaxID=1462606 RepID=C6SXG3_SOYBN	1e-84	99.19	AT1G11530.1 | Symbols: ATCXXS1, CXXS1 | C-terminal cysteine residue is changed to a serine 1 | chr1:3874518-3875311 FORWARD LENGTH=118	2e-52	91.06	GO:0045454	cell redox homeostasis;	GO:0003756	protein disulfide isomerase activity;	GO:0005576 GO:0005737 GO:0005829	extracellular region; cytoplasm; cytosol	PF00085	Thioredoxin;	AT1G11530|ATCXXS1|CXXS1|C-terminal cysteine residue is changed to a serine 1|T23J18.19|T23J18_19	NM_001250072.2	0
TL2	DarkBLue	22	81	Glyma.13G302500		1.17119	-2.92148	1.86141	-6.67495					1		Glyma.13g302500	463	UniRef100_I1M3Y3 Uncharacterized protein n=1 Tax=Glycine max TaxID=3847 RepID=I1M3Y3_SOYBN	0	99.78	UniRef100_A0A445ICG4 Coumaroyl-CoA:anthocyanidin 3-O-glucoside-6''-O-coumaroyltransferase 2 n=1 Tax=Glycine soja TaxID=3848 RepID=A0A445ICG4_GLYSO	0	99.78	AT1G03495.1 | Symbols: | HXXXD-type acyl-transferase family protein | chr1:873436-874832 FORWARD LENGTH=465	7e-89	98.27	NA	NA	GO:0016747	transferase activity, transferring acyl groups other than amino-acyl groups;	GO:0005737	cytoplasm	PF02458	Transferase;	AT1G03495	XM_003541874.5	0
TL2	DarkBLue	23	82	Glyma.13G340000		-0.18117	0.258035	-2.41546	-3.09819					1		Glyma.13g340000	495	UniRef100_I1M506 Aldehyde dehydrogenase n=1 Tax=Glycine max TaxID=3847 RepID=I1M506_SOYBN	0	99.8	UniRef100_I1M506 Aldehyde dehydrogenase n=1 Tax=Glycine max TaxID=3847 RepID=I1M506_SOYBN	0	99.8	AT4G36250.1 | Symbols: ALDH3F1 | aldehyde dehydrogenase 3F1 | chr4:17151029-17153381 FORWARD LENGTH=484	0	97.78	GO:0006081 GO:0055114	cellular aldehyde metabolic process; oxidation-reduction process;	GO:0004028 GO:0004029 GO:0043878	3-chloroallyl aldehyde dehydrogenase activity; aldehyde dehydrogenase (NAD+) activity; glyceraldehyde-3-phosphate dehydrogenase (NAD+) (non-phosphorylating) activity;	GO:0005737 GO:0005783 GO:0005886	cytoplasm; endoplasmic reticulum; plasma membrane	PF00171	Aldedh;	AT4G36250|ALDH3F1|aldehyde dehydrogenase 3F1|F23E13.140|F23E13_140	XM_003543485.5	0
TL2	DarkBLue	24	83	Glyma.13G340500		0.568952	-0.318931	0.383128	-3.3634					1		Glyma.13g340500	396	UniRef100_K7M3H5 Uncharacterized protein n=1 Tax=Glycine max TaxID=3847 RepID=K7M3H5_SOYBN	0	99.75	UniRef100_A0A445IE08 ADP,ATP carrier protein, mitochondrial isoform A n=1 Tax=Glycine soja TaxID=3848 RepID=A0A445IE08_GLYSO	0	99.75	AT5G13490.1 | Symbols: AAC2 | ADP/ATP carrier 2 | chr5:4336034-4337379 FORWARD LENGTH=385	0	99.49	GO:0015865 GO:0055085	purine nucleotide transport; transmembrane transport;	GO:0005471 GO:0005507 GO:0005515	ATP:ADP antiporter activity; copper ion binding; protein binding;	GO:0005739 GO:0005740 GO:0005743 GO:0005774 GO:0009536 GO:0009941 GO:0016021	mitochondrion; mitochondrial envelope; mitochondrial inner membrane; vacuolar membrane; plastid; chloroplast envelope; integral component of membrane	PF00153	Mito_carr;	AT5G13490|AAC2|ADP/ATP carrier 2|T6I14.20|T6I14_20	XM_041008551.1	0
TL2	DarkBLue	25	84	Glyma.13G341100		-1.28892	-0.158985	-0.950541	-1.92382					1		Glyma.13g341100	530	UniRef100_A0A0R4J549 Protein kinase domain-containing protein n=3 Tax=Soja TaxID=1462606 RepID=A0A0R4J549_SOYBN	0	99.81	UniRef100_A0A0R4J549 Protein kinase domain-containing protein n=3 Tax=Soja TaxID=1462606 RepID=A0A0R4J549_SOYBN	0	99.81	AT5G59010.1 | Symbols: | Protein kinase protein with tetratricopeptide repeat domain | chr5:23820578-23823099 REVERSE LENGTH=489	0	99.81	GO:0006468 GO:0009409 GO:0009651 GO:0009737 GO:0009742	protein phosphorylation; response to cold; response to salt stress; response to abscisic acid; brassinosteroid mediated signaling pathway;	GO:0004674 GO:0005515 GO:0005524	protein serine/threonine kinase activity; protein binding; ATP binding;	GO:0005886 GO:0009506	plasma membrane; plasmodesma	PF13414 PF07714	TPR_11; Pkinase_Tyr;	AT5G59010|BSK5|brassinosteroid-signaling kinase 5|K19M22.7|K19M22_7	XM_003543498.5	3e-35
TL2	DarkBLue	26	85	Glyma.14G000700		-1.04307	-0.829337	-0.197471	-2.48144					1		Glyma.14g000700	126	UniRef100_A0A0B2SJI0 Uncharacterized protein n=1 Tax=Glycine soja TaxID=3848 RepID=A0A0B2SJI0_GLYSO	5e-83	99.21	UniRef100_UPI000F7C2187 uncharacterized protein LOC113847865 n=1 Tax=Abrus precatorius TaxID=3816 RepID=UPI000F7C2187	4e-39	95.24	AT4G35320.1 | Symbols: | unknown protein; BEST Arabidopsis thaliana protein match is: unknown protein (TAIR:AT2G17300.1); Has 30201 Blast hits to 17322 proteins in 780 species: Archae - 12; Bacteria - 1396; Metazoa - 17338; Fungi - 3422; Plants - 5037; Viruses - 0; Other Eukaryotes - 2996 (source: NCBI BLink). | chr4:16806139-16806582 REVERSE LENGTH=147	1e-19	58.73	GO:0008150	biological process;	GO:0003674	molecular function;	GO:0005634	nucleus	NA	NA	AT4G35320|F23E12.120|F23E12_120	XM_006595568.3	0
TL2	DarkBLue	27	86	Glyma.14G071100		-1.77133	-0.086179	-3.40442	-7.62713					1		Glyma.14g071100	251	UniRef100_I1M885 TLC domain-containing protein n=2 Tax=Soja TaxID=1462606 RepID=I1M885_SOYBN	0	99.6	UniRef100_I1M885 TLC domain-containing protein n=2 Tax=Soja TaxID=1462606 RepID=I1M885_SOYBN	0	99.6	AT1G35180.1 | Symbols: | TRAM, LAG1 and CLN8 (TLC) lipid-sensing domain containing protein | chr1:12877230-12878644 REVERSE LENGTH=231	3e-108	89.24	GO:0008150	biological process;	GO:0003674	molecular function;	NA	NA	PF03798	TRAM_LAG1_CLN8;	AT1G35180|T32G9.28|T32G9_28	XM_026125475.2	0
TL2	DarkBLue	28	87	Glyma.14G078800		-0.343012	-0.361793	-0.180009	-6.02059					1		Glyma.14g078800	742	UniRef100_A0A445H2X9 Inactive protein kinase isoform A n=2 Tax=Soja TaxID=1462606 RepID=A0A445H2X9_GLYSO	0	99.87	UniRef100_A0A445H2X9 Inactive protein kinase isoform A n=2 Tax=Soja TaxID=1462606 RepID=A0A445H2X9_GLYSO	0	99.87	AT3G13690.1 | Symbols: | Protein kinase protein with adenine nucleotide alpha hydrolases-like domain | chr3:4486920-4490011 FORWARD LENGTH=753	0	90.57	GO:0006468 GO:0046777	protein phosphorylation; protein autophosphorylation;	GO:0004674 GO:0004675 GO:0005524 GO:0016787	protein serine/threonine kinase activity; transmembrane receptor protein serine/threonine kinase activity; ATP binding; hydrolase activity;	GO:0005634 GO:0005886	nucleus; plasma membrane	PF07714	Pkinase_Tyr;	AT3G13690|MMM17.11	XR_005888444.1	0
TL2	DarkBLue	29	88	Glyma.14G140900		-4.29644	1.14916	-2.07432	-5.25047					1		Glyma.14g140900	350	UniRef100_I1M9X5 BURP domain-containing protein n=1 Tax=Glycine max TaxID=3847 RepID=I1M9X5_SOYBN	0	99.71	UniRef100_I1M9X5 BURP domain-containing protein n=1 Tax=Glycine max TaxID=3847 RepID=I1M9X5_SOYBN	0	99.71	AT5G25610.1 | Symbols: RD22, ATRD22 | BURP domain-containing protein | chr5:8914498-8916684 REVERSE LENGTH=392	1e-124	97.43	GO:0009269 GO:0009651 GO:0009737	response to desiccation; response to salt stress; response to abscisic acid;	GO:0045735	nutrient reservoir activity;	GO:0005576 GO:0005768 GO:0005794 GO:0005802	extracellular region; endosome; Golgi apparatus; trans-Golgi network	PF03181	BURP;	AT5G25610|RD22|ATRD22|RESPONSIVE TO DESICCATION 22|T14C9.150|T14C9_150	NM_001249197.1	0
TL2	DarkBLue	30	89	Glyma.14G201000		-0.0927378	0.207473	-1.50719	-4.53103					1		Glyma.14g201000	213	UniRef100_C6TA30 Uncharacterized protein n=1 Tax=Glycine max TaxID=3847 RepID=C6TA30_SOYBN	3e-156	99.53	UniRef100_A0A0B2PMB0 8-hydroxyquercetin 8-O-methyltransferase n=1 Tax=Glycine soja TaxID=3848 RepID=A0A0B2PMB0_GLYSO	4e-128	85.92	AT4G35160.1 | Symbols: | O-methyltransferase family protein | chr4:16730989-16732808 REVERSE LENGTH=382	4e-27	93.9	GO:0008152 GO:0019438 GO:0030187 GO:0032259	metabolic process; aromatic compound biosynthetic process; melatonin biosynthetic process; methylation;	GO:0008171 GO:0008757 GO:0017096 GO:0046983	O-methyltransferase activity; S-adenosylmethionine-dependent methyltransferase activity; acetylserotonin O-methyltransferase activity; protein dimerization activity;	GO:0005634 GO:0005737 GO:0005829	nucleus; cytoplasm; cytosol	PF08100 PF00891	Dimerisation; Methyltransf_2;	AT4G35160|ASMT|N-acetylserotonin O-methyltransferase|T12J5.30|T12J5_30	XM_041008811.1	0
TL2	DarkBLue	31	90	Glyma.14G208900		-0.356593	0.16572	-1.02417	-2.93802					1		Glyma.14g208900	209	UniRef100_I1MBQ0 CASP-like protein n=2 Tax=Soja TaxID=1462606 RepID=I1MBQ0_SOYBN	2e-150	99.52	UniRef100_I1MBQ0 CASP-like protein n=2 Tax=Soja TaxID=1462606 RepID=I1MBQ0_SOYBN	2e-150	99.52	AT1G17200.1 | Symbols: | Uncharacterised protein family (UPF0497) | chr1:5878493-5879871 FORWARD LENGTH=204	4e-74	82.3	GO:0080167	response to karrikin;	GO:0005515 GO:0051539	protein binding; 4 iron, 4 sulfur cluster binding;	GO:0005886 GO:0016021	plasma membrane; integral component of membrane	PF04535	DUF588;	AT1G17200|CASPL2A1|CASP-like protein 2A1|F20D23.10|F20D23_10	NM_001354462.1	0
TL2	DarkBLue	32	91	Glyma.14G220200		-0.159054	-0.297641	-3.55959	-3.51118					1		Glyma.14g220200	1251	UniRef100_I1MC27 Uncharacterized protein n=2 Tax=Soja TaxID=1462606 RepID=I1MC27_SOYBN	0	99.92	UniRef100_A0A1S3UH02 ABC transporter B family member 13 n=1 Tax=Vigna radiata var. radiata TaxID=3916 RepID=A0A1S3UH02_VIGRR	0	99.92	AT1G27940.1 | Symbols: PGP13 | P-glycoprotein 13 | chr1:9733597-9738129 REVERSE LENGTH=1245	0	97.12	GO:0055085	transmembrane transport;	GO:0005524 GO:0016887 GO:0042626	ATP binding; ATPase activity; ATPase-coupled transmembrane transporter activity;	GO:0005634 GO:0016021	nucleus; integral component of membrane	PF00005 PF00664	ABC_tran; ABC_membrane;	AT1G27940|PGP13|ABCB13|P-glycoprotein 13|ATP-binding cassette B13|F13K9.5|F13K9_5	XM_003544341.5	0
TL2	DarkBLue	33	92	Glyma.15G017500		-0.475213	-0.205587	-1.59295	-3.49473					1		Glyma.15g017500	320	UniRef100_A0A0B2NU37 Auxin-induced protein n=3 Tax=Soja TaxID=1462606 RepID=A0A0B2NU37_GLYSO	0	99.69	UniRef100_A0A0B2NU37 Auxin-induced protein n=3 Tax=Soja TaxID=1462606 RepID=A0A0B2NU37_GLYSO	0	99.69	AT4G29080.1 | Symbols: PAP2, IAA27 | phytochrome-associated protein 2 | chr4:14323665-14325213 REVERSE LENGTH=305	2e-105	99.69	GO:0006355 GO:0009733 GO:0009734	regulation of transcription, DNA-templated; response to auxin; auxin-activated signaling pathway;	GO:0003700 GO:0005515 GO:0044212	DNA-binding transcription factor activity; protein binding; transcription regulatory region DNA binding;	GO:0005634	nucleus	PF02309	AUX_IAA;	AT4G29080|PAP2|IAA27|phytochrome-associated protein 2|indole-3-acetic acid inducible 27|F19B15.110|F19B15_110	NM_001253084.2	0
TL2	DarkBLue	34	93	Glyma.15G061800		-0.849138	-0.0509715	-2.14693	-3.91531					1		Glyma.15g061800	530	UniRef100_I1ME47 SE domain-containing protein n=1 Tax=Glycine max TaxID=3847 RepID=I1ME47_SOYBN	0	99.81	UniRef100_I1ME47 SE domain-containing protein n=1 Tax=Glycine max TaxID=3847 RepID=I1ME47_SOYBN	0	99.81	AT1G58440.1 | Symbols: XF1, SQE1 | FAD/NAD(P)-binding oxidoreductase family protein | chr1:21714094-21717246 REVERSE LENGTH=531	0	87.36	GO:0009414 GO:0016126 GO:0055114	response to water deprivation; sterol biosynthetic process; oxidation-reduction process;	GO:0004506 GO:0050660	squalene monooxygenase activity; flavin adenine dinucleotide binding;	GO:0005576 GO:0005783 GO:0016021	extracellular region; endoplasmic reticulum; integral component of membrane	PF01494	FAD_binding_3;	AT1G58440|XF1|SQE1|DRY2|SQUALENE EPOXIDASE 1|DROUGHT HYPERSENSITIVE 2|F9K23.3|F9K23_3	XM_003545714.4	0
TL2	DarkBLue	35	94	Glyma.15G101800		0.251295	0.0449416	-1.88803	-3.18198					1		Glyma.15g101800	422	UniRef100_A0A445GRT0 Beta-amyrin synthase isoform C n=1 Tax=Glycine soja TaxID=3848 RepID=A0A445GRT0_GLYSO	0	99.76	UniRef100_A0A445GRT0 Beta-amyrin synthase isoform C n=1 Tax=Glycine soja TaxID=3848 RepID=A0A445GRT0_GLYSO	0	99.76	AT1G78950.1 | Symbols: | Terpenoid cyclases family protein | chr1:29684558-29688673 REVERSE LENGTH=759	0	98.34	GO:0016104	triterpenoid biosynthetic process;	GO:0042300	beta-amyrin synthase activity;	GO:0005634	nucleus	PF00432 PF13243	Prenyltrans; SQHop_cyclase_C;	AT1G78950|BAS|AtBAS|AtLUP4|beta-amyrin synthase|YUP8H12R.44|YUP8H12R_44	XM_041009977.1	0
TL2	DarkBLue	36	95	Glyma.15G143600		-0.976774	-0.893397	-0.0416882	-2.60437					1		Glyma.15g143600	319	UniRef100_A0A0B2PZX3 Chitinase-like protein 2 n=2 Tax=Soja TaxID=1462606 RepID=A0A0B2PZX3_GLYSO	0	99.69	UniRef100_A0A0B2PZX3 Chitinase-like protein 2 n=2 Tax=Soja TaxID=1462606 RepID=A0A0B2PZX3_GLYSO	0	99.69	AT3G16920.1 | Symbols: CTL2, ATCTL2 | chitinase-like protein 2 | chr3:5776663-5777886 REVERSE LENGTH=348	0	89.34	GO:0005975 GO:0006032 GO:0009809 GO:0016998	carbohydrate metabolic process; chitin catabolic process; lignin biosynthetic process; cell wall macromolecule catabolic process;	NA	NA	GO:0005576 GO:0005886	extracellular region; plasma membrane	PF00182	Glyco_hydro_19;	AT3G16920|CTL2|ATCTL2|chitinase-like protein 2|K14A17.26	NM_001255679.2	0
TL2	DarkBLue	37	96	Glyma.15G219100		-0.0162528	-0.147455	-0.921216	-1.87854					1		Glyma.15g219100	416	UniRef100_A0A0B2RMQ0 Metacaspase-4 n=2 Tax=Soja TaxID=1462606 RepID=A0A0B2RMQ0_GLYSO	0	99.76	UniRef100_A0A0B2RMQ0 Metacaspase-4 n=2 Tax=Soja TaxID=1462606 RepID=A0A0B2RMQ0_GLYSO	0	99.76	AT1G79340.1 | Symbols: AtMC4, MC4 | metacaspase 4 | chr1:29842849-29844368 FORWARD LENGTH=418	0	99.76	GO:0006952 GO:0016540 GO:0043068	defense response; protein autoprocessing; positive regulation of programmed cell death;	GO:0004197 GO:0008234 GO:0042802	cysteine-type endopeptidase activity; cysteine-type peptidase activity; identical protein binding;	GO:0005634 GO:0005737 GO:0005739 GO:0005829 GO:0005886 GO:0009506	nucleus; cytoplasm; mitochondrion; cytosol; plasma membrane; plasmodesma	PF00656	Peptidase_C14;	AT1G79340|AtMC4|MC4|MCP2d|AtMCP2d|metacaspase 4|metacaspase 2d|YUP8H12R.4|YUP8H12R_4	XM_003546612.5	0
TL2	DarkBLue	38	97	Glyma.15G238600		0.0243869	-0.760206	-1.9574	-2.65234					1		Glyma.15g238600	338	UniRef100_K7MDH8 Uncharacterized protein n=3 Tax=Soja TaxID=1462606 RepID=K7MDH8_SOYBN	0	99.7	UniRef100_UPI001016ADD6 proline-rich protein 4-like isoform X1 n=1 Tax=Vigna unguiculata TaxID=3917 RepID=UPI001016ADD6	7e-56	72.49	NA	NA	NA	NA	NA	NA	NA	NA	NA	NA	NA	NA	XM_006598057.4	3e-14
TL2	DarkBLue	39	98	Glyma.15G270000		0.367969	-0.362949	-1.58731	-6.70683					1		Glyma.15g270000	62	UniRef100_A0A0B2SQQ6 Uncharacterized protein n=2 Tax=Soja TaxID=1462606 RepID=A0A0B2SQQ6_GLYSO	9e-37	98.39	UniRef100_UPI0007EDE085 uncharacterized protein LOC108170940 n=1 Tax=Malus domestica TaxID=3750 RepID=UPI0007EDE085	5e-11	93.55	NA	NA	NA	NA	NA	NA	NA	NA	NA	NA	NA	NA	NA	NA
TL2	DarkBLue	40	99	Glyma.16G001600		-1.43151	-1.07954	-0.0478483	-6.32073					1		Glyma.16g001600	281	UniRef100_K7MEC3 Polysacc_synt_4 domain-containing protein n=1 Tax=Glycine max TaxID=3847 RepID=K7MEC3_SOYBN	0	99.64	UniRef100_K7MEC3 Polysacc_synt_4 domain-containing protein n=1 Tax=Glycine max TaxID=3847 RepID=K7MEC3_SOYBN	0	99.64	AT1G09610.1 | Symbols: | Protein of unknown function (DUF579) | chr1:3111789-3112637 FORWARD LENGTH=282	9e-137	99.29	GO:0009834 GO:0032259 GO:0045491 GO:0045492	plant-type secondary cell wall biogenesis; methylation; xylan metabolic process; xylan biosynthetic process;	GO:0030775	glucuronoxylan 4-O-methyltransferase activity;	GO:0000139 GO:0005576 GO:0005794 GO:0016021	Golgi membrane; extracellular region; Golgi apparatus; integral component of membrane	PF04669	Polysacc_synt_4;	AT1G09610|GXM1|glucuronoxylan methyltransferase1|F14J9.29|F14J9_29	XM_003547833.5	0
TL2	DarkBLue	41	100	Glyma.16G008600		0.102118	-0.883873	-0.187802	-2.57525					1		Glyma.16g008600	537	UniRef100_A0A445GCS0 Flavonoid 3'-monooxygenase n=1 Tax=Glycine soja TaxID=3848 RepID=A0A445GCS0_GLYSO	0	99.81	UniRef100_A0A445GCS0 Flavonoid 3'-monooxygenase n=1 Tax=Glycine soja TaxID=3848 RepID=A0A445GCS0_GLYSO	0	99.81	AT5G07990.1 | Symbols: TT7, CYP75B1, D501 | Cytochrome P450 superfamily protein | chr5:2560437-2562859 FORWARD LENGTH=513	4e-144	92.74	GO:0009411 GO:0009733 GO:0009813 GO:0055114	response to UV; response to auxin; flavonoid biosynthetic process; oxidation-reduction process;	GO:0005506 GO:0016709 GO:0016711 GO:0020037	iron ion binding; oxidoreductase activity, acting on paired donors, with incorporation or reduction of molecular oxygen, NAD(P)H as one donor, and incorporation of one atom of oxygen; flavonoid 3'-monooxygenase activity; heme binding;	GO:0005576 GO:0005789 GO:0016020 GO:0016021	extracellular region; endoplasmic reticulum membrane; membrane; integral component of membrane	PF00067	p450;	AT5G07990|TT7|CYP75B1|D501|TRANSPARENT TESTA 7|CYTOCHROME P450 75B1|F13G24.190|F13G24_190|FLAVONOID 3'-HYDROXYLASE|F3'H	XM_003547708.5	0
TL2	DarkBLue	42	101	Glyma.16G077800		0.0429341	-0.562571	0.000680397	-2.15471					1		Glyma.16g077800	592	UniRef100_I1MM08 Malic enzyme n=2 Tax=Soja TaxID=1462606 RepID=I1MM08_SOYBN	0	99.83	UniRef100_I1MM08 Malic enzyme n=2 Tax=Soja TaxID=1462606 RepID=I1MM08_SOYBN	0	99.83	AT1G79750.1 | Symbols: ATNADP-ME4, NADP-ME4 | NADP-malic enzyme 4 | chr1:30007655-30011179 REVERSE LENGTH=646	0	97.8	GO:0006090 GO:0006108 GO:0006633 GO:0055114	pyruvate metabolic process; malate metabolic process; fatty acid biosynthetic process; oxidation-reduction process;	GO:0004470 GO:0004471 GO:0004473 GO:0008270 GO:0008948 GO:0050897 GO:0051287	malic enzyme activity; malate dehydrogenase (decarboxylating) (NAD+) activity; malate dehydrogenase (decarboxylating) (NADP+) activity; zinc ion binding; oxaloacetate decarboxylase activity; cobalt ion binding; NAD binding;	GO:0005739 GO:0009507	mitochondrion; chloroplast	PF00390 PF03949	malic; Malic_M;	AT1G79750|ATNADP-ME4|NADP-ME4|Arabidopsis thaliana NADP-malic enzyme 4|NADP-malic enzyme 4|F19K16.27|F19K16_27	XM_003547696.5	0
TL2	DarkBLue	43	102	Glyma.16G119200		0.262239	-0.892198	-0.287905	-3.81626					1		Glyma.16g119200	318	UniRef100_I1MMY2 Chitin-binding type-1 domain-containing protein n=2 Tax=Soja TaxID=1462606 RepID=I1MMY2_SOYBN	0	99.69	UniRef100_I1MMY2 Chitin-binding type-1 domain-containing protein n=2 Tax=Soja TaxID=1462606 RepID=I1MMY2_SOYBN	0	99.69	AT3G12500.1 | Symbols: ATHCHIB, PR3, PR-3, CHI-B, B-CHI, HCHIB | basic chitinase | chr3:3962501-3963984 REVERSE LENGTH=335	5e-148	92.77	GO:0000272 GO:0006032 GO:0009626 GO:0009871 GO:0016998 GO:0031640 GO:0046686 GO:0050832	polysaccharide catabolic process; chitin catabolic process; plant-type hypersensitive response; jasmonic acid and ethylene-dependent systemic resistance, ethylene mediated signaling pathway; cell wall macromolecule catabolic process; killing of cells of other organism; response to cadmium ion; defense response to fungus;	GO:0004568 GO:0008061	chitinase activity; chitin binding;	GO:0005576 GO:0005622 GO:0005773 GO:0005774 GO:0005829 GO:0099503	extracellular region; intracellular; vacuole; vacuolar membrane; cytosol; secretory vesicle	PF00187 PF00182	Chitin_bind_1; Glyco_hydro_19;	AT3G12500|ATHCHIB|PR3|PR-3|CHI-B|B-CHI|HCHIB|basic chitinase|PATHOGENESIS-RELATED 3|T2E22.18	XM_041010231.1	0
TL2	DarkBLue	44	103	Glyma.16G209400		-0.86189	-0.0121433	-1.78599	-3.07295					1		Glyma.16g209400	707	UniRef100_I1MQD4 ABC transporter domain-containing protein n=2 Tax=Soja TaxID=1462606 RepID=I1MQD4_SOYBN	0	99.86	UniRef100_I1MQD4 ABC transporter domain-containing protein n=2 Tax=Soja TaxID=1462606 RepID=I1MQD4_SOYBN	0	99.86	AT1G17840.1 | Symbols: WBC11, ABCG11, DSO, COF1, ATWBC11 | white-brown complex homolog protein 11 | chr1:6142870-6145894 FORWARD LENGTH=703	0	98.16	GO:0009611 GO:0009651 GO:0009737 GO:0010222 GO:0010588 GO:0015908 GO:0055085 GO:0080051	response to wounding; response to salt stress; response to abscisic acid; stem vascular tissue pattern formation; cotyledon vascular tissue pattern formation; fatty acid transport; transmembrane transport; cutin transport;	GO:0005515 GO:0005524 GO:0015245 GO:0016887 GO:0042626 GO:0042803	protein binding; ATP binding; fatty acid transmembrane transporter activity; ATPase activity; ATPase-coupled transmembrane transporter activity; protein homodimerization activity;	GO:0005634 GO:0005886 GO:0009897 GO:0016021	nucleus; plasma membrane; external side of plasma membrane; integral component of membrane	PF00005 PF01061	ABC_tran; ABC2_membrane;	AT1G17840|WBC11|ABCG11|DSO|COF1|ATWBC11|AtABCG11|white-brown complex homolog protein 11|ATP-binding cassette G11|DESPERADO|CUTICULAR DEFECT AND ORGAN FUSION 1|ARABIDOPSIS THALIANA WHITE-BROWN COMPLEX HOMOLOG PROTEIN 11|F2H15.7|F2H15_7	XM_003548227.5	0
TL2	DarkBLue	45	104	Glyma.17G006300		0.0372811	-0.0922714	-0.520244	-2.34919					1		Glyma.17g006300	260	UniRef100_I1MQY4 Uncharacterized protein n=1 Tax=Glycine max TaxID=3847 RepID=I1MQY4_SOYBN	6e-166	99.62	UniRef100_A0A445FZY4 Sporozoite surface protein 2 isoform A n=1 Tax=Glycine soja TaxID=3848 RepID=A0A445FZY4_GLYSO	3e-165	99.62	AT4G16380.1 | Symbols: | Heavy metal transport/detoxification superfamily protein | chr4:9254638-9255955 FORWARD LENGTH=254	2e-51	98.85	NA	NA	NA	NA	GO:0005634 GO:0009506	nucleus; plasmodesma	NA	NA	AT4G16380	NM_001349173.1	0
TL2	DarkBLue	46	105	Glyma.17G060100		-0.0717103	1.45979	-0.939821	-4.62531					1		Glyma.17g060100	379	UniRef100_A0A445G2P8 Oxysterol-binding protein-related protein 4B n=2 Tax=Glycine soja TaxID=3848 RepID=A0A445G2P8_GLYSO	0	99.74	UniRef100_A0A4D6L081 Chloride channel n=1 Tax=Vigna unguiculata TaxID=3917 RepID=A0A4D6L081_VIGUN	0	86.81	AT4G25850.1 | Symbols: ORP4B | OSBP(oxysterol binding protein)-related protein 4B | chr4:13143859-13146654 FORWARD LENGTH=383	7e-141	99.21	NA	NA	GO:0008289 GO:0015248 GO:0032934	lipid binding; sterol transporter activity; sterol binding;	GO:0005634 GO:0005829 GO:0016020 GO:0043231	nucleus; cytosol; membrane; intracellular membrane-bounded organelle	PF01237	Oxysterol_BP;	AT4G25850	XR_419012.4	0
TL2	DarkBLue	47	106	Glyma.17G069100		-0.755246	0.0382278	-2.27929	-3.53994					1		Glyma.17g069100	633	UniRef100_I1MSX3 Uncharacterized protein n=2 Tax=Soja TaxID=1462606 RepID=I1MSX3_SOYBN	0	99.84	UniRef100_A0A0B2RRA4 Protein ECERIFERUM 3 isoform A n=2 Tax=Soja TaxID=1462606 RepID=A0A0B2RRA4_GLYSO	0	99.37	AT5G57800.1 | Symbols: FLP1, YRE, CER3, WAX2 | Fatty acid hydroxylase superfamily | chr5:23420589-23423832 FORWARD LENGTH=632	0	99.37	GO:0006723 GO:0008610 GO:0010025 GO:0042335 GO:0043447 GO:0048235 GO:0055114	cuticle hydrocarbon biosynthetic process; lipid biosynthetic process; wax biosynthetic process; cuticle development; alkane biosynthetic process; pollen sperm cell differentiation; oxidation-reduction process;	GO:0005506 GO:0009924 GO:0016491 GO:1990465	iron ion binding; octadecanal decarbonylase activity; oxidoreductase activity; aldehyde oxygenase (deformylating) activity;	GO:0005789 GO:0005886 GO:0016020 GO:0016021	endoplasmic reticulum membrane; plasma membrane; membrane; integral component of membrane	PF04116 PF12076	FA_hydroxylase; Wax2_C;	AT5G57800|FLP1|YRE|CER3|WAX2|FACELESS POLLEN 1|ECERIFERUM 3|MTI20.3|MTI20_3	XM_003549467.5	0
TL2	DarkBLue	48	107	Glyma.17G099800		-1.75125	0.0437015	-4.09912	-6.02844					1		Glyma.17g099800	326	UniRef100_I1MTT4 Uncharacterized protein n=2 Tax=Soja TaxID=1462606 RepID=I1MTT4_SOYBN	0	99.69	UniRef100_UPI000F7CDD1D transcription factor MYB94 n=1 Tax=Abrus precatorius TaxID=3816 RepID=UPI000F7CDD1D	2e-161	98.77	AT3G47600.1 | Symbols: MYB94, ATMYBCP70, ATMYB94 | myb domain protein 94 | chr3:17539627-17541035 REVERSE LENGTH=333	5e-113	96.63	GO:0006355 GO:0009414 GO:0009733 GO:0030154 GO:0045893 GO:0080167 GO:1904278	regulation of transcription, DNA-templated; response to water deprivation; response to auxin; cell differentiation; positive regulation of transcription, DNA-templated; response to karrikin; positive regulation of wax biosynthetic process;	GO:0003700 GO:0005515 GO:0043565 GO:0044212	DNA-binding transcription factor activity; protein binding; sequence-specific DNA binding; transcription regulatory region DNA binding;	GO:0005634	nucleus	PF00249	Myb_DNA-binding;	AT3G47600|MYB94|ATMYBCP70|ATMYB94|myb domain protein 94|F1P2.150	XM_003549627.5	0
TL2	DarkBLue	49	108	Glyma.17G108200		-0.067817	0.786681	-0.186199	-2.14788					1		Glyma.17g108200	526	UniRef100_I1MU24 Uncharacterized protein n=2 Tax=Soja TaxID=1462606 RepID=I1MU24_SOYBN	0	99.81	UniRef100_A0A151SRG6 Heparanase-like protein 3 n=1 Tax=Cajanus cajan TaxID=3821 RepID=A0A151SRG6_CAJCA	0	99.81	AT5G34940.2 | Symbols: AtGUS3, GUS3 | glucuronidase 3 | chr5:13235912-13238718 REVERSE LENGTH=536	0	98.67	NA	NA	GO:0004566	beta-glucuronidase activity;	GO:0005576 GO:0005765 GO:0009505	extracellular region; lysosomal membrane; plant-type cell wall	PF03662	Glyco_hydro_79n;	AT5G34940	NM_001255040.2	0
TL2	DarkBLue	50	109	Glyma.17G118500		-0.392974	0.167008	0.305645	-3.13005					1		Glyma.17g118500	145	UniRef100_C6SZM0 Expansin-like EG45 domain-containing protein n=3 Tax=Soja TaxID=1462606 RepID=C6SZM0_SOYBN	4e-102	99.31	UniRef100_C6SZM0 Expansin-like EG45 domain-containing protein n=3 Tax=Soja TaxID=1462606 RepID=C6SZM0_SOYBN	4e-102	99.31	AT2G18660.1 | Symbols: PNP-A | plant natriuretic peptide A | chr2:8091032-8091644 REVERSE LENGTH=130	2e-14	74.48	GO:0009627 GO:0010230	systemic acquired resistance; alternative respiration;	NA	NA	GO:0005576 GO:0005618 GO:0048046	extracellular region; cell wall; apoplast	PF03330	DPBB_1;	AT2G18660|PNP-A|AtPNP-A|plant natriuretic peptide A|MSF3.4|MSF3_4	NM_001248845.1	0
TL2	DarkBLue	51	110	Glyma.17G140400		-0.784071	-0.669627	-0.0771059	-3.31591					1		Glyma.17g140400	132	UniRef100_C6T1Z7 AAI domain-containing protein n=2 Tax=Soja TaxID=1462606 RepID=C6T1Z7_SOYBN	1e-84	99.24	UniRef100_C6T1Z7 AAI domain-containing protein n=2 Tax=Soja TaxID=1462606 RepID=C6T1Z7_SOYBN	1e-84	99.24	AT2G45180.1 | Symbols: | Bifunctional inhibitor/lipid-transfer protein/seed storage 2S albumin superfamily protein | chr2:18626377-18626781 FORWARD LENGTH=134	2e-45	98.48	NA	NA	NA	NA	GO:0005576 GO:0009535	extracellular region; chloroplast thylakoid membrane	PF00234	Tryp_alpha_amyl;	AT2G45180	NM_001248582.2	0
TL2	DarkBLue	52	111	Glyma.17G236800		-0.205268	-0.167151	-0.187776	-3.26787					1		Glyma.17g236800	778	UniRef100_I1MXJ1 Uncharacterized protein n=3 Tax=Soja TaxID=1462606 RepID=I1MXJ1_SOYBN	0	99.87	UniRef100_A0A445H3C5 Subtilisin-like protease SBT1.7 n=1 Tax=Glycine soja TaxID=3848 RepID=A0A445H3C5_GLYSO	0	97.04	AT5G67360.1 | Symbols: ARA12 | Subtilase family protein | chr5:26872192-26874465 REVERSE LENGTH=757	0	95.12	GO:0006508 GO:0010214 GO:0048359 GO:0080001	proteolysis; seed coat development; mucilage metabolic process involved in seed coat development; mucilage extrusion from seed coat;	GO:0004252	serine-type endopeptidase activity;	GO:0005576 GO:0005618 GO:0048046 GO:0099503	extracellular region; cell wall; apoplast; secretory vesicle	PF05922 PF02225 PF00082	Inhibitor_I9; PA; Peptidase_S8;	AT5G67360|ARA12|SBT1.7|Subtilisin-like Serine protease 1.7|K8K14.8|K8K14_8	XM_041011504.1	0
TL2	DarkBLue	53	112	Glyma.18G074600		-0.84621	-0.814215	-0.265485	-4.11194					1		Glyma.18g074600	329	UniRef100_I1N083 RING-type domain-containing protein n=1 Tax=Glycine max TaxID=3847 RepID=I1N083_SOYBN	0	99.7	UniRef100_I1N083 RING-type domain-containing protein n=1 Tax=Glycine max TaxID=3847 RepID=I1N083_SOYBN	0	99.7	AT5G55970.1 | Symbols: | RING/U-box superfamily protein | chr5:22668019-22669312 FORWARD LENGTH=343	2e-152	96.35	NA	NA	NA	NA	GO:0005739 GO:0016021	mitochondrion; integral component of membrane	PF13639	zf-RING_2;	AT5G55970	XM_006602056.4	0
TL2	DarkBLue	54	113	Glyma.18G082800		-0.56725	-1.15998	-1.35393	-2.54959					1		Glyma.18g082800	719	UniRef100_K7MQN1 Uncharacterized protein n=1 Tax=Glycine max TaxID=3847 RepID=K7MQN1_SOYBN	0	99.86	UniRef100_A0A445FQS6 Disease resistance protein RPM1 n=1 Tax=Glycine soja TaxID=3848 RepID=A0A445FQS6_GLYSO	0	99.3	AT3G07040.1 | Symbols: RPM1, RPS3 | NB-ARC domain-containing disease resistance protein | chr3:2226244-2229024 REVERSE LENGTH=926	3e-90	91.52	GO:0006952 GO:0009626	defense response; plant-type hypersensitive response;	GO:0000166 GO:0005515 GO:0005524 GO:0043531	nucleotide binding; protein binding; ATP binding; ADP binding;	GO:0005886 GO:0012505 GO:0019897	plasma membrane; endomembrane system; extrinsic component of plasma membrane	PF13401	AAA_22;	AT3G07040|RPM1|RPS3|RESISTANCE TO P. SYRINGAE PV MACULICOLA 1|RESISTANCE TO PSEUDOMONAS SYRINGAE 3|F17A9.20|DISEASE RESISTANCE PROTEIN RPM1	XM_014770309.3	0
TL2	DarkBLue	55	114	Glyma.18G128200		0.59343	-0.754751	-2.64509	5.70736					1		Glyma.18g128200	312	UniRef100_K7MRQ5 DUF569 domain-containing protein n=1 Tax=Glycine max TaxID=3847 RepID=K7MRQ5_SOYBN	0	99.68	UniRef100_K7MRQ5 DUF569 domain-containing protein n=1 Tax=Glycine max TaxID=3847 RepID=K7MRQ5_SOYBN	0	99.68	AT1G59710.1 | Symbols: | Protein of unknown function (DUF569) | chr1:21938623-21939673 FORWARD LENGTH=300	9e-135	92.31	GO:0008150	biological process;	GO:0003674	molecular function;	GO:0005634 GO:0005739	nucleus; mitochondrion	PF04601	DUF569;	AT1G59710|F23H11.2|F23H11_2	XM_006602278.4	0
TL3	Green	1	115	Glyma.18G130700		-1.85352	-0.078206	-0.631449	-0.808317		1					Glyma.18g130700	481	UniRef100_UPI0003DEC7D8 protein WVD2-like 7 isoform X1 n=1 Tax=Glycine max TaxID=3847 RepID=UPI0003DEC7D8	0	99.79	UniRef100_UPI0003DEC7D8 protein WVD2-like 7 isoform X1 n=1 Tax=Glycine max TaxID=3847 RepID=UPI0003DEC7D8	0	99.79	AT1G70100.3 | Symbols: | unknown protein; BEST Arabidopsis thaliana protein match is: unknown protein (TAIR:AT1G24160.2); Has 35333 Blast hits to 34131 proteins in 2444 species: Archae - 798; Bacteria - 22429; Metazoa - 974; Fungi - 991; Plants - 531; Viruses - 0; Other Eukaryotes - 9610 (source: NCBI BLink). | chr1:26403736-26405832 FORWARD LENGTH=504	2e-58	91.48	GO:0008150	biological process;	GO:0003674	molecular function;	GO:0005576	extracellular region	NA	NA	AT1G70100|F20P5.17|F20P5_17	XM_006602300.4	0
TL3	Green	2	116	Glyma.18G146900		-1.95254	0.0853048	-1.23812	-2.65258					1		Glyma.18g146900	222	UniRef100_I1N1V6 Very-long-chain (3R)-3-hydroxyacyl-CoA dehydratase n=3 Tax=Soja TaxID=1462606 RepID=I1N1V6_SOYBN	1e-157	99.55	UniRef100_I1N1V6 Very-long-chain (3R)-3-hydroxyacyl-CoA dehydratase n=3 Tax=Soja TaxID=1462606 RepID=I1N1V6_SOYBN	1e-157	99.55	AT5G10480.3 | Symbols: PAS2 | Protein-tyrosine phosphatase-like, PTPLA | chr5:3298047-3300048 REVERSE LENGTH=230	7e-118	99.55	GO:0007275 GO:0030148 GO:0030154 GO:0030497 GO:0042761 GO:0048640 GO:0050732 GO:0051302	multicellular organism development; sphingolipid biosynthetic process; cell differentiation; fatty acid elongation; very long-chain fatty acid biosynthetic process; negative regulation of developmental growth; negative regulation of peptidyl-tyrosine phosphorylation; regulation of cell division;	GO:0004725 GO:0005515 GO:0018812 GO:0080023 GO:0102158 GO:0102343 GO:0102344 GO:0102345	protein tyrosine phosphatase activity; protein binding; 3-hydroxyacyl-CoA dehydratase activity; 3R-hydroxyacyl-CoA dehydratase activity; very-long-chain 3-hydroxyacyl-CoA dehydratase activity; 3-hydroxy-arachidoyl-CoA dehydratase activity; 3-hydroxy-behenoyl-CoA dehydratase activity; 3-hydroxy-lignoceroyl-CoA dehydratase activity;	GO:0005634 GO:0005739 GO:0005783 GO:0005829 GO:0009923 GO:0016021 GO:0030176	nucleus; mitochondrion; endoplasmic reticulum; cytosol; fatty acid elongase complex; integral component of membrane; integral component of endoplasmic reticulum membrane	PF04387	PTPLA;	AT5G10480|PAS2|PEP|PEPINO|PASTICCINO 2|PEPINO||F12B17.170|F12B17_170	XM_003552039.5	0
TL3	Green	3	117	Glyma.18G230500		0.272737	-1.16581	-0.035855	-5.52187					1		Glyma.18g230500	184	UniRef100_A0A0B2NVY4 Remorin n=2 Tax=Soja TaxID=1462606 RepID=A0A0B2NVY4_GLYSO	3e-123	99.46	UniRef100_A0A0B2NVY4 Remorin n=2 Tax=Soja TaxID=1462606 RepID=A0A0B2NVY4_GLYSO	3e-123	99.46	AT3G61260.1 | Symbols: | Remorin family protein | chr3:22675403-22676701 REVERSE LENGTH=212	8e-64	80.98	GO:0009751 GO:0051607 GO:0051665	response to salicylic acid; defense response to virus; membrane raft localization;	GO:0005515	protein binding;	GO:0005737 GO:0005773 GO:0005829 GO:0005886 GO:0009506	cytoplasm; vacuole; cytosol; plasma membrane; plasmodesma	PF03766 PF03763	Remorin_N; Remorin_C;	AT3G61260|REM1.2|REMORIN 1.2|T20K12.160	NM_001248252.2	0
TL3	Green	4	118	Glyma.18G299100		-0.403116	-0.474118	-0.0829491	-1.93437					1		Glyma.18g299100	440	UniRef100_I1N5E4 Uncharacterized protein n=1 Tax=Glycine max TaxID=3847 RepID=I1N5E4_SOYBN	0	99.77	UniRef100_A0A445FZG6 Transaldolase n=1 Tax=Glycine soja TaxID=3848 RepID=A0A445FZG6_GLYSO	0	99.77	AT5G13420.1 | Symbols: | Aldolase-type TIM barrel family protein | chr5:4302080-4304212 REVERSE LENGTH=438	0	93.86	GO:0005975 GO:0006098 GO:0009809 GO:0033587 GO:0046686	carbohydrate metabolic process; pentose-phosphate shunt; lignin biosynthetic process; shikimate biosynthetic process; response to cadmium ion;	GO:0004801	sedoheptulose-7-phosphate:D-glyceraldehyde-3-phosphate glyceronetransferase activity;	GO:0005622 GO:0005739 GO:0009507 GO:0009536 GO:0009570	intracellular; mitochondrion; chloroplast; plastid; chloroplast stroma	PF00923	TAL_FSA;	AT5G13420|TRA2|transaldolase 2|T22N19.70|T22N19_70	XM_003552695.4	0
TL3	Green	5	119	Glyma.18G299200		-0.637051	-0.380915	-1.45925	-3.89025					1		Glyma.18g299200	632	UniRef100_A0A0B2PYB9 Protein NRT1/ PTR FAMILY 6.1 n=2 Tax=Soja TaxID=1462606 RepID=A0A0B2PYB9_GLYSO	0	99.84	UniRef100_A0A0B2PYB9 Protein NRT1/ PTR FAMILY 6.1 n=2 Tax=Soja TaxID=1462606 RepID=A0A0B2PYB9_GLYSO	0	99.84	AT5G13400.1 | Symbols: | Major facilitator superfamily protein | chr5:4296854-4299079 REVERSE LENGTH=624	0	97.94	NA	NA	GO:0015333 GO:0035673 GO:1904680	peptide:proton symporter activity; oligopeptide transmembrane transporter activity; peptide transmembrane transporter activity;	GO:0009507 GO:0016021	chloroplast; integral component of membrane	PF00854	PTR2;	AT5G13400	NM_001360142.1	0
TL3	Green	6	120	Glyma.19G001500		-5.24201	-5.27872	-4.56273	-6.13576		1	1	1	1		Glyma.19g001500	1311	UniRef100_I1N5M1 Uncharacterized protein n=2 Tax=Glycine max TaxID=3847 RepID=I1N5M1_SOYBN	0	99.92	UniRef100_A0A445FAB8 Mediator of RNA polymerase II transcription subunit 33A n=1 Tax=Glycine soja TaxID=3848 RepID=A0A445FAB8_GLYSO	0	99.92	AT3G23590.1 | Symbols: RFR1, MED33A | REF4-related 1 | chr3:8467638-8473469 FORWARD LENGTH=1309	0	98.55	GO:0009698 GO:2000762	phenylpropanoid metabolic process; regulation of phenylpropanoid metabolic process;	GO:0003674	molecular function;	GO:0016592	mediator complex	NA	NA	AT3G23590|RFR1|MED33A|MED5A|REF4-related 1|MDB19.7	XM_003554786.4	0
TL3	Green	7	121	Glyma.19G099200		0.706584	0.849158	0.814757	5.87668					1		Glyma.19g099200	447	UniRef100_I1N7X6 Uncharacterized protein n=1 Tax=Glycine max TaxID=3847 RepID=I1N7X6_SOYBN	0	99.78	UniRef100_A0A445FEF4 Pentatricopeptide repeat-containing protein n=1 Tax=Glycine soja TaxID=3848 RepID=A0A445FEF4_GLYSO	0	99.78	AT1G77405.1 | Symbols: | Pentatricopeptide repeat (PPR) superfamily protein | chr1:29087145-29088521 FORWARD LENGTH=458	0	94.85	GO:0008150	biological process;	NA	NA	GO:0005739	mitochondrion	PF01535 PF13041	PPR; PPR_2;	AT1G77405|F2P24.16|F2P24_16	XM_041012468.1	0
TL3	Green	8	122	Glyma.19G114700		-0.113948	0.384428	-0.126393	-1.49737					1		Glyma.19g114700	114	UniRef100_C6T1W3 Uncharacterized protein n=2 Tax=Soja TaxID=1462606 RepID=C6T1W3_SOYBN	3e-63	99.12	UniRef100_A9XE62 KS-type dehydrin SLTI629 n=1 Tax=Glycine max TaxID=3847 RepID=A9XE62_SOYBN	2e-62	99.12	NA	NA	NA	NA	NA	NA	NA	NA	NA	NA	NA	NA	NM_001249676.2	2e-180
TL3	Green	9	123	Glyma.19G126400		0.220598	0.97166	0.0711888	-5.32442					1		Glyma.19g126400	393	UniRef100_A0A0B2PMG8 WAT1-related protein n=2 Tax=Soja TaxID=1462606 RepID=A0A0B2PMG8_GLYSO	0	99.75	UniRef100_A0A2P5EXW4 Plant-drug/metabolite exporter n=1 Tax=Trema orientale TaxID=63057 RepID=A0A2P5EXW4_TREOI	0	96.69	AT5G07050.1 | Symbols: | nodulin MtN21 /EamA-like transporter family protein | chr5:2191533-2193416 REVERSE LENGTH=402	1e-176	99.24	NA	NA	GO:0022857	transmembrane transporter activity;	GO:0005886 GO:0009507 GO:0016021	plasma membrane; chloroplast; integral component of membrane	PF00892	EamA;	AT5G07050	XM_006604249.4	0
TL4	Pink	1	124	Glyma.19G159300		-4.73718	0.891282	-1.14005	-1.46714		1					Glyma.19g159300	244	UniRef100_K7MYM2 Uncharacterized protein n=2 Tax=Soja TaxID=1462606 RepID=K7MYM2_SOYBN	8e-171	99.59	UniRef100_UPI000F7C1AFD protein LIFEGUARD 4-like n=1 Tax=Abrus precatorius TaxID=3816 RepID=UPI000F7C1AFD	1e-137	99.59	AT1G03070.1 | Symbols: | Bax inhibitor-1 family protein | chr1:730148-731379 FORWARD LENGTH=247	3e-132	98.36	GO:0008150	biological process;	GO:0016595	glutamate binding;	GO:0016021	integral component of membrane	PF01027	Bax1-I;	AT1G03070|LFG4|AtLFG4|LIFEGUARD 4|F10O3.11|F10O3_11	XM_003553422.5	0
TL4	Pink	2	125	Glyma.19G193300		-0.234167	-0.249886	-0.284851	-2.98939					1		Glyma.19g193300	468	UniRef100_K7MZ78 Uncharacterized protein n=2 Tax=Soja TaxID=1462606 RepID=K7MZ78_SOYBN	0	99.79	UniRef100_UPI0010FAD457 IQ domain-containing protein IQM3 isoform X1 n=1 Tax=Cajanus cajan TaxID=3821 RepID=UPI0010FAD457	0	96.79	AT3G52870.1 | Symbols: | IQ calmodulin-binding motif family protein | chr3:19593365-19595686 REVERSE LENGTH=456	0	89.32	GO:0008150	biological process;	NA	NA	GO:0005634 GO:0005737 GO:0009507	nucleus; cytoplasm; chloroplast	NA	NA	AT3G52870|F8J2.40	XM_026126971.2	0
TL4	Pink	3	126	Glyma.19G201300		-1.40145	-0.493135	-1.59229	-5.09457					1		Glyma.19g201300	617	UniRef100_A0A445FJ19 Uncharacterized protein n=3 Tax=Soja TaxID=1462606 RepID=A0A445FJ19_GLYSO	0	99.84	UniRef100_A0A371FDS6 7,8-dihydroneopterin aldolase n=1 Tax=Mucuna pruriens TaxID=157652 RepID=A0A371FDS6_MUCPR	0	99.84	AT5G06440.4 | Symbols: | FUNCTIONS IN: molecular_function unknown; INVOLVED IN: biological_process unknown; LOCATED IN: mitochondrion; EXPRESSED IN: 22 plant structures; EXPRESSED DURING: 12 growth stages; BEST Arabidopsis thaliana protein match is: Polyketide cyclase/dehydrase and lipid transport superfamily protein (TAIR:AT3G11720.3). | chr5:1964641-1966807 REVERSE LENGTH=486	3e-110	50.57	GO:0008150	biological process;	GO:0003674	molecular function;	GO:0005634 GO:0005739	nucleus; mitochondrion	NA	NA	AT5G06440|MHF15.4|MHF15_4	XR_420032.4	0
TL4	Pink	4	127	Glyma.19G218300		-6.1808	0.977205	-3.39482	-6.37884					1		Glyma.19g218300	663	UniRef100_I1NBE7 AMP-binding domain-containing protein n=2 Tax=Soja TaxID=1462606 RepID=I1NBE7_SOYBN	0	99.85	UniRef100_I1NBE7 AMP-binding domain-containing protein n=2 Tax=Soja TaxID=1462606 RepID=I1NBE7_SOYBN	0	99.85	AT2G47240.1 | Symbols: CER8, LACS1 | AMP-dependent synthetase and ligase family protein | chr2:19393835-19397616 FORWARD LENGTH=660	0	99.4	GO:0006631 GO:0010025 GO:0010143	fatty acid metabolic process; wax biosynthetic process; cutin biosynthetic process;	GO:0003996 GO:0004467 GO:0005524 GO:0031957 GO:0102391	acyl-CoA ligase activity; long-chain fatty acid-CoA ligase activity; ATP binding; very long-chain fatty acid-CoA ligase activity; decanoate-CoA ligase activity;	GO:0005634 GO:0005783	nucleus; endoplasmic reticulum	PF00501	AMP-binding;	AT2G47240|CER8|LACS1|ECERIFERUM 8|LONG-CHAIN ACYL-COA SYNTHASE 1|T8I13.8	XM_041012715.1	0
TL4	Pink	5	128	Glyma.19G255100		0.111222	-0.402038	-3.86201	-4.61207					1		Glyma.19g255100	706	UniRef100_A0A0R0F2G9 Lipase_3 domain-containing protein n=7 Tax=Soja TaxID=1462606 RepID=A0A0R0F2G9_SOYBN	0	99.86	UniRef100_A0A0R0F2G9 Lipase_3 domain-containing protein n=7 Tax=Soja TaxID=1462606 RepID=A0A0R0F2G9_SOYBN	0	99.86	AT3G61680.1 | Symbols: | alpha/beta-Hydrolases superfamily protein | chr3:22824630-22826926 FORWARD LENGTH=649	0	94.76	GO:0015908 GO:0016042 GO:0019432	fatty acid transport; lipid catabolic process; triglyceride biosynthetic process;	GO:0008970 GO:0047714 GO:0052739 GO:0052740 GO:0102549	phospholipase A1 activity; galactolipase activity; phosphatidylserine 1-acylhydrolase activity; 1-acyl-2-lysophosphatidylserine acylhydrolase activity; 1-18:1-2-16:0-monogalactosyldiacylglycerol lipase activity;	GO:0009534 GO:0009535	chloroplast thylakoid; chloroplast thylakoid membrane	PF01764	Lipase_3;	AT3G61680|PLIP1|PLASTID LIPASE1|F15G16.70	XM_014772061.3	0
TL4	Pink	6	129	Glyma.20G049800		-2.40789	-0.451815	-2.87429	-4.10875					1		Glyma.20g049800	249	UniRef100_I1NE15 AAI domain-containing protein n=3 Tax=Soja TaxID=1462606 RepID=I1NE15_SOYBN	6e-173	99.6	UniRef100_I1NE15 AAI domain-containing protein n=3 Tax=Soja TaxID=1462606 RepID=I1NE15_SOYBN	6e-173	99.6	AT3G43720.1 | Symbols: | Bifunctional inhibitor/lipid-transfer protein/seed storage 2S albumin superfamily protein | chr3:15615549-15617099 REVERSE LENGTH=193	3e-27	63.45	GO:0042335	cuticle development;	NA	NA	GO:0005886 GO:0031225 GO:0046658	plasma membrane; anchored component of membrane; anchored component of plasma membrane	PF14368	LTP_2;	AT3G43720|LTPG2|glycosylphosphatidylinositol-anchored lipid protein transfer 2|T28A8.10	XM_003555345.5	0
TL4	Pink	7	130	Glyma.20G051500		0.233051	0.00310615	-0.1545	-1.92531					1		Glyma.20g051500	625	UniRef100_A0A0B2SNJ0 Protein ETHYLENE INSENSITIVE 3 n=2 Tax=Soja TaxID=1462606 RepID=A0A0B2SNJ0_GLYSO	0	99.84	UniRef100_A0A0B2SNJ0 Protein ETHYLENE INSENSITIVE 3 n=2 Tax=Soja TaxID=1462606 RepID=A0A0B2SNJ0_GLYSO	0	99.84	AT3G20770.1 | Symbols: EIN3, AtEIN3 | Ethylene insensitive 3 family protein | chr3:7260702-7262588 REVERSE LENGTH=628	0	99.52	GO:0001666 GO:0006355 GO:0009723 GO:0009873 GO:0010182 GO:0042742 GO:2000082	response to hypoxia; regulation of transcription, DNA-templated; response to ethylene; ethylene-activated signaling pathway; sugar mediated signaling pathway; defense response to bacterium; regulation of L-ascorbic acid biosynthetic process;	GO:0000976 GO:0003677 GO:0003700 GO:0005515 GO:0019900 GO:0044212	transcription regulatory region sequence-specific DNA binding; DNA binding; DNA-binding transcription factor activity; protein binding; kinase binding; transcription regulatory region DNA binding;	GO:0005634	nucleus	PF04873	EIN3;	AT3G20770|EIN3|AtEIN3|ETHYLENE-INSENSITIVE3|MOE17.4	XM_003555612.5	0
TL4	Pink	8	131	Glyma.20G115500		-1.73442	-0.0933656	-1.92461	-4.09591					1		Glyma.20g115500	497	UniRef100_I1NFI7 3-ketoacyl-CoA synthase n=2 Tax=Soja TaxID=1462606 RepID=I1NFI7_SOYBN	0	99.8	UniRef100_I1NFI7 3-ketoacyl-CoA synthase n=2 Tax=Soja TaxID=1462606 RepID=I1NFI7_SOYBN	0	99.8	AT1G68530.1 | Symbols: CUT1, POP1, CER6, G2, KCS6 | 3-ketoacyl-CoA synthase 6 | chr1:25712881-25714733 REVERSE LENGTH=497	0	98.99	GO:0000038 GO:0006633 GO:0009409 GO:0009416 GO:0009826 GO:0010025 GO:0042335	very long-chain fatty acid metabolic process; fatty acid biosynthetic process; response to cold; response to light stimulus; unidimensional cell growth; wax biosynthetic process; cuticle development;	GO:0102336 GO:0102337 GO:0102338 GO:0102756	3-oxo-arachidoyl-CoA synthase activity; 3-oxo-cerotoyl-CoA synthase activity; 3-oxo-lignoceronyl-CoA synthase activity; very-long-chain 3-ketoacyl-CoA synthase activity;	GO:0005737 GO:0005739 GO:0005783 GO:0005789 GO:0016021	cytoplasm; mitochondrion; endoplasmic reticulum; endoplasmic reticulum membrane; integral component of membrane	PF08541 PF08392	ACP_syn_III_C; FAE1_CUT1_RppA;	AT1G68530|CUT1|POP1|CER6|G2|KCS6|AtCUT1|AtCER6|CUTICULAR 1|POLLEN-PISTIL INCOMPATIBILITY 1|ECERIFERUM 6|3-ketoacyl-CoA synthase 6|T26J14.10|T26J14_10	XM_003555853.4	0
TL4	Pink	9	132	Glyma.20G132400		-0.377871	0.0659502	0.22244	-3.09272					1		Glyma.20g132400	213	UniRef100_C6ZS01 Leucine-rich repeat family protein n=2 Tax=Soja TaxID=1462606 RepID=C6ZS01_SOYBN	3e-150	99.53	UniRef100_C6ZS01 Leucine-rich repeat family protein n=2 Tax=Soja TaxID=1462606 RepID=C6ZS01_SOYBN	3e-150	99.53	AT3G43740.2 | Symbols: | Leucine-rich repeat (LRR) family protein | chr3:15644127-15645446 FORWARD LENGTH=248	2e-92	99.53	GO:0006952 GO:0007165 GO:0009755	defense response; signal transduction; hormone-mediated signaling pathway;	NA	NA	GO:0005576 GO:0005739 GO:0005886	extracellular region; mitochondrion; plasma membrane	PF08263 PF13855	LRRNT_2; LRR_8;	AT3G43740|T28A8.30	NM_001254120.2	0
TL4	Pink	10	133	Glyma.20G166800		0.275312	0.0758476	0.133019	-1.91278					1		Glyma.20g166800	631	UniRef100_I1NH22 Uncharacterized protein n=1 Tax=Glycine max TaxID=3847 RepID=I1NH22_SOYBN	0	99.84	UniRef100_A0A445F652 Trihelix transcription factor GT-2 n=1 Tax=Glycine soja TaxID=3848 RepID=A0A445F652_GLYSO	0	99.84	AT1G76890.2 | Symbols: GT2, AT-GT2 | Duplicated homeodomain-like superfamily protein | chr1:28873211-28875203 REVERSE LENGTH=575	2e-144	79.4	GO:0006355	regulation of transcription, DNA-templated;	GO:0003677 GO:0003700	DNA binding; DNA-binding transcription factor activity;	GO:0005634	nucleus	PF13837	Myb_DNA-bind_4;	AT1G76890|GT2|AT-GT2	XM_006606101.4	0
TL4	Pink	11	134	Glyma.20G167600		0.81474	-0.938926	0.711398	1.5839					1		Glyma.20g167600	153	UniRef100_A0A0R0EC54 Uncharacterized protein n=1 Tax=Glycine max TaxID=3847 RepID=A0A0R0EC54_SOYBN	1e-107	99.35	UniRef100_A0A0B2SNL7 40S ribosomal protein S18 n=1 Tax=Glycine soja TaxID=3848 RepID=A0A0B2SNL7_GLYSO	4e-107	99.35	AT4G09800.1 | Symbols: RPS18C | S18 ribosomal protein | chr4:6173818-6174963 FORWARD LENGTH=152	1e-106	99.35	GO:0006412	translation;	GO:0019843	rRNA binding;	GO:0005618 GO:0005730 GO:0005737 GO:0005773 GO:0005829 GO:0009506 GO:0015935 GO:0022627	cell wall; nucleolus; cytoplasm; vacuole; cytosol; plasmodesma; small ribosomal subunit; cytosolic small ribosomal subunit	PF00416	Ribosomal_S13;	AT4G09800|RPS18C|S18 ribosomal protein|F17A8.150|S18 RIBOSOMAL PROTEIN	NM_001248643.2	0
TL5	Orange	1	135	Glyma.20G210400		-0.749845	-0.784399	-0.614396	-2.6525					1		Glyma.20g210400	332	UniRef100_A0A0R0EE57 Auxin-induced protein n=2 Tax=Glycine max TaxID=3847 RepID=A0A0R0EE57_SOYBN	0	99.7	UniRef100_A0A0R0EE57 Auxin-induced protein n=2 Tax=Glycine max TaxID=3847 RepID=A0A0R0EE57_SOYBN	0	99.7	AT4G14550.1 | Symbols: IAA14, SLR | indole-3-acetic acid inducible 14 | chr4:8348521-8349923 REVERSE LENGTH=228	1e-119	71.39	GO:0009733 GO:0009734 GO:0010102 GO:0045892	response to auxin; auxin-activated signaling pathway; lateral root morphogenesis; negative regulation of transcription, DNA-templated;	GO:0003700 GO:0005515 GO:0044212	DNA-binding transcription factor activity; protein binding; transcription regulatory region DNA binding;	GO:0005634	nucleus	PF02309	AUX_IAA;	AT4G14550|IAA14|SLR|indole-3-acetic acid inducible 14|SOLITARY ROOT|DL3315C|FCAALL.254	XM_003556341.4	0
TL5	Orange	2	136	Glyma.20G227500		-0.325768	-0.891754	-0.034	-6.39304					1		Glyma.20g227500	758	UniRef100_A0A445F962 Histone-lysine N-methyltransferase SUVR4 n=2 Tax=Soja TaxID=1462606 RepID=A0A445F962_GLYSO	0	99.87	UniRef100_A0A445F962 Histone-lysine N-methyltransferase SUVR4 n=2 Tax=Soja TaxID=1462606 RepID=A0A445F962_GLYSO	0	99.87	AT3G04380.1 | Symbols: SUVR4, SDG31 | SET-domain containing protein lysine methyltransferase family protein | chr3:1161602-1164539 FORWARD LENGTH=492	2e-170	44.59	GO:0034968	histone lysine methylation;	GO:0008270 GO:0018024	zinc ion binding; histone-lysine N-methyltransferase activity;	GO:0005634 GO:0005694 GO:0005730 GO:0009506	nucleus; chromosome; nucleolus; plasmodesma	PF05033 PF00856 PF10440 PF05033 PF00856	Pre-SET; SET; WIYLD; Pre-SET; SET;	AT3G04380|SUVR4|SDG31|SET DOMAIN PROTEIN 31|T27C4.2|T27C4_2	XM_026127356.2	0
