# Supplementary material for: Coupling VIGS with Short- and Long-Term Stress Exposure to Understand the Fiskeby III Iron Deficiency Stress Response
Source: Int J Mol Sci. 2022 Dec 30;24(1):647. doi: 10.3390/ijms24010647 (PMC9820625; doi:10.3390/ijms24010647)
Supplement: Supplementary file 1 [file ijms-24-00647-s001.zip › ORourke_Fisk_IJMS_92022_Supp 2/ST10 Root DEGs CrossValidation.xlsx]

## Sheet: Fisk2RootsUniq.data
Supplemental Table S10. All differentially expressed genes (DEGs) identified from all comparisons in roots are listed in column B. If the gene was identified in an earlier iron deficiency study, that study, tissue, and timepoint are listed in subsequent columns. If no previous study is listed, the gene is unique to Fiskeby III at this time. Previous studies used in this analyses: JO_TA and JO TD …
GeneID	Previous Study
Glyma.01G001200	Leaf_JO_TA	Leaf_LA_10DC	Leaf_ML_120MH	Root_JO_TD	Root_ML_30M
Glyma.01G001600	Leaf_DK_G8	Leaf_JO_TA
Glyma.01G001700
Glyma.01G003800	Leaf_JO_TA	Leaf_JO_TD
Glyma.01G004200	Leaf_ML_6H	Root_DK_G10	Root_JO_TD
Glyma.01G004300	Leaf_DK_G8	Leaf_JO_TA	Root_ML_30M
Glyma.01G004500
Glyma.01G006000	Leaf_DK_G8	Root_DK_G18
Glyma.01G006200	Root_DK_G17
Glyma.01G006500
Glyma.01G006600	Root_ML_30M
Glyma.01G006700	Leaf_DK_G1	Leaf_DK_G8	Leaf_JO_TD	Leaf_LA_10DC	Root_JO_TD
Glyma.01G008100	Leaf_JO_TA	Root_JO_TD
Glyma.01G008500	Leaf_DK_G1	Root_JO_TD
Glyma.01G009200	Leaf_DK_G8	Root_JO_TA	Root_JO_TD
Glyma.01G009700	Leaf_JO_TA	Leaf_LA_10DC	Leaf_ML_120MH	Root_JO_TA	Root_JO_TD
Glyma.01G009900
Glyma.01G010000	Root_JO_TA	Root_JO_TD
Glyma.01G010100	Leaf_DK_G1	Root_JO_TD
Glyma.01G010200	Leaf_DK_G1	Leaf_DK_G8	Root_JO_TA	Root_JO_TD	Root_ML_30M
Glyma.01G012200	Root_JO_TD	Root_LA_10DC
Glyma.01G015000	Root_DK_G16
Glyma.01G016300
Glyma.01G017100	Leaf_ML_120MH	Root_JO_TD
Glyma.01G018100	Leaf_ML_120MH
Glyma.01G018400	Leaf_DK_G4	Leaf_JO_TA	Root_JO_TD	Root_ML_30M	Root_ML_6H
Glyma.01G018700
Glyma.01G019100
Glyma.01G019200	Root_DK_G3
Glyma.01G019500	Leaf_JO_TD	Root_JO_TD
Glyma.01G019800	Leaf_DK_G8	Leaf_JO_TA	Root_JO_TD	Root_ML_30M
Glyma.01G020100	Root_ML_30M
Glyma.01G020800	Root_ML_30M
Glyma.01G022600	Leaf_DK_G1	Leaf_JO_TD
Glyma.01G022700	Leaf_DK_G8	Leaf_LA_10DC	Root_JO_TA	Root_ML_30M
Glyma.01G024700
Glyma.01G025500	Root_JO_TD
Glyma.01G025800	Leaf_DK_G1	Leaf_JO_TA	Leaf_JO_TD	Leaf_LA_10DC	Root_JO_TA
Glyma.01G026100	Leaf_JO_TA	Root_ML_30M
Glyma.01G026600
Glyma.01G027300
Glyma.01G028100
Glyma.01G028500	Root_ML_30M
Glyma.01G028800	Leaf_DK_G8	Root_LA_10DC	Root_LA_2DC
Glyma.01G029200	Leaf_JO_TA
Glyma.01G029400	Leaf_JO_TA	Root_DK_G16
Glyma.01G030000	Leaf_DK_G8	Root_JO_TD	Root_LA_10DC
Glyma.01G031900	Leaf_DK_G8	Leaf_LA_10DC
Glyma.01G032100
Glyma.01G032400	Root_DK_G3	Root_ML_30M
Glyma.01G033300	Root_LA_10DC	Root_ML_30M
Glyma.01G033800	Leaf_DK_G1	Leaf_DK_G8	Leaf_JO_TA	Leaf_LA_10DC	Root_DK_G13	Root_JO_TD
Glyma.01G035100	Leaf_DK_G1	Leaf_DK_G2	Leaf_DK_G8	Leaf_JO_TA	Leaf_ML_120MH
Glyma.01G036300	Root_DK_G13	Root_ML_30M
Glyma.01G036600	Root_JO_TA	Root_JO_TD
Glyma.01G036751
Glyma.01G036800	Leaf_DK_G1
Glyma.01G038250
Glyma.01G038300	Root_ML_30M
Glyma.01G038600	Leaf_DK_G1	Leaf_DK_G8
Glyma.01G038900	Leaf_JO_TD
Glyma.01G039000	Leaf_JO_TA	Root_JO_TA	Root_JO_TD
Glyma.01G039600	Leaf_JO_TA	Root_DK_G13	Root_JO_TA	Root_JO_TD	Root_ML_30M
Glyma.01G039900	Root_JO_TD
Glyma.01G040300
Glyma.01G040700	Leaf_DK_G1	Leaf_DK_G8	Leaf_JO_TA	Leaf_LA_10DC
Glyma.01G041200	Root_JO_TA	Root_LA_10DC
Glyma.01G041400	Root_DK_G1	Root_JO_TA	Root_ML_30M
Glyma.01G042800	Leaf_DK_G8
Glyma.01G043600	Root_JO_TA	Root_JO_TD
Glyma.01G044200	Root_JO_TD
Glyma.01G044600	Root_JO_TA	Root_JO_TD
Glyma.01G045500	Leaf_DK_G8
Glyma.01G045900	Root_DK_G13	Root_JO_TA	Root_JO_TD	Root_LA_10DC	Root_LA_2DC	Root_ML_30M
Glyma.01G046700	Root_ML_30M
Glyma.01G046800
Glyma.01G047000	Leaf_JO_TA	Leaf_JO_TD	Root_ML_30M
Glyma.01G047800	Leaf_LA_10DC	Root_JO_TA	Root_JO_TD
Glyma.01G048400	Root_DK_G18	Root_JO_TA	Root_ML_30M
Glyma.01G048800	Root_JO_TA	Root_JO_TD	Root_ML_30M
Glyma.01G051001
Glyma.01G051300	Leaf_DK_G8	Root_JO_TA
Glyma.01G052200
Glyma.01G052600	Leaf_JO_TA	Leaf_LA_10DC	Leaf_ML_120MH
Glyma.01G053200
Glyma.01G053300	Leaf_LA_10DC
Glyma.01G053800	Leaf_DK_G2	Leaf_DK_G4
Glyma.01G054000	Leaf_DK_G1	Leaf_DK_G8
Glyma.01G054800	Leaf_DK_G1	Leaf_DK_G8
Glyma.01G055200
Glyma.01G055300
Glyma.01G055700	Root_JO_TA	Root_JO_TD	Root_LA_10DC	Root_LA_2DC	Root_ML_6H
Glyma.01G055800
Glyma.01G056000	Leaf_DK_G1	Root_JO_TA
Glyma.01G056100	Root_JO_TA
Glyma.01G056300	Root_DK_G13
Glyma.01G056800
Glyma.01G057100	Leaf_DK_G1	Leaf_DK_G8	Root_DK_G13	Root_ML_30M
Glyma.01G058300	Leaf_DK_G1	Leaf_ML_120MH	Root_ML_30M
Glyma.01G058500	Leaf_DK_G8	Leaf_JO_TA	Root_DK_G16
Glyma.01G062300	Root_ML_60M
Glyma.01G063000	Root_DK_G13
Glyma.01G064400	Root_ML_30M
Glyma.01G064600	Leaf_DK_G8
Glyma.01G065100
Glyma.01G065800	Root_JO_TD	Root_ML_30M
Glyma.01G070200
Glyma.01G071700
Glyma.01G073000
Glyma.01G073200	Root_DK_G13	Root_LA_10DC
Glyma.01G074600	Leaf_DK_G1	Leaf_DK_G8	Root_JO_TA	Root_JO_TD	Root_ML_30M
Glyma.01G078000	Leaf_DK_G8	Root_JO_TD
Glyma.01G079100	Leaf_DK_G1	Leaf_DK_G8	Leaf_LA_10DC
Glyma.01G079200
Glyma.01G080200	Leaf_JO_TA	Root_LA_10DC	Root_ML_30M
Glyma.01G080600	Root_ML_30M
Glyma.01G080900	Leaf_JO_TA	Leaf_LA_10DC	Root_JO_TD	Root_ML_30M
Glyma.01G081900	Leaf_DK_G8
Glyma.01G082600	Root_JO_TA	Root_JO_TD
Glyma.01G083300	Root_JO_TA	Root_JO_TD	Root_ML_30M
Glyma.01G084600	Root_JO_TD
Glyma.01G084800	Leaf_ML_120MH	Root_JO_TA	Root_JO_TD	Root_ML_30M
Glyma.01G086201
Glyma.01G087500	Leaf_DK_G1	Leaf_DK_G8	Root_DK_G18
Glyma.01G089800	Root_JO_TD	Root_LA_10DC	Root_LA_2DC
Glyma.01G090200	Root_JO_TD	Root_ML_30M
Glyma.01G090700
Glyma.01G091800	Leaf_LA_10DC
Glyma.01G092900
Glyma.01G094800
Glyma.01G095700
Glyma.01G097400	Root_ML_30M
Glyma.01G097900	Leaf_DK_G1	Leaf_DK_G2	Leaf_DK_G8	Leaf_JO_TA	Leaf_ML_120MH
Glyma.01G102600	Root_DK_G13	Root_DK_G16
Glyma.01G103200
Glyma.01G103500	Leaf_LA_10DC	Root_JO_TD	Root_ML_30M
Glyma.01G104100
Glyma.01G105600
Glyma.01G107700
Glyma.01G108200	Root_JO_TA	Root_JO_TD
Glyma.01G108700	Root_JO_TA	Root_JO_TD
Glyma.01G110600	Leaf_DK_G8	Leaf_JO_TA
Glyma.01G111900	Leaf_LA_10DC	Root_ML_30M
Glyma.01G112200	Root_DK_G2
Glyma.01G112500	Root_JO_TA	Root_JO_TD
Glyma.01G113000	Root_DK_G10	Root_DK_G13	Root_DK_G16	Root_DK_G8
Glyma.01G114900	Root_JO_TA	Root_JO_TD	Root_ML_30M
Glyma.01G115500	Root_ML_30M
Glyma.01G115700
Glyma.01G116300	Root_JO_TD
Glyma.01G116700	Root_DK_G13	Root_JO_TA
Glyma.01G117800
Glyma.01G117900
Glyma.01G118900	Root_DK_G2	Root_JO_TA	Root_JO_TD
Glyma.01G119300	Root_JO_TD	Root_ML_30M
Glyma.01G119400	Leaf_DK_G8	Leaf_JO_TA	Leaf_JO_TD	Root_DK_G12	Root_JO_TD
Glyma.01G121218
Glyma.01G123400	Root_DK_G18	Root_JO_TA	Root_JO_TD
Glyma.01G124300	Leaf_JO_TA	Leaf_JO_TD	Root_JO_TD
Glyma.01G124700	Leaf_DK_G1	Leaf_DK_G8
Glyma.01G125200
Glyma.01G125400	Root_DK_G1	Root_ML_30M
Glyma.01G125800	Leaf_JO_TA	Leaf_LA_10DC	Leaf_ML_120MH	Root_JO_TA	Root_JO_TD
Glyma.01G126600	Root_JO_TA	Root_ML_30M
Glyma.01G127200	Root_JO_TA	Root_ML_30M
Glyma.01G127900
Glyma.01G128200	Root_DK_G16
Glyma.01G128700
Glyma.01G130800	Root_JO_TA	Root_JO_TD
Glyma.01G132000	Leaf_DK_G8	Leaf_LA_10DC	Leaf_ML_120MH	Root_LA_2DC	Root_ML_30M
Glyma.01G132400	Root_ML_30M
Glyma.01G132500
Glyma.01G133400	Leaf_DK_G8	Root_ML_30M
Glyma.01G135500	Root_DK_G15	Root_DK_G6
Glyma.01G136100	Leaf_DK_G8
Glyma.01G137700	Root_JO_TD	Root_LA_10DC	Root_ML_30M
Glyma.01G139600	Root_DK_G13	Root_JO_TA	Root_JO_TD
Glyma.01G140002
Glyma.01G141100	Root_DK_G12	Root_JO_TD	Root_LA_10DC	Root_ML_30M
Glyma.01G143100	Leaf_JO_TA	Leaf_LA_10DC	Leaf_ML_120MH	Root_ML_30M
Glyma.01G144700
Glyma.01G144800
Glyma.01G145000	Root_ML_30M
Glyma.01G145200	Leaf_DK_G1	Leaf_JO_TD	Leaf_LA_10DC
Glyma.01G146600	Root_JO_TD	Root_ML_30M
Glyma.01G146800
Glyma.01G147800	Root_ML_30M
Glyma.01G148100	Leaf_DK_G2	Leaf_DK_G8	Root_DK_G13
Glyma.01G149102
Glyma.01G149300	Leaf_DK_G8	Root_DK_G13
Glyma.01G149500	Root_DK_G8
Glyma.01G150700	Leaf_DK_G8	Root_JO_TD
Glyma.01G151466
Glyma.01G152100	Root_DK_G5	Root_JO_TA	Root_JO_TD
Glyma.01G152500
Glyma.01G153300	Leaf_DK_G8	Leaf_JO_TA	Leaf_ML_120MH	Leaf_ML_6H
Glyma.01G154000	Root_DK_G11
Glyma.01G154200
Glyma.01G154300
Glyma.01G156200	Root_DK_G3
Glyma.01G157000	Leaf_JO_TA	Root_JO_TA
Glyma.01G157400	Leaf_DK_G1	Leaf_DK_G2	Leaf_DK_G8
Glyma.01G157500	Root_ML_30M
Glyma.01G157900	Leaf_DK_G1	Leaf_JO_TA	Leaf_JO_TD	Root_DK_G13	Root_JO_TD
Glyma.01G158800
Glyma.01G159100	Leaf_JO_TA	Leaf_JO_TD	Leaf_ML_120MH
Glyma.01G159500
Glyma.01G160300	Leaf_JO_TA	Leaf_LA_10DC	Leaf_ML_120MH	Root_JO_TA	Root_JO_TD
Glyma.01G161100	Root_ML_30M
Glyma.01G161500	Leaf_DK_G1	Leaf_DK_G8	Leaf_JO_TD	Leaf_LA_10DC	Root_ML_1H
Glyma.01G161600
Glyma.01G161800	Root_DK_G13	Root_DK_G18	Root_DK_G4
Glyma.01G162500	Root_JO_TA
Glyma.01G162800	Leaf_DK_G1	Leaf_DK_G2	Root_ML_30M
Glyma.01G162900	Leaf_DK_G8	Root_JO_TD
Glyma.01G163200
Glyma.01G163600	Root_JO_TA	Root_JO_TD	Root_ML_30M
Glyma.01G164100
Glyma.01G164500	Leaf_JO_TA	Root_JO_TA	Root_JO_TD
Glyma.01G164700	Leaf_JO_TA	Leaf_JO_TD	Root_JO_TD
Glyma.01G164900	Root_ML_30M
Glyma.01G165100	Leaf_DK_G8
Glyma.01G166100	Root_ML_30M
Glyma.01G166400	Root_ML_30M
Glyma.01G167300	Leaf_DK_G8	Leaf_JO_TA	Leaf_JO_TD	Root_ML_30M	Root_ML_60M
Glyma.01G167500	Leaf_DK_G4
Glyma.01G168200	Leaf_JO_TA	Root_DK_G13	Root_JO_TD
Glyma.01G168500	Leaf_DK_G1	Leaf_DK_G8
Glyma.01G169000	Leaf_DK_G13	Leaf_DK_G4	Root_JO_TD
Glyma.01G169100	Root_JO_TD
Glyma.01G170300	Leaf_DK_G1	Leaf_DK_G8	Leaf_LA_10DC	Leaf_ML_120MH	Root_DK_G1
Glyma.01G170700
Glyma.01G172600	Leaf_DK_G8	Leaf_ML_6H	Root_ML_30M
Glyma.01G173050
Glyma.01G173600	Root_DK_G12	Root_DK_G3	Root_ML_30M
Glyma.01G175300	Leaf_JO_TA	Leaf_LA_10DC	Leaf_ML_120MH
Glyma.01G175800	Root_JO_TD	Root_ML_30M
Glyma.01G176400	Leaf_JO_TA	Leaf_JO_TD	Root_JO_TA	Root_JO_TD
Glyma.01G176700
Glyma.01G177300
Glyma.01G177700	Root_DK_G16	Root_ML_30M
Glyma.01G177900	Root_JO_TD	Root_ML_30M
Glyma.01G178100
Glyma.01G178500	Leaf_JO_TA	Root_JO_TA	Root_JO_TD
Glyma.01G178800	Leaf_JO_TA	Root_JO_TA	Root_JO_TD
Glyma.01G179201
Glyma.01G179900	Leaf_LA_10DC	Root_DK_G12	Root_JO_TD
Glyma.01G181200	Leaf_DK_G8
Glyma.01G182400	Leaf_JO_TA
Glyma.01G182500	Leaf_DK_G1	Leaf_DK_G8
Glyma.01G183000	Leaf_LA_10DC	Root_DK_G3
Glyma.01G185300	Leaf_DK_G1	Leaf_DK_G8
Glyma.01G185600	Leaf_DK_G1	Leaf_DK_G8	Leaf_JO_TA	Leaf_LA_10DC	Leaf_ML_120MH	Root_ML_30M
Glyma.01G186100
Glyma.01G186202
Glyma.01G186600	Leaf_ML_120MH	Root_DK_G13	Root_DK_G4
Glyma.01G187400	Leaf_JO_TA	Leaf_LA_10DC	Leaf_ML_120MH	Root_LA_10DC
Glyma.01G187700	Root_DK_G8
Glyma.01G187800	Leaf_DK_G1	Root_JO_TA
Glyma.01G188000	Leaf_DK_G8	Leaf_LA_10DC	Leaf_ML_120MH	Root_DK_G16
Glyma.01G188100	Leaf_DK_G1	Leaf_DK_G8	Leaf_LA_10DC	Root_ML_30M
Glyma.01G188400	Root_LA_10DC	Root_ML_30M
Glyma.01G188500	Leaf_DK_G1
Glyma.01G189800	Leaf_DK_G1	Leaf_DK_G8	Leaf_LA_10DC
Glyma.01G190500	Leaf_DK_G8	Leaf_JO_TA
Glyma.01G190600	Root_JO_TA	Root_JO_TD	Root_LA_10DC
Glyma.01G190900	Leaf_DK_G8	Leaf_ML_120MH	Root_DK_G16	Root_JO_TA	Root_JO_TD
Glyma.01G192400
Glyma.01G192600	Leaf_DK_G1	Leaf_DK_G8	Leaf_JO_TA	Leaf_JO_TD	Leaf_LA_10DC	Root_DK_G11	Root_DK_G6
Glyma.01G193100	Root_DK_G16	Root_ML_30M
Glyma.01G193200
Glyma.01G193400	Root_JO_TD
Glyma.01G193800	Leaf_JO_TA	Root_DK_G12	Root_DK_G16
Glyma.01G194200	Leaf_LA_10DC
Glyma.01G194500	Leaf_DK_G8
Glyma.01G195400	Root_DK_G12
Glyma.01G196300
Glyma.01G196400	Leaf_DK_G1
Glyma.01G196600	Leaf_DK_G8
Glyma.01G197500	Root_JO_TD	Root_ML_30M
Glyma.01G198500	Leaf_DK_G1	Leaf_DK_G8
Glyma.01G198600
Glyma.01G199600
Glyma.01G200400
Glyma.01G200466
Glyma.01G200532
Glyma.01G201000	Leaf_DK_G1	Leaf_DK_G8	Root_ML_30M
Glyma.01G201400
Glyma.01G203000	Leaf_DK_G1
Glyma.01G203400	Leaf_DK_G8	Root_JO_TA
Glyma.01G203600	Root_ML_30M
Glyma.01G204300	Leaf_DK_G2	Leaf_DK_G8
Glyma.01G204800	Leaf_JO_TD	Root_DK_G16	Root_JO_TA	Root_JO_TD
Glyma.01G205400	Leaf_DK_G1	Leaf_DK_G8	Leaf_ML_120MH	Root_JO_TD
Glyma.01G205500	Leaf_JO_TA	Root_JO_TA	Root_JO_TD
Glyma.01G205600	Leaf_ML_60M
Glyma.01G206000
Glyma.01G207500	Leaf_DK_G1	Leaf_DK_G2	Leaf_DK_G4	Leaf_DK_G8
Glyma.01G208200	Leaf_LA_10DC	Leaf_ML_120MH	Root_JO_TD
Glyma.01G208300	Root_JO_TD
Glyma.01G209200	Root_ML_30M
Glyma.01G209400	Leaf_JO_TA
Glyma.01G209500	Leaf_LA_10DC	Leaf_ML_120MH	Leaf_ML_60M	Root_JO_TA	Root_JO_TD	Root_ML_30M
Glyma.01G209800	Leaf_JO_TA	Root_DK_G16	Root_JO_TD
Glyma.01G209900	Leaf_JO_TA	Root_ML_30M
Glyma.01G210800	Leaf_DK_G8	Leaf_JO_TA	Leaf_JO_TD	Root_JO_TA	Root_JO_TD	Root_LA_10DC
Glyma.01G211000	Root_DK_G13	Root_JO_TA	Root_ML_1H	Root_ML_30M
Glyma.01G211300	Root_JO_TD
Glyma.01G211500	Root_JO_TD
Glyma.01G212200	Leaf_JO_TD
Glyma.01G212800	Leaf_JO_TA	Root_LA_10DC	Root_ML_30M
Glyma.01G213000	Root_JO_TD
Glyma.01G213200	Leaf_DK_G1	Root_JO_TD
Glyma.01G215100	Root_DK_G1	Root_ML_30M
Glyma.01G216900
Glyma.01G217700	Root_JO_TA	Root_JO_TD	Root_LA_10DC	Root_ML_30M
Glyma.01G218400	Leaf_ML_120MH	Root_DK_G13
Glyma.01G219001
Glyma.01G219100	Root_JO_TA	Root_JO_TD	Root_LA_2DC	Root_ML_30M
Glyma.01G220600	Root_JO_TA	Root_JO_TD	Root_ML_30M	Root_ML_60M
Glyma.01G221100	Root_JO_TA	Root_LA_10DC
Glyma.01G221500	Leaf_DK_G1	Leaf_DK_G8	Leaf_JO_TA	Leaf_JO_TD	Leaf_LA_10DC	Root_JO_TD
Glyma.01G221700
Glyma.01G222000	Root_DK_G3	Root_JO_TD	Root_ML_30M
Glyma.01G222100	Leaf_JO_TA	Leaf_JO_TD
Glyma.01G223600	Root_ML_30M
Glyma.01G223800	Leaf_JO_TA
Glyma.01G223900	Root_JO_TD	Root_LA_10DC
Glyma.01G224000	Leaf_LA_10DC	Root_JO_TA
Glyma.01G224200	Leaf_DK_G1	Leaf_DK_G8
Glyma.01G224400	Root_JO_TA	Root_JO_TD	Root_ML_30M
Glyma.01G224900	Root_DK_G13	Root_JO_TA	Root_JO_TD	Root_ML_30M
Glyma.01G225200
Glyma.01G225800
Glyma.01G227000	Root_ML_30M
Glyma.01G227100	Root_JO_TA	Root_JO_TD
Glyma.01G227300	Leaf_DK_G8
Glyma.01G227700	Leaf_JO_TA
Glyma.01G228400
Glyma.01G228700	Root_JO_TA	Root_JO_TD	Root_ML_30M
Glyma.01G229600	Leaf_JO_TA	Leaf_LA_10DC	Leaf_ML_120MH	Root_DK_G16	Root_JO_TA	Root_JO_TD	Root_LA_10DC	Root_ML_30M
Glyma.01G229800	Leaf_DK_G8	Root_JO_TD
Glyma.01G230100
Glyma.01G234900	Root_DK_G13	Root_JO_TD	Root_ML_30M
Glyma.01G235000	Root_DK_G13	Root_JO_TA	Root_JO_TD	Root_ML_1H
Glyma.01G235600	Root_DK_G13	Root_JO_TA	Root_JO_TD
Glyma.01G236600	Leaf_JO_TA	Leaf_JO_TD	Leaf_LA_10DC	Root_ML_30M
Glyma.01G238400
Glyma.01G239500	Root_ML_30M
Glyma.01G239600	Leaf_DK_G8	Leaf_JO_TA	Root_JO_TA	Root_JO_TD
Glyma.01G239800	Root_DK_G13	Root_JO_TA	Root_JO_TD
Glyma.01G240000	Leaf_JO_TA	Leaf_JO_TD	Root_ML_30M
Glyma.01G240900	Root_JO_TA	Root_JO_TD
Glyma.01G241600
Glyma.01G242800	Leaf_DK_G4	Root_DK_G16
Glyma.01G242902
Glyma.01G243100
Glyma.01G243300	Root_ML_30M
Glyma.01G243400	Leaf_DK_G8	Leaf_ML_120MH	Root_JO_TA	Root_JO_TD	Root_ML_30M
Glyma.01G243800	Leaf_JO_TA	Root_ML_30M
Glyma.01G245700	Leaf_DK_G1	Root_ML_30M
Glyma.02G000600	Leaf_JO_TA	Leaf_JO_TD	Leaf_LA_10DC
Glyma.02G000700	Root_JO_TA	Root_JO_TD
Glyma.02G000900	Leaf_DK_G1	Leaf_DK_G8	Root_ML_30M
Glyma.02G001200
Glyma.02G001700	Leaf_DK_G8
Glyma.02G002100	Root_JO_TA	Root_JO_TD
Glyma.02G002200	Root_DK_G13	Root_JO_TA	Root_JO_TD
Glyma.02G002300	Leaf_DK_G8	Leaf_JO_TA	Root_ML_30M
Glyma.02G002800	Leaf_JO_TA	Root_ML_30M
Glyma.02G002900	Leaf_DK_G1	Root_DK_G16	Root_JO_TA	Root_JO_TD
Glyma.02G003100	Leaf_JO_TA	Root_JO_TD
Glyma.02G004100	Leaf_JO_TA	Leaf_JO_TD	Leaf_LA_10DC	Root_ML_30M
Glyma.02G004600	Root_JO_TD	Root_ML_30M
Glyma.02G005800	Root_DK_G1	Root_DK_G16	Root_DK_G18	Root_DK_G3	Root_DK_G8	Root_JO_TA	Root_JO_TD	Root_ML_30M
Glyma.02G006000	Leaf_DK_G1	Leaf_DK_G8
Glyma.02G006600	Leaf_DK_G8	Root_JO_TA	Root_JO_TD	Root_ML_30M
Glyma.02G007700	Root_DK_G13
Glyma.02G008000	Root_JO_TD
Glyma.02G008100	Root_DK_G16	Root_JO_TD	Root_ML_30M
Glyma.02G008600	Root_ML_30M
Glyma.02G008800
Glyma.02G009100	Leaf_JO_TA
Glyma.02G009400
Glyma.02G009600	Leaf_DK_G1	Leaf_DK_G8	Root_DK_G13
Glyma.02G011800	Root_DK_G16
Glyma.02G011900	Root_DK_G13	Root_JO_TA	Root_JO_TD
Glyma.02G012100	Root_DK_G16
Glyma.02G012400	Root_ML_30M
Glyma.02G015600	Leaf_DK_G1	Leaf_DK_G2	Leaf_DK_G8	Leaf_JO_TA	Leaf_ML_120MH	Leaf_ML_6H	Root_DK_G3	Root_JO_TD
Glyma.02G016000	Leaf_DK_G8	Leaf_JO_TA
Glyma.02G016100
Glyma.02G016400	Leaf_LA_10DC	Root_JO_TA	Root_JO_TD
Glyma.02G017200	Root_JO_TA	Root_JO_TD	Root_LA_10DC
Glyma.02G017800	Leaf_DK_G8	Leaf_JO_TA	Root_DK_G16	Root_ML_30M
Glyma.02G018200
Glyma.02G019100	Root_DK_G13	Root_DK_G16	Root_DK_G3	Root_JO_TD
Glyma.02G020000	Leaf_ML_6H	Root_JO_TA	Root_JO_TD
Glyma.02G020300
Glyma.02G021600	Leaf_DK_G8	Root_DK_G13	Root_JO_TA	Root_JO_TD
Glyma.02G022000	Leaf_DK_G1	Leaf_DK_G8
Glyma.02G022700	Root_DK_G13	Root_JO_TA
Glyma.02G023100	Root_DK_G13	Root_DK_G16	Root_JO_TA
Glyma.02G023400	Leaf_DK_G1	Leaf_DK_G8	Leaf_JO_TA
Glyma.02G023900	Root_JO_TA	Root_LA_10DC
Glyma.02G024500	Root_DK_G1
Glyma.02G024600	Leaf_JO_TA	Leaf_JO_TD	Root_DK_G2	Root_JO_TD
Glyma.02G024900	Root_JO_TD
Glyma.02G025500	Root_JO_TA	Root_JO_TD
Glyma.02G025700	Leaf_DK_G8	Root_JO_TD
Glyma.02G025800	Leaf_JO_TD
Glyma.02G026700	Root_ML_30M
Glyma.02G026800	Root_ML_30M
Glyma.02G027000	Root_DK_G1	Root_DK_G12	Root_DK_G13	Root_DK_G14	Root_DK_G16
Glyma.02G027100	Root_DK_G3	Root_DK_G5
Glyma.02G027400	Root_JO_TA	Root_JO_TD	Root_LA_10DC
Glyma.02G027800	Root_JO_TA	Root_JO_TD	Root_LA_2DC	Root_ML_30M
Glyma.02G028100	Leaf_LA_10DC	Leaf_ML_120MH
Glyma.02G028400	Leaf_DK_G8	Leaf_JO_TA	Leaf_LA_10DC	Leaf_ML_120MH	Root_DK_G17
Glyma.02G028600
Glyma.02G029200	Root_JO_TA	Root_JO_TD
Glyma.02G029800	Leaf_ML_120MH	Root_ML_30M
Glyma.02G030000
Glyma.02G033900	Leaf_JO_TA
Glyma.02G034000	Root_JO_TA	Root_JO_TD
Glyma.02G035200	Leaf_JO_TA
Glyma.02G035800
Glyma.02G035900	Leaf_JO_TA	Root_ML_30M
Glyma.02G036000	Leaf_DK_G8	Leaf_JO_TA
Glyma.02G036200
Glyma.02G038000
Glyma.02G038100	Leaf_DK_G1	Leaf_DK_G8	Leaf_JO_TD	Root_JO_TA	Root_JO_TD
Glyma.02G038700	Leaf_JO_TA
Glyma.02G039000	Leaf_DK_G1	Leaf_JO_TA	Leaf_LA_10DC	Root_JO_TA
Glyma.02G040600	Root_DK_G12
Glyma.02G041700
Glyma.02G041900	Leaf_JO_TA	Root_JO_TA	Root_JO_TD	Root_LA_10DC
Glyma.02G045100	Leaf_DK_G8	Leaf_JO_TA	Leaf_JO_TD	Leaf_LA_10DC	Leaf_ML_120MH	Root_JO_TA	Root_JO_TD	Root_ML_30M
Glyma.02G046200	Leaf_JO_TA	Leaf_LA_10DC	Leaf_ML_120MH	Leaf_ML_60M	Root_DK_G16	Root_JO_TA	Root_JO_TD
Glyma.02G046600	Leaf_DK_G1	Leaf_JO_TD	Leaf_LA_10DC
Glyma.02G047000	Leaf_DK_G1	Leaf_DK_G8	Root_JO_TD	Root_ML_30M
Glyma.02G047400	Leaf_JO_TA	Leaf_JO_TD	Leaf_LA_10DC	Leaf_ML_120MH
Glyma.02G047600	Leaf_DK_G1	Leaf_DK_G8	Root_JO_TA	Root_JO_TD
Glyma.02G048300
Glyma.02G048600
Glyma.02G048700	Leaf_JO_TA	Leaf_LA_10DC	Leaf_ML_120MH	Root_JO_TA	Root_JO_TD
Glyma.02G049300	Leaf_DK_G8	Leaf_JO_TA
Glyma.02G049800	Leaf_DK_G1	Leaf_DK_G2	Root_ML_30M	Root_ML_60M
Glyma.02G050100	Root_ML_30M
Glyma.02G053300	Leaf_DK_G8
Glyma.02G054400	Root_JO_TD
Glyma.02G056400
Glyma.02G056900	Root_ML_30M
Glyma.02G057000	Root_DK_G12	Root_JO_TD
Glyma.02G057800	Root_DK_G12	Root_DK_G8
Glyma.02G058200	Leaf_JO_TA	Root_DK_G16	Root_JO_TA	Root_JO_TD
Glyma.02G059200	Root_JO_TA
Glyma.02G059800
Glyma.02G059900	Root_DK_G12
Glyma.02G061100	Leaf_DK_G1	Leaf_DK_G8	Root_JO_TA	Root_JO_TD	Root_ML_30M
Glyma.02G062200	Root_ML_30M
Glyma.02G062400	Leaf_JO_TA	Root_JO_TD
Glyma.02G062600
Glyma.02G063900	Leaf_DK_G8	Root_JO_TA	Root_JO_TD	Root_ML_30M
Glyma.02G066200	Root_JO_TD
Glyma.02G066800	Leaf_DK_G1	Leaf_JO_TA	Leaf_JO_TD	Leaf_LA_10DC	Leaf_ML_120MH	Root_JO_TD
Glyma.02G067300	Leaf_JO_TA	Leaf_JO_TD	Leaf_LA_10DC	Root_DK_G12	Root_ML_30M
Glyma.02G067400	Leaf_JO_TA
Glyma.02G068100	Root_JO_TD
Glyma.02G069400	Root_DK_G12
Glyma.02G070000	Root_JO_TD
Glyma.02G070100
Glyma.02G070600	Root_JO_TA	Root_JO_TD	Root_ML_30M
Glyma.02G071300	Leaf_DK_G1	Leaf_ML_120MH	Root_ML_30M
Glyma.02G071600	Leaf_JO_TA
Glyma.02G071700	Leaf_JO_TA	Leaf_LA_10DC	Leaf_ML_120MH	Root_JO_TD
Glyma.02G071900	Leaf_JO_TA	Leaf_JO_TD
Glyma.02G072400	Root_JO_TA	Root_JO_TD
Glyma.02G072800
Glyma.02G073600	Leaf_DK_G1	Leaf_ML_120MH	Root_DK_G13	Root_DK_G3	Root_JO_TA
Glyma.02G073700	Leaf_DK_G1	Root_DK_G13	Root_DK_G3	Root_JO_TA
Glyma.02G074200	Leaf_DK_G8
Glyma.02G074500	Leaf_JO_TA	Leaf_LA_10DC	Leaf_ML_120MH	Root_JO_TA	Root_JO_TD
Glyma.02G075100	Leaf_DK_G1	Leaf_DK_G8	Leaf_JO_TD	Leaf_LA_10DC	Root_JO_TD	Root_ML_30M
Glyma.02G075300	Root_DK_G8
Glyma.02G075800
Glyma.02G076100	Leaf_LA_10DC	Root_JO_TA	Root_JO_TD
Glyma.02G076800
Glyma.02G077100
Glyma.02G079500
Glyma.02G080600	Leaf_DK_G1
Glyma.02G080900	Root_JO_TA	Root_JO_TD
Glyma.02G081100	Root_JO_TA	Root_JO_TD
Glyma.02G081600	Leaf_DK_G8	Root_ML_30M
Glyma.02G081800	Leaf_DK_G8	Root_ML_30M
Glyma.02G082500	Root_JO_TA	Root_JO_TD
Glyma.02G083500	Leaf_DK_G8	Leaf_LA_10DC	Root_DK_G8	Root_JO_TA	Root_JO_TD	Root_ML_30M
Glyma.02G083702
Glyma.02G083900	Leaf_DK_G8	Root_DK_G3	Root_ML_30M
Glyma.02G084400	Root_DK_G13
Glyma.02G084900	Leaf_DK_G8
Glyma.02G085300	Leaf_JO_TA	Leaf_JO_TD	Root_ML_30M
Glyma.02G086000	Leaf_DK_G8	Root_JO_TD
Glyma.02G087400	Leaf_DK_G8	Root_JO_TD
Glyma.02G088300
Glyma.02G090000	Root_JO_TD
Glyma.02G090100	Root_JO_TA
Glyma.02G090900	Root_JO_TA	Root_JO_TD
Glyma.02G091400	Leaf_DK_G1	Leaf_DK_G8	Root_JO_TA
Glyma.02G092300
Glyma.02G092500	Root_ML_30M
Glyma.02G093500	Root_JO_TD
Glyma.02G095000	Leaf_JO_TA	Leaf_JO_TD	Leaf_LA_10DC	Root_LA_10DC
Glyma.02G095200	Leaf_DK_G1	Leaf_DK_G8	Root_DK_G11	Root_ML_30M
Glyma.02G095400	Leaf_DK_G8
Glyma.02G095500	Root_JO_TD	Root_ML_30M
Glyma.02G096000	Leaf_JO_TA	Root_DK_G16
Glyma.02G097400	Leaf_DK_G4	Root_JO_TA	Root_JO_TD
Glyma.02G099500	Leaf_DK_G1	Leaf_DK_G8	Root_JO_TD
Glyma.02G101000
Glyma.02G101100	Leaf_DK_G1	Leaf_DK_G8	Leaf_JO_TA	Root_JO_TD	Root_ML_30M
Glyma.02G102800	Root_JO_TA	Root_JO_TD	Root_ML_30M
Glyma.02G103500	Leaf_DK_G1	Root_DK_G13	Root_JO_TD	Root_LA_10DC
Glyma.02G103600	Leaf_JO_TA
Glyma.02G104300	Root_JO_TA	Root_JO_TD
Glyma.02G106000
Glyma.02G106200	Root_LA_10DC	Root_LA_2DC	Root_ML_30M
Glyma.02G106700	Root_DK_G3
Glyma.02G107000
Glyma.02G107100	Leaf_JO_TA	Leaf_JO_TD	Root_ML_30M
Glyma.02G107400	Root_JO_TD
Glyma.02G108000	Root_DK_G12	Root_DK_G3	Root_JO_TA	Root_JO_TD	Root_ML_30M
Glyma.02G108400	Root_JO_TD	Root_ML_30M
Glyma.02G109600	Root_DK_G13	Root_DK_G16	Root_JO_TA	Root_JO_TD
Glyma.02G109700	Leaf_JO_TA	Root_DK_G8
Glyma.02G109800	Leaf_DK_G8	Root_JO_TD	Root_ML_30M
Glyma.02G111500	Leaf_DK_G4	Root_DK_G1	Root_JO_TD
Glyma.02G111600	Root_JO_TD
Glyma.02G111900	Leaf_LA_10DC	Root_DK_G13
Glyma.02G112000	Leaf_JO_TA	Leaf_JO_TD
Glyma.02G112100	Leaf_DK_G1	Leaf_DK_G2	Leaf_DK_G8
Glyma.02G113300	Root_ML_30M
Glyma.02G113900
Glyma.02G114100	Leaf_DK_G1	Root_JO_TA	Root_JO_TD	Root_ML_6H
Glyma.02G114300	Root_JO_TA	Root_JO_TD
Glyma.02G114800	Root_DK_G13	Root_DK_G17
Glyma.02G115400	Leaf_DK_G1	Root_DK_G13
Glyma.02G115900	Leaf_LA_10DC
Glyma.02G116100	Leaf_ML_120MH	Root_ML_30M
Glyma.02G116300	Leaf_DK_G8	Leaf_JO_TA	Root_DK_G16	Root_LA_10DC	Root_ML_30M
Glyma.02G116400	Leaf_JO_TA	Leaf_JO_TD
Glyma.02G116900	Leaf_DK_G1	Root_DK_G16
Glyma.02G119200
Glyma.02G119600	Leaf_DK_G8	Leaf_ML_60M	Leaf_ML_6H	Root_JO_TA	Root_JO_TD
Glyma.02G119700
Glyma.02G120500
Glyma.02G120900	Leaf_DK_G8	Root_DK_G13
Glyma.02G121800	Root_JO_TA	Root_JO_TD	Root_ML_30M
Glyma.02G122700	Root_DK_G3
Glyma.02G124000
Glyma.02G124100	Leaf_DK_G8
Glyma.02G124500	Leaf_JO_TA	Leaf_JO_TD	Leaf_ML_120MH	Root_JO_TA
Glyma.02G124600	Root_DK_G13
Glyma.02G125100	Leaf_DK_G8	Root_JO_TD
Glyma.02G125400	Leaf_DK_G8	Leaf_JO_TA
Glyma.02G127300
Glyma.02G127600	Root_JO_TD
Glyma.02G127800
Glyma.02G128200	Root_ML_30M
Glyma.02G129500	Root_JO_TD	Root_ML_30M
Glyma.02G130200	Root_JO_TA
Glyma.02G131300	Root_JO_TA	Root_JO_TD
Glyma.02G131500	Leaf_JO_TA
Glyma.02G132100	Leaf_JO_TD	Leaf_ML_1H	Root_JO_TA	Root_JO_TD	Root_LA_10DC	Root_LA_2DC
Glyma.02G133100	Leaf_JO_TA	Leaf_JO_TD
Glyma.02G133200
Glyma.02G133300	Root_JO_TD	Root_ML_1H
Glyma.02G133500
Glyma.02G134800	Root_JO_TD
Glyma.02G134900	Leaf_JO_TA
Glyma.02G135100	Root_DK_G16	Root_JO_TD
Glyma.02G135400	Leaf_DK_G1	Leaf_DK_G8	Leaf_LA_10DC	Root_DK_G11	Root_DK_G12	Root_DK_G15	Root_DK_G17	Root_DK_G18	Root_DK_G8
Glyma.02G135900	Root_JO_TD
Glyma.02G136000	Leaf_DK_G8	Leaf_JO_TD
Glyma.02G136200	Leaf_DK_G1	Leaf_DK_G8	Leaf_JO_TD
Glyma.02G136300	Leaf_DK_G8	Leaf_JO_TD	Root_ML_30M
Glyma.02G136700
Glyma.02G137400	Leaf_DK_G8	Leaf_ML_120MH	Root_ML_30M
Glyma.02G137500	Root_ML_30M
Glyma.02G137700	Leaf_DK_G1
Glyma.02G137800	Leaf_LA_10DC	Root_JO_TD	Root_LA_10DC
Glyma.02G138800
Glyma.02G139700	Leaf_DK_G8	Leaf_JO_TA	Root_JO_TD	Root_ML_30M
Glyma.02G141000
Glyma.02G141700	Leaf_DK_G1	Leaf_DK_G8	Root_DK_G10	Root_JO_TA	Root_JO_TD	Root_ML_30M
Glyma.02G142200	Leaf_DK_G8	Root_ML_30M
Glyma.02G143200	Leaf_JO_TA	Leaf_LA_10DC	Leaf_ML_120MH	Root_DK_G16	Root_JO_TA	Root_JO_TD	Root_ML_30M
Glyma.02G143400
Glyma.02G144200	Root_ML_30M
Glyma.02G145100	Root_DK_G10	Root_DK_G7
Glyma.02G145300
Glyma.02G146300	Leaf_DK_G1	Leaf_DK_G8	Root_JO_TA	Root_JO_TD
Glyma.02G146900
Glyma.02G147100	Leaf_LA_10DC	Leaf_ML_120MH
Glyma.02G147300	Leaf_DK_G1	Leaf_DK_G8
Glyma.02G148000	Root_JO_TA
Glyma.02G148400	Root_JO_TD
Glyma.02G149900	Leaf_DK_G1	Leaf_JO_TD	Root_LA_10DC	Root_LA_2DC
Glyma.02G150000
Glyma.02G150100	Leaf_JO_TA	Root_ML_30M
Glyma.02G151400	Root_ML_30M
Glyma.02G152900	Root_LA_10DC
Glyma.02G153100	Root_JO_TD	Root_LA_2DC
Glyma.02G153500	Leaf_ML_120MH	Root_DK_G16	Root_JO_TD
Glyma.02G155300
Glyma.02G155400	Leaf_DK_G8	Leaf_JO_TD	Root_DK_G10	Root_DK_G12	Root_JO_TD
Glyma.02G155600	Leaf_DK_G1	Leaf_DK_G8	Leaf_LA_10DC	Root_DK_G13	Root_JO_TD
Glyma.02G157900	Root_JO_TA	Root_JO_TD	Root_ML_30M
Glyma.02G158700	Root_DK_G1	Root_DK_G3	Root_DK_G4	Root_ML_30M
Glyma.02G159200
Glyma.02G160600	Root_JO_TD
Glyma.02G160900	Root_JO_TD	Root_ML_30M
Glyma.02G162600
Glyma.02G163200	Root_ML_30M
Glyma.02G165000	Leaf_DK_G1	Leaf_DK_G8	Root_JO_TA
Glyma.02G165100
Glyma.02G165800	Leaf_DK_G8
Glyma.02G167600	Root_JO_TD
Glyma.02G167800
Glyma.02G169700	Leaf_DK_G8	Root_ML_30M
Glyma.02G170300
Glyma.02G170900
Glyma.02G171600	Root_JO_TA	Root_JO_TD	Root_ML_1H
Glyma.02G173900
Glyma.02G174400	Root_ML_30M
Glyma.02G176700
Glyma.02G176800	Root_JO_TA
Glyma.02G176900
Glyma.02G177800	Root_JO_TD	Root_LA_10DC
Glyma.02G178250
Glyma.02G180500	Leaf_DK_G1	Root_DK_G12	Root_DK_G13	Root_JO_TD	Root_ML_30M
Glyma.02G184600	Root_ML_30M
Glyma.02G184800	Leaf_DK_G1	Leaf_DK_G8	Root_JO_TA
Glyma.02G185000	Leaf_JO_TA	Leaf_JO_TD	Root_JO_TD
Glyma.02G188500	Leaf_DK_G1
Glyma.02G188600	Root_DK_G13
Glyma.02G189250
Glyma.02G190700	Leaf_DK_G8	Root_JO_TA	Root_JO_TD
Glyma.02G192600	Leaf_DK_G1	Leaf_DK_G8	Leaf_ML_120MH
Glyma.02G193200	Root_JO_TD	Root_ML_30M
Glyma.02G195300	Root_DK_G16	Root_DK_G3	Root_JO_TD	Root_ML_30M
Glyma.02G195400	Root_ML_30M
Glyma.02G195900	Root_DK_G3	Root_ML_30M
Glyma.02G196900	Leaf_DK_G8	Leaf_JO_TA
Glyma.02G197000	Root_JO_TD	Root_ML_30M
Glyma.02G197600	Leaf_DK_G1	Leaf_DK_G8	Leaf_JO_TD
Glyma.02G198000	Leaf_JO_TA	Leaf_LA_10DC
Glyma.02G198200
Glyma.02G198400	Leaf_DK_G1	Leaf_DK_G8	Root_JO_TD	Root_ML_30M
Glyma.02G199100	Root_JO_TD
Glyma.02G200300	Leaf_JO_TA
Glyma.02G202400
Glyma.02G203600	Root_JO_TD
Glyma.02G204700	Leaf_DK_G8	Leaf_ML_120MH	Root_JO_TD	Root_ML_1H	Root_ML_30M
Glyma.02G205200
Glyma.02G206600	Root_DK_G17	Root_JO_TA
Glyma.02G206800
Glyma.02G207000
Glyma.02G207400
Glyma.02G207800	Root_ML_30M
Glyma.02G207900	Leaf_JO_TA	Leaf_LA_10DC	Leaf_ML_120MH
Glyma.02G210500	Root_DK_G13	Root_JO_TA	Root_ML_30M
Glyma.02G210800	Root_JO_TD
Glyma.02G213700	Leaf_DK_G8	Leaf_JO_TA	Leaf_JO_TD	Root_LA_2DC
Glyma.02G215600
Glyma.02G217200
Glyma.02G217800	Leaf_ML_120MH	Root_DK_G1	Root_DK_G2	Root_DK_G3	Root_DK_G4	Root_JO_TD
Glyma.02G218100	Leaf_LA_10DC	Root_JO_TD
Glyma.02G220000	Leaf_JO_TA	Leaf_JO_TD
Glyma.02G220900	Root_JO_TD
Glyma.02G222200	Root_JO_TA
Glyma.02G222400
Glyma.02G225300	Leaf_DK_G1	Leaf_DK_G8	Root_ML_30M
Glyma.02G225400	Root_JO_TD
Glyma.02G225600	Leaf_DK_G8	Leaf_LA_10DC
Glyma.02G227500	Root_DK_G16	Root_JO_TA	Root_JO_TD	Root_ML_30M
Glyma.02G227700	Leaf_DK_G1	Root_JO_TA	Root_JO_TD
Glyma.02G228200
Glyma.02G229800	Leaf_JO_TA	Leaf_JO_TD	Root_ML_30M
Glyma.02G231900	Root_DK_G16
Glyma.02G232600	Leaf_JO_TA	Root_JO_TD	Root_ML_30M
Glyma.02G233800
Glyma.02G235400	Root_DK_G16	Root_JO_TA	Root_JO_TD	Root_LA_10DC
Glyma.02G235700	Leaf_DK_G1	Leaf_DK_G8	Root_JO_TD	Root_ML_30M
Glyma.02G237700	Leaf_DK_G1
Glyma.02G237800	Leaf_DK_G8
Glyma.02G238100	Leaf_DK_G8	Root_JO_TD
Glyma.02G238600	Leaf_DK_G1	Leaf_JO_TA	Root_JO_TD
Glyma.02G238800	Root_JO_TD
Glyma.02G239100	Root_JO_TD
Glyma.02G239500	Leaf_JO_TA	Leaf_ML_120MH
Glyma.02G239700	Leaf_JO_TA
Glyma.02G240400	Leaf_DK_G4	Leaf_JO_TA	Leaf_JO_TD	Root_JO_TD	Root_ML_30M
Glyma.02G240500	Leaf_JO_TA	Root_DK_G8
Glyma.02G241200	Leaf_DK_G1	Leaf_LA_10DC	Root_ML_30M
Glyma.02G241601
Glyma.02G242200	Root_JO_TA	Root_JO_TD
Glyma.02G242600	Root_DK_G13	Root_JO_TA	Root_JO_TD
Glyma.02G244200	Leaf_JO_TA	Root_DK_G1	Root_DK_G13	Root_DK_G4
Glyma.02G245000	Leaf_JO_TA	Leaf_LA_10DC	Leaf_ML_120MH
Glyma.02G245500	Leaf_DK_G2	Leaf_DK_G4	Leaf_DK_G8
Glyma.02G245700	Leaf_JO_TA
Glyma.02G247400
Glyma.02G247600	Leaf_DK_G1	Leaf_DK_G8	Leaf_JO_TA	Root_ML_30M
Glyma.02G247900	Root_JO_TA
Glyma.02G248500	Root_JO_TD	Root_ML_30M
Glyma.02G249500	Root_JO_TA	Root_JO_TD	Root_ML_30M
Glyma.02G249600	Leaf_DK_G1	Leaf_DK_G8	Root_JO_TA	Root_JO_TD	Root_ML_30M
Glyma.02G250800	Root_DK_G13	Root_JO_TA	Root_JO_TD
Glyma.02G250900	Leaf_JO_TA	Leaf_JO_TD	Leaf_LA_10DC
Glyma.02G251000	Leaf_JO_TA	Root_JO_TD
Glyma.02G251400
Glyma.02G251800	Leaf_JO_TA	Root_JO_TA
Glyma.02G252200	Root_DK_G17	Root_JO_TA	Root_JO_TD	Root_ML_30M
Glyma.02G252500	Leaf_DK_G1	Leaf_DK_G8	Leaf_LA_10DC	Root_DK_G13	Root_JO_TA	Root_JO_TD
Glyma.02G253200	Root_ML_30M
Glyma.02G253500	Leaf_DK_G8	Root_DK_G1
Glyma.02G254200	Leaf_DK_G1	Leaf_JO_TD	Leaf_LA_10DC	Leaf_ML_120MH
Glyma.02G255000	Leaf_DK_G8	Root_ML_30M
Glyma.02G255700
Glyma.02G257200	Root_JO_TD
Glyma.02G257400	Leaf_DK_G1	Leaf_DK_G8	Root_DK_G8	Root_ML_30M
Glyma.02G258000	Root_JO_TD	Root_ML_30M
Glyma.02G259300
Glyma.02G260100	Leaf_DK_G4	Leaf_JO_TD	Leaf_ML_120MH	Root_JO_TA
Glyma.02G260500	Leaf_DK_G1	Leaf_DK_G8	Root_ML_30M
Glyma.02G261000
Glyma.02G261900	Leaf_DK_G8	Root_DK_G1	Root_DK_G10	Root_DK_G16	Root_DK_G18	Root_DK_G2	Root_DK_G3	Root_DK_G7	Root_DK_G8	Root_JO_TD
Glyma.02G262251
Glyma.02G262300	Leaf_JO_TA	Root_JO_TD
Glyma.02G264200	Root_JO_TA	Root_JO_TD	Root_LA_10DC	Root_LA_2DC	Root_ML_30M
Glyma.02G266000	Leaf_LA_10DC	Root_JO_TA	Root_JO_TD
Glyma.02G267001
Glyma.02G268000	Leaf_DK_G8	Leaf_JO_TA	Root_JO_TA	Root_JO_TD
Glyma.02G268200	Leaf_DK_G4	Root_JO_TA	Root_JO_TD
Glyma.02G269300
Glyma.02G269600
Glyma.02G270400	Root_ML_30M
Glyma.02G271000	Root_JO_TD
Glyma.02G272600	Root_JO_TA	Root_JO_TD
Glyma.02G273800	Root_DK_G1	Root_DK_G12
Glyma.02G274400	MoranLauterBL30	Root_DK_G2
Glyma.02G274600
Glyma.02G274900	Leaf_JO_TD	Root_JO_TD
Glyma.02G275300
Glyma.02G275800	Root_JO_TA	Root_JO_TD
Glyma.02G275900	Root_JO_TA	Root_LA_10DC
Glyma.02G276600	Leaf_JO_TA	Leaf_JO_TD
Glyma.02G277300	Root_DK_G13
Glyma.02G278600	Root_JO_TA	Root_JO_TD
Glyma.02G278800
Glyma.02G280000
Glyma.02G280400
Glyma.02G280500	Leaf_JO_TA	Leaf_JO_TD	Root_JO_TD
Glyma.02G280600	Root_JO_TD
Glyma.02G281000	Root_ML_30M
Glyma.02G281100	Leaf_LA_10DC
Glyma.02G282000
Glyma.02G282400	Leaf_ML_120MH
Glyma.02G283300	Root_ML_30M
Glyma.02G283700	Leaf_DK_G2	Leaf_DK_G8	Leaf_JO_TA	Leaf_LA_10DC
Glyma.02G284300
Glyma.02G285900	Root_DK_G3
Glyma.02G286300
Glyma.02G287000
Glyma.02G288600	Root_JO_TD
Glyma.02G288900	Leaf_DK_G8	Leaf_JO_TA	Leaf_LA_10DC	Root_DK_G12
Glyma.02G289900
Glyma.02G290100	Leaf_DK_G8	Leaf_LA_10DC
Glyma.02G290200	Leaf_JO_TA	Leaf_JO_TD	Root_JO_TD
Glyma.02G290400	Root_DK_G16
Glyma.02G290800	Leaf_DK_G1	Leaf_DK_G8	Root_JO_TD
Glyma.02G290900	Root_JO_TA	Root_LA_2DC
Glyma.02G291000	Root_JO_TD
Glyma.02G291100
Glyma.02G291500	Leaf_DK_G1	Leaf_DK_G8	Leaf_LA_10DC	Leaf_ML_120MH	Root_JO_TA	Root_JO_TD
Glyma.02G292600	Leaf_DK_G1	Root_JO_TD
Glyma.02G293200
Glyma.02G293500	Leaf_JO_TA	Leaf_LA_10DC
Glyma.02G293700	Root_DK_G2
Glyma.02G294000	Root_DK_G13
Glyma.02G294500
Glyma.02G294600
Glyma.02G296600	Leaf_JO_TA	MoranLauterBL30	Root_ML_30M
Glyma.02G297000	Leaf_DK_G8	Root_DK_G13
Glyma.02G297700	Root_DK_G10	Root_DK_G7	Root_JO_TD	Root_ML_30M
Glyma.02G297900	Leaf_JO_TA	Leaf_ML_120MH	Root_JO_TD
Glyma.02G298100	Root_JO_TD	Root_ML_30M
Glyma.02G298800	Root_DK_G3
Glyma.02G301000	Leaf_ML_120MH
Glyma.02G302100	Root_ML_30M
Glyma.02G303000	Leaf_DK_G1	Leaf_DK_G8	Leaf_JO_TA	Leaf_JO_TD	Leaf_LA_10DC
Glyma.02G303400	Leaf_JO_TA	Root_JO_TD
Glyma.02G303700
Glyma.02G304100	Root_ML_30M
Glyma.02G304500	Leaf_DK_G8	Root_DK_G13
Glyma.02G305000
Glyma.02G305600	Leaf_JO_TA	Root_DK_G16
Glyma.02G305700	Root_DK_G16	Root_ML_30M
Glyma.02G305900
Glyma.02G306000	Root_JO_TA	Root_JO_TD
Glyma.02G307100	Root_JO_TD
Glyma.02G307300	Root_JO_TA	Root_JO_TD
Glyma.02G307700	Root_JO_TA	Root_JO_TD
Glyma.02G308100	Root_JO_TA	Root_JO_TD
Glyma.02G308400
Glyma.02G309300	Leaf_JO_TA	Root_DK_G16	Root_JO_TA	Root_JO_TD	Root_ML_30M
Glyma.02G309500	Leaf_DK_G1	Leaf_DK_G8	Root_JO_TA	Root_JO_TD	Root_ML_30M
Glyma.02G311200	Root_ML_30M
Glyma.03G001000	Leaf_DK_G1	Leaf_JO_TA	Root_JO_TD
Glyma.03G001700
Glyma.03G003500	Leaf_DK_G1	Leaf_DK_G8	Leaf_JO_TD
Glyma.03G003600
Glyma.03G005800	Root_JO_TD
Glyma.03G006500	Root_DK_G12
Glyma.03G006800	Root_ML_30M
Glyma.03G006900	Root_JO_TA	Root_LA_10DC
Glyma.03G007400	Leaf_DK_G1	Root_DK_G13	Root_JO_TD	Root_LA_10DC
Glyma.03G009600	Root_DK_G3	Root_DK_G4	Root_ML_30M
Glyma.03G012800	Root_DK_G8	Root_JO_TD	Root_LA_2DC	Root_ML_30M
Glyma.03G012900	Root_DK_G8	Root_JO_TD	Root_ML_30M
Glyma.03G013100	Leaf_JO_TA	Root_DK_G16
Glyma.03G013500
Glyma.03G014400
Glyma.03G014500	Root_DK_G12	Root_DK_G2	Root_DK_G3	Root_DK_G4	Root_DK_G5	Root_DK_G8	Root_LA_10DC
Glyma.03G014900	Leaf_DK_G8	Root_JO_TD
Glyma.03G016300	Root_JO_TA	Root_JO_TD	Root_LA_10DC
Glyma.03G017200	Root_DK_G13
Glyma.03G018102
Glyma.03G019000	Root_JO_TA	Root_JO_TD
Glyma.03G019600
Glyma.03G020100
Glyma.03G020700	Leaf_DK_G1	Leaf_DK_G2
Glyma.03G021200	Root_DK_G8	Root_JO_TD
Glyma.03G021300	Root_DK_G13
Glyma.03G021600
Glyma.03G021700	Leaf_JO_TA	Leaf_LA_10DC	Leaf_ML_120MH	Root_JO_TA	Root_JO_TD	Root_LA_10DC
Glyma.03G022002
Glyma.03G022300
Glyma.03G023000	Root_DK_G1	Root_DK_G16
Glyma.03G023500	Leaf_LA_10DC	Root_ML_30M
Glyma.03G023700
Glyma.03G024400	Root_DK_G1	Root_ML_1H	Root_ML_30M
Glyma.03G026000	Root_DK_G16	Root_JO_TD	Root_LA_10DC	Root_ML_1H
Glyma.03G026600	Root_DK_G1	Root_DK_G2	Root_LA_10DC	Root_ML_30M
Glyma.03G028500	Root_JO_TD	Root_ML_1H	Root_ML_30M
Glyma.03G030500	Root_ML_30M
Glyma.03G031000
Glyma.03G032300	Root_ML_30M
Glyma.03G032900	Root_ML_30M
Glyma.03G033900	Root_DK_G13
Glyma.03G035900
Glyma.03G036000	Leaf_JO_TA	Root_JO_TA	Root_JO_TD
Glyma.03G036600	Leaf_ML_120MH
Glyma.03G037300	Root_JO_TD
Glyma.03G037500	Leaf_LA_10DC	Root_JO_TA	Root_JO_TD
Glyma.03G044000	Root_ML_1H	Root_ML_30M	Root_ML_60M
Glyma.03G044500	Root_JO_TA	Root_ML_30M
Glyma.03G048600	Root_JO_TA	Root_JO_TD
Glyma.03G050000	Leaf_DK_G1	Leaf_DK_G8	Leaf_ML_120MH
Glyma.03G051300
Glyma.03G051400	Leaf_LA_10DC	Root_DK_G3	Root_ML_30M
Glyma.03G052400	Root_ML_30M
Glyma.03G055900	Leaf_DK_G2	Leaf_JO_TA
Glyma.03G057300	Leaf_DK_G1	Root_DK_G16	Root_DK_G3
Glyma.03G059200	Root_JO_TA	Root_JO_TD
Glyma.03G061300	Leaf_ML_120MH	Leaf_ML_60M	Root_DK_G1	Root_JO_TA
Glyma.03G061751
Glyma.03G063200	Leaf_DK_G1	Leaf_DK_G8	Leaf_ML_120MH	Root_JO_TD	Root_ML_30M
Glyma.03G063400	Root_JO_TD
Glyma.03G065400
Glyma.03G065500	Root_DK_G2
Glyma.03G066800	Leaf_LA_10DC	Leaf_ML_120MH	Root_DK_G16	Root_DK_G8	Root_JO_TD	Root_ML_30M
Glyma.03G067200	Root_DK_G1
Glyma.03G068700	Leaf_JO_TA	Leaf_JO_TD
Glyma.03G069600	Leaf_DK_G8
Glyma.03G070200	Leaf_DK_G4	Leaf_DK_G8	Root_JO_TD
Glyma.03G070300	Root_JO_TD
Glyma.03G070500	Root_ML_30M
Glyma.03G073500	Root_JO_TA	Root_JO_TD
Glyma.03G073730
Glyma.03G073768
Glyma.03G073772
Glyma.03G073776
Glyma.03G077300	Leaf_DK_G1	Leaf_DK_G8	Root_JO_TD	Root_ML_30M
Glyma.03G078200	Leaf_LA_10DC	Root_JO_TD	Root_ML_30M
Glyma.03G078300	Root_DK_G11	Root_DK_G13	Root_DK_G15	Root_DK_G6	Root_DK_G8
Glyma.03G078700	Root_ML_30M
Glyma.03G079800	Leaf_DK_G8
Glyma.03G080100	Root_DK_G13
Glyma.03G081300	Root_ML_30M
Glyma.03G081900	Leaf_DK_G1
Glyma.03G083200	Leaf_DK_G1	Leaf_DK_G8	Root_DK_G13	Root_JO_TA	Root_JO_TD	Root_ML_30M
Glyma.03G084000	Leaf_DK_G1	Leaf_DK_G8	Root_DK_G12	Root_DK_G3
Glyma.03G084600	Root_JO_TA
Glyma.03G085500	Root_JO_TA	Root_JO_TD
Glyma.03G085700	Leaf_LA_10DC	Root_DK_G10	Root_JO_TD
Glyma.03G086000
Glyma.03G086400	Leaf_JO_TA	Leaf_JO_TD	Leaf_LA_10DC
Glyma.03G086800	Leaf_ML_120MH	Root_DK_G13
Glyma.03G087600	Leaf_DK_G8	Root_ML_30M
Glyma.03G088100	Leaf_DK_G17	Root_DK_G17	Root_DK_G3
Glyma.03G089300	Leaf_DK_G1	Leaf_JO_TA	Root_JO_TA	Root_JO_TD
Glyma.03G091000	Leaf_JO_TA
Glyma.03G092800	Root_DK_G3	Root_JO_TA	Root_JO_TD	Root_ML_30M
Glyma.03G093200	Root_JO_TD
Glyma.03G093600	Root_JO_TD	Root_ML_30M
Glyma.03G094500	Leaf_DK_G1	Root_ML_30M
Glyma.03G096500	Root_DK_G13	Root_JO_TA	Root_JO_TD	Root_LA_10DC	Root_LA_2DC	Root_ML_1H	Root_ML_30M
Glyma.03G098200
Glyma.03G098300	Leaf_JO_TD	Root_JO_TD
Glyma.03G098400	Root_JO_TD	Root_ML_30M
Glyma.03G099000	Root_DK_G16	Root_DK_G17	Root_DK_G18	Root_DK_G8
Glyma.03G099800	Leaf_DK_G1	Leaf_DK_G2	Leaf_DK_G8	Root_ML_30M	Root_ML_60M
Glyma.03G099900	Root_DK_G1	Root_DK_G16	Root_DK_G4
Glyma.03G101000	Leaf_JO_TA	Root_JO_TA	Root_JO_TD	Root_ML_30M
Glyma.03G102700	Leaf_DK_G1	Leaf_DK_G2	Leaf_ML_120MH	Root_DK_G13	Root_ML_30M
Glyma.03G102900
Glyma.03G103400
Glyma.03G103600	Leaf_JO_TA	Leaf_ML_120MH	Root_ML_30M
Glyma.03G105500	Root_DK_G13	Root_DK_G16	Root_DK_G3	Root_ML_30M
Glyma.03G105700	Leaf_ML_120MH	Root_JO_TD
Glyma.03G106400	Root_JO_TA	Root_JO_TD
Glyma.03G107000	Leaf_DK_G8	Leaf_JO_TA	Leaf_JO_TD	Root_ML_30M
Glyma.03G107800	Leaf_DK_G8	Leaf_JO_TA	Leaf_ML_120MH	Root_DK_G17	Root_DK_G3	Root_JO_TD
Glyma.03G108900	Leaf_DK_G8
Glyma.03G109200
Glyma.03G113600	Root_JO_TD	Root_ML_30M
Glyma.03G113700	Root_JO_TA	Root_JO_TD
Glyma.03G114700	Root_DK_G2	Root_DK_G3	Root_DK_G4	Root_JO_TA	Root_JO_TD	Root_ML_30M
Glyma.03G116300	Root_JO_TA	Root_ML_30M
Glyma.03G116600	Root_JO_TA
Glyma.03G118000	Root_DK_G1	Root_DK_G16	Root_ML_30M
Glyma.03G119300	Leaf_JO_TD
Glyma.03G119500	Leaf_DK_G1	Leaf_DK_G8	Root_DK_G10	Root_JO_TA	Root_JO_TD	Root_ML_30M
Glyma.03G120000	Root_DK_G12	Root_DK_G3	Root_JO_TD
Glyma.03G120300	Leaf_DK_G1	Leaf_DK_G8
Glyma.03G120800	Leaf_JO_TA	Leaf_JO_TD	Root_ML_30M
Glyma.03G120900	Leaf_JO_TA	Leaf_JO_TD	Root_JO_TD
Glyma.03G122000	Root_LA_10DC
Glyma.03G122200	Leaf_JO_TA	Leaf_ML_120MH	Root_DK_G11
Glyma.03G122900	Root_JO_TD	Root_ML_30M
Glyma.03G123000	Root_JO_TA	Root_JO_TD
Glyma.03G123400
Glyma.03G123600	Leaf_JO_TA	Leaf_LA_10DC	Leaf_ML_120MH	Root_JO_TA	Root_JO_TD
Glyma.03G123900
Glyma.03G125600
Glyma.03G125800	Leaf_DK_G8	Leaf_JO_TA	Root_ML_30M
Glyma.03G126100	Leaf_DK_G8	Root_JO_TD
Glyma.03G127300
Glyma.03G127600	Root_ML_30M
Glyma.03G128000	Leaf_JO_TA	Leaf_JO_TD	Root_JO_TA	Root_JO_TD
Glyma.03G128700
Glyma.03G129400	Leaf_DK_G8	Root_ML_30M
Glyma.03G129700	Leaf_JO_TD
Glyma.03G130000	Root_ML_30M
Glyma.03G130200	Leaf_DK_G1	Root_DK_G16
Glyma.03G131000	Root_ML_30M
Glyma.03G131100	Leaf_ML_120MH	Root_ML_30M
Glyma.03G131200	Root_DK_G13	Root_JO_TA	Root_JO_TD	Root_ML_30M
Glyma.03G132700	Leaf_JO_TA	Leaf_JO_TD	Root_JO_TA	Root_JO_TD	Root_ML_1H	Root_ML_30M
Glyma.03G133200	Leaf_DK_G8
Glyma.03G133800	Leaf_DK_G1	Leaf_DK_G2	Leaf_DK_G4	Root_JO_TD
Glyma.03G134900	Leaf_JO_TA	Leaf_LA_10DC	Leaf_ML_120MH	Root_JO_TD
Glyma.03G135800	Root_JO_TA	Root_JO_TD	Root_ML_30M	Root_ML_60M
Glyma.03G136000	Leaf_DK_G1	Root_ML_30M
Glyma.03G136600
Glyma.03G137900	Root_JO_TD
Glyma.03G138000	Leaf_JO_TA	Root_DK_G2	Root_DK_G5	Root_ML_30M
Glyma.03G138400	Leaf_LA_10DC	Root_JO_TD
Glyma.03G138600	Root_DK_G2	Root_DK_G3
Glyma.03G139000
Glyma.03G140900	Leaf_DK_G1	Root_JO_TA	Root_JO_TD
Glyma.03G141700	Leaf_DK_G1	Leaf_LA_10DC	Leaf_ML_120MH	Leaf_ML_60M
Glyma.03G141800	Leaf_JO_TA	Leaf_LA_10DC	Leaf_ML_120MH	Root_JO_TA	Root_JO_TD
Glyma.03G142100	Root_DK_G1	Root_DK_G10	Root_DK_G3	Root_JO_TA	Root_ML_30M
Glyma.03G142200	Leaf_JO_TA	Root_ML_30M
Glyma.03G142300	Leaf_JO_TA	Leaf_JO_TD	Root_DK_G16	Root_ML_30M
Glyma.03G142400	Root_DK_G1	Root_DK_G3	Root_DK_G4	Root_DK_G8	Root_ML_30M
Glyma.03G143200	Leaf_DK_G8
Glyma.03G143700	Root_DK_G13	Root_JO_TA	Root_JO_TD
Glyma.03G144500	Leaf_DK_G1	Leaf_DK_G8	Root_DK_G13	Root_JO_TA
Glyma.03G145300
Glyma.03G145500	Leaf_DK_G1
Glyma.03G145700	Leaf_DK_G1	Leaf_DK_G8
Glyma.03G145800	Root_JO_TD	Root_LA_10DC
Glyma.03G146100	Leaf_DK_G8	Leaf_JO_TD	Root_DK_G12
Glyma.03G147100	Root_ML_30M	Root_ML_60M
Glyma.03G148300	Leaf_JO_TA	Leaf_JO_TD	Root_ML_30M
Glyma.03G148500	Root_JO_TA
Glyma.03G148700	Leaf_DK_G8
Glyma.03G149400	Root_ML_30M
Glyma.03G149900	Leaf_DK_G1	Leaf_JO_TA	Leaf_ML_120MH	Root_DK_G13	Root_JO_TD
Glyma.03G150800
Glyma.03G150900	Root_DK_G17	Root_ML_60M
Glyma.03G152000	Leaf_JO_TA	Leaf_LA_10DC
Glyma.03G152100	Leaf_JO_TA
Glyma.03G153400
Glyma.03G154700	Root_JO_TA	Root_JO_TD
Glyma.03G155100
Glyma.03G155200	Leaf_DK_G8	Leaf_ML_120MH
Glyma.03G155700	Root_DK_G13
Glyma.03G156100	Leaf_JO_TA	Root_ML_30M
Glyma.03G156800	Leaf_JO_TA
Glyma.03G157700	Root_ML_30M
Glyma.03G158000	Root_DK_G13	Root_JO_TD	Root_LA_10DC	Root_ML_30M
Glyma.03G158100	Leaf_LA_10DC	Leaf_ML_120MH	Root_ML_30M	Root_ML_60M
Glyma.03G158300	Leaf_DK_G1	Leaf_DK_G2
Glyma.03G158766
Glyma.03G159100	Leaf_DK_G1	Leaf_DK_G8	Root_JO_TA	Root_JO_TD	Root_ML_30M
Glyma.03G159600	Leaf_JO_TA	Root_ML_30M
Glyma.03G160100	Root_DK_G1	Root_DK_G10	Root_DK_G11	Root_DK_G12	Root_DK_G13	Root_DK_G16	Root_DK_G17	Root_DK_G18	Root_DK_G2	Root_DK_G3	Root_DK_G4	Root_DK_G6	Root_DK_G7	Root_DK_G9	Root_JO_TA	Root_JO_TD
Glyma.03G160200	Root_DK_G1	Root_DK_G12	Root_DK_G13	Root_DK_G16	Root_DK_G17	Root_DK_G18	Root_DK_G3	Root_DK_G4	Root_DK_G7	Root_JO_TD
Glyma.03G160700	Root_LA_10DC
Glyma.03G160900	Root_JO_TD
Glyma.03G161100	Root_ML_30M
Glyma.03G162700	Root_DK_G17	Root_JO_TD	Root_ML_1H	Root_ML_6H
Glyma.03G162800	Root_DK_G3	Root_DK_G4	Root_LA_2DC	Root_ML_30M
Glyma.03G162900	Leaf_DK_G1	Leaf_DK_G8	Leaf_LA_10DC	Leaf_ML_120MH
Glyma.03G163200	Leaf_DK_G1	Leaf_JO_TD
Glyma.03G164200
Glyma.03G164300	Root_JO_TA	Root_JO_TD
Glyma.03G164500	Leaf_DK_G8	Leaf_JO_TA	Root_ML_30M
Glyma.03G164700
Glyma.03G165000
Glyma.03G165100
Glyma.03G165400
Glyma.03G166500	Root_JO_TA	Root_JO_TD	Root_ML_30M
Glyma.03G166600	Root_JO_TD	Root_ML_30M
Glyma.03G166700	Leaf_JO_TA
Glyma.03G168000	Root_DK_G1	Root_DK_G11	Root_DK_G12	Root_DK_G16	Root_DK_G17	Root_DK_G18	Root_DK_G2	Root_DK_G3	Root_DK_G4	Root_DK_G5	Root_DK_G6	Root_DK_G7	Root_DK_G8	Root_DK_G9	Root_JO_TD	Root_ML_6H
Glyma.03G168500	Root_DK_G8
Glyma.03G168900	Root_JO_TA	Root_JO_TD	Root_LA_10DC	Root_LA_2DC
Glyma.03G170000
Glyma.03G171100	Leaf_DK_G8	Root_DK_G13
Glyma.03G171400	Leaf_JO_TA	Leaf_LA_10DC	Leaf_ML_120MH
Glyma.03G171600	Root_JO_TD
Glyma.03G171800	Leaf_DK_G2
Glyma.03G172400
Glyma.03G172500	Leaf_JO_TA	Leaf_ML_120MH
Glyma.03G172600	Leaf_JO_TA	Leaf_JO_TD	Root_JO_TA	Root_JO_TD
Glyma.03G172900	Root_DK_G3	Root_JO_TD
Glyma.03G173400
Glyma.03G173800	Leaf_JO_TA	Leaf_JO_TD	Leaf_ML_120MH
Glyma.03G174100	Leaf_DK_G1	Leaf_JO_TA	Leaf_JO_TD
Glyma.03G174500	Leaf_LA_10DC
Glyma.03G175300
Glyma.03G175800	Leaf_DK_G1	Root_LA_10DC
Glyma.03G176300	Root_DK_G16	Root_JO_TA	Root_JO_TD	Root_ML_6H
Glyma.03G177600	Leaf_DK_G8
Glyma.03G178000	Leaf_JO_TA	Leaf_JO_TD	Root_ML_30M
Glyma.03G178900	Leaf_JO_TA	Leaf_LA_10DC	Root_DK_G12	Root_JO_TD	Root_ML_30M
Glyma.03G179000	Leaf_DK_G8	Root_ML_30M
Glyma.03G181600	Leaf_DK_G8	Root_LA_10DC	Root_LA_2DC	Root_ML_30M
Glyma.03G181700	Leaf_DK_G1	Leaf_DK_G8	Root_LA_10DC	Root_LA_2DC	Root_ML_30M
Glyma.03G184000	Root_JO_TA	Root_JO_TD
Glyma.03G184500	Root_JO_TA	Root_JO_TD	Root_ML_30M
Glyma.03G185400	Root_JO_TA	Root_JO_TD	Root_LA_10DC
Glyma.03G185900	Leaf_DK_G1	Leaf_DK_G8	Leaf_ML_120MH	Root_JO_TD
Glyma.03G186300	Root_LA_10DC	Root_ML_30M
Glyma.03G188000	Leaf_DK_G1	Leaf_JO_TA	Root_JO_TA	Root_JO_TD	Root_ML_30M
Glyma.03G188900	Root_ML_30M
Glyma.03G189300	Leaf_JO_TA
Glyma.03G189800	Leaf_DK_G8	Leaf_LA_10DC	Root_JO_TA	Root_JO_TD	Root_ML_30M
Glyma.03G189900	Root_JO_TA	Root_JO_TD
Glyma.03G190600
Glyma.03G191300	Root_ML_30M
Glyma.03G191500	Leaf_JO_TA	Root_DK_G13
Glyma.03G192000	Leaf_JO_TA	Leaf_ML_120MH	Leaf_ML_6H	Root_JO_TD
Glyma.03G192200	Leaf_ML_120MH	Root_JO_TD	Root_ML_1H
Glyma.03G193100	Leaf_JO_TA	Leaf_JO_TD
Glyma.03G193600	Root_DK_G13	Root_DK_G5	Root_JO_TD
Glyma.03G194800
Glyma.03G195300	Leaf_DK_G1	Leaf_DK_G8	Root_DK_G3	Root_DK_G4	Root_LA_10DC
Glyma.03G196400	Leaf_JO_TA	Leaf_LA_10DC	Leaf_ML_120MH	Root_DK_G16	Root_JO_TA	Root_JO_TD
Glyma.03G196500	Leaf_DK_G1
Glyma.03G197300	Leaf_JO_TA	Leaf_LA_10DC	Leaf_ML_120MH	Root_JO_TA	Root_JO_TD
Glyma.03G197600	Leaf_JO_TA	Leaf_JO_TD	Leaf_LA_10DC
Glyma.03G198600	Leaf_DK_G8
Glyma.03G199800	Leaf_DK_G8	Root_JO_TA
Glyma.03G201000	Root_ML_30M
Glyma.03G201550
Glyma.03G201600	Root_DK_G2	Root_DK_G3	Root_DK_G8	Root_JO_TD	Root_ML_30M
Glyma.03G202400	Leaf_DK_G1	Leaf_DK_G8	Leaf_LA_10DC	Leaf_ML_120MH	Root_DK_G1	Root_DK_G4	Root_DK_G5	Root_JO_TA
Glyma.03G202600	Root_JO_TD
Glyma.03G203800	Leaf_DK_G1	Leaf_DK_G8	Root_JO_TD
Glyma.03G204400
Glyma.03G204700	Leaf_JO_TA	Leaf_LA_10DC	Root_JO_TD
Glyma.03G205400
Glyma.03G205800	Leaf_JO_TA	Leaf_JO_TD	Root_ML_30M
Glyma.03G205900	Leaf_DK_G1	Leaf_DK_G8	Leaf_LA_10DC	Root_JO_TD
Glyma.03G206600	Root_ML_30M
Glyma.03G206800	Root_JO_TA	Root_JO_TD	Root_LA_10DC	Root_LA_2DC	Root_ML_30M
Glyma.03G207400
Glyma.03G207700	Leaf_JO_TA	Leaf_JO_TD	Root_ML_30M
Glyma.03G207900
Glyma.03G208200	Root_JO_TA	Root_JO_TD	Root_ML_1H	Root_ML_30M
Glyma.03G208500
Glyma.03G208900
Glyma.03G209800	Leaf_DK_G8	Root_DK_G10	Root_DK_G14
Glyma.03G210100	Leaf_DK_G1	Leaf_DK_G8	Root_JO_TA	Root_JO_TD
Glyma.03G210200	Leaf_LA_10DC	Root_JO_TA	Root_JO_TD
Glyma.03G210500
Glyma.03G211000	Leaf_DK_G8	Leaf_JO_TA
Glyma.03G212000	Root_JO_TD
Glyma.03G212400	Leaf_JO_TA	Root_JO_TD	Root_ML_30M
Glyma.03G212600	Leaf_DK_G1	Leaf_DK_G2	Leaf_DK_G8	Root_ML_30M
Glyma.03G213700	Leaf_JO_TA	Root_DK_G8	Root_JO_TD
Glyma.03G213802
Glyma.03G214500	Leaf_DK_G8	Root_ML_30M	Root_ML_60M
Glyma.03G216000	Root_JO_TA	Root_JO_TD	Root_ML_1H	Root_ML_30M
Glyma.03G216100	Leaf_JO_TA	Leaf_LA_10DC	Leaf_ML_120MH	Root_JO_TA	Root_JO_TD	Root_ML_30M
Glyma.03G220100	Root_JO_TD
Glyma.03G220800	Root_DK_G14	Root_LA_10DC	Root_LA_2DC
Glyma.03G222300	Root_DK_G13	Root_DK_G17	Root_LA_2DC	Root_ML_30M
Glyma.03G222500	Root_JO_TA	Root_JO_TD
Glyma.03G223100
Glyma.03G223600	Leaf_DK_G8	Leaf_JO_TA	Leaf_LA_10DC	Root_JO_TA	Root_JO_TD	Root_LA_10DC
Glyma.03G223700	Leaf_DK_G8
Glyma.03G225300	Root_DK_G11	Root_DK_G12	Root_DK_G14	Root_DK_G2	Root_DK_G7	Root_DK_G8	Root_JO_TA	Root_JO_TD
Glyma.03G225900	Root_ML_1H	Root_ML_30M
Glyma.03G227000
Glyma.03G227700	Root_DK_G3
Glyma.03G228500
Glyma.03G228600	Root_DK_G16
Glyma.03G228900	Root_DK_G1
Glyma.03G229300
Glyma.03G230000	Leaf_DK_G1	Leaf_DK_G8	Root_JO_TA	Root_JO_TD
Glyma.03G230600
Glyma.03G230900
Glyma.03G231200	Leaf_DK_G8	Leaf_LA_10DC	Leaf_ML_120MH	Leaf_ML_6H	Root_JO_TA	Root_JO_TD	Root_ML_30M
Glyma.03G232400	Leaf_ML_6H	Root_DK_G3	Root_JO_TD
Glyma.03G232700	Leaf_DK_G1	Root_DK_G16
Glyma.03G233000
Glyma.03G233500	Root_JO_TD
Glyma.03G234600
Glyma.03G234700	Leaf_DK_G1	Leaf_DK_G8	Root_DK_G16	Root_ML_30M
Glyma.03G234800	Root_JO_TD
Glyma.03G235000	Leaf_JO_TA	Leaf_JO_TD	Root_ML_30M
Glyma.03G236200	Leaf_DK_G1	Leaf_LA_10DC
Glyma.03G238300	Leaf_JO_TA	Root_DK_G12	Root_JO_TD
Glyma.03G239000	Root_JO_TA	Root_JO_TD	Root_LA_10DC
Glyma.03G239400	Leaf_DK_G1	Root_ML_30M
Glyma.03G240100	Root_JO_TD
Glyma.03G240700	Root_JO_TA	Root_JO_TD	Root_ML_30M	Root_ML_60M
Glyma.03G241000	Leaf_JO_TD	Root_JO_TA	Root_JO_TD
Glyma.03G241100	Leaf_JO_TA	Leaf_JO_TD	Root_ML_30M
Glyma.03G241300	Leaf_JO_TA	Leaf_JO_TD	Root_DK_G16	Root_ML_30M
Glyma.03G241500	Leaf_DK_G2	Root_JO_TD
Glyma.03G244400	Leaf_LA_10DC	Leaf_ML_120MH	Leaf_ML_1H	Root_JO_TD
Glyma.03G244500	Leaf_DK_G8	Root_ML_30M
Glyma.03G246500
Glyma.03G246700	Leaf_DK_G8	Root_DK_G13	Root_JO_TA
Glyma.03G247100	Leaf_DK_G1	Leaf_DK_G8
Glyma.03G247400	Leaf_DK_G1	Leaf_DK_G8	Root_DK_G16
Glyma.03G247500	Leaf_JO_TA	Root_DK_G2	Root_ML_6H
Glyma.03G248000
Glyma.03G248400	Root_DK_G12	Root_DK_G16	Root_DK_G18	Root_DK_G2	Root_DK_G4
Glyma.03G249600	Leaf_DK_G8	Root_ML_30M
Glyma.03G249800	Leaf_DK_G1	Leaf_DK_G8	Leaf_JO_TA	Leaf_ML_120MH
Glyma.03G250800	Leaf_DK_G8
Glyma.03G251200	Leaf_DK_G1	Leaf_DK_G8
Glyma.03G251500
Glyma.03G251600	Leaf_DK_G8	Leaf_JO_TA	Root_DK_G16	Root_ML_30M
Glyma.03G253300
Glyma.03G253700	Root_LA_10DC
Glyma.03G253900	Root_DK_G3	Root_ML_60M
Glyma.03G254300	Root_DK_G1	Root_DK_G13	Root_JO_TA	Root_JO_TD	Root_ML_30M
Glyma.03G254700
Glyma.03G255100
Glyma.03G256200
Glyma.03G256600	Root_DK_G13	Root_JO_TA
Glyma.03G258300	Leaf_LA_10DC	Root_ML_30M
Glyma.03G258400	Root_JO_TD
Glyma.03G259000	Root_ML_30M
Glyma.03G259400	Leaf_DK_G1	Leaf_DK_G8	Root_JO_TA	Root_JO_TD	Root_ML_30M
Glyma.03G259500	Leaf_JO_TA	Leaf_JO_TD
Glyma.03G259600	Leaf_DK_G8	Root_JO_TD
Glyma.03G260600	Root_ML_30M
Glyma.03G260900	Leaf_JO_TA	Leaf_JO_TD	Root_ML_30M
Glyma.03G262100
Glyma.03G262400	Root_DK_G2	Root_DK_G4	Root_ML_30M
Glyma.03G263100	Root_JO_TD
Glyma.03G263200	Leaf_JO_TA	Root_JO_TD
Glyma.03G265002
Glyma.04G000176
Glyma.04G003200	Root_DK_G16	Root_JO_TA	Root_JO_TD
Glyma.04G003401
Glyma.04G004500	Leaf_DK_G1	Leaf_DK_G8	Leaf_ML_120MH	Root_DK_G15	Root_LA_10DC	Root_ML_30M
Glyma.04G005451
Glyma.04G007100
Glyma.04G007400
Glyma.04G007800	Leaf_DK_G1	Leaf_JO_TA	Leaf_JO_TD	Leaf_LA_10DC	Leaf_ML_120MH
Glyma.04G007900
Glyma.04G008400	Leaf_DK_G4	Root_JO_TA	Root_JO_TD
Glyma.04G008633
Glyma.04G009400	Leaf_ML_120MH
Glyma.04G010000	Root_ML_30M
Glyma.04G010300	Leaf_JO_TA	Leaf_JO_TD
Glyma.04G010500	Root_DK_G16
Glyma.04G010800
Glyma.04G011000	Root_JO_TD
Glyma.04G011100	Leaf_DK_G8	Leaf_JO_TA	Root_ML_30M
Glyma.04G012300	Leaf_JO_TD
Glyma.04G012700	Leaf_DK_G1	Leaf_ML_120MH
Glyma.04G013400	Leaf_JO_TA	Leaf_ML_120MH	Root_JO_TA	Root_JO_TD
Glyma.04G013500
Glyma.04G014700	Root_DK_G12	Root_DK_G13	Root_DK_G16
Glyma.04G014800	Leaf_DK_G1	Leaf_JO_TA	Root_DK_G12	Root_DK_G13	Root_JO_TD
Glyma.04G015700	Root_JO_TD	Root_ML_30M
Glyma.04G016500	Root_ML_30M
Glyma.04G017100	Leaf_DK_G1
Glyma.04G017400	Leaf_JO_TA	Leaf_ML_120MH	Root_DK_G16	Root_ML_30M
Glyma.04G018900	Leaf_LA_10DC	Root_JO_TA	Root_JO_TD	Root_ML_30M
Glyma.04G019100	Leaf_DK_G8
Glyma.04G020500	Root_JO_TD
Glyma.04G020700	Leaf_LA_10DC
Glyma.04G021300	Root_JO_TA	Root_JO_TD	Root_ML_30M
Glyma.04G021400	Root_JO_TD
Glyma.04G021500
Glyma.04G022500	Root_JO_TA	Root_JO_TD	Root_ML_30M	Root_ML_60M
Glyma.04G022620
Glyma.04G023200	Leaf_JO_TA	Leaf_JO_TD	Root_JO_TA	Root_JO_TD
Glyma.04G023900	Root_DK_G16	Root_JO_TA	Root_JO_TD	Root_LA_10DC
Glyma.04G024600	Root_DK_G16	Root_JO_TA	Root_JO_TD
Glyma.04G024800	Leaf_JO_TA
Glyma.04G026100	Leaf_ML_120MH
Glyma.04G026500	Root_DK_G13	Root_JO_TD
Glyma.04G027000
Glyma.04G027800	Leaf_DK_G8	Leaf_JO_TA	Root_JO_TA	Root_JO_TD
Glyma.04G027900	Root_DK_G1
Glyma.04G028500	Root_ML_30M
Glyma.04G029333
Glyma.04G030100
Glyma.04G030500	Root_ML_30M
Glyma.04G030600	Leaf_DK_G1	Leaf_DK_G8
Glyma.04G030900	Leaf_DK_G8	Root_JO_TA
Glyma.04G031100
Glyma.04G031200
Glyma.04G031300
Glyma.04G033200
Glyma.04G033700	Leaf_LA_10DC	Root_JO_TD	Root_ML_30M
Glyma.04G035600	Root_JO_TA	Root_JO_TD	Root_LA_10DC	Root_LA_2DC	Root_ML_30M	Root_ML_6H
Glyma.04G035800	Root_DK_G16
Glyma.04G036000	Root_DK_G3
Glyma.04G036100	Leaf_ML_120MH	Leaf_ML_60M	Leaf_ML_6H	Root_DK_G3	Root_DK_G4	Root_JO_TD	Root_ML_30M	Root_ML_6H
Glyma.04G036300
Glyma.04G036460
Glyma.04G036600	Root_JO_TD
Glyma.04G036700
Glyma.04G037800	Leaf_JO_TA	Root_JO_TA	Root_JO_TD
Glyma.04G038200	Leaf_DK_G8	Leaf_JO_TA	Root_ML_30M
Glyma.04G039100
Glyma.04G040000	Leaf_JO_TA	Root_DK_G16	Root_ML_6H
Glyma.04G040400	Root_JO_TA	Root_JO_TD	Root_ML_30M
Glyma.04G040700	Leaf_DK_G1	Leaf_DK_G8
Glyma.04G041200	Leaf_DK_G1	Leaf_DK_G8	Root_JO_TD
Glyma.04G041400	Leaf_LA_10DC	Leaf_ML_60M	Root_JO_TD
Glyma.04G042200	Leaf_DK_G1	Leaf_DK_G8	Root_DK_G16	Root_JO_TA	Root_JO_TD	Root_ML_30M
Glyma.04G042400	Leaf_DK_G8	Root_DK_G1	Root_DK_G2	Root_DK_G3	Root_DK_G4	Root_ML_30M
Glyma.04G043400	Leaf_JO_TA	Leaf_LA_10DC	Leaf_ML_120MH	Root_JO_TA	Root_JO_TD
Glyma.04G043600	Leaf_JO_TA	Leaf_ML_120MH	Root_JO_TA	Root_JO_TD
Glyma.04G044500	Leaf_JO_TA	Leaf_JO_TD
Glyma.04G044700
Glyma.04G044800	Root_DK_G11	Root_DK_G12	Root_DK_G18	Root_DK_G3	Root_DK_G4	Root_DK_G6	Root_JO_TD
Glyma.04G044900	Leaf_JO_TA	MoranLauterBL30	Root_DK_G1	Root_DK_G3	Root_DK_G5	Root_JO_TD	Root_ML_30M
Glyma.04G045200	Root_JO_TD
Glyma.04G045400	Root_ML_30M
Glyma.04G048000	Root_JO_TA	Root_JO_TD
Glyma.04G048900	Root_DK_G13	Root_LA_2DC
Glyma.04G049200	Root_JO_TA
Glyma.04G049700	Leaf_DK_G1	Root_DK_G13	Root_DK_G14	Root_JO_TD	Root_ML_30M
Glyma.04G050100	Root_ML_30M
Glyma.04G050300	Leaf_DK_G8
Glyma.04G050500
Glyma.04G051200	Leaf_LA_10DC	Leaf_ML_120MH	Root_JO_TD
Glyma.04G054600	Leaf_JO_TA	Leaf_JO_TD	Root_JO_TD	Root_LA_10DC	Root_LA_2DC
Glyma.04G055300	Leaf_DK_G1	Leaf_DK_G8	Root_JO_TA	Root_JO_TD	Root_ML_30M
Glyma.04G055700
Glyma.04G056900	Root_DK_G3	Root_DK_G4	Root_JO_TD
Glyma.04G058800
Glyma.04G059000	Leaf_DK_G8	Root_ML_30M
Glyma.04G059400
Glyma.04G060300	Root_ML_30M
Glyma.04G060600	Leaf_JO_TA	Leaf_LA_10DC	Leaf_ML_120MH	Root_JO_TA	Root_JO_TD	Root_ML_30M
Glyma.04G061200	Leaf_JO_TA	Leaf_LA_10DC
Glyma.04G062300
Glyma.04G063000	Leaf_JO_TA	Root_ML_30M
Glyma.04G063200	Leaf_DK_G8	Root_JO_TA	Root_JO_TD	Root_ML_30M
Glyma.04G063600	Leaf_DK_G8	Root_ML_30M
Glyma.04G063900	Leaf_DK_G1
Glyma.04G064100	Root_JO_TD
Glyma.04G065200
Glyma.04G065600	Leaf_DK_G1	Leaf_DK_G8	Leaf_ML_120MH
Glyma.04G066000	Leaf_DK_G1	Leaf_DK_G8	Leaf_LA_10DC
Glyma.04G066300	Leaf_DK_G8	Leaf_JO_TA	Root_ML_30M
Glyma.04G066700
Glyma.04G067100	Leaf_JO_TA	Root_JO_TD
Glyma.04G067400	Leaf_DK_G1	Leaf_LA_10DC
Glyma.04G068400	Leaf_JO_TA	Leaf_LA_10DC	Root_JO_TA	Root_JO_TD
Glyma.04G068500	Leaf_JO_TA	Leaf_JO_TD	Leaf_ML_120MH	Root_DK_G1	Root_DK_G10	Root_DK_G13	Root_DK_G3	Root_DK_G4
Glyma.04G069100
Glyma.04G069200
Glyma.04G069500	Leaf_DK_G4	Root_DK_G13	Root_DK_G2	Root_JO_TA
Glyma.04G069700	Leaf_DK_G8	Leaf_JO_TA	Leaf_JO_TD	Leaf_LA_10DC
Glyma.04G069800	Root_DK_G10	Root_DK_G12	Root_DK_G3	Root_DK_G7	Root_DK_G8	Root_JO_TD
Glyma.04G070200
Glyma.04G070500	Root_DK_G13	Root_DK_G8	Root_JO_TA	Root_ML_1H
Glyma.04G070700	Leaf_LA_10DC
Glyma.04G071000	Root_LA_10DC
Glyma.04G071400	Root_ML_30M
Glyma.04G071600	Leaf_JO_TA	Leaf_LA_10DC	Leaf_ML_120MH	Root_JO_TA	Root_JO_TD
Glyma.04G073000	Root_JO_TA	Root_JO_TD
Glyma.04G074200	Leaf_JO_TA	Leaf_JO_TD
Glyma.04G074400	Root_JO_TD	Root_LA_10DC	Root_ML_30M
Glyma.04G075100	Leaf_DK_G1	Leaf_DK_G8	Leaf_JO_TA	Leaf_JO_TD	Leaf_LA_10DC	Root_DK_G15	Root_DK_G3
Glyma.04G076432
Glyma.04G077000	Leaf_JO_TA	Leaf_ML_120MH	Root_JO_TD
Glyma.04G077300	Leaf_JO_TD	Root_JO_TA
Glyma.04G077700	Root_DK_G5	Root_JO_TD
Glyma.04G077900	Leaf_DK_G1	Leaf_DK_G8	Root_ML_30M
Glyma.04G078300
Glyma.04G078400
Glyma.04G078500	Leaf_DK_G1	Root_ML_30M
Glyma.04G079200	Root_DK_G10	Root_DK_G12	Root_DK_G7	Root_DK_G8	Root_LA_10DC
Glyma.04G079300	Root_JO_TA	Root_JO_TD
Glyma.04G080000	Leaf_DK_G1
Glyma.04G080500	Leaf_DK_G8	Leaf_JO_TA	Root_DK_G12	Root_JO_TD
Glyma.04G080700
Glyma.04G080800	Leaf_JO_TA
Glyma.04G082900	Leaf_DK_G4	Root_JO_TA	Root_JO_TD
Glyma.04G083200	Root_DK_G3	Root_JO_TA	Root_JO_TD	Root_ML_30M
Glyma.04G084702
Glyma.04G084800	Leaf_JO_TA	Leaf_LA_10DC
Glyma.04G086200	Root_ML_30M
Glyma.04G086300	Leaf_DK_G1	Leaf_DK_G8	Leaf_JO_TA	Leaf_ML_120MH	Root_JO_TA	Root_JO_TD	Root_ML_30M
Glyma.04G086900	Root_ML_30M
Glyma.04G087000	Leaf_JO_TA	Leaf_JO_TD	Leaf_ML_120MH
Glyma.04G087400
Glyma.04G087800	Leaf_DK_G1	Leaf_DK_G2	Leaf_JO_TA	Leaf_ML_6H
Glyma.04G088300
Glyma.04G089600
Glyma.04G089700	Root_DK_G3	Root_ML_30M
Glyma.04G093400
Glyma.04G094600	Root_DK_G3
Glyma.04G095300
Glyma.04G097700
Glyma.04G099100	Leaf_JO_TA
Glyma.04G101900
Glyma.04G102600	Root_DK_G12	Root_DK_G3	Root_DK_G4	Root_DK_G8	Root_ML_30M
Glyma.04G102700	Root_DK_G3	Root_DK_G8	Root_LA_2DC	Root_ML_30M
Glyma.04G103400
Glyma.04G103600
Glyma.04G104400	Leaf_LA_10DC	Leaf_ML_120MH	Root_JO_TD	Root_LA_10DC
Glyma.04G104900	Root_JO_TA	Root_JO_TD	Root_ML_30M
Glyma.04G111500	Leaf_JO_TA
Glyma.04G112500	Leaf_DK_G1	Leaf_DK_G2	Leaf_JO_TA	Leaf_ML_120MH	Leaf_ML_6H	Root_DK_G13
Glyma.04G112600
Glyma.04G118900	Root_DK_G14	Root_ML_30M
Glyma.04G119100	Root_JO_TA	Root_JO_TD	Root_ML_30M
Glyma.04G121500	Root_ML_30M
Glyma.04G122100	Leaf_DK_G4	Leaf_DK_G8
Glyma.04G122900
Glyma.04G123100
Glyma.04G123300
Glyma.04G123800	Leaf_ML_6H	Root_DK_G10	Root_JO_TA	Root_JO_TD
Glyma.04G127900
Glyma.04G129200	Root_JO_TD
Glyma.04G129700	Leaf_JO_TA	Root_JO_TA	Root_JO_TD
Glyma.04G129900	Leaf_JO_TA	Leaf_JO_TD	Root_JO_TA	Root_JO_TD
Glyma.04G130100	Leaf_JO_TA	Leaf_JO_TD	Root_JO_TA	Root_JO_TD
Glyma.04G130200	Leaf_JO_TA
Glyma.04G130500	Root_ML_30M
Glyma.04G131800	Leaf_DK_G8	Leaf_JO_TA
Glyma.04G132000
Glyma.04G133100	Root_ML_30M
Glyma.04G133400	Leaf_DK_G1	Leaf_JO_TA	Leaf_LA_10DC	Leaf_ML_120MH
Glyma.04G135400	Root_LA_10DC
Glyma.04G137200	Leaf_JO_TD	Root_DK_G1	Root_JO_TA	Root_ML_30M
Glyma.04G137300	Leaf_JO_TA
Glyma.04G137600	Root_JO_TA	Root_JO_TD
Glyma.04G139900	Leaf_JO_TA
Glyma.04G140132
Glyma.04G140900	Root_JO_TA
Glyma.04G142300
Glyma.04G142700	Root_DK_G13	Root_JO_TA	Root_JO_TD	Root_ML_30M
Glyma.04G147000	Leaf_DK_G8	Root_DK_G13	Root_DK_G17	Root_DK_G18	Root_JO_TD	Root_LA_10DC	Root_LA_2DC	Root_ML_30M
Glyma.04G147600	Leaf_DK_G8	Root_DK_G10	Root_DK_G6	Root_JO_TD	Root_ML_1H
Glyma.04G147800	Leaf_DK_G1	Leaf_DK_G8	Leaf_ML_120MH	Root_JO_TD
Glyma.04G149200	Root_ML_30M
Glyma.04G150500
Glyma.04G151000
Glyma.04G151200
Glyma.04G152100
Glyma.04G154600	Leaf_DK_G2
Glyma.04G155000
Glyma.04G155100	Root_JO_TD
Glyma.04G158800	Leaf_LA_10DC	Root_JO_TA	Root_JO_TD
Glyma.04G163000	Leaf_JO_TA
Glyma.04G164400	Leaf_JO_TA	Root_ML_30M
Glyma.04G164800
Glyma.04G165151
Glyma.04G165400	Root_DK_G12	Root_ML_30M
Glyma.04G167500	Leaf_DK_G1
Glyma.04G167800
Glyma.04G167900	Leaf_DK_G1	Leaf_DK_G8	Root_JO_TA	Root_JO_TD	Root_ML_30M
Glyma.04G168500
Glyma.04G169200	Leaf_JO_TA	Root_DK_G12
Glyma.04G170400	Leaf_JO_TA	Leaf_JO_TD	Leaf_LA_10DC
Glyma.04G171700	Leaf_JO_TA
Glyma.04G173500	Root_DK_G1	Root_DK_G2	Root_DK_G3	Root_JO_TA	Root_JO_TD	Root_ML_30M
Glyma.04G174467
Glyma.04G174700	Leaf_JO_TA	Leaf_LA_10DC	Root_JO_TA	Root_JO_TD
Glyma.04G176000	Root_JO_TA
Glyma.04G177900	Leaf_JO_TD	Root_JO_TA
Glyma.04G179300	Leaf_DK_G1	Leaf_JO_TA	Root_ML_30M
Glyma.04G180000	Leaf_DK_G8	Root_JO_TD
Glyma.04G180100	Leaf_DK_G8	Root_JO_TD	Root_ML_30M
Glyma.04G180400	Leaf_DK_G17	Root_JO_TA	Root_JO_TD
Glyma.04G181200	Leaf_DK_G1	Root_ML_30M
Glyma.04G183300	Leaf_DK_G8	Leaf_JO_TA	Root_JO_TA	Root_JO_TD
Glyma.04G183400
Glyma.04G183700
Glyma.04G187500	Leaf_JO_TA	Root_ML_30M	Root_ML_60M
Glyma.04G188100	Leaf_DK_G1	Leaf_DK_G8
Glyma.04G190100	Leaf_JO_TA	Root_DK_G3
Glyma.04G190300	Leaf_JO_TA	Leaf_ML_120MH	Root_JO_TA	Root_JO_TD	Root_ML_30M
Glyma.04G190700	Leaf_ML_6H
Glyma.04G190800	Root_LA_10DC	Root_ML_30M
Glyma.04G194900	Root_ML_30M
Glyma.04G195100	Leaf_JO_TA	Leaf_JO_TD
Glyma.04G195300	Leaf_LA_10DC	Root_DK_G13	Root_DK_G8
Glyma.04G195500
Glyma.04G195567
Glyma.04G195633
Glyma.04G196000	Leaf_DK_G1	Leaf_DK_G8	Leaf_JO_TA	Leaf_LA_10DC	Root_ML_30M
Glyma.04G196300	Root_DK_G3
Glyma.04G197300	Root_JO_TD	Root_ML_30M
Glyma.04G197400
Glyma.04G197600	Leaf_JO_TA
Glyma.04G198700	Leaf_LA_10DC
Glyma.04G198900	Leaf_JO_TA	Leaf_JO_TD	Leaf_LA_10DC	Root_ML_30M
Glyma.04G199200	Root_JO_TD
Glyma.04G199900	Leaf_DK_G1	Leaf_DK_G8	Leaf_ML_120MH	Root_JO_TA
Glyma.04G200400	Leaf_DK_G8	Root_ML_30M
Glyma.04G200700	Leaf_JO_TA	Leaf_JO_TD	Root_LA_10DC
Glyma.04G203200	Leaf_DK_G8	Root_DK_G16	Root_ML_30M
Glyma.04G206100	Root_JO_TA	Root_JO_TD
Glyma.04G208200	Leaf_JO_TA	Root_JO_TD
Glyma.04G208600	Root_ML_30M
Glyma.04G209100	Root_JO_TA	Root_JO_TD	Root_LA_10DC	Root_LA_2DC	Root_ML_30M
Glyma.04G209700	Root_JO_TA	Root_JO_TD
Glyma.04G209800	Root_ML_30M
Glyma.04G211000
Glyma.04G213000	Root_ML_30M
Glyma.04G214500
Glyma.04G214700
Glyma.04G215300
Glyma.04G215400	Root_DK_G1	Root_DK_G2
Glyma.04G216000
Glyma.04G218102
Glyma.04G218900	Leaf_DK_G1	Leaf_DK_G8
Glyma.04G219100
Glyma.04G220100	Leaf_DK_G2	Leaf_JO_TA	Root_JO_TD
Glyma.04G220200	Root_ML_30M
Glyma.04G220600	Root_JO_TA	Root_JO_TD
Glyma.04G220800	Leaf_LA_10DC	Root_JO_TD
Glyma.04G221200
Glyma.04G221400	Leaf_JO_TA
Glyma.04G221900	Leaf_DK_G1
Glyma.04G222500	Leaf_DK_G1	Leaf_DK_G8	Leaf_JO_TA	Leaf_JO_TD	Leaf_LA_10DC	Leaf_ML_6H	Root_LA_10DC	Root_LA_2DC
Glyma.04G222800	Leaf_LA_10DC	Root_JO_TD
Glyma.04G223300	Leaf_DK_G1
Glyma.04G223400
Glyma.04G223700	Root_DK_G18	Root_JO_TD
Glyma.04G223800
Glyma.04G224400
Glyma.04G224600	Root_JO_TA
Glyma.04G225000	Leaf_DK_G8
Glyma.04G225500	Leaf_DK_G8	Root_DK_G11	Root_DK_G6
Glyma.04G225900
Glyma.04G226500	Leaf_JO_TA	Leaf_JO_TD	Root_ML_30M
Glyma.04G226800
Glyma.04G226900	Leaf_JO_TA	Root_ML_30M
Glyma.04G227100
Glyma.04G227300	Root_ML_30M
Glyma.04G227400
Glyma.04G227500	Leaf_DK_G8	Leaf_JO_TA	Root_JO_TA	Root_JO_TD
Glyma.04G227700	Leaf_JO_TA	Leaf_LA_10DC	Root_DK_G13	Root_JO_TA	Root_JO_TD	Root_ML_30M
Glyma.04G228300
Glyma.04G229500
Glyma.04G229700
Glyma.04G230700	Root_ML_30M
Glyma.04G231000
Glyma.04G231500	Leaf_JO_TA	Leaf_JO_TD
Glyma.04G231900	Leaf_DK_G8	Root_JO_TD	Root_ML_30M
Glyma.04G232300	Leaf_DK_G1	Leaf_DK_G8	Root_ML_30M
Glyma.04G233300	Root_DK_G2
Glyma.04G234400	Root_JO_TD
Glyma.04G234800	Root_ML_30M
Glyma.04G235100	Root_DK_G7
Glyma.04G235600
Glyma.04G235800	Leaf_JO_TA	Leaf_JO_TD	Root_JO_TD
Glyma.04G235900	Leaf_JO_TA	Leaf_LA_10DC
Glyma.04G236100	Root_ML_30M
Glyma.04G236200	Root_DK_G13	Root_DK_G8	Root_JO_TA	Root_JO_TD
Glyma.04G236400	Leaf_JO_TA	Leaf_JO_TD	Leaf_LA_10DC	Root_DK_G13	Root_JO_TD
Glyma.04G236600	Leaf_DK_G1	Leaf_JO_TA	Leaf_JO_TD	Leaf_ML_6H	Root_JO_TA	Root_LA_10DC	Root_LA_2DC	Root_ML_30M
Glyma.04G237400	Leaf_DK_G1	Leaf_DK_G8	Root_DK_G12
Glyma.04G237900
Glyma.04G238100
Glyma.04G238500	Leaf_DK_G8	Root_DK_G16	Root_JO_TA
Glyma.04G239400	Root_ML_30M
Glyma.04G239600	Leaf_JO_TA	Root_JO_TA	Root_JO_TD
Glyma.04G239900	Leaf_DK_G1	Leaf_DK_G8	Leaf_JO_TD	Root_DK_G1	Root_DK_G16	Root_DK_G18	Root_JO_TA	Root_JO_TD	Root_LA_10DC
Glyma.04G240000	Leaf_DK_G1	Root_JO_TA	Root_JO_TD
Glyma.04G240100	Root_DK_G13	Root_DK_G8	Root_JO_TD
Glyma.04G240300	Leaf_DK_G1	Root_DK_G13	Root_DK_G17
Glyma.04G240800	Root_DK_G10	Root_DK_G12	Root_DK_G16	Root_DK_G18	Root_DK_G2	Root_DK_G3	Root_DK_G4	Root_DK_G6	Root_DK_G7	Root_DK_G8	Root_JO_TA	Root_ML_1H
Glyma.04G242300	Leaf_ML_120MH	Root_JO_TA	Root_JO_TD	Root_LA_10DC	Root_ML_30M
Glyma.04G242400	Root_DK_G1	Root_DK_G16	Root_DK_G3	Root_DK_G4	Root_JO_TD	Root_LA_10DC	Root_ML_30M
Glyma.04G242700	Leaf_DK_G8	Leaf_ML_120MH	Root_DK_G16
Glyma.04G243000	Leaf_DK_G1	Leaf_DK_G8	Leaf_JO_TD	Leaf_LA_10DC
Glyma.04G243600
Glyma.04G244400	Root_JO_TA
Glyma.04G246400	Leaf_JO_TA	Root_JO_TA	Root_JO_TD
Glyma.04G248100	Root_DK_G2
Glyma.04G248500	Leaf_DK_G1	Leaf_JO_TA	Root_ML_30M
Glyma.04G249000	Leaf_DK_G1	Leaf_JO_TA	Root_DK_G16
Glyma.04G249100	Leaf_DK_G1	Root_JO_TD
Glyma.04G250200	Leaf_JO_TA	Leaf_LA_10DC	Leaf_ML_120MH	Root_JO_TA	Root_JO_TD	Root_LA_10DC
Glyma.04G251600	Leaf_JO_TA	Leaf_JO_TD	Root_JO_TA	Root_JO_TD
Glyma.04G252300	Leaf_JO_TD	Root_JO_TA	Root_JO_TD
Glyma.04G252700	Leaf_JO_TA	Leaf_LA_10DC	Leaf_ML_120MH
Glyma.04G254200
Glyma.04G256400
Glyma.04G256800	Leaf_JO_TA	Leaf_JO_TD	Leaf_LA_10DC	Leaf_ML_120MH
Glyma.04G256900	Root_ML_30M
Glyma.05G000800
Glyma.05G001200	Leaf_DK_G8	Root_JO_TD
Glyma.05G001500
Glyma.05G001600	Leaf_DK_G8
Glyma.05G002000	Leaf_DK_G1	Leaf_DK_G8	Leaf_JO_TA	Leaf_JO_TD	Leaf_LA_10DC	Root_JO_TD
Glyma.05G002600	Leaf_ML_120MH	Root_JO_TD
Glyma.05G004800
Glyma.05G005600
Glyma.05G005800	Root_DK_G8	Root_JO_TA	Root_JO_TD
Glyma.05G005900
Glyma.05G006000	Root_LA_10DC
Glyma.05G006300	Leaf_JO_TA	Root_DK_G16
Glyma.05G006600	Leaf_DK_G2	Leaf_JO_TA	Root_JO_TA	Root_JO_TD
Glyma.05G006700
Glyma.05G007100	Leaf_DK_G1	Leaf_DK_G8	Leaf_JO_TD	Leaf_LA_10DC	Root_JO_TD	Root_LA_10DC
Glyma.05G010300	Leaf_DK_G1	Leaf_DK_G8	Leaf_JO_TD	Leaf_LA_10DC	Leaf_ML_120MH	Leaf_ML_6H	Root_JO_TD
Glyma.05G010450
Glyma.05G010600	Leaf_JO_TA	Root_LA_10DC	Root_ML_30M
Glyma.05G011200	Leaf_DK_G1	Leaf_DK_G8	Leaf_JO_TA	Leaf_ML_6H	Root_LA_10DC	Root_LA_2DC
Glyma.05G011500
Glyma.05G012300	Leaf_DK_G8
Glyma.05G013100
Glyma.05G013400
Glyma.05G013600	Root_JO_TA	Root_ML_30M
Glyma.05G014200	Leaf_DK_G8	Leaf_JO_TA
Glyma.05G015700	Leaf_JO_TA	Leaf_JO_TD
Glyma.05G016600	Leaf_JO_TA	Root_ML_30M
Glyma.05G016700	Root_JO_TD	Root_ML_30M
Glyma.05G016800	Leaf_JO_TA	Leaf_JO_TD	Root_DK_G12	Root_ML_30M
Glyma.05G017100	Root_JO_TD
Glyma.05G019400	Leaf_ML_120MH	Root_ML_30M
Glyma.05G019600	Leaf_DK_G1
Glyma.05G020300	Leaf_JO_TA	Leaf_JO_TD	Root_DK_G16	Root_ML_30M
Glyma.05G020500	Leaf_DK_G4	Root_JO_TD
Glyma.05G020900	Leaf_DK_G8	Leaf_JO_TA	Leaf_JO_TD
Glyma.05G021100	Leaf_JO_TA	Root_DK_G3	Root_ML_1H
Glyma.05G022100	Root_JO_TA	Root_JO_TD	Root_LA_2DC
Glyma.05G022300	Leaf_DK_G4	Root_ML_30M
Glyma.05G022900	Leaf_DK_G1	Leaf_DK_G8	Root_DK_G10	Root_DK_G8	Root_JO_TA	Root_JO_TD	Root_ML_30M
Glyma.05G023200	Root_ML_30M
Glyma.05G023700	Leaf_JO_TA	Root_JO_TA	Root_JO_TD
Glyma.05G023800	Leaf_JO_TA	Root_JO_TA	Root_JO_TD	Root_ML_30M
Glyma.05G024000
Glyma.05G024200
Glyma.05G026000	Leaf_JO_TD	Leaf_LA_10DC	Root_JO_TA
Glyma.05G026100
Glyma.05G026300	Leaf_DK_G8
Glyma.05G026600
Glyma.05G027250
Glyma.05G027600	Leaf_DK_G1
Glyma.05G028000	Leaf_JO_TA	Leaf_JO_TD
Glyma.05G028700	Leaf_JO_TA	Leaf_LA_10DC	Leaf_ML_120MH	Root_JO_TA	Root_JO_TD	Root_ML_30M
Glyma.05G029000	Root_DK_G2	Root_DK_G3	Root_DK_G4	Root_JO_TA	Root_ML_30M
Glyma.05G029300	Leaf_JO_TA	Root_DK_G1	Root_JO_TA	Root_JO_TD
Glyma.05G029600	Leaf_DK_G1	Leaf_JO_TA	Root_DK_G2	Root_DK_G3
Glyma.05G029800	Leaf_DK_G8	Leaf_LA_10DC	Root_JO_TA	Root_JO_TD	Root_ML_30M
Glyma.05G030100	Root_JO_TA	Root_JO_TD
Glyma.05G031500	Leaf_DK_G8	Leaf_JO_TA	Leaf_JO_TD	Root_DK_G12
Glyma.05G032500	Leaf_DK_G1	Root_ML_30M
Glyma.05G033500	Root_ML_30M
Glyma.05G034500	Leaf_DK_G1	Leaf_DK_G8	Leaf_JO_TA	Leaf_ML_120MH	Root_JO_TD
Glyma.05G034600	Leaf_JO_TA
Glyma.05G034700	Root_JO_TA	Root_JO_TD
Glyma.05G036300	Root_JO_TA	Root_ML_1H
Glyma.05G036600	Leaf_JO_TA	Root_JO_TD	Root_ML_30M
Glyma.05G037100
Glyma.05G037500	Leaf_DK_G1	Leaf_DK_G8	Root_ML_30M
Glyma.05G037800	Leaf_LA_10DC	Leaf_ML_120MH
Glyma.05G038300	Leaf_LA_10DC	Root_DK_G10
Glyma.05G038800	Leaf_DK_G8	Leaf_JO_TA	Leaf_JO_TD	Root_DK_G1	Root_JO_TA	Root_JO_TD
Glyma.05G039000	Root_JO_TD	Root_ML_30M
Glyma.05G039800	Leaf_LA_10DC
Glyma.05G040000	Leaf_JO_TA	Leaf_ML_120MH
Glyma.05G040100	Root_JO_TA	Root_JO_TD
Glyma.05G040900	Leaf_DK_G8	Leaf_JO_TA	Leaf_JO_TD	Root_DK_G12	Root_DK_G16	Root_ML_30M	Root_ML_60M
Glyma.05G043100	Root_JO_TA	Root_JO_TD
Glyma.05G043200	Leaf_DK_G1	Leaf_DK_G8
Glyma.05G043300
Glyma.05G043600	Leaf_JO_TD
Glyma.05G043900	Leaf_DK_G1	Leaf_JO_TD	Root_JO_TA	Root_JO_TD	Root_LA_10DC
Glyma.05G044000	Leaf_DK_G8	Leaf_JO_TA	Leaf_LA_10DC	Leaf_ML_120MH	Root_JO_TA	Root_JO_TD
Glyma.05G044500	Root_ML_30M
Glyma.05G046100
Glyma.05G046300
Glyma.05G046400	Leaf_JO_TA	Leaf_JO_TD	Leaf_LA_10DC
Glyma.05G046900	Leaf_LA_10DC	Leaf_ML_120MH	Root_JO_TD
Glyma.05G047400	Leaf_DK_G1	Leaf_DK_G8	Root_ML_30M
Glyma.05G047800
Glyma.05G047900	Root_ML_30M
Glyma.05G048700	Root_JO_TD
Glyma.05G049300	Leaf_JO_TA	Leaf_LA_10DC	Leaf_ML_120MH	Root_DK_G16	Root_JO_TA	Root_JO_TD
Glyma.05G051800	Root_JO_TD	Root_ML_30M
Glyma.05G052300	Leaf_JO_TA	Leaf_JO_TD
Glyma.05G052600	Leaf_JO_TA	Leaf_JO_TD
Glyma.05G052700	Leaf_DK_G8
Glyma.05G054000
Glyma.05G054900	Root_LA_10DC
Glyma.05G055100
Glyma.05G055900
Glyma.05G057200	Root_DK_G2	Root_JO_TA	Root_JO_TD	Root_ML_30M
Glyma.05G057500	Leaf_ML_120MH	Root_DK_G3	Root_JO_TA	Root_JO_TD	Root_ML_1H
Glyma.05G057800	Leaf_ML_120MH	Root_DK_G3	Root_ML_30M
Glyma.05G058300
Glyma.05G059600	Leaf_JO_TA
Glyma.05G060200
Glyma.05G060300	Leaf_DK_G1	Leaf_DK_G2	Root_ML_30M
Glyma.05G060600
Glyma.05G061300	Root_JO_TD
Glyma.05G061400	Leaf_DK_G8	Leaf_JO_TA	Root_ML_30M
Glyma.05G061700	Root_JO_TD
Glyma.05G062300	Root_DK_G16
Glyma.05G062400	Root_JO_TA	Root_JO_TD
Glyma.05G063000	Root_DK_G15	Root_DK_G6	Root_DK_G8
Glyma.05G063100	Leaf_DK_G1	Leaf_DK_G8	Root_JO_TD
Glyma.05G063500	Leaf_JO_TA	MoranLauterBL30
Glyma.05G063800
Glyma.05G063900
Glyma.05G064800	Leaf_DK_G1	Leaf_DK_G8
Glyma.05G066100	Leaf_DK_G1	Leaf_DK_G8	Root_JO_TD
Glyma.05G066500	Leaf_DK_G8	Leaf_LA_10DC	Root_JO_TA	Root_JO_TD	Root_ML_30M
Glyma.05G066700
Glyma.05G066800
Glyma.05G067900	Root_DK_G16
Glyma.05G070266
Glyma.05G070500	Root_JO_TA
Glyma.05G070600	Root_DK_G16	Root_ML_30M
Glyma.05G072300	Leaf_DK_G4	Root_ML_30M
Glyma.05G073300
Glyma.05G074400
Glyma.05G075100	Leaf_JO_TA	Leaf_LA_10DC	Root_JO_TA
Glyma.05G076300	Leaf_DK_G8	Leaf_JO_TA	Leaf_JO_TD
Glyma.05G076400	Leaf_JO_TA	Root_JO_TD
Glyma.05G076700	Root_DK_G1	Root_DK_G12	Root_ML_30M
Glyma.05G077100	Leaf_DK_G4	Root_DK_G13	Root_JO_TA	Root_JO_TD
Glyma.05G078000	Leaf_DK_G8
Glyma.05G079100	Leaf_DK_G8	Leaf_JO_TA	Leaf_JO_TD
Glyma.05G081300	Leaf_JO_TA	Leaf_JO_TD	Leaf_LA_10DC
Glyma.05G082200	Leaf_JO_TA	Root_JO_TD	Root_ML_30M
Glyma.05G083900	Root_JO_TA	Root_JO_TD	Root_LA_10DC	Root_ML_30M
Glyma.05G087100	Leaf_JO_TA	Leaf_JO_TD	Root_JO_TD
Glyma.05G088000	Root_DK_G13
Glyma.05G089100	Leaf_JO_TA
Glyma.05G089200	Leaf_DK_G8
Glyma.05G089400	Root_ML_30M
Glyma.05G091200	Root_JO_TD
Glyma.05G092200	Leaf_DK_G1	Root_DK_G4	Root_ML_30M
Glyma.05G092300	Leaf_LA_10DC	Root_ML_30M
Glyma.05G097100
Glyma.05G097300	Leaf_DK_G8
Glyma.05G098800	Root_ML_30M
Glyma.05G099500	Root_ML_30M
Glyma.05G101700	Leaf_DK_G1	Leaf_DK_G8	Leaf_JO_TA	Root_JO_TA	Root_LA_10DC	Root_LA_2DC	Root_ML_30M
Glyma.05G101900
Glyma.05G102800
Glyma.05G103000
Glyma.05G103300	Leaf_DK_G1	Leaf_DK_G8	Leaf_JO_TD	Leaf_LA_10DC	Root_DK_G11	Root_DK_G6	Root_DK_G8
Glyma.05G103600	Leaf_DK_G8	Leaf_LA_10DC	Leaf_ML_120MH	Leaf_ML_6H	Root_DK_G5	Root_JO_TD
Glyma.05G105000	Leaf_JO_TA
Glyma.05G106100	Root_ML_30M
Glyma.05G106500	Leaf_JO_TA
Glyma.05G108600	Leaf_JO_TA	Leaf_LA_10DC	Root_JO_TA	Root_JO_TD	Root_ML_30M
Glyma.05G110400	Root_JO_TD
Glyma.05G112600	Root_DK_G3
Glyma.05G114000	Root_JO_TA	Root_JO_TD	Root_ML_30M
Glyma.05G114500	Root_ML_30M
Glyma.05G115200	Leaf_JO_TA	Leaf_LA_10DC
Glyma.05G116700	Leaf_JO_TA
Glyma.05G116800	Root_JO_TD	Root_ML_30M
Glyma.05G118300	Leaf_JO_TD
Glyma.05G119300
Glyma.05G119500	Root_JO_TD	Root_ML_30M
Glyma.05G120100	Root_ML_30M
Glyma.05G120700	Leaf_DK_G8	Leaf_JO_TA	Leaf_JO_TD	Leaf_ML_120MH
Glyma.05G122100	Leaf_DK_G4	Root_DK_G16
Glyma.05G122800	Root_DK_G13
Glyma.05G123000	Root_DK_G2	Root_DK_G3	Root_ML_30M
Glyma.05G124300
Glyma.05G124800	Root_DK_G8	Root_JO_TA	Root_JO_TD	Root_ML_30M
Glyma.05G125200	Root_ML_30M
Glyma.05G125600	Root_DK_G17
Glyma.05G125800	Root_DK_G13
Glyma.05G126900	Root_JO_TA	Root_JO_TD
Glyma.05G127400
Glyma.05G129800
Glyma.05G129900	Leaf_DK_G8
Glyma.05G130100	Root_JO_TA	Root_JO_TD	Root_ML_30M
Glyma.05G130200	Root_JO_TA	Root_JO_TD	Root_ML_30M
Glyma.05G130500	Root_JO_TD
Glyma.05G131701
Glyma.05G132100
Glyma.05G132500	Leaf_JO_TA	Leaf_JO_TD	Root_DK_G16	Root_ML_30M
Glyma.05G132600
Glyma.05G132800
Glyma.05G133000
Glyma.05G133100	Root_ML_30M
Glyma.05G133700
Glyma.05G133800	Leaf_JO_TA
Glyma.05G135000	Root_ML_30M
Glyma.05G136900	Root_JO_TD	Root_ML_30M
Glyma.05G137000	Root_DK_G16	Root_DK_G3	Root_ML_30M
Glyma.05G137300	Root_JO_TD	Root_ML_30M
Glyma.05G137500	Leaf_DK_G1	Leaf_DK_G8	Leaf_JO_TA	Leaf_JO_TD	Leaf_ML_120MH	Root_JO_TA	Root_JO_TD	Root_ML_30M
Glyma.05G138100
Glyma.05G138800	Leaf_JO_TA	Root_JO_TD
Glyma.05G139400
Glyma.05G140600	Root_DK_G16	Root_DK_G4	Root_DK_G5
Glyma.05G142400	Root_JO_TD
Glyma.05G143700	Leaf_JO_TA
Glyma.05G143900	Leaf_JO_TA	Root_DK_G1	Root_ML_30M
Glyma.05G144500
Glyma.05G145700	Root_JO_TA	Root_JO_TD
Glyma.05G147100	Root_JO_TA	Root_LA_10DC	Root_LA_2DC
Glyma.05G147800	Leaf_JO_TA	Leaf_JO_TD
Glyma.05G147900	Root_ML_30M
Glyma.05G148100	Leaf_DK_G8	Root_JO_TD
Glyma.05G148200	Root_ML_30M
Glyma.05G148300	Leaf_DK_G4	Root_DK_G16
Glyma.05G148400
Glyma.05G148500
Glyma.05G150400	Leaf_JO_TA	Leaf_ML_6H
Glyma.05G150600	Leaf_DK_G8
Glyma.05G151800	Root_DK_G3
Glyma.05G152200	Leaf_DK_G1	Leaf_DK_G8	Leaf_JO_TA	Leaf_JO_TD	Root_DK_G3	Root_JO_TA
Glyma.05G152300	Leaf_JO_TA	Leaf_JO_TD	Leaf_LA_10DC	Leaf_ML_120MH
Glyma.05G152400	Leaf_DK_G1	Root_ML_30M
Glyma.05G152800	Leaf_DK_G1	Leaf_DK_G8
Glyma.05G154300	Leaf_DK_G8	Root_JO_TA	Root_JO_TD	Root_ML_30M
Glyma.05G155500
Glyma.05G155600
Glyma.05G156100	Leaf_JO_TA	Leaf_JO_TD	Leaf_LA_10DC	Root_ML_30M
Glyma.05G156300	Leaf_DK_G8	Root_JO_TD
Glyma.05G157300	Root_JO_TD
Glyma.05G159900	Root_JO_TA	Root_JO_TD
Glyma.05G160800	Root_ML_30M
Glyma.05G161600	Root_JO_TA	Root_JO_TD
Glyma.05G162000	Root_JO_TA	Root_ML_30M
Glyma.05G162100	Root_ML_30M
Glyma.05G162300
Glyma.05G163100
Glyma.05G164300	Root_JO_TA	Root_JO_TD
Glyma.05G165100	Leaf_DK_G1	Leaf_DK_G8	Leaf_LA_10DC	Root_JO_TD
Glyma.05G165500	Leaf_DK_G8	Leaf_JO_TA	Leaf_JO_TD	Leaf_LA_10DC
Glyma.05G167100	Root_JO_TD	Root_ML_30M
Glyma.05G167800	Leaf_DK_G1	Root_DK_G16	Root_ML_30M
Glyma.05G169100	Root_JO_TA	Root_JO_TD
Glyma.05G170400	Root_JO_TA	Root_JO_TD
Glyma.05G172600	Leaf_LA_10DC
Glyma.05G172800	Root_ML_30M
Glyma.05G172902
Glyma.05G173100	Leaf_DK_G8	Leaf_JO_TA	Root_LA_10DC	Root_ML_30M
Glyma.05G173300	Root_DK_G8	Root_JO_TD	Root_ML_30M
Glyma.05G173400	Leaf_DK_G8	Leaf_LA_10DC	Root_DK_G12	Root_DK_G3	Root_JO_TD
Glyma.05G174200	Root_JO_TD	Root_ML_30M
Glyma.05G174300	Leaf_JO_TA
Glyma.05G174800	Root_DK_G15	Root_JO_TA	Root_JO_TD	Root_ML_30M
Glyma.05G175100
Glyma.05G175600	Leaf_JO_TA
Glyma.05G175700	Root_JO_TA	Root_ML_30M	Root_ML_60M
Glyma.05G175900	Leaf_DK_G1	Leaf_JO_TA	Root_ML_30M
Glyma.05G176233
Glyma.05G176400
Glyma.05G176600	Root_DK_G16
Glyma.05G177000	Leaf_DK_G1	Leaf_DK_G8	Leaf_JO_TA	Leaf_LA_10DC	Root_JO_TD	Root_ML_30M
Glyma.05G177200	Root_JO_TD
Glyma.05G179100	Leaf_DK_G8	Leaf_ML_120MH	Root_JO_TA	Root_JO_TD
Glyma.05G179900	Leaf_DK_G1	Leaf_DK_G8	Leaf_ML_120MH	Root_ML_30M
Glyma.05G180100	Root_JO_TA	Root_ML_30M
Glyma.05G180200	Root_JO_TA
Glyma.05G180700	Leaf_LA_10DC	Root_ML_30M
Glyma.05G181800	Root_DK_G12
Glyma.05G182100	Leaf_JO_TA	Leaf_ML_120MH	Root_DK_G17	Root_DK_G7
Glyma.05G182200	Root_DK_G16	Root_ML_30M
Glyma.05G184100
Glyma.05G184500	Root_JO_TD
Glyma.05G184800
Glyma.05G185800	Root_ML_30M
Glyma.05G187300	Leaf_DK_G8	Leaf_JO_TA	Root_JO_TA
Glyma.05G188000	Leaf_ML_120MH	Root_DK_G13	Root_JO_TD
Glyma.05G188300	Leaf_DK_G1	Root_ML_30M
Glyma.05G188700	Leaf_JO_TA	Leaf_LA_10DC	Leaf_ML_120MH	Root_JO_TA	Root_JO_TD	Root_LA_10DC
Glyma.05G188900	Root_DK_G16
Glyma.05G190800	Leaf_JO_TA	Leaf_LA_10DC	Leaf_ML_120MH	Root_LA_10DC
Glyma.05G191267
Glyma.05G191700
Glyma.05G192700
Glyma.05G194101
Glyma.05G194350
Glyma.05G196000
Glyma.05G196400	Leaf_LA_10DC	Leaf_ML_120MH
Glyma.05G196500	Root_JO_TA	Root_JO_TD	Root_LA_10DC	Root_ML_30M
Glyma.05G196800	Root_ML_30M
Glyma.05G196900	Root_DK_G1
Glyma.05G197300
Glyma.05G197900	Leaf_DK_G8	Root_DK_G13	Root_JO_TA	Root_JO_TD
Glyma.05G198500	Leaf_JO_TA	Root_ML_30M
Glyma.05G198900	Root_JO_TD
Glyma.05G199800	Leaf_DK_G1	Leaf_DK_G8	Leaf_LA_10DC	Leaf_ML_120MH	Root_JO_TA	Root_JO_TD
Glyma.05G201000
Glyma.05G201800
Glyma.05G202500	Root_DK_G3
Glyma.05G203700	Leaf_DK_G4	Root_ML_30M
Glyma.05G204400	Root_LA_10DC	Root_LA_2DC
Glyma.05G204800	Root_JO_TA	Root_ML_6H
Glyma.05G205100
Glyma.05G205700	Leaf_ML_120MH
Glyma.05G206100	Leaf_LA_10DC	Root_JO_TD
Glyma.05G206900	Leaf_DK_G8
Glyma.05G207500	Leaf_DK_G8	Leaf_LA_10DC	Leaf_ML_120MH	Root_DK_G3	Root_JO_TA	Root_JO_TD
Glyma.05G207700	Leaf_DK_G8	Leaf_LA_10DC	Root_DK_G16	Root_DK_G3
Glyma.05G208700	Root_DK_G16	Root_JO_TA	Root_JO_TD	Root_ML_30M
Glyma.05G208800	Leaf_ML_120MH
Glyma.05G208941
Glyma.05G208961
Glyma.05G209100	Leaf_JO_TA	Root_JO_TD	Root_ML_30M
Glyma.05G209900	Root_JO_TA	Root_LA_10DC	Root_LA_2DC
Glyma.05G210300	Leaf_ML_6H	Root_ML_30M
Glyma.05G211100	Leaf_DK_G8
Glyma.05G211700	MoranLauterBL30	Root_ML_30M
Glyma.05G212500	Root_DK_G13	Root_ML_30M
Glyma.05G212800
Glyma.05G213800
Glyma.05G214000	Leaf_JO_TD	Root_JO_TA	Root_ML_30M
Glyma.05G214100	Leaf_DK_G1
Glyma.05G214300	Leaf_ML_120MH	Leaf_ML_60M	Root_JO_TA	Root_JO_TD	Root_ML_30M
Glyma.05G214400	Root_ML_1H
Glyma.05G215800
Glyma.05G216000	Leaf_DK_G1	Leaf_DK_G8	Leaf_LA_10DC	Leaf_ML_120MH	Leaf_ML_60M	Root_JO_TA	Root_JO_TD
Glyma.05G216100	Leaf_DK_G1	Leaf_DK_G8	Leaf_LA_10DC	Root_JO_TA	Root_JO_TD
Glyma.05G217100	Leaf_ML_120MH	Root_JO_TD
Glyma.05G218400	Leaf_DK_G1	Leaf_DK_G8	Leaf_JO_TA	Leaf_LA_10DC	Root_DK_G11
Glyma.05G219500	Root_JO_TD	Root_ML_30M
Glyma.05G220000	Leaf_LA_10DC	Root_ML_30M
Glyma.05G221300	Leaf_DK_G1	Leaf_LA_10DC	Root_ML_30M
Glyma.05G221400	Leaf_JO_TA	Root_ML_30M
Glyma.05G221600	Leaf_DK_G8
Glyma.05G223100
Glyma.05G223700	Leaf_DK_G2
Glyma.05G223800	Leaf_JO_TA	Leaf_JO_TD	Leaf_LA_10DC
Glyma.05G224400	Leaf_DK_G8	Root_JO_TA
Glyma.05G224500	Leaf_DK_G1	Leaf_DK_G2	Leaf_DK_G4	Leaf_JO_TA	Root_JO_TA
Glyma.05G225100	Leaf_DK_G8	Root_JO_TA
Glyma.05G225800	Root_JO_TA	Root_JO_TD
Glyma.05G225900
Glyma.05G227400	Leaf_JO_TA
Glyma.05G229500	Root_ML_30M
Glyma.05G231200	Leaf_DK_G8	Root_JO_TA	Root_JO_TD
Glyma.05G231800	Root_JO_TA	Root_JO_TD
Glyma.05G232900
Glyma.05G233500	Root_DK_G2	Root_DK_G4	Root_DK_G5
Glyma.05G234100	Root_JO_TD
Glyma.05G234800	Leaf_JO_TA	Leaf_JO_TD	Root_ML_30M
Glyma.05G235300	Leaf_DK_G8	Root_DK_G16	Root_JO_TD
Glyma.05G235400	Root_JO_TA	Root_JO_TD
Glyma.05G236300	Leaf_DK_G1	Leaf_DK_G8	Leaf_JO_TA	Leaf_LA_10DC	Leaf_ML_120MH
Glyma.05G236400	Leaf_LA_10DC	Leaf_ML_120MH	Root_JO_TA	Root_JO_TD	Root_ML_1H	Root_ML_30M
Glyma.05G237100
Glyma.05G237200	Root_JO_TA	Root_JO_TD
Glyma.05G238000	Leaf_JO_TA	Leaf_JO_TD	Root_ML_30M
Glyma.05G238700	Root_ML_30M
Glyma.05G239400
Glyma.05G240100	Root_JO_TD
Glyma.05G240700	Leaf_DK_G1	Leaf_DK_G2
Glyma.05G241100	Leaf_JO_TA	Leaf_JO_TD
Glyma.05G241200	Leaf_JO_TA	Root_DK_G12
Glyma.05G241600	Leaf_DK_G16	Leaf_JO_TA	Leaf_JO_TD	Root_JO_TA	Root_JO_TD
Glyma.05G242502
Glyma.05G242600	Leaf_JO_TA	Leaf_ML_120MH	Leaf_ML_6H	Root_DK_G13
Glyma.05G243800	Leaf_JO_TA
Glyma.05G244200	Leaf_LA_10DC	Root_JO_TA	Root_JO_TD	Root_ML_30M
Glyma.05G244600
Glyma.05G245300	Leaf_DK_G8	Root_DK_G16	Root_JO_TD	Root_ML_30M
Glyma.05G245600	Root_DK_G13
Glyma.05G245800	Root_DK_G16	Root_LA_10DC
Glyma.05G246300	Root_DK_G13
Glyma.05G247300	Root_JO_TA	Root_JO_TD
Glyma.05G247500	Leaf_JO_TD	Root_LA_10DC	Root_LA_2DC
Glyma.05G247700	Leaf_DK_G8	Root_DK_G16
Glyma.05G247800	Leaf_DK_G1	Leaf_JO_TA	Leaf_JO_TD	Root_DK_G10	Root_DK_G13	Root_JO_TA	Root_JO_TD	Root_LA_10DC
Glyma.05G247900	Leaf_DK_G8	Root_JO_TD	Root_LA_10DC
Glyma.05G248000
Glyma.06G000600	Leaf_JO_TA	Leaf_LA_10DC	Leaf_ML_120MH	Root_JO_TA	Root_JO_TD	Root_ML_30M
Glyma.06G001200
Glyma.06G003200	Root_DK_G16	Root_JO_TD
Glyma.06G005900	Root_JO_TD
Glyma.06G007700
Glyma.06G008300
Glyma.06G009000	Leaf_DK_G2	Root_JO_TD
Glyma.06G009500	Leaf_DK_G8	Leaf_LA_10DC	Leaf_ML_120MH
Glyma.06G010200	Leaf_JO_TA	Leaf_JO_TD	Root_DK_G5	Root_JO_TA	Root_JO_TD
Glyma.06G010900	Root_JO_TD
Glyma.06G011000
Glyma.06G012700	Leaf_DK_G8	Leaf_LA_10DC
Glyma.06G012900	Leaf_ML_120MH	Root_JO_TA	Root_JO_TD
Glyma.06G013000	Leaf_ML_120MH
Glyma.06G013100	Leaf_DK_G1	Root_DK_G13
Glyma.06G013200	Root_JO_TA	Root_JO_TD
Glyma.06G013300	Leaf_JO_TD	Root_JO_TA	Root_LA_10DC
Glyma.06G013400	Root_DK_G3	Root_DK_G8	Root_ML_30M
Glyma.06G014300
Glyma.06G014800	Root_DK_G12	Root_DK_G13	Root_DK_G14	Root_JO_TD
Glyma.06G015000	Leaf_ML_120MH
Glyma.06G015100	Leaf_DK_G1
Glyma.06G015900	Leaf_DK_G1	Leaf_DK_G8	Leaf_LA_10DC	Root_JO_TA	Root_JO_TD	Root_ML_30M
Glyma.06G016500	Root_ML_30M
Glyma.06G016700	Leaf_JO_TA	Root_ML_30M	Root_ML_60M
Glyma.06G016900	Root_JO_TD
Glyma.06G017300
Glyma.06G017800	Leaf_DK_G1	Leaf_JO_TA	Leaf_ML_120MH	Root_DK_G16
Glyma.06G017900	Leaf_DK_G1	Leaf_DK_G8	Leaf_LA_10DC
Glyma.06G018100	Leaf_JO_TA	Leaf_LA_10DC	Leaf_ML_120MH	Root_JO_TA	Root_JO_TD
Glyma.06G018200	Root_ML_30M
Glyma.06G019700
Glyma.06G020400	Leaf_DK_G1	Leaf_DK_G8	Root_JO_TA	Root_JO_TD
Glyma.06G020900	Root_DK_G2	Root_JO_TD
Glyma.06G021000
Glyma.06G023300	Leaf_DK_G1	Leaf_DK_G8	Leaf_JO_TA	Leaf_ML_120MH
Glyma.06G024100	Root_DK_G16	Root_JO_TA	Root_JO_TD	Root_LA_10DC
Glyma.06G024600	Leaf_DK_G1	Leaf_DK_G8	Root_JO_TA	Root_LA_10DC
Glyma.06G025000
Glyma.06G025200	Leaf_DK_G1	Leaf_DK_G8	Leaf_JO_TA
Glyma.06G025600	Leaf_JO_TA
Glyma.06G025800
Glyma.06G026300
Glyma.06G028000	Leaf_JO_TA	Leaf_JO_TD	Root_DK_G13	Root_JO_TA	Root_JO_TD	Root_ML_30M
Glyma.06G029000	Root_ML_30M
Glyma.06G029700
Glyma.06G029900	Root_JO_TD
Glyma.06G030800
Glyma.06G030900	Leaf_DK_G1	Leaf_ML_120MH	Root_DK_G13	Root_JO_TA	Root_JO_TD	Root_ML_30M
Glyma.06G031100	Root_JO_TA
Glyma.06G031300	Leaf_DK_G1	Root_JO_TD
Glyma.06G031400
Glyma.06G032451
Glyma.06G033300	Root_DK_G13	Root_JO_TD	Root_ML_30M
Glyma.06G034000	Leaf_DK_G8	Root_JO_TD
Glyma.06G035300	Root_JO_TD	Root_ML_30M
Glyma.06G036100	Root_DK_G16
Glyma.06G036200	Root_JO_TD	Root_ML_30M
Glyma.06G036600
Glyma.06G036700	Root_JO_TA	Root_JO_TD
Glyma.06G038000	Leaf_JO_TA	Root_DK_G16
Glyma.06G039000	Leaf_DK_G1	Leaf_DK_G2	Leaf_DK_G8
Glyma.06G039200	Leaf_DK_G8	Leaf_JO_TA	Root_DK_G17	Root_ML_30M
Glyma.06G039900	Leaf_DK_G1	Root_JO_TD	Root_ML_30M
Glyma.06G040100
Glyma.06G040400	Root_JO_TD
Glyma.06G041300
Glyma.06G041400
Glyma.06G041800	Root_JO_TA	Root_JO_TD	Root_ML_30M
Glyma.06G044700	Root_ML_30M
[truncated: 6,056 more rows]
[truncated: 3 more columns]
