# Supplementary material for: Coupling VIGS with Short- and Long-Term Stress Exposure to Understand the Fiskeby III Iron Deficiency Stress Response
Source: Int J Mol Sci. 2022 Dec 30;24(1):647. doi: 10.3390/ijms24010647 (PMC9820625; doi:10.3390/ijms24010647)
Supplement: Supplementary file 1 [file ijms-24-00647-s001.zip › ORourke_Fisk_IJMS_92022_Supp 2/ST2 TRT_Root_DEGs.xlsx]

## Sheet: Sheet1
Supplemental Table S2. Differentially expressed genes (DEGs) identified by comparing VIGS_Glyma.05G001700 and VIGS_EV silenced plants in roots. All DEGs from these analyses are represented, though not all genes are differentially expressed in all comparisons made. Genes are listed in the order of the heatmap in Figure3 A (leaf). Gene IDs correspond to the Williams82 Gmax version 4 genome. (1) Hea…
HeatMap Cluster (1)	HeatMap Cluster Color	Order Within Cluster	Overall Heatmap order		GeneID (2)	Log2 1D -Fe [11]	Log2 7D -Fe [1]	Log2 1D +Fe [3]	Log2 7D +Fe [21]		DE 1D -Fe [11]	DE 7D -Fe [1]	DE 1D +Fe [3]	DE 7D +Fe [21]		Gmax_508_Wm82.a4.v1 Locus (2)	Length of Primary Predicted Protein (AA)	Top Uniref100 Viridaeplantae Hit (3)	Best HSP Evalue (E<10-6)	Best HSP Percent Coverage	Top Most Descriptive Uniref100 Viridaeplantae Hit (4)	Best HSP Evalue (E<10-6)	Best HSP Percent Coverage	Top Arabidopsis (TAIR10) BLASTP Hit (5)	Best HSP Evalue (E<10-10)	Best HSP Percent Coverage	GO Biological Process IDs (6)	GO Biological Process Descriptions	GO Molecular Function IDs (7)	GO Molecular Function Descriptions	GO Cellular Component IDs (8)	GO Cellular Component Descriptions	PFAM IDs (9)	PFAM Names	Alternative TAIR10 IDs (10)	Top NCBI_RefSeq BLASTN Hit (11)	Best HSP Evalue (E<10-6)
TR1	Orange	1	1		Glyma.13G013600	-0.509384	-0.696398	-0.765128	-2.05329					1		Glyma.13g013600	158	UniRef100_A0A0R0GR24 Uncharacterized protein n=1 Tax=Glycine max TaxID=3847 RepID=A0A0R0GR24_SOYBN	8e-111	99.37	UniRef100_A0A3Q7YC38 uncharacterized protein LOC113784969 n=1 Tax=Cicer arietinum TaxID=3827 RepID=A0A3Q7YC38_CICAR	5e-107	99.37	NA	NA	NA	NA	NA	NA	NA	NA	NA	NA	NA	NA	XR_005890560.1	0
TR1	Orange	2	2		Glyma.10G133900	1.01938	-0.495633	-0.802363	-7.09553					1		Glyma.10g133900	306	UniRef100_I1LAQ4 Uncharacterized protein n=2 Tax=Soja TaxID=1462606 RepID=I1LAQ4_SOYBN	0	99.67	UniRef100_A0A0B2QTT4 Cysteine-rich repeat secretory protein 3 n=2 Tax=Soja TaxID=1462606 RepID=A0A0B2QTT4_GLYSO	0	99.67	AT1G04520.1 | Symbols: PDLP2 | plasmodesmata-located protein 2 | chr1:1231852-1233787 FORWARD LENGTH=307	4e-140	93.79	GO:0010497 GO:0046739	plasmodesmata-mediated intercellular transport; transport of virus in multicellular host;	GO:0003674	molecular function;	GO:0005576 GO:0005886 GO:0009506 GO:0016021	extracellular region; plasma membrane; plasmodesma; integral component of membrane	PF01657	Stress-antifung;	AT1G04520|PDLP2|plasmodesmata-located protein 2|F19P19.1|F19P19_1	XM_003535942.5	0
TR1	Orange	3	3		Glyma.18G077600	-0.0234123	-0.00536781	-0.0726205	-0.845531					1		Glyma.18g077600	783	UniRef100_A0A368UHS2 DEK_C domain-containing protein n=1 Tax=Glycine max TaxID=3847 RepID=A0A368UHS2_SOYBN	0	99.87	UniRef100_A0A368UHS2 DEK_C domain-containing protein n=1 Tax=Glycine max TaxID=3847 RepID=A0A368UHS2_SOYBN	0	99.87	AT4G26630.1 | Symbols: | DEK domain-containing chromatin associated protein | chr4:13430873-13434877 REVERSE LENGTH=763	1e-108	88.51	GO:0006338 GO:0009651 GO:0045892 GO:2000779	chromatin remodeling; response to salt stress; negative regulation of transcription, DNA-templated; regulation of double-strand break repair;	GO:0003682 GO:0005515 GO:0042393	chromatin binding; protein binding; histone binding;	GO:0005634 GO:0005829	nucleus; cytosol	PF08766	DEK_C;	AT4G26630|DEK3|DEK-domain containing protein 3|T15N24.80|T15N24_80	XM_014770734.2	2e-24
TR1	Orange	4	4		Glyma.U009702	-0.446826	-0.745138	-0.446104	-2.11838					1		Glyma.u009702	473	UniRef100_A0A0R0GPA2 Uncharacterized protein n=1 Tax=Glycine max TaxID=3847 RepID=A0A0R0GPA2_SOYBN	0	99.79	UniRef100_A0A2G3AST1 Protein TAR1 n=1 Tax=Capsicum chinense TaxID=80379 RepID=A0A2G3AST1_CAPCH	0	99.15	NA	NA	NA	NA	NA	NA	NA	NA	NA	NA	NA	NA	XR_005890560.1	3e-64
TR1	Orange	5	5		Glyma.U007102	-0.375674	-0.646692	-0.374573	-1.72056					1		Glyma.u007102	895	UniRef100_A0A0R0GRZ2 Uncharacterized protein n=1 Tax=Glycine max TaxID=3847 RepID=A0A0R0GRZ2_SOYBN	0	99.89	UniRef100_A0A4U5R1B0 Senescence-associated protein n=1 Tax=Populus alba TaxID=43335 RepID=A0A4U5R1B0_POPAL	0	77.88	NA	NA	NA	NA	NA	NA	NA	NA	NA	NA	NA	NA	XR_005890558.1	3e-47
TR1	Orange	6	6		Glyma.U006721	-0.358017	-0.666198	-0.437532	-1.77376					1		Glyma.u006721	829	UniRef100_A0A0R0GH61 Uncharacterized protein n=1 Tax=Glycine max TaxID=3847 RepID=A0A0R0GH61_SOYBN	0	99.88	UniRef100_A0A2G3AST1 Protein TAR1 n=1 Tax=Capsicum chinense TaxID=80379 RepID=A0A2G3AST1_CAPCH	0	65.38	NA	NA	NA	NA	NA	NA	NA	NA	NA	NA	NA	NA	XR_005890559.1	6e-64
TR1	Orange	7	7		Glyma.16G174500	-0.343135	-0.67189	-0.372439	-2.48465					1		Glyma.16g174500	566	UniRef100_A0A0R0G0Q1 Uncharacterized protein (Fragment) n=1 Tax=Glycine max TaxID=3847 RepID=A0A0R0G0Q1_SOYBN	0	100	UniRef100_UPI0010387756 receptor-like protein EIX1 isoform X4 n=1 Tax=Glycine soja TaxID=3848 RepID=UPI0010387756	0	87.1	AT1G17240.1 | Symbols: AtRLP2, RLP2 | receptor like protein 2 | chr1:5896528-5898717 REVERSE LENGTH=729	1e-52	85.69	GO:0007165 GO:0010073	signal transduction; meristem maintenance;	GO:0004672	protein kinase activity;	GO:0005886 GO:0016021	plasma membrane; integral component of membrane	PF00560 PF13855	LRR_1; LRR_8;	AT1G17240|AtRLP2|RLP2|receptor like protein 2|F20D23.6|F20D23_6	XM_006599472.3	2e-43
TR1	Orange	8	8		Glyma.13G012400	-0.520561	-0.684642	-0.61388	-2.07056					1		Glyma.13g012400	1452	UniRef100_A0A0R0GRT5 Uncharacterized protein n=2 Tax=Phaseoleae TaxID=163735 RepID=A0A0R0GRT5_SOYBN	0	99.93	UniRef100_A0A4U5QNQ6 Senescence-associated protein n=1 Tax=Populus alba TaxID=43335 RepID=A0A4U5QNQ6_POPAL	0	43.73	NA	NA	NA	NA	NA	NA	NA	NA	NA	NA	NA	NA	XR_005890560.1	3e-34
TR1	Orange	9	9		Glyma.08G253800	0.122122	-0.190172	-0.0417255	-1.84368					1		Glyma.08g253800	1016	UniRef100_K7L8U1 DNA-directed RNA polymerase n=1 Tax=Glycine max TaxID=3847 RepID=K7L8U1_SOYBN	0	99.9	UniRef100_K7L8U1 DNA-directed RNA polymerase n=1 Tax=Glycine max TaxID=3847 RepID=K7L8U1_SOYBN	0	99.9	AT5G15700.2 | Symbols: | DNA/RNA polymerases superfamily protein | chr5:5115572-5121609 REVERSE LENGTH=1051	0	83.27	GO:0006390	mitochondrial transcription;	GO:0003677 GO:0003899 GO:0034062	DNA binding; DNA-directed 5'-3' RNA polymerase activity; 5'-3' RNA polymerase activity;	GO:0005739 GO:0009507 GO:0009536 GO:0034245 GO:0042651	mitochondrion; chloroplast; plastid; mitochondrial DNA-directed RNA polymerase complex; thylakoid membrane	PF14700 PF00940	RPOL_N; RNA_pol;	AT5G15700|F14F8.80|F14F8_80	XM_003530412.5	0
TR1	Orange	10	10		Glyma.13G024100	-0.314637	-0.756588	-0.387462	-1.62128					1		Glyma.13g024100	270	UniRef100_A0A0R0GS37 Uncharacterized protein n=1 Tax=Glycine max TaxID=3847 RepID=A0A0R0GS37_SOYBN	0	99.63	UniRef100_A0A3Q7YC38 uncharacterized protein LOC113784969 n=1 Tax=Cicer arietinum TaxID=3827 RepID=A0A3Q7YC38_CICAR	8e-105	57.78	NA	NA	NA	NA	NA	NA	NA	NA	NA	NA	NA	NA	XR_005890560.1	8e-178
TR1	Orange	11	11		Glyma.13G013700	-0.354634	-0.944144	-0.317809	-1.89541					1		Glyma.13g013700	63	UniRef100_A0A368UI04 Uncharacterized protein n=1 Tax=Glycine max TaxID=3847 RepID=A0A368UI04_SOYBN	1e-38	98.41	UniRef100_UPI00063A909B uncharacterized protein LOC105766164 n=1 Tax=Gossypium raimondii TaxID=29730 RepID=UPI00063A909B	5e-23	87.3	NA	NA	NA	NA	NA	NA	NA	NA	NA	NA	NA	NA	XR_005890575.1	7e-58
TR1	Orange	12	12		Glyma.10G028100	-0.848081	-0.320429	0.628826	-6.85498					1		Glyma.10g028100	187	UniRef100_I1L857 AAI domain-containing protein n=2 Tax=Soja TaxID=1462606 RepID=I1L857_SOYBN	2e-125	99.47	UniRef100_I1L857 AAI domain-containing protein n=2 Tax=Soja TaxID=1462606 RepID=I1L857_SOYBN	2e-125	99.47	AT2G48130.1 | Symbols: | Bifunctional inhibitor/lipid-transfer protein/seed storage 2S albumin superfamily protein | chr2:19685263-19685977 REVERSE LENGTH=183	1e-44	96.26	GO:0009845 GO:0010214 GO:0015908	seed germination; seed coat development; fatty acid transport;	GO:0005319 GO:0008289	lipid transporter activity; lipid binding;	GO:0005886 GO:0031225	plasma membrane; anchored component of membrane	PF14368	LTP_2;	AT2G48130|LTPG15|F11L15.3	NM_001251439.2	0
TR1	Orange	13	13		Glyma.03G012900	-0.891823	0.0498223	0.106579	-6.70431					1		Glyma.03g012900	499	UniRef100_K7KC53 CAP10 domain-containing protein n=2 Tax=Soja TaxID=1462606 RepID=K7KC53_SOYBN	0	99.8	UniRef100_K7KC53 CAP10 domain-containing protein n=2 Tax=Soja TaxID=1462606 RepID=K7KC53_SOYBN	0	99.8	AT5G23850.1 | Symbols: | Arabidopsis thaliana protein of unknown function (DUF821) | chr5:8038126-8040741 FORWARD LENGTH=542	0	85.17	NA	NA	GO:0016740	transferase activity;	GO:0005576 GO:0005768 GO:0005794 GO:0005802 GO:0016021	extracellular region; endosome; Golgi apparatus; trans-Golgi network; integral component of membrane	PF05686	Glyco_transf_90;	AT5G23850	XM_014773425.3	0
TR1	Orange	14	14		Glyma.15G008900	-1.14684	2.02312	-0.570924	-8.42759					1		Glyma.15g008900	426	UniRef100_K7M8T3 Uncharacterized protein n=1 Tax=Glycine max TaxID=3847 RepID=K7M8T3_SOYBN	0	99.77	UniRef100_A0A4D6N503 Polygalacturonase n=1 Tax=Vigna unguiculata TaxID=3917 RepID=A0A4D6N503_VIGUN	0	94.37	AT5G17200.1 | Symbols: | Pectin lyase-like superfamily protein | chr5:5653524-5655336 REVERSE LENGTH=421	3e-116	87.56	GO:0005975 GO:0071555	carbohydrate metabolic process; cell wall organization;	GO:0004650 GO:0016829	polygalacturonase activity; lyase activity;	GO:0005576	extracellular region	PF00295	Glyco_hydro_28;	AT5G17200|MKP11.14|MKP11_14	XM_003546002.5	0
TR1	Orange	15	15		Glyma.13G186000	-0.527648	2.16825	-1.18522	-4.54684					1		Glyma.13g186000	731	UniRef100_A0A445I6S0 Putative pectinesterase/pectinesterase inhibitor 25 n=1 Tax=Glycine soja TaxID=3848 RepID=A0A445I6S0_GLYSO	0	99.86	UniRef100_UPI000E21BAB9 probable pectinesterase/pectinesterase inhibitor 47 n=1 Tax=Glycine max TaxID=3847 RepID=UPI000E21BAB9	0	98.22	AT3G10720.2 | Symbols: | Plant invertase/pectin methylesterase inhibitor superfamily | chr3:3354639-3357581 REVERSE LENGTH=619	0	79.75	GO:0042545 GO:0045490	cell wall modification; pectin catabolic process;	GO:0030599 GO:0045330 GO:0046910	pectinesterase activity; aspartyl esterase activity; pectinesterase inhibitor activity;	GO:0005576 GO:0005618	extracellular region; cell wall	PF04043 PF01095	PMEI; Pectinesterase;	AT3G10720|T7M13.20	XM_026124863.2	0
TR1	Orange	16	16		Glyma.03G225900	-1.67819	2.12913	-1.14859	-3.93553					1		Glyma.03g225900	256	UniRef100_I1JQZ1 Expansin n=3 Tax=Soja TaxID=1462606 RepID=I1JQZ1_SOYBN	0	99.61	UniRef100_I1JQZ1 Expansin n=3 Tax=Soja TaxID=1462606 RepID=I1JQZ1_SOYBN	0	99.61	AT4G01630.1 | Symbols: ATEXPA17, ATEXP17, ATHEXP ALPHA 1.13, EXPA17 | expansin A17 | chr4:700653-701527 FORWARD LENGTH=255	2e-144	95.7	GO:0009826 GO:0009828 GO:0010311	unidimensional cell growth; plant-type cell wall loosening; lateral root formation;	NA	NA	GO:0005576 GO:0005618 GO:0016020	extracellular region; cell wall; membrane	PF03330 PF01357	DPBB_1; Pollen_allerg_1;	AT4G01630|ATEXPA17|ATEXP17|ATHEXP ALPHA 1.13|EXPA17|EXP17|expansin A17|EXPANSIN 17|T15B16.16|T15B16_16	NM_001255293.2	0
TR2	LightBlue	1	17		Glyma.13G365601	5.57044	0.325983	3.20819	0.821342		1					Glyma.13g365601	184	UniRef100_A0A0R0GYZ0 Uncharacterized protein n=1 Tax=Glycine max TaxID=3847 RepID=A0A0R0GYZ0_SOYBN	1e-112	89.13	UniRef100_A0A445IFB8 Glucan endo-1,3-beta-glucosidase 14 n=1 Tax=Glycine soja TaxID=3848 RepID=A0A445IFB8_GLYSO	4e-111	89.13	AT3G15800.1 | Symbols: | Glycosyl hydrolase superfamily protein | chr3:5345051-5346988 FORWARD LENGTH=399	1e-76	83.7	NA	NA	NA	NA	GO:0005576 GO:0031225 GO:0046658	extracellular region; anchored component of membrane; anchored component of plasma membrane	PF00332	Glyco_hydro_17;	AT3G15800	XM_006597054.4	0
TR2	LightBlue	2	18		Glyma.05G010450	1.85667	0.132055	0.838332	0.00656293		1					Glyma.05g010450	31	NA	NA	NA	NA	NA	NA	NA	NA	NA	NA	NA	NA	NA	NA	NA	NA	NA	NA	NA	NA
TR2	LightBlue	3	19		Glyma.06G073100	2.92869	-0.400041	-0.959737	-0.464294		1					Glyma.06g073100	407	UniRef100_K7KTL9 RING-type domain-containing protein n=3 Tax=Soja TaxID=1462606 RepID=K7KTL9_SOYBN	0	99.75	UniRef100_K7KTL9 RING-type domain-containing protein n=3 Tax=Soja TaxID=1462606 RepID=K7KTL9_SOYBN	0	99.75	AT4G32600.1 | Symbols: | RING/U-box superfamily protein | chr4:15724010-15725737 FORWARD LENGTH=453	1e-152	79.61	NA	NA	NA	NA	GO:0005634 GO:0005886	nucleus; plasma membrane	PF13639	zf-RING_2;	AT4G32600	XM_041016307.1	0
TR3	Dark Blue	1	20		Glyma.19G185900	0.196363	-0.215255	2.75477	0.758773				1			Glyma.19g185900	278	UniRef100_I1NAC8 Alpha-carbonic anhydrase domain-containing protein n=1 Tax=Glycine max TaxID=3847 RepID=I1NAC8_SOYBN	0	99.64	UniRef100_I1NAC8 Alpha-carbonic anhydrase domain-containing protein n=1 Tax=Glycine max TaxID=3847 RepID=I1NAC8_SOYBN	0	99.64	AT1G08080.1 | Symbols: ATACA7, ACA7 | alpha carbonic anhydrase 7 | chr1:2517022-2518546 REVERSE LENGTH=275	2e-81	92.81	NA	NA	GO:0004089 GO:0008270	carbonate dehydratase activity; zinc ion binding;	GO:0009507 GO:0009570	chloroplast; chloroplast stroma	PF00194	Carb_anhydrase;	AT1G08080	XM_006604524.4	0
TR3	Dark Blue	2	21		Glyma.08G189500	-0.277322	0.055545	1.25981	-0.285111				1			Glyma.08g189500	868	UniRef100_I1KUQ3 Lipoxygenase n=1 Tax=Glycine max TaxID=3847 RepID=I1KUQ3_SOYBN	0	99.88	UniRef100_I1KUQ3 Lipoxygenase n=1 Tax=Glycine max TaxID=3847 RepID=I1KUQ3_SOYBN	0	99.88	AT1G55020.1 | Symbols: LOX1, ATLOX1 | lipoxygenase 1 | chr1:20525798-20530143 FORWARD LENGTH=859	0	99.08	GO:0006952 GO:0009611 GO:0009695 GO:0009737 GO:0009753 GO:0009816 GO:0010311 GO:0030397 GO:0031408 GO:0034440 GO:0048364	defense response; response to wounding; jasmonic acid biosynthetic process; response to abscisic acid; response to jasmonic acid; defense response to bacterium, incompatible interaction; lateral root formation; membrane disassembly; oxylipin biosynthetic process; lipid oxidation; root development;	GO:0016702 GO:0046872 GO:1990136	oxidoreductase activity, acting on single donors with incorporation of molecular oxygen, incorporation of two atoms of oxygen; metal ion binding; linoleate 9S-lipoxygenase activity;	GO:0005737 GO:0009536	cytoplasm; plastid	PF01477 PF00305	PLAT; Lipoxygenase;	AT1G55020|LOX1|ATLOX1|lipoxygenase 1|ARABIDOPSIS LIPOXYGENASE 1|LIPOXYGENASE	XM_003531549.5	0
TR3	Dark Blue	3	22		Glyma.19G001500	-2.92582	-3.64407	-1.18857	-4.49196		1	1		1		Glyma.19g001500	1311	UniRef100_I1N5M1 Uncharacterized protein n=2 Tax=Glycine max TaxID=3847 RepID=I1N5M1_SOYBN	0	99.92	UniRef100_A0A445FAB8 Mediator of RNA polymerase II transcription subunit 33A n=1 Tax=Glycine soja TaxID=3848 RepID=A0A445FAB8_GLYSO	0	99.92	AT3G23590.1 | Symbols: RFR1, MED33A | REF4-related 1 | chr3:8467638-8473469 FORWARD LENGTH=1309	0	98.55	GO:0009698 GO:2000762	phenylpropanoid metabolic process; regulation of phenylpropanoid metabolic process;	GO:0003674	molecular function;	GO:0016592	mediator complex	NA	NA	AT3G23590|RFR1|MED33A|MED5A|REF4-related 1|MDB19.7	XM_003554786.4	0
TR4	Green	1	23		Glyma.10G128866	-0.00560542	0.138565	0.103166	2.054					1		Glyma.10g128866	928	UniRef100_UPI00023CDB66 receptor-like protein EIX2 n=1 Tax=Glycine max TaxID=3847 RepID=UPI00023CDB66	0	99.89	UniRef100_UPI00023CDB66 receptor-like protein EIX2 n=1 Tax=Glycine max TaxID=3847 RepID=UPI00023CDB66	0	99.89	AT2G34930.1 | Symbols: | disease resistance family protein / LRR family protein | chr2:14737169-14739886 REVERSE LENGTH=905	3e-113	87.82	GO:0007165 GO:0050832	signal transduction; defense response to fungus;	NA	NA	GO:0005576 GO:0005618	extracellular region; cell wall	PF00560 PF08263 PF13855	LRR_1; LRRNT_2; LRR_8;	AT2G34930|F19I3.16|F19I3_16	XM_006590049.4	0
TR4	Green	2	24		Glyma.06G015900	-2.42481	1.25478	0.149786	6.90414					1		Glyma.06g015900	454	UniRef100_I1K7A7 Glyceraldehyde-3-phosphate dehydrogenase n=1 Tax=Glycine max TaxID=3847 RepID=I1K7A7_SOYBN	0	99.78	UniRef100_I1K7A7 Glyceraldehyde-3-phosphate dehydrogenase n=1 Tax=Glycine max TaxID=3847 RepID=I1K7A7_SOYBN	0	99.78	AT1G42970.1 | Symbols: GAPB | glyceraldehyde-3-phosphate dehydrogenase B subunit | chr1:16127552-16129584 FORWARD LENGTH=447	0	99.78	GO:0006006 GO:0009409 GO:0009416 GO:0009744 GO:0019253 GO:0046686 GO:0055114	glucose metabolic process; response to cold; response to light stimulus; response to sucrose; reductive pentose-phosphate cycle; response to cadmium ion; oxidation-reduction process;	GO:0004365 GO:0047100 GO:0050661 GO:0051287	glyceraldehyde-3-phosphate dehydrogenase (NAD+) (phosphorylating) activity; glyceraldehyde-3-phosphate dehydrogenase (NADP+) (phosphorylating) activity; NADP binding; NAD binding;	GO:0005634 GO:0009507 GO:0009535 GO:0009570 GO:0009941 GO:0010319 GO:0031969 GO:0048046	nucleus; chloroplast; chloroplast thylakoid membrane; chloroplast stroma; chloroplast envelope; stromule; chloroplast membrane; apoplast	PF02672 PF00044 PF02800	CP12; Gp_dh_N; Gp_dh_C;	AT1G42970|GAPB|glyceraldehyde-3-phosphate dehydrogenase B subunit|F13A11.3|F13A11_3|GLYCERALDEHYDE-3-PHOSPHATE DEHYDROGENASE B SUBUNIT	NM_001352215.1	0
TR4	Green	3	25		Glyma.09G118800	-0.108836	0.720694	-0.24611	1.84395					1		Glyma.09g118800	210	UniRef100_A0A445J019 Uncharacterized protein n=2 Tax=Soja TaxID=1462606 RepID=A0A445J019_GLYSO	2e-146	99.52	UniRef100_A0A072VEV4 Plastid movement impaired protein n=1 Tax=Medicago truncatula TaxID=3880 RepID=A0A072VEV4_MEDTR	6e-91	99.52	AT2G01340.1 | Symbols: At17.1 | Encodes a protein whose expression is responsive to nematode infection. | chr2:164014-165068 FORWARD LENGTH=215	6e-70	99.05	GO:0009624	response to nematode;	GO:0003674	molecular function;	GO:0005886	plasma membrane	PF14009	DUF4228;	AT2G01340|At17.1|F10A8.22|F10A8_22	NM_001249536.1	0
TR4	Green	4	26		Glyma.18G180800	0.293313	0.18428	-0.137229	1.01092					1		Glyma.18g180800	56	UniRef100_A0A0B2Q1W5 Metallothionein-like protein 2 n=3 Tax=Soja TaxID=1462606 RepID=A0A0B2Q1W5_GLYSO	2e-31	98.21	UniRef100_A0A0B2Q1W5 Metallothionein-like protein 2 n=3 Tax=Soja TaxID=1462606 RepID=A0A0B2Q1W5_GLYSO	2e-31	98.21	AT3G09390.1 | Symbols: MT2A, ATMT-K, ATMT-1 | metallothionein 2A | chr3:2889737-2890188 REVERSE LENGTH=81	5e-17	98.21	GO:0006878	cellular copper ion homeostasis;	GO:0005507	copper ion binding;	NA	NA	PF01439	Metallothio_2;	AT3G09390|MT2A|ATMT-K|ATMT-1|metallothionein 2A|ARABIDOPSIS THALIANA METALLOTHIONEIN-K|ARABIDOPSIS THALIANA METALLOTHIONEIN-1|F3L24.28	NM_001248577.2	2e-72
TR4	Green	5	27		Glyma.03G036000	-1.24732	0.939588	2.52196	5.32867				1			Glyma.03g036000	372	UniRef100_I1JKY2 Protein kinase domain-containing protein n=1 Tax=Glycine max TaxID=3847 RepID=I1JKY2_SOYBN	0	99.73	UniRef100_I1JKY2 Protein kinase domain-containing protein n=1 Tax=Glycine max TaxID=3847 RepID=I1JKY2_SOYBN	0	99.73	AT5G01850.1 | Symbols: | Protein kinase superfamily protein | chr5:332829-334180 FORWARD LENGTH=333	0	87.9	GO:0006468	protein phosphorylation;	GO:0004674 GO:0004712 GO:0005524	protein serine/threonine kinase activity; protein serine/threonine/tyrosine kinase activity; ATP binding;	GO:0005737	cytoplasm	PF14531	Kinase-like;	AT5G01850|T20L15.120|T20L15_120	XM_014773478.3	0
TR5	Pink	1	28		Glyma.13G046200	-3.28753	0.883056	0.280042	1.64185		1					Glyma.13g046200	179	UniRef100_A0A0B2SRZ9 Ribulose bisphosphate carboxylase small chain n=2 Tax=Soja TaxID=1462606 RepID=A0A0B2SRZ9_GLYSO	2e-131	99.44	UniRef100_A0A0B2SRZ9 Ribulose bisphosphate carboxylase small chain n=2 Tax=Soja TaxID=1462606 RepID=A0A0B2SRZ9_GLYSO	2e-131	99.44	AT5G38430.1 | Symbols: | Ribulose bisphosphate carboxylase (small chain) family protein | chr5:15384350-15385155 REVERSE LENGTH=181	6e-106	99.44	GO:0009637 GO:0009853 GO:0010114 GO:0010218 GO:0019253 GO:0055114	response to blue light; photorespiration; response to red light; response to far red light; reductive pentose-phosphate cycle; oxidation-reduction process;	GO:0004497 GO:0016984	monooxygenase activity; ribulose-bisphosphate carboxylase activity;	GO:0009507 GO:0009536 GO:0009570 GO:0009579 GO:0009941 GO:0031969 GO:0048046	chloroplast; plastid; chloroplast stroma; thylakoid; chloroplast envelope; chloroplast membrane; apoplast	PF12338 PF00101	RbcS; RuBisCO_small;	AT5G38430|RBCS1B|Rubisco small subunit 1B|MXI10.15|MXI10_15	NM_001248385.2	0
TR5	Pink	2	29		Glyma.11G221000	-3.21326	1.18239	0.244458	1.25745		1					Glyma.11g221000	444	UniRef100_D4N5G3 Rubisco activase n=2 Tax=Soja TaxID=1462606 RepID=D4N5G3_SOYBN	0	99.77	UniRef100_D4N5G3 Rubisco activase n=2 Tax=Soja TaxID=1462606 RepID=D4N5G3_SOYBN	0	99.77	AT2G39730.1 | Symbols: RCA | rubisco activase | chr2:16570951-16573345 REVERSE LENGTH=474	0	99.32	GO:0009409 GO:0009416 GO:0009753 GO:0010150 GO:0042742	response to cold; response to light stimulus; response to jasmonic acid; leaf senescence; defense response to bacterium;	GO:0005524 GO:0030234 GO:0043531 GO:0046863	ATP binding; enzyme regulator activity; ADP binding; ribulose-1,5-bisphosphate carboxylase/oxygenase activator activity;	GO:0005618 GO:0005634 GO:0005794 GO:0009507 GO:0009535 GO:0009570 GO:0009579 GO:0009941 GO:0010287 GO:0010319 GO:0048046	cell wall; nucleus; Golgi apparatus; chloroplast; chloroplast thylakoid membrane; chloroplast stroma; thylakoid; chloroplast envelope; plastoglobule; stromule; apoplast	PF00004	AAA;	AT2G39730|RCA|rubisco activase|T5I7.18|RUBISCO ACTIVASE	NM_001253316.1	0
TR5	Pink	3	30		Glyma.14G010900	-7.30309	1.62609	-1.80565	3.18698		1					Glyma.14g010900	358	UniRef100_I1M6D5 Fructose-bisphosphate aldolase n=2 Tax=Soja TaxID=1462606 RepID=I1M6D5_SOYBN	0	99.72	UniRef100_I1M6D5 Fructose-bisphosphate aldolase n=2 Tax=Soja TaxID=1462606 RepID=I1M6D5_SOYBN	0	99.72	AT4G26530.1 | Symbols: | Aldolase superfamily protein | chr4:13391566-13392937 FORWARD LENGTH=358	0	99.72	GO:0006094 GO:0006096 GO:0030388	gluconeogenesis; glycolytic process; fructose 1,6-bisphosphate metabolic process;	GO:0004332 GO:0005515	fructose-bisphosphate aldolase activity; protein binding;	GO:0005737 GO:0005829	cytoplasm; cytosol	PF00274	Glycolytic;	AT4G26530|FBA5|AtFBA5|fructose-bisphosphate aldolase 5|M3E9.40|M3E9_40	XM_003544519.5	0
TR5	Pink	4	31		Glyma.20G243500	-3.36029	2.48209	-0.665399	1.74497		1					Glyma.20g243500	741	UniRef100_A0A0B2R4F5 Transketolase, chloroplastic n=2 Tax=Soja TaxID=1462606 RepID=A0A0B2R4F5_GLYSO	0	99.87	UniRef100_A0A0B2R4F5 Transketolase, chloroplastic n=2 Tax=Soja TaxID=1462606 RepID=A0A0B2R4F5_GLYSO	0	99.87	AT2G45290.1 | Symbols: | Transketolase | chr2:18672737-18675589 FORWARD LENGTH=741	0	99.73	GO:0006098 GO:0046686	pentose-phosphate shunt; response to cadmium ion;	GO:0004802	transketolase activity;	GO:0005829 GO:0009507 GO:0009536 GO:0009570	cytosol; chloroplast; plastid; chloroplast stroma	PF02780 PF02779 PF00456	Transketolase_C; Transket_pyr; Transketolase_N;	AT2G45290|TKL2|transketolase 2|F4L23.20	XM_003556503.5	0
TR5	Pink	5	32		Glyma.18G057900	-5.57311	3.8472	0.0185532	3.2353		1					Glyma.18g057900	322	UniRef100_A0A0R0F859 Epimerase domain-containing protein n=4 Tax=Soja TaxID=1462606 RepID=A0A0R0F859_SOYBN	0	99.69	UniRef100_A0A0R0F859 Epimerase domain-containing protein n=4 Tax=Soja TaxID=1462606 RepID=A0A0R0F859_SOYBN	0	99.69	AT5G58490.1 | Symbols: | NAD(P)-binding Rossmann-fold superfamily protein | chr5:23643068-23644455 FORWARD LENGTH=324	6e-163	99.07	NA	NA	GO:0016491 GO:0016616 GO:0050662	oxidoreductase activity; oxidoreductase activity, acting on the CH-OH group of donors, NAD or NADP as acceptor; coenzyme binding;	GO:0005829	cytosol	PF01370	Epimerase;	AT5G58490	NM_001249729.1	0
TR5	Pink	6	33		Glyma.18G036400	-4.4607	1.14622	0.136139	0.418874		1					Glyma.18g036400	444	UniRef100_C6T859 Beta-form rubisco activase n=2 Tax=Soja TaxID=1462606 RepID=C6T859_SOYBN	0	99.77	UniRef100_C6T859 Beta-form rubisco activase n=2 Tax=Soja TaxID=1462606 RepID=C6T859_SOYBN	0	99.77	AT2G39730.1 | Symbols: RCA | rubisco activase | chr2:16570951-16573345 REVERSE LENGTH=474	0	99.32	GO:0009409 GO:0009416 GO:0009753 GO:0010150 GO:0042742	response to cold; response to light stimulus; response to jasmonic acid; leaf senescence; defense response to bacterium;	GO:0005524 GO:0030234 GO:0043531 GO:0046863	ATP binding; enzyme regulator activity; ADP binding; ribulose-1,5-bisphosphate carboxylase/oxygenase activator activity;	GO:0005618 GO:0005634 GO:0005794 GO:0009507 GO:0009535 GO:0009570 GO:0009579 GO:0009941 GO:0010287 GO:0010319 GO:0048046	cell wall; nucleus; Golgi apparatus; chloroplast; chloroplast thylakoid membrane; chloroplast stroma; thylakoid; chloroplast envelope; plastoglobule; stromule; apoplast	PF00004	AAA;	AT2G39730|RCA|rubisco activase|T5I7.18|RUBISCO ACTIVASE	NM_001289218.1	0
TR5	Pink	7	34		Glyma.16G070101	-1.38303	0.583533	0.470882	-0.0118982		1					Glyma.16g070101	163	UniRef100_A0A0R0FV78 Uncharacterized protein n=2 Tax=Glycine max TaxID=3847 RepID=A0A0R0FV78_SOYBN	2e-103	91.41	UniRef100_A0A061EQC8 UPF0706 protein, putative isoform 1 n=2 Tax=Theobroma cacao TaxID=3641 RepID=A0A061EQC8_THECC	3e-27	90.18	AT5G01750.2 | Symbols: | Protein of unknown function (DUF567) | chr5:290034-291109 FORWARD LENGTH=217	1e-30	85.89	NA	NA	GO:0003674	molecular function;	GO:0005737 GO:0005829 GO:0005886	cytoplasm; cytosol; plasma membrane	PF04525	LOR;	AT5G01750	XM_014768451.3	0
