# Supplementary material for: Coupling VIGS with Short- and Long-Term Stress Exposure to Understand the Fiskeby III Iron Deficiency Stress Response
Source: Int J Mol Sci. 2022 Dec 30;24(1):647. doi: 10.3390/ijms24010647 (PMC9820625; doi:10.3390/ijms24010647)
Supplement: Supplementary file 1 [file ijms-24-00647-s001.zip › ORourke_Fisk_IJMS_92022_Supp 2/ST3 GO Terms with Heatmap Clusters.xlsx]

## Sheet: Leaf_Trt_GO4Heatmaps
Supplemental File S3a: Significantly overrepresented gene ontology (GO) bioloical process (BP) terms corresponding to heatmap clusters in Figure 3A (Leaves)
Heatmap Cluster	Significant Biological Process GO ID	Genome Count	Expressed Count	Corrected P-value	GO BP Description
TL1	GO:0010230	8	2	0.0479955	alternative respiration
TL2	GO:0000038	104	5	0.0213085	very long-chain fatty acid metabolic process
TL2	GO:0010025	59	4	0.0270977	wax biosynthetic process
TL2	GO:0006468	2386	1	0.048947	protein phosphorylation

## Sheet: Leaf_IRON_GO4Heatmaps
Supplemental File S3b: Significantly overrepresented gene ontology (GO) bioloical process (BP) terms corresponding to heatmap clusters in Figure 3B (Leaves)
Heatmap Cluster	Significant Biological Process GO ID	Genome Count	Expressed Count	Corrected P-value	GO BP Description
IL1	No Statistically Significant GO Terms
IL2	GO:0030643	7	4	9.96808e-08	cellular phosphate ion homeostasis
IL2	GO:0019375	234	9	6.9689e-07	galactolipid biosynthetic process
IL2	GO:0016036	330	10	9.87923e-07	cellular response to phosphate starvation
IL2	GO:0045892	468	9	0.000235896	negative regulation of transcription, DNA-dependent
IL2	GO:0009247	13	3	0.000328285	glycolipid biosynthetic process
IL2	GO:0019374	4	2	0.00283221	galactolipid metabolic process

## Sheet: Leaf_DAS_GO4Heatmaps
Supplemental File S3c: Significantly overrepresented gene ontology (GO) bioloical process (BP) terms corresponding to heatmap clusters in Figure 3C (Leaves)
Heatmap Cluster	Significant Biological Process GO ID	Genome Count	Expressed Count	Corrected P-value	GO BP Description
DL1	GO:0010363	1019	90	8.88145e-07	regulation of plant-type hypersensitive response
DL1	GO:0006833	451	46	0.000202117	water transport
DL1	GO:0009805	186	25	0.000805128	coumarin biosynthetic process
DL1	GO:0009793	1180	21	0.00103383	embryo development ending in seed dormancy
DL1	GO:0000165	575	52	0.00181762	MAPK cascade
DL1	GO:0006306	421	2	0.00204849	DNA methylation
DL1	GO:0009595	278	30	0.0103491	detection of biotic stimulus
DL1	GO:0045893	1080	21	0.0136925	positive regulation of transcription, DNA-dependent
DL1	GO:0043900	264	28	0.0254144	regulation of multi-organism process
DL1	GO:0010310	535	45	0.0470715	regulation of hydrogen peroxide metabolic process
DL1	GO:0009909	744	2	2.59359e-09	regulation of flower development
DL1	GO:0009963	300	40	6.60289e-07	positive regulation of flavonoid biosynthetic process
DL1	GO:0006612	1020	90	9.19985e-07	protein targeting to membrane
DL1	GO:0009611	1031	89	4.44663e-06	response to wounding
DL1	GO:0006412	763	2	1.26321e-09	translation
DL1	GO:0051567	443	1	7.82271e-05	histone H3-K9 methylation
DL1	GO:0001510	418	1	0.000244284	RNA methylation
DL1	GO:0031348	766	64	0.00148817	negative regulation of defense response
DL1	GO:0009862	688	58	0.00376573	systemic acquired resistance, salicylic acid mediated signaling pathway
DL1	GO:0008283	388	2	0.00887751	cell proliferation
DL1	GO:0006355	4060	109	5.79586e-06	regulation of transcription, DNA-dependent
DL1	GO:0009269	98	18	0.00026746	response to desiccation
DL1	GO:0009651	1845	130	0.000328425	response to salt stress
DL1	GO:0009809	147	22	0.000568215	lignin biosynthetic process
DL1	GO:0050832	941	75	0.00136294	defense response to fungus
DL1	GO:0000911	471	3	0.00241323	cytokinesis by cell plate formation
DL1	GO:0015991	64	13	0.00364009	ATP hydrolysis coupled proton transport
DL1	GO:0006511	619	7	0.0047171	ubiquitin-dependent protein catabolic process
DL1	GO:0006342	372	2	0.0186691	chromatin silencing
DL1	GO:0010228	754	12	0.0242531	vegetative to reproductive phase transition of meristem
DL1	GO:0007062	299	1	0.0296591	sister chromatid cohesion
DL1	GO:0016998	78	13	0.0342797	cell wall macromolecule catabolic process
DL1	GO:0052541	78	13	0.0342797	plant-type cell wall cellulose metabolic process
DL1	GO:0009753	756	59	0.0356285	response to jasmonic acid stimulus
DL1	GO:0006598	126	17	0.0407911	polyamine catabolic process
DL1	GO:0009617	407	37	0.0455193	response to bacterium
DL2	No Statistically Significant GO Terms
DL3	GO:0008610	57	7	0.00249277	lipid biosynthetic process
DL3	GO:0010143	34	5	0.0243942	cutin biosynthetic process
DL3	GO:0009416	440	16	0.0425052	response to light stimulus
DL3	GO:0043617	8	3	0.0460043	cellular response to sucrose starvation
DL4	No Statistically Significant GO Terms
DL5	GO:0006260	270	23	6.60721e-06	DNA replication
DL5	GO:0009909	744	39	7.86793e-05	regulation of flower development
DL5	GO:0009697	653	1	0.0213026	salicylic acid biosynthetic process
DL5	GO:0006306	421	33	4.5361e-08	DNA methylation
DL5	GO:0055114	2341	12	4.83106e-07	oxidation-reduction process
DL5	GO:0051726	345	28	5.4151e-07	regulation of cell cycle
DL5	GO:0001510	418	102	2.30172e-74	RNA methylation
DL5	GO:0006412	763	128	1.60945e-72	translation
DL5	GO:0008283	388	44	4.34282e-17	cell proliferation
DL5	GO:0051567	443	38	1.13058e-10	histone H3-K9 methylation
DL5	GO:0010200	1135	5	0.00617402	response to chitin
DL5	GO:0042254	264	57	8.7971e-38	ribosome biogenesis
DL5	GO:0009220	315	38	1.66857e-15	pyrimidine ribonucleotide biosynthetic process
DL5	GO:0006334	128	24	1.0556e-13	nucleosome assembly
DL5	GO:0006414	81	17	3.58765e-10	translational elongation
DL5	GO:0042274	19	8	1.01358e-06	ribosomal small subunit biogenesis
DL5	GO:0006626	235	22	2.43324e-06	protein targeting to mitochondrion
DL5	GO:0034968	258	22	1.33429e-05	histone lysine methylation
DL5	GO:0006606	243	20	0.000100696	protein import into nucleus
DL5	GO:0071731	3	3	0.0046956	response to nitric oxide
DL5	GO:0007005	27	6	0.00811469	mitochondrion organization
DL5	GO:0009165	201	14	0.0421882	nucleotide biosynthetic process
DL5	GO:0009664	337	19	0.0447753	plant-type cell wall organization
DL5	GO:0006355	4060	17	3.84416e-16	regulation of transcription, DNA-dependent
DL5	GO:0006275	255	28	4.39964e-10	regulation of DNA replication
DL5	GO:0006364	532	40	1.77026e-09	rRNA processing
DL5	GO:0006270	159	21	9.19497e-09	DNA replication initiation
DL5	GO:0000911	471	35	5.32284e-08	cytokinesis by cell plate formation
DL5	GO:0006468	2386	11	5.95909e-08	protein phosphorylation
DL5	GO:0016572	159	18	3.10078e-06	histone phosphorylation
DL5	GO:0006399	82	12	6.18781e-05	tRNA metabolic process
DL5	GO:0000226	379	26	6.27969e-05	microtubule cytoskeleton organization
DL5	GO:0016458	156	16	8.57477e-05	gene silencing
DL5	GO:0055085	1061	2	8.66176e-05	transmembrane transport
DL5	GO:0010389	155	15	0.000438641	regulation of G2/M transition of mitotic cell cycle
DL5	GO:0006342	372	23	0.0019101	chromatin silencing
DL5	GO:0006810	883	2	0.00211607	transport
DL5	GO:0000398	209	16	0.00414553	mRNA splicing, via spliceosome
DL5	GO:0009658	316	20	0.00572517	chloroplast organization
DL5	GO:0006944	717	1	0.00742189	cellular membrane fusion
DL5	GO:0009737	1254	7	0.0166734	response to abscisic acid stimulus
DL5	GO:0031048	261	17	0.0178313	chromatin silencing by small RNA
DL5	GO:0044267	46	7	0.0214967	cellular protein metabolic process
DL5	GO:0050832	941	4	0.0348397	defense response to fungus
DL5	GO:0031047	256	16	0.0488092	gene silencing by RNA

## Sheet: Root_Trt_GO4Heatmaps
Supplemental File S3d: Significantly overrepresented gene ontology (GO) bioloical process (BP) terms corresponding to heatmap clusters in Figure 3A (roots)
Heatmap Cluster	Significant Biological Process GO ID	Genome Count	Expressed Count	Corrected P-value	GO BP Description
TR1	No Statistically Significant GO Terms
TR2	No Statistically Significant GO Terms
TR3	No Statistically Significant GO Terms
TR4	No Statistically Significant GO Terms
TR5	No Statistically Significant GO Terms

## Sheet: Root_IRON_GO4Heatmaps
Supplemental File S3e: Significantly overrepresented gene ontology (GO) bioloical process (BP) terms corresponding to heatmap clusters in Figure 3B (roots)
Heatmap Cluster	Significant Biological Process GO ID	Genome Count	Expressed Count	Corrected P-value	GO BP Description
IR1	GO:0080165	9	4	2.01436e-05	callose deposition in phloem sieve plate
IR1	GO:0019375	234	8	0.00816735	galactolipid biosynthetic process
IR1	GO:0080040	4	2	0.036102	positive regulation of cellular response to phosphate starvation
IR1	GO:0006817	52	4	0.0362395	phosphate ion transport
IR2	GO:0046274	64	4	0.00403188	lignin catabolic process
IR3	GO:0010088	9	3	0.00110479	phloem development
IR4	No Statistically Significant GO Terms
IR5	No Statistically Significant GO Terms
IR6	GO:0009657	201	16	3.74917e-07	plastid organization
IR6	GO:0009773	121	12	3.9385e-06	photosynthetic electron transport in photosystem I
IR6	GO:0010114	252	15	5.96275e-05	response to red light
IR6	GO:0015979	452	20	7.26152e-05	photosynthesis
IR6	GO:0010207	372	18	8.01724e-05	photosystem II assembly
IR6	GO:0010218	251	14	0.00033405	response to far red light
IR6	GO:0009637	269	14	0.000755028	response to blue light
IR6	GO:0019684	320	15	0.00119158	photosynthesis, light reaction
IR6	GO:0019344	459	18	0.00158769	cysteine biosynthetic process
IR6	GO:0043900	264	13	0.00315738	regulation of multi-organism process
IR6	GO:0006364	532	19	0.00327916	rRNA processing
IR6	GO:0009595	278	13	0.00546508	detection of biotic stimulus
IR6	GO:0006468	2386	7	0.00846724	protein phosphorylation
IR7	GO:0009657	201	9	0.00193655	plastid organization
IR7	GO:0007172	3	2	0.0327392	signal complex assembly
IR8	GO:0002679	420	15	0.0201159	respiratory burst involved in defense response

## Sheet: Root_DAS_GO4Heatmaps
Supplemental File S3f: Significantly overrepresented gene ontology (GO) bioloical process (BP) terms corresponding to heatmap clusters in Figure 3C (roots)
Heatmap Cluster	Significant Biological Process GO ID	Genome Count	Expressed Count	Corrected P-value	GO BP Description
DR1	No Statistically Significant GO Terms
DR2	No Statistically Significant GO Terms
DR3	GO:0001510	418	32	2.39528e-15	RNA methylation
DR3	GO:0006412	763	38	2.74782e-12	translation
DR3	GO:0042254	264	17	2.0621e-06	ribosome biogenesis
DR3	GO:0006626	235	14	0.000124071	protein targeting to mitochondrion
DR3	GO:0009220	315	15	0.000796045	pyrimidine ribonucleotide biosynthetic process
DR3	GO:0006164	75	7	0.0074	purine nucleotide biosynthetic process
DR4	GO:0006888	311	16	0.0439931	ER to Golgi vesicle-mediated transport
DR4	GO:0006412	763	1	0.0498791	translation
DR5	GO:0001510	418	45	9.5002e-23	RNA methylation
DR5	GO:0006412	763	52	2.3277e-17	translation
DR5	GO:0009220	315	24	2.67778e-08	pyrimidine ribonucleotide biosynthetic process
DR5	GO:0042254	264	20	1.19155e-06	ribosome biogenesis
DR5	GO:0034968	258	14	0.0145471	histone lysine methylation
DR6	No Statistically Significant GO Terms
DR7	GO:0006412	763	5	7.33003e-10	translation
DR7	GO:0009909	744	6	1.44983e-08	regulation of flower development
DR7	GO:0001510	418	1	4.10509e-06	RNA methylation
DR7	GO:0009963	300	43	1.00281e-05	positive regulation of flavonoid biosynthetic process
DR7	GO:0010106	237	37	1.06561e-05	cellular response to iron ion starvation
DR7	GO:0009611	1031	102	1.36711e-05	response to wounding
DR7	GO:0008283	388	1	1.8024e-05	cell proliferation
DR7	GO:0009862	688	75	2.0384e-05	systemic acquired resistance, salicylic acid mediated signaling pathway
DR7	GO:0000165	575	66	2.09184e-05	MAPK cascade
DR7	GO:0009863	458	56	2.58884e-05	salicylic acid mediated signaling pathway
DR7	GO:0031348	766	81	2.70263e-05	negative regulation of defense response
DR7	GO:0009805	186	31	3.48159e-05	coumarin biosynthetic process
DR7	GO:0043069	525	61	4.39767e-05	negative regulation of programmed cell death
DR7	GO:0006826	241	36	5.3423e-05	iron ion transport
DR7	GO:0010363	1019	98	9.11112e-05	regulation of plant-type hypersensitive response
DR7	GO:0051567	443	3	0.000100094	histone H3-K9 methylation
DR7	GO:0009697	653	70	0.000111856	salicylic acid biosynthetic process
DR7	GO:0006833	451	54	0.000118647	water transport
DR7	GO:0006612	1020	98	0.000127978	protein targeting to membrane
DR7	GO:0071281	78	18	0.000184521	cellular response to iron ion
DR7	GO:0055114	2341	187	0.000383668	oxidation-reduction process
DR7	GO:0043900	264	36	0.000531496	regulation of multi-organism process
DR7	GO:0009595	278	37	0.000868862	detection of biotic stimulus
DR7	GO:0009867	800	77	0.00256529	jasmonic acid mediated signaling pathway
DR7	GO:0006212	7	5	0.0104803	uracil catabolic process
DR7	GO:0006260	270	1	0.0113969	DNA replication
DR7	GO:0051726	345	3	0.0147067	regulation of cell cycle
DR7	GO:0009744	531	54	0.0152743	response to sucrose stimulus
DR7	GO:0009813	218	29	0.0161117	flavonoid biosynthetic process
DR7	GO:0045893	1080	29	0.0172409	positive regulation of transcription, DNA-dependent
DR7	GO:0010200	1135	97	0.0208147	response to chitin
DR7	GO:0045087	274	33	0.0263663	innate immune response
DR7	GO:0009793	1180	34	0.03087	embryo development ending in seed dormancy
DR7	GO:0030968	501	51	0.0311018	endoplasmic reticulum unfolded protein response
DR7	GO:0007154	186	25	0.035459	cell communication
DR7	GO:0043562	13	6	0.0366994	cellular response to nitrogen levels
DR7	GO:0010310	535	53	0.0391043	regulation of hydrogen peroxide metabolic process
DR7	GO:0006306	421	6	0.0407298	DNA methylation
DR7	GO:0009827	322	3	0.0410425	plant-type cell wall modification
DR8	GO:0006412	763	211	1.46512e-118	translation
DR8	GO:0001510	418	124	6.21556e-73	RNA methylation
DR8	GO:0042254	264	91	1.30723e-59	ribosome biogenesis
DR8	GO:0010075	450	56	1.12714e-12	regulation of meristem growth
DR8	GO:0009664	337	46	1.22887e-11	plant-type cell wall organization
DR8	GO:0009220	315	43	8.68643e-11	pyrimidine ribonucleotide biosynthetic process
DR8	GO:0006626	235	34	6.11339e-09	protein targeting to mitochondrion
DR8	GO:0006334	128	24	2.99438e-08	nucleosome assembly
DR8	GO:0010088	9	7	2.36654e-06	phloem development
DR8	GO:0080165	9	7	2.36654e-06	callose deposition in phloem sieve plate
DR8	GO:0006414	81	17	3.52313e-06	translational elongation
DR8	GO:0042545	266	31	1.07115e-05	cell wall modification
DR8	GO:0010089	225	25	0.000650073	xylem development
DR8	GO:0008283	388	35	0.000751246	cell proliferation
DR8	GO:0006952	1116	13	0.000883785	defense response
DR8	GO:0000280	93	15	0.00105794	nuclear division
DR8	GO:0016048	4	4	0.00151518	detection of temperature stimulus
DR8	GO:0009627	751	6	0.00156761	systemic acquired resistance
DR8	GO:0048193	457	1	0.00162621	Golgi vesicle transport
DR8	GO:0042274	19	7	0.00241033	ribosomal small subunit biogenesis
DR8	GO:0034968	258	26	0.00250081	histone lysine methylation
DR8	GO:0009738	634	4	0.00255086	abscisic acid mediated signaling pathway
DR8	GO:0010073	198	22	0.00292628	meristem maintenance
DR8	GO:0007169	348	31	0.00397475	transmembrane receptor protein tyrosine kinase signaling pathway
DR8	GO:0009611	1031	13	0.00643744	response to wounding
DR8	GO:0007000	59	11	0.00659247	nucleolus organization
DR8	GO:0051567	443	36	0.00720592	histone H3-K9 methylation
DR8	GO:0009165	201	21	0.0125572	nucleotide biosynthetic process
DR8	GO:0010067	25	7	0.0190173	procambium histogenesis
DR8	GO:0031348	766	8	0.0203785	negative regulation of defense response
DR8	GO:0006407	11	5	0.0209525	rRNA export from nucleus
DR8	GO:0009867	800	9	0.0214087	jasmonic acid mediated signaling pathway
DR8	GO:0006606	243	23	0.0249528	protein import into nucleus
DR8	GO:0010200	1135	17	0.0260118	response to chitin
DR8	GO:0007005	27	7	0.0329817	mitochondrion organization
DR8	GO:0000028	12	5	0.0348499	ribosomal small subunit assembly
DR8	GO:0071731	3	3	0.042201	response to nitric oxide
DR8	GO:0009862	688	7	0.0451614	systemic acquired resistance, salicylic acid mediated signaling pathway
DR9	GO:0019375	234	12	0.0235541	galactolipid biosynthetic process
