# Supplementary material for: Coupling VIGS with Short- and Long-Term Stress Exposure to Understand the Fiskeby III Iron Deficiency Stress Response
Source: Int J Mol Sci. 2022 Dec 30;24(1):647. doi: 10.3390/ijms24010647 (PMC9820625; doi:10.3390/ijms24010647)
Supplement: Supplementary file 1 [file ijms-24-00647-s001.zip › ORourke_Fisk_IJMS_92022_Supp 2/ST4 IRON_Leaf_DEGs.xlsx]

## Sheet: Sheet1
Supplemental Table S4. Differentially expressed genes (DEGs) identified by comparing +Fe vs -Fe treated plants (leaf tissues). All DEGs from these analyses are represented, though not all genes are differentially expressed in all comparisons made. Genes are listed in the order of the heatmap in Figure3 B (leaf). Gene IDs correspond to the Williams82 Gmax version 4 genome. (1) HeatMap clusters cor…
HeatMap Cluster (1)	HeatMap Cluster Color	Order Within Cluster	Overall Heatmap order	GeneID (2)		Log2 EV1D [12]	Log2 EV7D [62]	Log2 17001D [12]	Log2 17007D [12]		DE EV1D [12]	DE EV7D [62]	DE 17001D [12]	DE 17007D [12]		Gmax_508_Wm82.a4.v1 Locus (2)	Length of Primary Predicted Protein (AA)	Top Uniref100 Viridaeplantae Hit 3)	Best HSP Evalue (E<10-6)	Best HSP Percent Coverage	Top Most Descriptive Uniref100 Viridaeplantae Hit 4)	Best HSP Evalue (E<10-6)	Best HSP Percent Coverage	Top Arabidopsis (TAIR10) BLASTP Hit (5)	Best HSP Evalue (E<10-10)	Best HSP Percent Coverage	GO Biological Process IDs (6)	GO Biological Process Descriptions	GO Molecular Function IDs (7)	GO Molecular Function Descriptions	GO Cellular Component IDs (8)	GO Cellular Component Descriptions	PFAM IDs (9)	PFAM Names	Alternative TAIR10 IDs 10)	Top NCBI_RefSeq BLASTN Hit (11)	Best HSP Evalue (E<10-6)
IL1	Orange	1	1	Glyma.14G085600		3.95563	0.439665	2.55324	-1.22973		1					Glyma.14g085600	187	UniRef100_A0A0R0GB30 Uncharacterized protein n=1 Tax=Glycine max TaxID=3847 RepID=A0A0R0GB30_SOYBN	2e-111	87.17	UniRef100_A0A0B2QLX8 Cysteine proteinase RD21a n=1 Tax=Glycine soja TaxID=3848 RepID=A0A0B2QLX8_GLYSO	4e-110	87.17	AT1G47128.1 | Symbols: RD21, RD21A | Granulin repeat cysteine protease family protein | chr1:17283139-17285609 REVERSE LENGTH=462	5e-45	82.35	GO:0006508 GO:0009414 GO:0050832 GO:0051603	proteolysis; response to water deprivation; defense response to fungus; proteolysis involved in cellular protein catabolic process;	GO:0004197 GO:0005515 GO:0008233 GO:0008234	cysteine-type endopeptidase activity; protein binding; peptidase activity; cysteine-type peptidase activity;	GO:0000932 GO:0005576 GO:0005615 GO:0005634 GO:0005764 GO:0005773 GO:0005794 GO:0009506 GO:0010494 GO:0048046 GO:0099503	P-body; extracellular region; extracellular space; nucleus; lysosome; vacuole; Golgi apparatus; plasmodesma; cytoplasmic stress granule; apoplast; secretory vesicle	PF08246	Inhibitor_I29;	AT1G47128|RD21|RD21A|responsive to dehydration 21|responsive to dehydration 21A|F2G19.31|F2G19_31	XM_041009336.1	0
IL1	Orange	2	2	Glyma.11G034000		2.02836	-1.4842	1.28156	-1.60948		1					Glyma.11g034000	250	UniRef100_G2XKY2 Aquaporin TIP2-3 isoform A n=2 Tax=Soja TaxID=1462606 RepID=G2XKY2_GLYSO	6e-170	99.6	UniRef100_G2XKY2 Aquaporin TIP2-3 isoform A n=2 Tax=Soja TaxID=1462606 RepID=G2XKY2_GLYSO	6e-170	99.6	AT5G47450.1 | Symbols: ATTIP2;3, TIP2;3, DELTA-TIP3 | tonoplast intrinsic protein 2;3 | chr5:19248509-19249466 REVERSE LENGTH=250	1e-133	98.4	GO:0009651	response to salt stress;	GO:0008519 GO:0015200 GO:0015250	ammonium transmembrane transporter activity; methylammonium transmembrane transporter activity; water channel activity;	GO:0009705 GO:0016021 GO:0042807	plant-type vacuole membrane; integral component of membrane; central vacuole	PF00230	MIP;	AT5G47450	NM_001251409.3	0
IL1	Orange	3	3	Glyma.09G035400		0.699063	-0.958507	0.858552	-2.79172					1		Glyma.09g035400	726	UniRef100_I1L0Q6 Uncharacterized protein n=3 Tax=Soja TaxID=1462606 RepID=I1L0Q6_SOYBN	0	99.86	UniRef100_A0A1S3TCV9 serine/threonine-protein kinase STY17 isoform X1 n=1 Tax=Vigna radiata var. radiata TaxID=3916 RepID=A0A1S3TCV9_VIGRR	0	99.04	AT3G06620.1 | Symbols: | PAS domain-containing protein tyrosine kinase family protein | chr3:2062833-2067138 REVERSE LENGTH=773	0	97.93	GO:0006355 GO:0006468	regulation of transcription, DNA-templated; protein phosphorylation;	GO:0004674 GO:0004712 GO:0005524	protein serine/threonine kinase activity; protein serine/threonine/tyrosine kinase activity; ATP binding;	GO:0005737	cytoplasm	PF00989 PF07714	PAS; Pkinase_Tyr;	AT3G06620|F5E6.5|F5E6_5	XM_003534765.5	0
IL1	Orange	4	4	Glyma.17G018800		-0.236117	-1.69755	2.41681	-1.09236				1			Glyma.17g018800	529	UniRef100_K7MJI4 Mitogen-activated protein kinase n=3 Tax=Soja TaxID=1462606 RepID=K7MJI4_SOYBN	0	99.81	UniRef100_K7MJI4 Mitogen-activated protein kinase n=3 Tax=Soja TaxID=1462606 RepID=K7MJI4_SOYBN	0	99.81	AT5G19010.1 | Symbols: MPK16 | mitogen-activated protein kinase 16 | chr5:6345096-6347676 REVERSE LENGTH=567	0	89.41	GO:0007165 GO:0010468 GO:0035556	signal transduction; regulation of gene expression; intracellular signal transduction;	GO:0004707 GO:0005524	MAP kinase activity; ATP binding;	GO:0005634 GO:0005737 GO:0005773 GO:0005886	nucleus; cytoplasm; vacuole; plasma membrane	PF06293	Kdo;	AT5G19010|MPK16|mitogen-activated protein kinase 16|T16G12.50|T16G12_50	XM_014769892.3	0
IL1	Orange	5	5	Glyma.13G294000		-0.5679	-0.811295	5.35937	-2.13833				1			Glyma.13g294000	280	UniRef100_I1M3P6 NAC domain-containing protein n=2 Tax=Soja TaxID=1462606 RepID=I1M3P6_SOYBN	0	99.64	UniRef100_I1M3P6 NAC domain-containing protein n=2 Tax=Soja TaxID=1462606 RepID=I1M3P6_SOYBN	0	99.64	AT4G28500.1 | Symbols: ANAC073, SND2, NAC073 | NAC domain containing protein 73 | chr4:14083014-14084266 FORWARD LENGTH=305	5e-116	91.43	GO:0006355 GO:0045893 GO:2000652	regulation of transcription, DNA-templated; positive regulation of transcription, DNA-templated; regulation of secondary cell wall biogenesis;	GO:0003700 GO:0005515 GO:0043565 GO:0044212	DNA-binding transcription factor activity; protein binding; sequence-specific DNA binding; transcription regulatory region DNA binding;	GO:0005634	nucleus	PF02365	NAM;	AT4G28500|ANAC073|SND2|NAC073|NAC domain containing protein 73|SECONDARY WALL-ASSOCIATED NAC DOMAIN PROTEIN 2|F20O9.190|F20O9_190	XM_006594769.4	0
IL1	Orange	6	6	Glyma.01G227500		-0.710626	-3.27163	0.282561	-0.55082			1				Glyma.01g227500	941	UniRef100_A0A0R0LFK6 Uncharacterized protein n=2 Tax=Soja TaxID=1462606 RepID=A0A0R0LFK6_SOYBN	0	99.89	UniRef100_UPI00098DB959 uncharacterized protein LOC109810841 isoform X2 n=1 Tax=Cajanus cajan TaxID=3821 RepID=UPI00098DB959	0	99.89	NA	NA	NA	NA	NA	NA	NA	NA	NA	NA	NA	NA	XM_006573754.4	0
IL1	Orange	7	7	Glyma.08G058400		-0.697051	-6.91906	1.56773	-0.63524			1				Glyma.08g058400	487	UniRef100_I1KQP5 DAGKc domain-containing protein n=1 Tax=Glycine max TaxID=3847 RepID=I1KQP5_SOYBN	0	99.79	UniRef100_I1KQP5 DAGKc domain-containing protein n=1 Tax=Glycine max TaxID=3847 RepID=I1KQP5_SOYBN	0	99.79	AT4G21540.1 | Symbols: SPHK1 | sphingosine kinase 1 | chr4:11459609-11462356 FORWARD LENGTH=485	0	98.56	GO:0006665 GO:0009737 GO:0009845 GO:0071215	sphingolipid metabolic process; response to abscisic acid; seed germination; cellular response to abscisic acid stimulus;	GO:0003951 GO:0005524 GO:0008481 GO:0017050	NAD+ kinase activity; ATP binding; sphinganine kinase activity; D-erythro-sphingosine kinase activity;	GO:0005634 GO:0005773 GO:0009507 GO:0009705	nucleus; vacuole; chloroplast; plant-type vacuole membrane	PF00781	DAGK_cat;	AT4G21540|SPHK1|sphingosine kinase 1|F18E5.160|F18E5_160	XM_003530938.5	0
IL1	Orange	8	8	Glyma.11G097000		-0.683305	-4.46913	0.980443	-0.553145			1				Glyma.11g097000	514	UniRef100_A0A445HZE7 Lysine histidine transporter-like 8 isoform A n=1 Tax=Glycine soja TaxID=3848 RepID=A0A445HZE7_GLYSO	0	99.81	UniRef100_A0A445HZE7 Lysine histidine transporter-like 8 isoform A n=1 Tax=Glycine soja TaxID=3848 RepID=A0A445HZE7_GLYSO	0	99.81	AT1G47670.1 | Symbols: | Transmembrane amino acid transporter family protein | chr1:17536834-17539486 REVERSE LENGTH=519	3e-152	88.13	GO:0003333	amino acid transmembrane transport;	GO:0015171	amino acid transmembrane transporter activity;	GO:0005886 GO:0016021	plasma membrane; integral component of membrane	PF01490	Aa_trans;	AT1G47670|F16N3.4|F16N3_4	XM_006590719.3	0
IL1	Orange	9	9	Glyma.03G225000		-1.24715	-2.90497	-0.404883	-0.982901			1				Glyma.03g225000	518	UniRef100_K7KGH2 BHLH domain-containing protein n=1 Tax=Glycine max TaxID=3847 RepID=K7KGH2_SOYBN	0	99.81	UniRef100_K7KGH2 BHLH domain-containing protein n=1 Tax=Glycine max TaxID=3847 RepID=K7KGH2_SOYBN	0	99.81	AT1G09530.1 | Symbols: PIF3, POC1, PAP3 | phytochrome interacting factor 3 | chr1:3077216-3079367 FORWARD LENGTH=524	9e-28	21.81	GO:0006355 GO:0007165 GO:0009585 GO:0009639 GO:0009704 GO:0009740 GO:0010017 GO:0031539	regulation of transcription, DNA-templated; signal transduction; red, far-red light phototransduction; response to red or far red light; de-etiolation; gibberellic acid mediated signaling pathway; red or far-red light signaling pathway; positive regulation of anthocyanin metabolic process;	GO:0000976 GO:0003677 GO:0003700 GO:0005515 GO:0042802 GO:0044212 GO:0046983	transcription regulatory region sequence-specific DNA binding; DNA binding; DNA-binding transcription factor activity; protein binding; identical protein binding; transcription regulatory region DNA binding; protein dimerization activity;	GO:0005634	nucleus	PF00010	HLH;	AT1G09530|PIF3|POC1|PAP3|phytochrome interacting factor 3|PHOTOCURRENT 1|PHYTOCHROME-ASSOCIATED PROTEIN 3|F14J9.19|F14J9_19|PHYTOCHROME INTERACTING FACTOR 3|PAP3	XM_003520728.4	0
IL1	Orange	10	10	Glyma.16G078800		-0.945341	-4.11831	0.534481	0.518276			1				Glyma.16g078800	1012	UniRef100_I1MM19 Protein kinase domain-containing protein n=1 Tax=Glycine max TaxID=3847 RepID=I1MM19_SOYBN	0	99.9	UniRef100_I1MM19 Protein kinase domain-containing protein n=1 Tax=Glycine max TaxID=3847 RepID=I1MM19_SOYBN	0	99.9	AT5G25930.1 | Symbols: | Protein kinase family protein with leucine-rich repeat domain | chr5:9050880-9053978 FORWARD LENGTH=1005	0	93.87	GO:0006468 GO:0009755	protein phosphorylation; hormone-mediated signaling pathway;	GO:0004674 GO:0005515 GO:0005524 GO:0016301	protein serine/threonine kinase activity; protein binding; ATP binding; kinase activity;	GO:0005886 GO:0016021	plasma membrane; integral component of membrane	PF08263 PF00560 PF00069	LRRNT_2; LRR_1; Pkinase;	AT5G25930|F18A17.4	XM_003548547.4	0
IL1	Orange	11	11	Glyma.10G139800		0.228682	-4.08008	1.08122	-0.064747			1				Glyma.10g139800	221	UniRef100_C7S8D1 Germin-like protein n=1 Tax=Glycine max TaxID=3847 RepID=C7S8D1_SOYBN	8e-156	99.55	UniRef100_C7S8D1 Germin-like protein n=1 Tax=Glycine max TaxID=3847 RepID=C7S8D1_SOYBN	8e-156	99.55	AT3G62020.1 | Symbols: GLP10 | germin-like protein 10 | chr3:22971443-22972192 REVERSE LENGTH=220	6e-104	90.05	GO:0006950 GO:0010497 GO:2000280	response to stress; plasmodesmata-mediated intercellular transport; regulation of root development;	GO:0030145 GO:0045735	manganese ion binding; nutrient reservoir activity;	GO:0005576 GO:0005618 GO:0009505 GO:0009506 GO:0048046	extracellular region; cell wall; plant-type cell wall; plasmodesma; apoplast	PF07883	Cupin_2;	AT3G62020|GLP10|germin-like protein 10|F21F14.190	NM_001254649.1	0
IL1	Orange	12	12	Glyma.04G035100		-0.30617	-4.23338	0.393499	-0.623914			1				Glyma.04g035100	713	UniRef100_K7KHW4 Protein kinase domain-containing protein n=1 Tax=Glycine max TaxID=3847 RepID=K7KHW4_SOYBN	0	99.86	UniRef100_K7KHW4 Protein kinase domain-containing protein n=1 Tax=Glycine max TaxID=3847 RepID=K7KHW4_SOYBN	0	99.86	AT2G23450.2 | Symbols: | Protein kinase superfamily protein | chr2:9988926-9991244 REVERSE LENGTH=708	0	99.02	GO:0006468 GO:0007166 GO:0016310	protein phosphorylation; cell surface receptor signaling pathway; phosphorylation;	GO:0004674 GO:0005524 GO:0016301	protein serine/threonine kinase activity; ATP binding; kinase activity;	GO:0005886 GO:0016021	plasma membrane; integral component of membrane	PF00069	Pkinase;	AT2G23450|F26B6.10|F26B6_10	XM_003523837.5	0
IL1	Orange	13	13	Glyma.13G340500		-0.357224	-4.24648	0.530659	-0.499951			1				Glyma.13g340500	396	UniRef100_K7M3H5 Uncharacterized protein n=1 Tax=Glycine max TaxID=3847 RepID=K7M3H5_SOYBN	0	99.75	UniRef100_A0A445IE08 ADP,ATP carrier protein, mitochondrial isoform A n=1 Tax=Glycine soja TaxID=3848 RepID=A0A445IE08_GLYSO	0	99.75	AT5G13490.1 | Symbols: AAC2 | ADP/ATP carrier 2 | chr5:4336034-4337379 FORWARD LENGTH=385	0	99.49	GO:0015865 GO:0055085	purine nucleotide transport; transmembrane transport;	GO:0005471 GO:0005507 GO:0005515	ATP:ADP antiporter activity; copper ion binding; protein binding;	GO:0005739 GO:0005740 GO:0005743 GO:0005774 GO:0009536 GO:0009941 GO:0016021	mitochondrion; mitochondrial envelope; mitochondrial inner membrane; vacuolar membrane; plastid; chloroplast envelope; integral component of membrane	PF00153	Mito_carr;	AT5G13490|AAC2|ADP/ATP carrier 2|T6I14.20|T6I14_20	XM_041008551.1	0
IL1	Orange	14	14	Glyma.16G017200		0.327155	-6.73559	1.2713	-0.262964			1				Glyma.16g017200	213	UniRef100_A0A445GCY6 Soluble inorganic pyrophosphatase 1 isoform A n=2 Tax=Glycine soja TaxID=3848 RepID=A0A445GCY6_GLYSO	5e-155	99.53	UniRef100_A0A445GCY6 Soluble inorganic pyrophosphatase 1 isoform A n=2 Tax=Glycine soja TaxID=3848 RepID=A0A445GCY6_GLYSO	5e-155	99.53	AT1G01050.1 | Symbols: AtPPa1, PPa1 | pyrophosphorylase 1 | chr1:31382-32670 REVERSE LENGTH=212	5e-144	99.53	GO:0005985 GO:0006796 GO:0019915 GO:0042546 GO:2000904	sucrose metabolic process; phosphate-containing compound metabolic process; lipid storage; cell wall biogenesis; regulation of starch metabolic process;	GO:0000287 GO:0004427	magnesium ion binding; inorganic diphosphatase activity;	GO:0005634 GO:0005654 GO:0005737 GO:0005829	nucleus; nucleoplasm; cytoplasm; cytosol	PF00719	Pyrophosphatase;	AT1G01050|AtPPa1|PPa1|pyrophosphorylase 1|T25K16.5|T25K16_5	XM_041010716.1	0
IL1	Orange	15	15	Glyma.19G008500		0.737814	-3.18673	1.62155	1.05512			1				Glyma.19g008500	321	UniRef100_A0A0B2QQ27 2-methylene-furan-3-one reductase n=2 Tax=Soja TaxID=1462606 RepID=A0A0B2QQ27_GLYSO	0	99.69	UniRef100_A0A0B2QQ27 2-methylene-furan-3-one reductase n=2 Tax=Soja TaxID=1462606 RepID=A0A0B2QQ27_GLYSO	0	99.69	AT1G23740.1 | Symbols: | Oxidoreductase, zinc-binding dehydrogenase family protein | chr1:8398245-8399656 REVERSE LENGTH=386	1e-149	98.44	GO:0009409 GO:0055114	response to cold; oxidation-reduction process;	GO:0008270 GO:0035671 GO:0035798	zinc ion binding; enone reductase activity; 2-alkenal reductase (NADP+) activity;	GO:0005634 GO:0009507 GO:0009570 GO:0009579 GO:0009941 GO:0010319 GO:0048046	nucleus; chloroplast; chloroplast stroma; thylakoid; chloroplast envelope; stromule; apoplast	PF08240 PF13602	ADH_N; ADH_zinc_N_2;	AT1G23740|AOR|alkenal/one oxidoreductase|F5O8.29|F5O8_29	XM_003553802.5	0
IL1	Orange	16	16	Glyma.15G156200		-1.02971	-4.64125	-0.210576	-0.718279			1				Glyma.15g156200	494	UniRef100_I1MGT5 Carboxypeptidase n=1 Tax=Glycine max TaxID=3847 RepID=I1MGT5_SOYBN	0	99.8	UniRef100_I1MGT5 Carboxypeptidase n=1 Tax=Glycine max TaxID=3847 RepID=I1MGT5_SOYBN	0	99.8	AT3G10410.1 | Symbols: SCPL49, CPY | SERINE CARBOXYPEPTIDASE-LIKE 49 | chr3:3235518-3238063 REVERSE LENGTH=516	0	97.98	GO:0051603	proteolysis involved in cellular protein catabolic process;	GO:0004185	serine-type carboxypeptidase activity;	GO:0005576 GO:0005773 GO:0005829	extracellular region; vacuole; cytosol	PF00450	Peptidase_S10;	AT3G10410|SCPL49|CPY|SERINE CARBOXYPEPTIDASE-LIKE 49|CARBOXYPEPTIDASE Y|F13M14.32	XM_003546338.5	0
IL1	Orange	17	17	Glyma.13G109700		0.263034	-4.64026	0.646219	-0.285253			1				Glyma.13g109700	399	UniRef100_A0A0B2PK07 12-oxophytodienoate reductase 3 n=2 Tax=Soja TaxID=1462606 RepID=A0A0B2PK07_GLYSO	0	99.75	UniRef100_A0A0B2PK07 12-oxophytodienoate reductase 3 n=2 Tax=Soja TaxID=1462606 RepID=A0A0B2PK07_GLYSO	0	99.75	AT2G06050.2 | Symbols: OPR3 | oxophytodienoate-reductase 3 | chr2:2359240-2361971 REVERSE LENGTH=391	0	95.74	GO:0009611 GO:0009620 GO:0009695 GO:0010193 GO:0031408 GO:0048443 GO:0055114	response to wounding; response to fungus; jasmonic acid biosynthetic process; response to ozone; oxylipin biosynthetic process; stamen development; oxidation-reduction process;	GO:0010181 GO:0016491 GO:0016629	FMN binding; oxidoreductase activity; 12-oxophytodienoate reductase activity;	GO:0005777	peroxisome	PF00724	Oxidored_FMN;	AT2G06050|OPR3|DDE1|AtOPR3|oxophytodienoate-reductase 3|DELAYED DEHISCENCE 1|F5K7.19|F5K7_19|12-OXO-PHYTODIENOATE REDUCTASE|12-OXOPHYTODIENOATE-10,11-REDUCTASE	NM_001354842.1	0
IL1	Orange	18	18	Glyma.13G186700		0.552222	-6.48924	0.760519	-0.311791			1				Glyma.13g186700	489	UniRef100_A0A0B2PRY1 Protein ZINC INDUCED FACILITATOR-LIKE 1 n=2 Tax=Soja TaxID=1462606 RepID=A0A0B2PRY1_GLYSO	0	99.8	UniRef100_A0A0B2PRY1 Protein ZINC INDUCED FACILITATOR-LIKE 1 n=2 Tax=Soja TaxID=1462606 RepID=A0A0B2PRY1_GLYSO	0	99.8	AT5G13750.1 | Symbols: ZIFL1 | zinc induced facilitator-like 1 | chr5:4438318-4441289 FORWARD LENGTH=478	0	98.36	GO:0009414 GO:0009630 GO:0010540 GO:0048364 GO:0080167 GO:0090333	response to water deprivation; gravitropism; basipetal auxin transport; root development; response to karrikin; regulation of stomatal closure;	GO:0022821	potassium ion antiporter activity;	GO:0005886 GO:0009705 GO:0016021	plasma membrane; plant-type vacuole membrane; integral component of membrane	PF00083	Sugar_tr;	AT5G13750|ZIFL1|zinc induced facilitator-like 1|MXE10.2|MXE10_2	XM_006594278.3	0
IL1	Orange	19	19	Glyma.11G207000		-0.094261	-3.01543	0.0753916	-0.315507			1				Glyma.11g207000	643	UniRef100_I1LM49 Uncharacterized protein n=3 Tax=Soja TaxID=1462606 RepID=I1LM49_SOYBN	0	99.84	UniRef100_A0A0B2QUD6 Cysteine-rich receptor-like protein kinase 2 n=1 Tax=Glycine soja TaxID=3848 RepID=A0A0B2QUD6_GLYSO	0	99.84	AT1G70520.1 | Symbols: CRK2 | cysteine-rich RLK (RECEPTOR-like protein kinase) 2 | chr1:26584888-26587334 REVERSE LENGTH=649	4e-127	95.96	GO:0010193 GO:0046777 GO:0072593	response to ozone; protein autophosphorylation; reactive oxygen species metabolic process;	GO:0004674 GO:0005515 GO:0005524 GO:0016301	protein serine/threonine kinase activity; protein binding; ATP binding; kinase activity;	GO:0005886 GO:0009506 GO:0016021	plasma membrane; plasmodesma; integral component of membrane	PF01657 PF00069	Stress-antifung; Pkinase;	AT1G70520|CRK2|ASG6|cysteine-rich RLK (RECEPTOR-like protein kinase) 2|ALTERED SEED GERMINATION 6|F24J13.9|F24J13_9	NM_001248662.2	0
IL1	Orange	20	20	Glyma.05G203000		0.896369	-5.90404	1.14662	0.246681			1				Glyma.05g203000	434	UniRef100_A0A445KR59 Omega-hydroxypalmitate O-feruloyl transferase isoform A n=2 Tax=Soja TaxID=1462606 RepID=A0A445KR59_GLYSO	0	99.77	UniRef100_A0A445KR59 Omega-hydroxypalmitate O-feruloyl transferase isoform A n=2 Tax=Soja TaxID=1462606 RepID=A0A445KR59_GLYSO	0	99.77	AT5G41040.1 | Symbols: | HXXXD-type acyl-transferase family protein | chr5:16431448-16433086 FORWARD LENGTH=457	0	98.85	GO:0010345 GO:0052325	suberin biosynthetic process; cell wall pectin biosynthetic process;	GO:0050734 GO:0102406	hydroxycinnamoyltransferase activity; omega-hydroxypalmitate O-sinapoyl transferase activity;	GO:0005737	cytoplasm	PF02458	Transferase;	AT5G41040|RWP1|ASFT|HHT|REDUCED LEVELS OF WALL-BOUND PHENOLICS 1|aliphatic suberin feruloyl-transferase|hydroxycinnamoyl- CoA:&omega;-hydroxyacid O-hydroxycinnamoyltransferase|MEE6.11|MEE6_11	XM_003525373.4	0
IL1	Orange	21	21	Glyma.07G243651		-0.0982538	-7.49757	0.292137	-0.504663			1				Glyma.07g243651	159	UniRef100_P26987 Stress-induced protein SAM22 n=3 Tax=Soja TaxID=1462606 RepID=SAM22_SOYBN	1e-107	99.37	UniRef100_P26987 Stress-induced protein SAM22 n=3 Tax=Soja TaxID=1462606 RepID=SAM22_SOYBN	1e-107	99.37	NA	NA	NA	NA	NA	NA	NA	NA	NA	PF00407	Bet_v_1;	NA	NM_001251131.2	0
IL1	Orange	22	22	Glyma.07G243500		-0.0644205	-8.0899	0.304801	-0.282222			1				Glyma.07g243500	166	UniRef100_I1KMV0 Bet_v_1 domain-containing protein n=1 Tax=Glycine max TaxID=3847 RepID=I1KMV0_SOYBN	2e-113	99.4	UniRef100_I1KMV0 Bet_v_1 domain-containing protein n=1 Tax=Glycine max TaxID=3847 RepID=I1KMV0_SOYBN	2e-113	99.4	NA	NA	NA	NA	NA	NA	NA	NA	NA	PF00407	Bet_v_1;	AT1G24020|MLP423|MLP-like protein 423|T23E23.28|T23E23_28	NM_001251131.2	0
IL1	Orange	23	23	Glyma.16G026500		-0.262239	-1.40084	-0.231358	-0.191099			1				Glyma.16g026500	52	UniRef100_K7MEW3 Uncharacterized protein n=2 Tax=Soja TaxID=1462606 RepID=K7MEW3_SOYBN	4e-29	98.08	UniRef100_UPI0002767E34 succinate dehydrogenase subunit 8, mitochondrial-like n=1 Tax=Solanum pennellii TaxID=28526 RepID=UPI0002767E34	2e-16	98.08	NA	NA	NA	NA	NA	NA	NA	NA	NA	NA	NA	AT2G46390|SDH8|succinate dehydrogenase 8|F11C10.8	NA	NA
IL1	Orange	24	24	Glyma.19G228400		0.321042	-6.27433	0.638039	0.486322			1				Glyma.19g228400	316	UniRef100_I1NBR5 Uncharacterized protein n=2 Tax=Soja TaxID=1462606 RepID=I1NBR5_SOYBN	0	99.68	UniRef100_A0A151TW62 Nicotianamine synthase n=1 Tax=Cajanus cajan TaxID=3821 RepID=A0A151TW62_CAJCA	0	99.68	AT5G56080.1 | Symbols: ATNAS2, NAS2 | nicotianamine synthase 2 | chr5:22711402-22712364 REVERSE LENGTH=320	4e-138	98.73	GO:0009555 GO:0009860 GO:0010043 GO:0010233 GO:0030418	pollen development; pollen tube growth; response to zinc ion; phloem transport; nicotianamine biosynthetic process;	GO:0030410	nicotianamine synthase activity;	NA	NA	PF03059	NAS;	AT5G56080|ATNAS2|NAS2|ARABIDOPSIS THALIANA NICOTIANAMINE SYNTHASE 2|nicotianamine synthase 2|MDA7.14|MDA7_14|AtNAS2	XM_003554570.4	0
IL1	Orange	25	25	Glyma.11G126500		0.0357602	-1.78951	0.473978	-0.429072			1				Glyma.11g126500	444	UniRef100_A0A0B2PAG4 F-box protein SKIP16 n=2 Tax=Soja TaxID=1462606 RepID=A0A0B2PAG4_GLYSO	0	99.77	UniRef100_A0A0B2PAG4 F-box protein SKIP16 n=2 Tax=Soja TaxID=1462606 RepID=A0A0B2PAG4_GLYSO	0	99.77	AT1G06110.1 | Symbols: SKIP16 | SKP1/ASK-interacting protein 16 | chr1:1853237-1854938 REVERSE LENGTH=436	0	99.77	GO:0016567	protein ubiquitination;	GO:0005515	protein binding;	GO:0005634 GO:0019005	nucleus; SCF ubiquitin ligase complex	PF09346 PF04379	SMI1_KNR4; DUF525;	AT1G06110|SKIP16|SKP1/ASK-interacting protein 16|T21E18.16|T21E18_16	NM_001255441.2	0
IL1	Orange	26	26	Glyma.05G057800		0.378247	-3.27771	1.45384	-0.277522			1				Glyma.05g057800	132	UniRef100_C6SVJ1 Proline-rich protein n=2 Tax=Soja TaxID=1462606 RepID=C6SVJ1_SOYBN	3e-85	99.24	UniRef100_C6SVJ1 Proline-rich protein n=2 Tax=Soja TaxID=1462606 RepID=C6SVJ1_SOYBN	3e-85	99.24	AT2G45180.1 | Symbols: | Bifunctional inhibitor/lipid-transfer protein/seed storage 2S albumin superfamily protein | chr2:18626377-18626781 FORWARD LENGTH=134	7e-46	98.48	NA	NA	NA	NA	GO:0005576 GO:0009535	extracellular region; chloroplast thylakoid membrane	PF00234	Tryp_alpha_amyl;	AT2G45180	NM_001251532.2	0
IL1	Orange	27	27	Glyma.12G172500		-0.101045	-2.73716	0.399012	-0.763076			1				Glyma.12g172500	288	UniRef100_A0A0B2PP83 Aquaporin PIP2-7 n=3 Tax=Soja TaxID=1462606 RepID=A0A0B2PP83_GLYSO	0	99.65	UniRef100_A0A0B2PP83 Aquaporin PIP2-7 n=3 Tax=Soja TaxID=1462606 RepID=A0A0B2PP83_GLYSO	0	99.65	AT2G37170.1 | Symbols: PIP2B, PIP2;2 | plasma membrane intrinsic protein 2 | chr2:15613624-15614791 REVERSE LENGTH=285	1e-167	98.96	GO:0006833 GO:0009414 GO:0009651 GO:0009737 GO:0055085	water transport; response to water deprivation; response to salt stress; response to abscisic acid; transmembrane transport;	GO:0003729 GO:0015250	mRNA binding; water channel activity;	GO:0005783 GO:0005886 GO:0009506 GO:0016021	endoplasmic reticulum; plasma membrane; plasmodesma; integral component of membrane	PF00230	MIP;	AT2G37170|PIP2B|PIP2;2|plasma membrane intrinsic protein 2|PLASMA MEMBRANE INTRINSIC PROTEIN 2;2|t2n18.7|t2n18_7	NM_001358268.1	0
IL1	Orange	28	28	Glyma.16G175600		-0.0934531	-2.79262	0.305899	-0.859982			1				Glyma.16g175600	475	UniRef100_A6BM07 Isoflavone 7-O-glucosyltransferase 1 n=3 Tax=Soja TaxID=1462606 RepID=I7GT1_SOYBN	0	99.79	UniRef100_A6BM07 Isoflavone 7-O-glucosyltransferase 1 n=3 Tax=Soja TaxID=1462606 RepID=I7GT1_SOYBN	0	99.79	AT3G16520.3 | Symbols: UGT88A1 | UDP-glucosyl transferase 88A1 | chr3:5619355-5620833 REVERSE LENGTH=462	9e-125	98.95	NA	NA	GO:0008194 GO:0016757 GO:0080043 GO:0080044 GO:0080045 GO:0080046	UDP-glycosyltransferase activity; transferase activity, transferring glycosyl groups; quercetin 3-O-glucosyltransferase activity; quercetin 7-O-glucosyltransferase activity; quercetin 3'-O-glucosyltransferase activity; quercetin 4'-O-glucosyltransferase activity;	GO:0005634 GO:0005829 GO:0043231	nucleus; cytosol; intracellular membrane-bounded organelle	PF00201	UDPGT;	AT3G16520	NM_001248232.2	0
IL1	Orange	29	29	Glyma.03G073710		0.323833	-1.68849	0.392075	-0.176229			1				Glyma.03g073710	168	UniRef100_A0A0B2Q787 Universal stress protein A-like protein n=2 Tax=Soja TaxID=1462606 RepID=A0A0B2Q787_GLYSO	7e-117	99.4	UniRef100_A0A0B2Q787 Universal stress protein A-like protein n=2 Tax=Soja TaxID=1462606 RepID=A0A0B2Q787_GLYSO	7e-117	99.4	AT3G53990.1 | Symbols: | Adenine nucleotide alpha hydrolases-like superfamily protein | chr3:19989658-19991019 REVERSE LENGTH=160	3e-89	94.64	GO:0006979 GO:0009408 GO:0009409 GO:0034337 GO:0061077	response to oxidative stress; response to heat; response to cold; RNA folding; chaperone-mediated protein folding;	GO:0003676 GO:0016787	nucleic acid binding; hydrolase activity;	GO:0005634 GO:0005737 GO:0005829 GO:0005886 GO:0009506	nucleus; cytoplasm; cytosol; plasma membrane; plasmodesma	PF00582	Usp;	AT3G53990|AtUSP|Universal stress protein|F5K20.290|F5K20_290	NM_001249207.2	0
IL1	Orange	30	30	Glyma.17G236800		0.526527	-3.59032	0.48841	-0.510226			1				Glyma.17g236800	778	UniRef100_I1MXJ1 Uncharacterized protein n=3 Tax=Soja TaxID=1462606 RepID=I1MXJ1_SOYBN	0	99.87	UniRef100_A0A445H3C5 Subtilisin-like protease SBT1.7 n=1 Tax=Glycine soja TaxID=3848 RepID=A0A445H3C5_GLYSO	0	97.04	AT5G67360.1 | Symbols: ARA12 | Subtilase family protein | chr5:26872192-26874465 REVERSE LENGTH=757	0	95.12	GO:0006508 GO:0010214 GO:0048359 GO:0080001	proteolysis; seed coat development; mucilage metabolic process involved in seed coat development; mucilage extrusion from seed coat;	GO:0004252	serine-type endopeptidase activity;	GO:0005576 GO:0005618 GO:0048046 GO:0099503	extracellular region; cell wall; apoplast; secretory vesicle	PF05922 PF02225 PF00082	Inhibitor_I9; PA; Peptidase_S8;	AT5G67360|ARA12|SBT1.7|Subtilisin-like Serine protease 1.7|K8K14.8|K8K14_8	XM_041011504.1	0
IL1	Orange	31	31	Glyma.16G204500		-0.540169	-6.50217	-0.0146064	-1.95296			1				Glyma.16g204500	144	UniRef100_K7MIR2 Uncharacterized protein n=2 Tax=Soja TaxID=1462606 RepID=K7MIR2_SOYBN	7e-96	99.31	UniRef100_A0A3Q0F8D2 nuclear polyadenylated RNA-binding protein 3-like n=1 Tax=Vigna radiata var. radiata TaxID=3916 RepID=A0A3Q0F8D2_VIGRR	9e-64	99.31	NA	NA	NA	NA	NA	NA	NA	NA	NA	NA	NA	NA	XM_026126024.2	0
IL1	Orange	32	32	Glyma.02G103500		0.203618	-2.39812	0.423813	-0.241094			1				Glyma.02g103500	326	UniRef100_I1JE07 Uncharacterized protein n=4 Tax=Fabaceae TaxID=3803 RepID=I1JE07_SOYBN	0	99.69	UniRef100_A0A445JZV5 Caffeoyl-CoA O-methyltransferase n=2 Tax=Soja TaxID=1462606 RepID=A0A445JZV5_GLYSO	0	84.97	AT4G34050.1 | Symbols: CCoAOMT1 | S-adenosyl-L-methionine-dependent methyltransferases superfamily protein | chr4:16310844-16311973 FORWARD LENGTH=259	6e-167	74.85	GO:0009805 GO:0009809 GO:0032259 GO:0046686	coumarin biosynthetic process; lignin biosynthetic process; methylation; response to cadmium ion;	GO:0008757 GO:0042409 GO:0046872	S-adenosylmethionine-dependent methyltransferase activity; caffeoyl-CoA O-methyltransferase activity; metal ion binding;	GO:0005634 GO:0005829 GO:0005886	nucleus; cytosol; plasma membrane	PF13578	Methyltransf_24;	AT4G34050|CCoAOMT1|caffeoyl coenzyme A O-methyltransferase 1|F28A23.190|F28A23_190	XM_003518653.4	0
IL1	Orange	33	33	Glyma.13G173300		0.486354	-4.58074	0.601981	-0.43049			1				Glyma.13g173300	366	UniRef100_A0A0B2PQS6 Isoflavone 4'-O-methyltransferase n=4 Tax=Soja TaxID=1462606 RepID=A0A0B2PQS6_GLYSO	0	99.73	UniRef100_A0A0B2PQS6 Isoflavone 4'-O-methyltransferase n=4 Tax=Soja TaxID=1462606 RepID=A0A0B2PQS6_GLYSO	0	99.73	AT4G35150.1 | Symbols: | O-methyltransferase family protein | chr4:16726948-16728531 REVERSE LENGTH=325	1e-53	95.36	GO:0008152 GO:0019438 GO:0032259	metabolic process; aromatic compound biosynthetic process; methylation;	GO:0008171 GO:0008757 GO:0046983	O-methyltransferase activity; S-adenosylmethionine-dependent methyltransferase activity; protein dimerization activity;	GO:0005829	cytosol	PF08100 PF00891	Dimerisation; Methyltransf_2;	AT4G35150|T12J5.20|T12J5_20	XM_014765622.3	0
IL1	Orange	34	34	Glyma.19G010001		1.0244	-0.171173	3.82876	2.28315				1			Glyma.19g010001	30	UniRef100_UPI0011D219AA deoxynucleoside triphosphate triphosphohydrolase SAMHD1 homolog n=1 Tax=Syzygium oleosum TaxID=219896 RepID=UPI0011D219AA	5e-11	96.67	UniRef100_UPI0011D219AA deoxynucleoside triphosphate triphosphohydrolase SAMHD1 homolog n=1 Tax=Syzygium oleosum TaxID=219896 RepID=UPI0011D219AA	5e-11	96.67	AT3G01472.1 | Symbols: CPuORF33 | conserved peptide upstream open reading frame 33 | chr3:184155-184241 REVERSE LENGTH=28	2e-13	93.33	NA	NA	NA	NA	NA	NA	NA	NA	AT3G01472	XM_003542650.4	5e-41
IL1	Orange	35	35	Glyma.17G212100		-1.29283	-2.63277	0.0539447	-1.15001			1				Glyma.17g212100	195	UniRef100_A0A0B2RNX0 Adenine phosphoribosyltransferase 2 n=2 Tax=Soja TaxID=1462606 RepID=A0A0B2RNX0_GLYSO	4e-138	99.49	UniRef100_A0A0B2RNX0 Adenine phosphoribosyltransferase 2 n=2 Tax=Soja TaxID=1462606 RepID=A0A0B2RNX0_GLYSO	4e-138	99.49	AT5G11160.1 | Symbols: APT5 | adenine phosphoribosyltransferase 5 | chr5:3550774-3551986 FORWARD LENGTH=191	2e-98	98.46	GO:0006166 GO:0006168 GO:0044209	purine ribonucleoside salvage; adenine salvage; AMP salvage;	GO:0003999	adenine phosphoribosyltransferase activity;	GO:0005737 GO:0005829	cytoplasm; cytosol	PF00156	Pribosyltran;	AT5G11160|APT5|adenine phosphoribosyltransferase 5|F2I11.50|F2I11_50	XM_003550135.5	0
IL1	Orange	36	36	Glyma.12G214100		-0.367748	-3.51502	-0.5436	0.29507			1				Glyma.12g214100	218	UniRef100_D8WJ57 NDR1b protein n=2 Tax=Soja TaxID=1462606 RepID=D8WJ57_SOYBN	9e-159	99.54	UniRef100_D8WJ57 NDR1b protein n=2 Tax=Soja TaxID=1462606 RepID=D8WJ57_SOYBN	9e-159	99.54	AT3G20600.1 | Symbols: NDR1 | Late embryogenesis abundant (LEA) hydroxyproline-rich glycoprotein family | chr3:7194877-7195536 FORWARD LENGTH=219	1e-44	80.73	GO:0006952 GO:0009626 GO:0009814 GO:0009816 GO:0009817 GO:0010942 GO:0042742	defense response; plant-type hypersensitive response; defense response, incompatible interaction; defense response to bacterium, incompatible interaction; defense response to fungus, incompatible interaction; positive regulation of cell death; defense response to bacterium;	GO:0005515	protein binding;	GO:0005886 GO:0009506 GO:0016020 GO:0046658	plasma membrane; plasmodesma; membrane; anchored component of plasma membrane	NA	NA	AT3G20600|NDR1|non race-specific disease resistance 1|K10D20.24|non-race specific disease resistance protein	NM_001248138.2	0
IL1	Orange	37	37	Glyma.01G165900		-0.693614	-4.2771	-1.18638	0.737184			1				Glyma.01g165900	656	UniRef100_I1J8L0 Uncharacterized protein n=2 Tax=Soja TaxID=1462606 RepID=I1J8L0_SOYBN	0	99.85	UniRef100_A0A4D6LRJ7 Importin subunit alpha-2 n=1 Tax=Vigna unguiculata TaxID=3917 RepID=A0A4D6LRJ7_VIGUN	0	99.85	AT5G66200.1 | Symbols: ARO2 | armadillo repeat only 2 | chr5:26453648-26455603 REVERSE LENGTH=651	0	98.93	GO:0008150	biological process;	NA	NA	GO:0005737 GO:0005886	cytoplasm; plasma membrane	PF00514	Arm;	AT5G66200|ARO2|armadillo repeat only 2|K2A18.28|K2A18_28	XM_003517123.5	0
IL1	Orange	38	38	Glyma.18G297100		-1.88477	-3.64311	-1.32851	-0.116969			1				Glyma.18g297100	302	UniRef100_I1N5C2 LOB domain-containing protein n=2 Tax=Soja TaxID=1462606 RepID=I1N5C2_SOYBN	0	99.67	UniRef100_I1N5C2 LOB domain-containing protein n=2 Tax=Soja TaxID=1462606 RepID=I1N5C2_SOYBN	0	99.67	AT3G02550.1 | Symbols: LBD41 | LOB domain-containing protein 41 | chr3:536747-537650 REVERSE LENGTH=263	7e-108	98.34	GO:0006355 GO:0010468 GO:0071456	regulation of transcription, DNA-templated; regulation of gene expression; cellular response to hypoxia;	NA	NA	GO:0005634	nucleus	PF03195	LOB;	AT3G02550|LBD41|LOB domain-containing protein 41|F16B3.18|F16B3_18	XM_003552680.5	0
IL1	Orange	39	39	Glyma.06G078400		0.386757	-2.26871	-0.163172	-0.665342			1				Glyma.06g078400	225	UniRef100_A0A0B2QDZ5 Gamma-glutamylcyclotransferase n=2 Tax=Soja TaxID=1462606 RepID=A0A0B2QDZ5_GLYSO	6e-166	99.56	UniRef100_A0A0B2QDZ5 Gamma-glutamylcyclotransferase n=2 Tax=Soja TaxID=1462606 RepID=A0A0B2QDZ5_GLYSO	6e-166	99.56	AT4G31290.1 | Symbols: | ChaC-like family protein | chr4:15186851-15188278 FORWARD LENGTH=227	1e-115	99.56	GO:0006751	glutathione catabolic process;	GO:0003839	gamma-glutamylcyclotransferase activity;	GO:0005634 GO:0005737	nucleus; cytoplasm	PF04752	ChaC;	AT4G31290|GGCT2;2|AtGGCT2;2|gamma-glutamyl cyclotransferase 2;2|F8F16.110|F8F16_110	NM_001255799.2	0
IL1	Orange	40	40	Glyma.01G179400		1.79869	-3.57526	0.576037	-0.616092			1				Glyma.01g179400	507	UniRef100_A0A0R0LCL4 Uncharacterized protein n=2 Tax=Glycine max TaxID=3847 RepID=A0A0R0LCL4_SOYBN	0	99.8	UniRef100_A0A445M4R0 Cytochrome P450 71D8 n=1 Tax=Glycine soja TaxID=3848 RepID=A0A445M4R0_GLYSO	0	99.8	AT3G26300.1 | Symbols: CYP71B34 | cytochrome P450, family 71, subfamily B, polypeptide 34 | chr3:9639199-9640866 REVERSE LENGTH=500	4e-135	97.24	GO:0055114	oxidation-reduction process;	GO:0005506 GO:0016709 GO:0020037	iron ion binding; oxidoreductase activity, acting on paired donors, with incorporation or reduction of molecular oxygen, NAD(P)H as one donor, and incorporation of one atom of oxygen; heme binding;	GO:0009507 GO:0016020 GO:0016021	chloroplast; membrane; integral component of membrane	PF00067	p450;	AT3G26300|CYP71B34|cytochrome P450, family 71, subfamily B, polypeptide 34|F20C19.2	XM_003517209.5	0
IL1	Orange	41	41	Glyma.08G306800		0.618957	-2.24263	-0.125292	-0.473421			1				Glyma.08g306800	216	UniRef100_C6SVD7 Phi class glutathione S-transferase n=3 Tax=Soja TaxID=1462606 RepID=C6SVD7_SOYBN	1e-155	99.54	UniRef100_C6SVD7 Phi class glutathione S-transferase n=3 Tax=Soja TaxID=1462606 RepID=C6SVD7_SOYBN	1e-155	99.54	AT2G30860.1 | Symbols: ATGSTF9, GLUTTR, ATGSTF7, GSTF9 | glutathione S-transferase PHI 9 | chr2:13139132-13140057 FORWARD LENGTH=215	7e-104	99.54	GO:0006749 GO:0006952 GO:0009407 GO:0010043 GO:0042742 GO:0046686 GO:0055114	glutathione metabolic process; defense response; toxin catabolic process; response to zinc ion; defense response to bacterium; response to cadmium ion; oxidation-reduction process;	GO:0004364 GO:0004602 GO:0005507 GO:0043295	glutathione transferase activity; glutathione peroxidase activity; copper ion binding; glutathione binding;	GO:0005737 GO:0005773 GO:0005777 GO:0005829 GO:0005886 GO:0009506 GO:0009507 GO:0009570 GO:0009579 GO:0048046	cytoplasm; vacuole; peroxisome; cytosol; plasma membrane; plasmodesma; chloroplast; chloroplast stroma; thylakoid; apoplast	PF02798 PF00043	GST_N; GST_C;	AT2G30860|ATGSTF9|GLUTTR|ATGSTF7|GSTF9|glutathione S-transferase PHI 9|F7F1.7|F7F1_7|glutathione transferase	NM_001252713.2	0
IL1	Orange	42	42	Glyma.13G215000		-0.367021	-1.89302	-0.543421	-0.958959			1				Glyma.13g215000	537	UniRef100_A0A0R4J516 Beta-amylase n=2 Tax=Soja TaxID=1462606 RepID=A0A0R4J516_SOYBN	0	99.81	UniRef100_A0A0R4J516 Beta-amylase n=2 Tax=Soja TaxID=1462606 RepID=A0A0R4J516_SOYBN	0	99.81	AT5G18670.1 | Symbols: BMY3, BAM9 | beta-amylase 3 | chr5:6226138-6227999 FORWARD LENGTH=536	0	99.81	GO:0000272	polysaccharide catabolic process;	GO:0016161	beta-amylase activity;	GO:0005576 GO:0005737	extracellular region; cytoplasm	PF01373	Glyco_hydro_14;	AT5G18670|BMY3|BAM9|beta-amylase 3|BETA-AMYLASE 9|T1A4.50|T1A4_50	XM_003542867.4	0
IL1	Orange	43	43	Glyma.12G009200		0.263293	-3.82989	-0.16966	-1.01742			1				Glyma.12g009200	341	UniRef100_I1LNX7 Methyltransferase n=1 Tax=Glycine max TaxID=3847 RepID=I1LNX7_SOYBN	0	99.71	UniRef100_I1LNX7 Methyltransferase n=1 Tax=Glycine max TaxID=3847 RepID=I1LNX7_SOYBN	0	99.71	AT5G13710.1 | Symbols: SMT1, CPH | sterol methyltransferase 1 | chr5:4424048-4426866 REVERSE LENGTH=336	0	98.24	GO:0009793 GO:0016126 GO:0032259	embryo development ending in seed dormancy; sterol biosynthetic process; methylation;	GO:0003838	sterol 24-C-methyltransferase activity;	GO:0005773 GO:0005783 GO:0009506 GO:0009536	vacuole; endoplasmic reticulum; plasmodesma; plastid	PF08241 PF08498	Methyltransf_11; Sterol_MT_C;	AT5G13710|SMT1|CPH|sterol methyltransferase 1|CEPHALOPOD|MSH12.18|MSH12_18|SAM:CYCLOARTENOL-C24-METHYLTRANSFERASE	XM_003540541.5	0
IL1	Orange	44	44	Glyma.18G013800		-0.889708	-2.63844	-1.35111	-1.286			1				Glyma.18g013800	135	UniRef100_A0A0B2SI95 E3 ubiquitin-protein ligase RNF181 n=2 Tax=Soja TaxID=1462606 RepID=A0A0B2SI95_GLYSO	1e-94	99.26	UniRef100_A0A0B2SI95 E3 ubiquitin-protein ligase RNF181 n=2 Tax=Soja TaxID=1462606 RepID=A0A0B2SI95_GLYSO	1e-94	99.26	AT1G67856.1 | Symbols: | RING/U-box superfamily protein | chr1:25442486-25442887 FORWARD LENGTH=133	4e-40	98.52	GO:0008150	biological process;	NA	NA	GO:0005634	nucleus	PF13639	zf-RING_2;	AT1G67856	XM_003551947.5	0
IL1	Orange	45	45	Glyma.09G075551		1.00136	-7.01125	0.0759102	-0.0999187			1				Glyma.09g075551	41	NA	NA	NA	NA	NA	NA	NA	NA	NA	NA	NA	NA	NA	NA	NA	NA	NA	NA	NA	NA
IL1	Orange	46	46	Glyma.13G286600		1.00672	-4.18165	-0.832348	-0.115391			1				Glyma.13g286600	123	UniRef100_C6SXG3 Thioredoxin n=2 Tax=Soja TaxID=1462606 RepID=C6SXG3_SOYBN	1e-84	99.19	UniRef100_C6SXG3 Thioredoxin n=2 Tax=Soja TaxID=1462606 RepID=C6SXG3_SOYBN	1e-84	99.19	AT1G11530.1 | Symbols: ATCXXS1, CXXS1 | C-terminal cysteine residue is changed to a serine 1 | chr1:3874518-3875311 FORWARD LENGTH=118	2e-52	91.06	GO:0045454	cell redox homeostasis;	GO:0003756	protein disulfide isomerase activity;	GO:0005576 GO:0005737 GO:0005829	extracellular region; cytoplasm; cytosol	PF00085	Thioredoxin;	AT1G11530|ATCXXS1|CXXS1|C-terminal cysteine residue is changed to a serine 1|T23J18.19|T23J18_19	NM_001250072.2	0
IL1	Orange	47	47	Glyma.11G148989		-0.168453	-6.02872	-2.3223	-1.16502			1				Glyma.11g148989	129	NA	NA	NA	NA	NA	NA	NA	NA	NA	NA	NA	NA	NA	NA	NA	NA	NA	NA	NA	NA
IL1	Orange	48	48	Glyma.06G270400		1.0375	-3.60857	-0.969541	0.188565			1				Glyma.06g270400	597	UniRef100_I1KEH4 Tyrosinase_Cu-bd domain-containing protein n=1 Tax=Glycine max TaxID=3847 RepID=I1KEH4_SOYBN	0	99.83	UniRef100_I1KEH4 Tyrosinase_Cu-bd domain-containing protein n=1 Tax=Glycine max TaxID=3847 RepID=I1KEH4_SOYBN	0	99.83	NA	NA	NA	NA	NA	NA	NA	NA	NA	PF12142 PF00264 PF12143	PPO1_DWL; Tyrosinase; PPO1_KFDV;	NA	XM_003526146.5	0
IL1	Orange	49	49	Glyma.12G029100		-0.0410141	-2.11426	-0.912706	-0.740457			1				Glyma.12g029100	215	UniRef100_I1LPL6 Uncharacterized protein n=1 Tax=Glycine max TaxID=3847 RepID=I1LPL6_SOYBN	5e-159	99.53	UniRef100_A0A1S3VM11 uncharacterized protein LOC106776452 n=1 Tax=Vigna radiata var. radiata TaxID=3916 RepID=A0A1S3VM11_VIGRR	5e-141	99.53	AT3G19900.1 | Symbols: | unknown protein; FUNCTIONS IN: molecular_function unknown; INVOLVED IN: biological_process unknown; LOCATED IN: chloroplast; EXPRESSED IN: 23 plant structures; EXPRESSED DURING: 13 growth stages; CONTAINS InterPro DOMAIN/s: Protein of unknown function DUF3067 (InterPro:IPR021420); Has 276 Blast hits to 276 proteins in 83 species: Archae - 0; Bacteria - 112; Metazoa - 0; F…	7e-78	99.53	GO:0008150	biological process;	GO:0003674	molecular function;	GO:0009507	chloroplast	PF11267	DUF3067;	AT3G19900|MPN9.15	NM_001250778.2	0
IL1	Orange	50	50	Glyma.02G114100		3.57266	-7.24546	-1.79256	-0.671053			1				Glyma.02g114100	94	UniRef100_K7K7S0 Uncharacterized protein n=1 Tax=Glycine max TaxID=3847 RepID=K7K7S0_SOYBN	4e-62	98.94	NA	NA	NA	NA	NA	NA	NA	NA	NA	NA	NA	NA	NA	NA	NA	XM_026124223.2	3e-147
IL1	Orange	51	51	Glyma.14G061500		0.426634	-1.5402	0.226689	-0.784871			1				Glyma.14g061500	290	UniRef100_A0A0R0GAK0 Uncharacterized protein n=2 Tax=Soja TaxID=1462606 RepID=A0A0R0GAK0_SOYBN	0	99.66	UniRef100_A0A1U8YLV7 Aquaporin PIP n=2 Tax=NPAAA clade TaxID=2231382 RepID=A0A1U8YLV7_VIGUN	0	99.66	AT4G00430.1 | Symbols: TMP-C, PIP1;4, PIP1E | plasma membrane intrinsic protein 1;4 | chr4:186143-187531 REVERSE LENGTH=287	2e-180	99.66	GO:0006833 GO:0009414 GO:0055085	water transport; response to water deprivation; transmembrane transport;	GO:0005515 GO:0015250	protein binding; water channel activity;	GO:0005773 GO:0005829 GO:0005886 GO:0009506 GO:0016021	vacuole; cytosol; plasma membrane; plasmodesma; integral component of membrane	PF00230	MIP;	AT4G00430|TMP-C|PIP1;4|PIP1E|TRANSMEMBRANE PROTEIN C|plasma membrane intrinsic protein 1;4|PLASMA MEMBRANE INTRINSIC PROTEIN 1E|A_IG005I10.2|A_IG005I10_2|F5I10.2|F5I10_2	NM_001358269.1	0
IL1	Orange	52	52	Glyma.13G293500		1.0474	-2.16229	0.706872	-0.994379			1				Glyma.13g293500	251	UniRef100_A0A0R0GWM0 FAS1 domain-containing protein n=2 Tax=Soja TaxID=1462606 RepID=A0A0R0GWM0_SOYBN	1e-179	99.6	UniRef100_A0A0R0GWM0 FAS1 domain-containing protein n=2 Tax=Soja TaxID=1462606 RepID=A0A0R0GWM0_SOYBN	1e-179	99.6	AT2G20520.1 | Symbols: FLA6 | FASCICLIN-like arabinogalactan 6 | chr2:8840663-8841406 FORWARD LENGTH=247	1e-75	99.6	GO:0009834	plant-type secondary cell wall biogenesis;	NA	NA	GO:0005576 GO:0005886 GO:0031225	extracellular region; plasma membrane; anchored component of membrane	PF02469	Fasciclin;	AT2G20520|FLA6|FASCICLIN-like arabinogalactan 6|T13C7.11|T13C7_11	NM_001251427.2	0
IL1	Orange	53	53	Glyma.12G005200		0.546424	-1.75863	0.499403	-1.10146			1				Glyma.12g005200	390	UniRef100_A0A445HIQ7 Trehalose 6-phosphate phosphatase n=3 Tax=Soja TaxID=1462606 RepID=A0A445HIQ7_GLYSO	0	99.74	UniRef100_A0A445HIQ7 Trehalose 6-phosphate phosphatase n=3 Tax=Soja TaxID=1462606 RepID=A0A445HIQ7_GLYSO	0	99.74	AT5G51460.3 | Symbols: ATTPPA | Haloacid dehalogenase-like hydrolase (HAD) superfamily protein | chr5:20902266-20904292 FORWARD LENGTH=385	0	98.21	GO:0005992	trehalose biosynthetic process;	GO:0004805	trehalose-phosphatase activity;	GO:0005634	nucleus	PF02358	Trehalose_PPase;	AT5G51460|ATTPPA|TPPA|trehalose-6-phosphate phosphatase A|MFG13.17|TREHALOSE-6-PHOSPHATE PHOSPHATASE	XM_041007287.1	0
IL1	Orange	54	54	Glyma.09G254302		0.295398	-2.62913	0.085706	-1.03889			1				Glyma.09g254302	153	UniRef100_A0A445J608 Desiccation protectant protein Lea14-like isoform B n=1 Tax=Glycine soja TaxID=3848 RepID=A0A445J608_GLYSO	8e-105	99.35	UniRef100_A0A445J608 Desiccation protectant protein Lea14-like isoform B n=1 Tax=Glycine soja TaxID=3848 RepID=A0A445J608_GLYSO	8e-105	99.35	AT1G01470.1 | Symbols: LEA14, LSR3 | Late embryogenesis abundant protein | chr1:172295-172826 REVERSE LENGTH=151	5e-78	98.69	GO:0009269 GO:0009611 GO:0009644 GO:0050832	response to desiccation; response to wounding; response to high light intensity; defense response to fungus;	GO:0003674	molecular function;	GO:0005829	cytosol	PF03168	LEA_2;	AT1G01470|LEA14|LSR3|LEA1|AtLEA14|LATE EMBRYOGENESIS ABUNDANT 14|LIGHT STRESS-REGULATED 3|Arabidopsis thaliana Late Embryogenesis abundant 14|F22L4.3|F22L4_3	NM_001289232.1	0
IL1	Orange	55	55	Glyma.17G140400		1.70163	-3.86416	1.58719	-0.625352		1	1	1			Glyma.17g140400	132	UniRef100_C6T1Z7 AAI domain-containing protein n=2 Tax=Soja TaxID=1462606 RepID=C6T1Z7_SOYBN	1e-84	99.24	UniRef100_C6T1Z7 AAI domain-containing protein n=2 Tax=Soja TaxID=1462606 RepID=C6T1Z7_SOYBN	1e-84	99.24	AT2G45180.1 | Symbols: | Bifunctional inhibitor/lipid-transfer protein/seed storage 2S albumin superfamily protein | chr2:18626377-18626781 FORWARD LENGTH=134	2e-45	98.48	NA	NA	NA	NA	GO:0005576 GO:0009535	extracellular region; chloroplast thylakoid membrane	PF00234	Tryp_alpha_amyl;	AT2G45180	NM_001248582.2	0
IL1	Orange	56	56	Glyma.02G234200		0.456515	-3.26484	0.653145	-1.02946			1				Glyma.02g234200	325	UniRef100_A0A0R4J2Q9 Peroxidase n=2 Tax=Soja TaxID=1462606 RepID=A0A0R4J2Q9_SOYBN	0	99.69	UniRef100_A0A0R4J2Q9 Peroxidase n=2 Tax=Soja TaxID=1462606 RepID=A0A0R4J2Q9_SOYBN	0	99.69	AT5G58400.1 | Symbols: | Peroxidase superfamily protein | chr5:23605357-23606967 REVERSE LENGTH=325	9e-138	99.69	GO:0006979 GO:0042744 GO:0055114	response to oxidative stress; hydrogen peroxide catabolic process; oxidation-reduction process;	GO:0004601 GO:0020037 GO:0046872	peroxidase activity; heme binding; metal ion binding;	GO:0005576	extracellular region	PF00141	peroxidase;	AT5G58400|MCK7.27|MCK7_27	XM_003519236.5	0
IL1	Orange	57	57	Glyma.13G046200		1.08974	-0.213884	0.378565	-0.0114782		1					Glyma.13g046200	179	UniRef100_A0A0B2SRZ9 Ribulose bisphosphate carboxylase small chain n=2 Tax=Soja TaxID=1462606 RepID=A0A0B2SRZ9_GLYSO	2e-131	99.44	UniRef100_A0A0B2SRZ9 Ribulose bisphosphate carboxylase small chain n=2 Tax=Soja TaxID=1462606 RepID=A0A0B2SRZ9_GLYSO	2e-131	99.44	AT5G38430.1 | Symbols: | Ribulose bisphosphate carboxylase (small chain) family protein | chr5:15384350-15385155 REVERSE LENGTH=181	6e-106	99.44	GO:0009637 GO:0009853 GO:0010114 GO:0010218 GO:0019253 GO:0055114	response to blue light; photorespiration; response to red light; response to far red light; reductive pentose-phosphate cycle; oxidation-reduction process;	GO:0004497 GO:0016984	monooxygenase activity; ribulose-bisphosphate carboxylase activity;	GO:0009507 GO:0009536 GO:0009570 GO:0009579 GO:0009941 GO:0031969 GO:0048046	chloroplast; plastid; chloroplast stroma; thylakoid; chloroplast envelope; chloroplast membrane; apoplast	PF12338 PF00101	RbcS; RuBisCO_small;	AT5G38430|RBCS1B|Rubisco small subunit 1B|MXI10.15|MXI10_15	NM_001248385.2	0
IL1	Orange	58	58	Glyma.04G232400		2.15009	-0.303849	0.515736	-0.234097		1					Glyma.04g232400	235	UniRef100_A0A0B2QDZ4 Rhodanese-like domain-containing protein 14, chloroplastic n=2 Tax=Soja TaxID=1462606 RepID=A0A0B2QDZ4_GLYSO	4e-172	99.57	UniRef100_A0A0B2QDZ4 Rhodanese-like domain-containing protein 14, chloroplastic n=2 Tax=Soja TaxID=1462606 RepID=A0A0B2QDZ4_GLYSO	4e-172	99.57	AT4G27700.1 | Symbols: | Rhodanese/Cell cycle control phosphatase superfamily protein | chr4:13826541-13827673 REVERSE LENGTH=224	1e-105	97.45	NA	NA	GO:0003674	molecular function;	GO:0005856 GO:0009507 GO:0009534 GO:0009535 GO:0009941	cytoskeleton; chloroplast; chloroplast thylakoid; chloroplast thylakoid membrane; chloroplast envelope	PF00581	Rhodanese;	AT4G27700	NM_001289195.1	0
IL1	Orange	59	59	Glyma.18G187600		1.7277	-0.652425	0.0753871	-0.0869624		1					Glyma.18g187600	313	UniRef100_A0A0B2P4A9 Aldo-keto reductase family 4 member C9 n=1 Tax=Glycine soja TaxID=3848 RepID=A0A0B2P4A9_GLYSO	0	99.68	UniRef100_A0A0B2P4A9 Aldo-keto reductase family 4 member C9 n=1 Tax=Glycine soja TaxID=3848 RepID=A0A0B2P4A9_GLYSO	0	99.68	AT2G37770.2 | Symbols: | NAD(P)-linked oxidoreductase superfamily protein | chr2:15834888-15836659 FORWARD LENGTH=315	1e-171	99.68	GO:0009409 GO:0009414 GO:0009636 GO:0009651 GO:0055114	response to cold; response to water deprivation; response to toxic substance; response to salt stress; oxidation-reduction process;	GO:0004032 GO:0004033 GO:0008106 GO:0016229 GO:0016491 GO:0070401	alditol:NADP+ 1-oxidoreductase activity; aldo-keto reductase (NADP) activity; alcohol dehydrogenase (NADP+) activity; steroid dehydrogenase activity; oxidoreductase activity; NADP+ binding;	GO:0005737 GO:0005783 GO:0005829 GO:0009507	cytoplasm; endoplasmic reticulum; cytosol; chloroplast	PF00248	Aldo_ket_red;	AT2G37770|ChlAKR|AKR4C9|Chloroplastic aldo-keto reductase|Aldo-keto reductase family 4 member C9|T8P21.32	NM_001255821.3	0
IL1	Orange	60	60	Glyma.11G221000		0.858699	-0.242547	0.102766	-0.0612386		1					Glyma.11g221000	444	UniRef100_D4N5G3 Rubisco activase n=2 Tax=Soja TaxID=1462606 RepID=D4N5G3_SOYBN	0	99.77	UniRef100_D4N5G3 Rubisco activase n=2 Tax=Soja TaxID=1462606 RepID=D4N5G3_SOYBN	0	99.77	AT2G39730.1 | Symbols: RCA | rubisco activase | chr2:16570951-16573345 REVERSE LENGTH=474	0	99.32	GO:0009409 GO:0009416 GO:0009753 GO:0010150 GO:0042742	response to cold; response to light stimulus; response to jasmonic acid; leaf senescence; defense response to bacterium;	GO:0005524 GO:0030234 GO:0043531 GO:0046863	ATP binding; enzyme regulator activity; ADP binding; ribulose-1,5-bisphosphate carboxylase/oxygenase activator activity;	GO:0005618 GO:0005634 GO:0005794 GO:0009507 GO:0009535 GO:0009570 GO:0009579 GO:0009941 GO:0010287 GO:0010319 GO:0048046	cell wall; nucleus; Golgi apparatus; chloroplast; chloroplast thylakoid membrane; chloroplast stroma; thylakoid; chloroplast envelope; plastoglobule; stromule; apoplast	PF00004	AAA;	AT2G39730|RCA|rubisco activase|T5I7.18|RUBISCO ACTIVASE	NM_001253316.1	0
IL1	Orange	61	61	Glyma.16G212500		2.95877	-0.687814	-0.0521756	-0.724623		1					Glyma.16g212500	205	UniRef100_C6T3V8 Uncharacterized protein n=1 Tax=Glycine max TaxID=3847 RepID=C6T3V8_SOYBN	5e-145	99.51	UniRef100_A0A445GLE2 Kunitz trypsin inhibitor 2 n=1 Tax=Glycine soja TaxID=3848 RepID=A0A445GLE2_GLYSO	2e-144	99.51	AT1G17860.1 | Symbols: | Kunitz family trypsin and protease inhibitor protein | chr1:6149343-6149933 FORWARD LENGTH=196	6e-55	98.05	GO:0006952 GO:0009625 GO:0010466	defense response; response to insect; negative regulation of peptidase activity;	GO:0004867 GO:0004869 GO:0030414	serine-type endopeptidase inhibitor activity; cysteine-type endopeptidase inhibitor activity; peptidase inhibitor activity;	GO:0005576 GO:0005618 GO:0005783 GO:0048046 GO:0099503	extracellular region; cell wall; endoplasmic reticulum; apoplast; secretory vesicle	PF00197	Kunitz_legume;	AT1G17860|AtKTI5|ARABIDOPSIS THALIANA KUNITZ TRYPSIN INHIBITOR 5|F2H15.9|F2H15_9	NM_001250668.2	0
IL1	Orange	62	62	Glyma.06G275400		2.0947	-1.25683	0.347102	-0.0255517		1					Glyma.06g275400	333	UniRef100_I1KEL3 Uncharacterized protein n=1 Tax=Glycine max TaxID=3847 RepID=I1KEL3_SOYBN	0	99.7	UniRef100_A0A0B2RH48 Chaperone protein dnaJ C76, chloroplastic isoform A n=1 Tax=Glycine soja TaxID=3848 RepID=A0A0B2RH48_GLYSO	0	99.7	AT2G42750.1 | Symbols: | DNAJ heat shock N-terminal domain-containing protein | chr2:17793404-17795419 FORWARD LENGTH=344	2e-159	99.7	NA	NA	GO:0005506 GO:0009055	iron ion binding; electron transfer activity;	GO:0005829 GO:0009507	cytosol; chloroplast	PF13370 PF00226	Fer4_13; DnaJ;	AT2G42750	XM_003527285.5	0
IL1	Orange	63	63	Glyma.19G159300		4.74074	-0.0308349	-0.887727	0.296257		1					Glyma.19g159300	244	UniRef100_K7MYM2 Uncharacterized protein n=2 Tax=Soja TaxID=1462606 RepID=K7MYM2_SOYBN	8e-171	99.59	UniRef100_UPI000F7C1AFD protein LIFEGUARD 4-like n=1 Tax=Abrus precatorius TaxID=3816 RepID=UPI000F7C1AFD	1e-137	99.59	AT1G03070.1 | Symbols: | Bax inhibitor-1 family protein | chr1:730148-731379 FORWARD LENGTH=247	3e-132	98.36	GO:0008150	biological process;	GO:0016595	glutamate binding;	GO:0016021	integral component of membrane	PF01027	Bax1-I;	AT1G03070|LFG4|AtLFG4|LIFEGUARD 4|F10O3.11|F10O3_11	XM_003553422.5	0
IL1	Orange	64	64	Glyma.06G055600		2.0648	-0.280553	-0.15864	0.0145331		1					Glyma.06g055600	216	UniRef100_A0A0B2RFV9 NAD(P)H-quinone oxidoreductase subunit U, chloroplastic n=2 Tax=Soja TaxID=1462606 RepID=A0A0B2RFV9_GLYSO	5e-153	99.54	UniRef100_A0A0B2RFV9 NAD(P)H-quinone oxidoreductase subunit U, chloroplastic n=2 Tax=Soja TaxID=1462606 RepID=A0A0B2RFV9_GLYSO	5e-153	99.54	AT5G21430.1 | Symbols: | Chaperone DnaJ-domain superfamily protein | chr5:7222294-7223400 FORWARD LENGTH=218	4e-61	86.11	NA	NA	GO:0048038	quinone binding;	GO:0009507 GO:0009535 GO:0009536 GO:0010598 GO:0016021	chloroplast; chloroplast thylakoid membrane; plastid; NAD(P)H dehydrogenase complex (plastoquinone); integral component of membrane	NA	NA	AT5G21430	XM_003526005.5	0
IL2	Pink	1	65	Glyma.07G165800		-0.29683	2.53191	-0.323267	0.0907031			1				Glyma.07g165800	406	UniRef100_I1KKS3 Uncharacterized protein n=2 Tax=Soja TaxID=1462606 RepID=I1KKS3_SOYBN	0	99.75	UniRef100_A0A445J028 Beta-glucuronosyltransferase GlcAT14A isoform C n=1 Tax=Glycine soja TaxID=3848 RepID=A0A445J028_GLYSO	0	99.75	AT1G71070.1 | Symbols: | Core-2/I-branching beta-1,6-N-acetylglucosaminyltransferase family protein | chr1:26807440-26809152 REVERSE LENGTH=395	0	97.54	NA	NA	GO:0008375 GO:0016757	acetylglucosaminyltransferase activity; transferase activity, transferring glycosyl groups;	GO:0005794 GO:0016021	Golgi apparatus; integral component of membrane	PF02485	Branch;	AT1G71070	XM_003529159.5	0
IL2	Pink	2	66	Glyma.04G089800		0.371506	2.50476	0.731791	0.75049			1				Glyma.04g089800	540	UniRef100_I1JV15 Glutamyl-tRNA reductase n=1 Tax=Glycine max TaxID=3847 RepID=I1JV15_SOYBN	0	99.81	UniRef100_I1JV15 Glutamyl-tRNA reductase n=1 Tax=Glycine max TaxID=3847 RepID=I1JV15_SOYBN	0	99.81	AT1G58290.1 | Symbols: HEMA1 | Glutamyl-tRNA reductase family protein | chr1:21624028-21626051 REVERSE LENGTH=543	0	99.81	GO:0006779 GO:0006782 GO:0006783 GO:0009416 GO:0015995 GO:0055114	porphyrin-containing compound biosynthetic process; protoporphyrinogen IX biosynthetic process; heme biosynthetic process; response to light stimulus; chlorophyll biosynthetic process; oxidation-reduction process;	GO:0005515 GO:0008883 GO:0050661	protein binding; glutamyl-tRNA reductase activity; NADP binding;	GO:0009507 GO:0031969	chloroplast; chloroplast membrane	PF03807 PF00745 PF05201	F420_oxidored; GlutR_dimer; GlutR_N;	AT1G58290|HEMA1|AtHEMA1|GluTR|Arabidopsis thaliana hemA 1|glutamyl-tRNA reductase|F19C14.9|F19C14_9	XM_003522689.5	0
IL2	Pink	3	67	Glyma.09G153900		1.88411	3.6144	1.50258	2.19511			1				Glyma.09g153900	446	UniRef100_A0A0B2R7E4 Enolase n=2 Tax=Soja TaxID=1462606 RepID=A0A0B2R7E4_GLYSO	0	99.78	UniRef100_A0A0B2R7E4 Enolase n=2 Tax=Soja TaxID=1462606 RepID=A0A0B2R7E4_GLYSO	0	99.78	AT2G36530.1 | Symbols: LOS2, ENO2 | Enolase | chr2:15321081-15323786 REVERSE LENGTH=444	0	99.78	GO:0006096 GO:0009409 GO:0009416 GO:0009737 GO:0046686	glycolytic process; response to cold; response to light stimulus; response to abscisic acid; response to cadmium ion;	GO:0000287 GO:0003677 GO:0004634 GO:0005507	magnesium ion binding; DNA binding; phosphopyruvate hydratase activity; copper ion binding;	GO:0000015 GO:0005634 GO:0005737 GO:0005739 GO:0005740 GO:0005741 GO:0005783 GO:0005829 GO:0005886 GO:0009506 GO:0009507 GO:0048046	phosphopyruvate hydratase complex; nucleus; cytoplasm; mitochondrion; mitochondrial envelope; mitochondrial outer membrane; endoplasmic reticulum; cytosol; plasma membrane; plasmodesma; chloroplast; apoplast	PF03952 PF00113	Enolase_N; Enolase_C;	AT2G36530|LOS2|ENO2|LOW EXPRESSION OF OSMOTICALLY RESPONSIVE GENES 2|enolase 2|F1O11.16|F1O11_16	XM_003533995.5	0
IL2	Pink	4	68	Glyma.17G211300		-1.04604	2.03731	-4.4899	-3.77392				1			Glyma.17g211300	614	UniRef100_K7MN35 Uncharacterized protein n=1 Tax=Glycine max TaxID=3847 RepID=K7MN35_SOYBN	0	99.84	UniRef100_A0A1S3UEF0 uncharacterized protein LOC106764618 n=1 Tax=Vigna radiata var. radiata TaxID=3916 RepID=A0A1S3UEF0_VIGRR	0	98.86	AT3G11760.1 | Symbols: | unknown protein; FUNCTIONS IN: molecular_function unknown; INVOLVED IN: biological_process unknown; LOCATED IN: cellular_component unknown; EXPRESSED IN: 23 plant structures; EXPRESSED DURING: 14 growth stages; BEST Arabidopsis thaliana protein match is: unknown protein (TAIR:AT5G04860.1); Has 84 Blast hits to 73 proteins in 13 species: Archae - 0; Bacteria - 0; Metazoa -…	4e-92	44.79	GO:0008150	biological process;	GO:0003674	molecular function;	GO:0005634	nucleus	NA	NA	AT3G11760|F26K24.5	XM_003549235.5	0
IL2	Pink	5	69	Glyma.06G257300		0.0329936	-1.42183	-5.7876	0.829743				1			Glyma.06g257300	479	UniRef100_UPI0002962651 G-type lectin S-receptor-like serine/threonine-protein kinase At4g27290 n=1 Tax=Glycine max TaxID=3847 RepID=UPI0002962651	0	97.49	UniRef100_A0A445KE92 Receptor-like serine/threonine-protein kinase n=1 Tax=Glycine soja TaxID=3848 RepID=A0A445KE92_GLYSO	0	82.88	AT4G27290.1 | Symbols: | S-locus lectin protein kinase family protein | chr4:13666281-13669202 FORWARD LENGTH=783	4e-113	82.88	GO:0006468 GO:0048544	protein phosphorylation; recognition of pollen;	GO:0004674 GO:0005524 GO:0030246	protein serine/threonine kinase activity; ATP binding; carbohydrate binding;	GO:0005576 GO:0005886	extracellular region; plasma membrane	PF00954 PF08276 PF01453	S_locus_glycop; PAN_2; B_lectin;	AT4G27290|M4I22.100|M4I22_100	XM_006582658.1	0
IL2	Pink	6	70	Glyma.04G226700		-0.792492	-1.33243	-2.22272	-0.209992				1			Glyma.04g226700	604	UniRef100_I1JYG1 NAC domain-containing protein n=1 Tax=Glycine max TaxID=3847 RepID=I1JYG1_SOYBN	0	99.83	UniRef100_I1JYG1 NAC domain-containing protein n=1 Tax=Glycine max TaxID=3847 RepID=I1JYG1_SOYBN	0	99.83	AT4G35580.2 | Symbols: NTL9 | NAC transcription factor-like 9 | chr4:16888534-16890744 REVERSE LENGTH=534	3e-94	31.79	GO:0006355 GO:0031347 GO:0045892	regulation of transcription, DNA-templated; regulation of defense response; negative regulation of transcription, DNA-templated;	GO:0003700 GO:0005515 GO:0005516	DNA-binding transcription factor activity; protein binding; calmodulin binding;	GO:0005634	nucleus	PF02365	NAM;	AT4G35580|NTL9|CBNAC|NAC transcription factor-like 9|calmodulin-binding NAC protein|F8D20.90|F8D20_90	NM_001289282.2	0
IL2	Pink	7	71	Glyma.01G204400		-1.12808	-1.01575	-2.75881	-0.683265				1			Glyma.01g204400	196	UniRef100_I1J9Q4 ZIM transcription factor n=3 Tax=Soja TaxID=1462606 RepID=I1J9Q4_SOYBN	7e-143	99.49	UniRef100_I1J9Q4 ZIM transcription factor n=3 Tax=Soja TaxID=1462606 RepID=I1J9Q4_SOYBN	7e-143	99.49	AT1G74950.1 | Symbols: JAZ2, TIFY10B | TIFY domain/Divergent CCT motif family protein | chr1:28148919-28150258 REVERSE LENGTH=249	7e-24	65.82	GO:0006952 GO:0009611 GO:0009753 GO:0031347 GO:2000022	defense response; response to wounding; response to jasmonic acid; regulation of defense response; regulation of jasmonic acid mediated signaling pathway;	GO:0005515	protein binding;	GO:0005634	nucleus	PF09425 PF06200	CCT_2; tify;	AT1G74950|JAZ2|TIFY10B|JASMONATE-ZIM-DOMAIN PROTEIN 2|F25A4.8|F25A4_8	XM_003517347.5	0
IL2	Pink	8	72	Glyma.03G045400		-0.732352	-0.629594	-1.80363	0.117168				1			Glyma.03g045400	406	UniRef100_A0A445L7Z3 Uncharacterized protein n=1 Tax=Glycine soja TaxID=3848 RepID=A0A445L7Z3_GLYSO	0	98.77	UniRef100_A0A4D6MQD5 S-adenosyl-L-methionine-dependent methyltransferase n=1 Tax=Vigna unguiculata TaxID=3917 RepID=A0A4D6MQD5_VIGUN	0	98.77	AT5G01710.1 | Symbols: | methyltransferases | chr5:263709-265250 REVERSE LENGTH=513	3e-171	98.77	GO:0032259	methylation;	GO:0008168	methyltransferase activity;	GO:0000138	Golgi trans cisterna	PF08241	Methyltransf_11;	AT5G01710|F7A7.230|F7A7_230	XM_041013668.1	0
IL2	Pink	9	73	Glyma.09G147200		-5.10045	-3.55063	-7.38481	0				1			Glyma.09g147200	328	UniRef100_K7LDZ8 AP2/ERF domain-containing protein n=3 Tax=Soja TaxID=1462606 RepID=K7LDZ8_SOYBN	0	99.7	UniRef100_K7LDZ8 AP2/ERF domain-containing protein n=3 Tax=Soja TaxID=1462606 RepID=K7LDZ8_SOYBN	0	99.7	AT5G51990.1 | Symbols: CBF4, DREB1D | C-repeat-binding factor 4 | chr5:21117113-21117787 REVERSE LENGTH=224	5e-69	58.23	GO:0006355 GO:0009738 GO:0019760	regulation of transcription, DNA-templated; abscisic acid-activated signaling pathway; glucosinolate metabolic process;	GO:0003700 GO:0005515 GO:0043565 GO:0044212	DNA-binding transcription factor activity; protein binding; sequence-specific DNA binding; transcription regulatory region DNA binding;	GO:0005634	nucleus	PF00847	AP2;	AT5G51990|CBF4|DREB1D|C-repeat-binding factor 4|DEHYDRATION-RESPONSIVE ELEMENT-BINDING PROTEIN 1D|MSG15.8|MSG15_8	NM_001248578.2	0
IL2	Pink	10	74	Glyma.06G138100		-0.681066	-1.04162	-1.52048	0.209918				1			Glyma.06g138100	599	UniRef100_A0A0R4J3F6 NAC domain-containing protein n=1 Tax=Glycine max TaxID=3847 RepID=A0A0R4J3F6_SOYBN	0	99.83	UniRef100_A0A0R4J3F6 NAC domain-containing protein n=1 Tax=Glycine max TaxID=3847 RepID=A0A0R4J3F6_SOYBN	0	99.83	AT4G35580.2 | Symbols: NTL9 | NAC transcription factor-like 9 | chr4:16888534-16890744 REVERSE LENGTH=534	5e-95	33.06	GO:0006355 GO:0031347 GO:0045892	regulation of transcription, DNA-templated; regulation of defense response; negative regulation of transcription, DNA-templated;	GO:0003700 GO:0005515 GO:0005516	DNA-binding transcription factor activity; protein binding; calmodulin binding;	GO:0005634	nucleus	PF02365	NAM;	AT4G35580|NTL9|CBNAC|NAC transcription factor-like 9|calmodulin-binding NAC protein|F8D20.90|F8D20_90	XM_003526723.5	0
IL2	Pink	11	75	Glyma.13G285400		-1.3475	-1.80182	-3.74596	1.33247				1			Glyma.13g285400	578	UniRef100_A0A445IBE0 Chitin-inducible gibberellin-responsive protein 1 isoform A n=2 Tax=Soja TaxID=1462606 RepID=A0A445IBE0_GLYSO	0	99.83	UniRef100_A0A445IBE0 Chitin-inducible gibberellin-responsive protein 1 isoform A n=2 Tax=Soja TaxID=1462606 RepID=A0A445IBE0_GLYSO	0	99.83	AT1G50600.1 | Symbols: SCL5 | scarecrow-like 5 | chr1:18737398-18739547 REVERSE LENGTH=597	5e-173	64.19	GO:0006355	regulation of transcription, DNA-templated;	GO:0003700 GO:0043565	DNA-binding transcription factor activity; sequence-specific DNA binding;	GO:0005634 GO:0005829	nucleus; cytosol	PF03514	GRAS;	AT1G50600|SCL5|scarecrow-like 5|F11F12.8|F11F12_8	XM_003543235.5	0
IL2	Pink	12	76	Glyma.17G108700		0.093896	8.1632	1.21991	4.65397			1				Glyma.17g108700	457	UniRef100_I1MU28 Uncharacterized protein n=2 Tax=Soja TaxID=1462606 RepID=I1MU28_SOYBN	0	99.78	UniRef100_UPI000F7CC8CC monogalactosyldiacylglycerol synthase 2, chloroplastic-like n=1 Tax=Abrus precatorius TaxID=3816 RepID=UPI000F7CC8CC	0	99.78	AT5G20410.1 | Symbols: MGD2, ATMGD2 | monogalactosyldiacylglycerol synthase 2 | chr5:6896765-6898581 FORWARD LENGTH=468	0	91.03	GO:0006631 GO:0009247 GO:0016036 GO:0019374 GO:0019375	fatty acid metabolic process; glycolipid biosynthetic process; cellular response to phosphate starvation; galactolipid metabolic process; galactolipid biosynthetic process;	GO:0016757 GO:0035250 GO:0046509	transferase activity, transferring glycosyl groups; UDP-galactosyltransferase activity; 1,2-diacylglycerol 3-beta-galactosyltransferase activity;	GO:0009707	chloroplast outer membrane	PF04101	Glyco_tran_28_C;	AT5G20410|MGD2|ATMGD2|monogalactosyldiacylglycerol synthase 2|ARABIDOPSIS THALIANA MONOGALACTOSYLDIACYLGLYCEROL SYNTHASE 2|F5O24.300|F5O24_300	XM_003549679.5	0
IL2	Pink	13	77	Glyma.08G195100		0.832639	6.03347	1.69952	4.29716			1		1		Glyma.08g195100	273	UniRef100_I1KUW3 Uncharacterized protein n=1 Tax=Glycine max TaxID=3847 RepID=I1KUW3_SOYBN	0	99.63	UniRef100_A0A445JH52 Inorganic pyrophosphatase 2 isoform A n=1 Tax=Glycine soja TaxID=3848 RepID=A0A445JH52_GLYSO	0	99.63	AT1G17710.1 | Symbols: | Pyridoxal phosphate phosphatase-related protein | chr1:6090763-6091975 REVERSE LENGTH=279	2e-137	91.94	GO:0016311	dephosphorylation;	GO:0016791 GO:0046872 GO:0052731 GO:0052732	phosphatase activity; metal ion binding; phosphocholine phosphatase activity; phosphoethanolamine phosphatase activity;	GO:0005634	nucleus	PF06888	Put_Phosphatase;	AT1G17710|PEPC1|AtPEPC1|phosphoethanolamine/phosphocholine phosphatase 1|Arabidopsis thaliana phosphoethanolamine/phosphocholine phosphatase 1|F11A6.5|F11A6_5	NM_001353626.1	0
IL2	Pink	14	78	Glyma.05G247900		0.58832	4.16667	0.838198	3.07737			1				Glyma.05g247900	332	UniRef100_I1K593 Purple acid phosphatase n=4 Tax=Soja TaxID=1462606 RepID=I1K593_SOYBN	0	99.7	UniRef100_I1K593 Purple acid phosphatase n=4 Tax=Soja TaxID=1462606 RepID=I1K593_SOYBN	0	99.7	AT3G17790.1 | Symbols: ATACP5, ATPAP17, PAP17 | purple acid phosphatase 17 | chr3:6089779-6090988 FORWARD LENGTH=338	2e-167	97.29	GO:0016311 GO:0030643 GO:0042542 GO:0055114	dephosphorylation; cellular phosphate ion homeostasis; response to hydrogen peroxide; oxidation-reduction process;	GO:0003993 GO:0004601 GO:0008198 GO:0008199 GO:0016791	acid phosphatase activity; peroxidase activity; ferrous iron binding; ferric iron binding; phosphatase activity;	GO:0005576 GO:0009986	extracellular region; cell surface	PF00149	Metallophos;	AT3G17790|ATACP5|ATPAP17|PAP17|purple acid phosphatase 17|MEB5.10	NM_001255621.3	0
IL2	Pink	15	79	Glyma.08G056400		1.30118	4.46914	1.34571	3.26804			1		1		Glyma.08g056400	329	UniRef100_I1KQM7 Purple acid phosphatase n=1 Tax=Glycine max TaxID=3847 RepID=I1KQM7_SOYBN	0	99.7	UniRef100_I1KQM7 Purple acid phosphatase n=1 Tax=Glycine max TaxID=3847 RepID=I1KQM7_SOYBN	0	99.7	AT3G17790.1 | Symbols: ATACP5, ATPAP17, PAP17 | purple acid phosphatase 17 | chr3:6089779-6090988 FORWARD LENGTH=338	2e-167	98.18	GO:0016311 GO:0030643 GO:0042542 GO:0055114	dephosphorylation; cellular phosphate ion homeostasis; response to hydrogen peroxide; oxidation-reduction process;	GO:0003993 GO:0004601 GO:0008198 GO:0008199 GO:0016791	acid phosphatase activity; peroxidase activity; ferrous iron binding; ferric iron binding; phosphatase activity;	GO:0005576 GO:0009986	extracellular region; cell surface	PF00149	Metallophos;	AT3G17790|ATACP5|ATPAP17|PAP17|purple acid phosphatase 17|MEB5.10	XM_003530928.5	0
IL2	Pink	16	80	Glyma.18G072800		1.33716	5.61283	1.21632	3.40766			1				Glyma.18g072800	329	UniRef100_I1N070 BTB domain-containing protein n=1 Tax=Glycine max TaxID=3847 RepID=I1N070_SOYBN	0	99.7	UniRef100_I1N070 BTB domain-containing protein n=1 Tax=Glycine max TaxID=3847 RepID=I1N070_SOYBN	0	99.7	AT1G55760.1 | Symbols: | BTB/POZ domain-containing protein | chr1:20847117-20848507 REVERSE LENGTH=329	0	99.7	GO:0009651 GO:0016567	response to salt stress; protein ubiquitination;	NA	NA	GO:0005634 GO:0009507	nucleus; chloroplast	PF00651	BTB;	AT1G55760|SIBP1|Stress-induced BTB protein1|F20N2.15	XM_003551328.5	0
IL2	Pink	17	81	Glyma.13G162600		0.462729	4.07746	2.20715	3.54696					1		Glyma.13g162600	454	UniRef100_I1LZT6 Uncharacterized protein n=2 Tax=Soja TaxID=1462606 RepID=I1LZT6_SOYBN	0	99.78	UniRef100_UPI000F7CC8CC monogalactosyldiacylglycerol synthase 2, chloroplastic-like n=1 Tax=Abrus precatorius TaxID=3816 RepID=UPI000F7CC8CC	0	99.78	AT5G20410.1 | Symbols: MGD2, ATMGD2 | monogalactosyldiacylglycerol synthase 2 | chr5:6896765-6898581 FORWARD LENGTH=468	0	91.63	GO:0006631 GO:0009247 GO:0016036 GO:0019374 GO:0019375	fatty acid metabolic process; glycolipid biosynthetic process; cellular response to phosphate starvation; galactolipid metabolic process; galactolipid biosynthetic process;	GO:0016757 GO:0035250 GO:0046509	transferase activity, transferring glycosyl groups; UDP-galactosyltransferase activity; 1,2-diacylglycerol 3-beta-galactosyltransferase activity;	GO:0009707	chloroplast outer membrane	PF04101	Glyco_tran_28_C;	AT5G20410|MGD2|ATMGD2|monogalactosyldiacylglycerol synthase 2|ARABIDOPSIS THALIANA MONOGALACTOSYLDIACYLGLYCEROL SYNTHASE 2|F5O24.300|F5O24_300	XM_003541439.5	0
IL2	Pink	18	82	Glyma.17G114700		0.149714	3.29312	1.10623	2.35946			1				Glyma.17g114700	296	UniRef100_A0A0R0FK09 SPX domain-containing protein 1 n=2 Tax=Soja TaxID=1462606 RepID=A0A0R0FK09_SOYBN	0	99.66	UniRef100_A0A0R0FK09 SPX domain-containing protein 1 n=2 Tax=Soja TaxID=1462606 RepID=A0A0R0FK09_SOYBN	0	99.66	AT2G26660.1 | Symbols: ATSPX2, SPX2 | SPX domain gene 2 | chr2:11338932-11340703 FORWARD LENGTH=287	2e-128	99.66	GO:0016036 GO:0071456	cellular response to phosphate starvation; cellular response to hypoxia;	NA	NA	GO:0005634 GO:0005737	nucleus; cytoplasm	PF03105	SPX;	AT2G26660|ATSPX2|SPX2|ARABIDOPSIS THALIANA SPX DOMAIN GENE 2|SPX domain gene 2|F18A8.3|F18A8_3	NM_001353557.1	0
IL2	Pink	19	83	Glyma.19G098500		1.04062	5.48717	1.80191	5.47804			1		1		Glyma.19g098500	441	UniRef100_A0A0R0EKB4 GP-PDE domain-containing protein n=2 Tax=Soja TaxID=1462606 RepID=A0A0R0EKB4_SOYBN	0	99.77	UniRef100_A0A0R0EKB4 GP-PDE domain-containing protein n=2 Tax=Soja TaxID=1462606 RepID=A0A0R0EKB4_SOYBN	0	99.77	AT3G02040.1 | Symbols: SRG3 | senescence-related gene 3 | chr3:348505-349909 REVERSE LENGTH=361	3e-171	86.17	GO:0006071 GO:0030643 GO:0046475 GO:0071456	glycerol metabolic process; cellular phosphate ion homeostasis; glycerophospholipid catabolic process; cellular response to hypoxia;	GO:0000287 GO:0008889	magnesium ion binding; glycerophosphodiester phosphodiesterase activity;	GO:0005623 GO:0005737 GO:0009507 GO:0009536	cell; cytoplasm; chloroplast; plastid	PF03009	GDPD;	AT3G02040|SRG3|GDPD1|AtGDPD1|senescence-related gene 3|Glycerophosphodiester phosphodiesterase 1|F1C9.18|F1C9_18	XM_003553914.5	0
IL2	Pink	20	84	Glyma.03G078300		1.67051	6.10204	2.7446	6.13747			1		1		Glyma.03g078300	518	UniRef100_I1JLR0 Uncharacterized protein n=5 Tax=Soja TaxID=1462606 RepID=I1JLR0_SOYBN	0	99.81	UniRef100_A0A445M1N0 Sulfoquinovosyl transferase SQD2 n=2 Tax=Glycine soja TaxID=3848 RepID=A0A445M1N0_GLYSO	0	99.81	AT5G01220.1 | Symbols: SQD2 | sulfoquinovosyldiacylglycerol 2 | chr5:86907-89885 REVERSE LENGTH=510	0	91.31	GO:0009247 GO:0016036 GO:0046506	glycolipid biosynthetic process; cellular response to phosphate starvation; sulfolipid biosynthetic process;	GO:0008194 GO:0016757 GO:0046510	UDP-glycosyltransferase activity; transferase activity, transferring glycosyl groups; UDP-sulfoquinovose:DAG sulfoquinovosyltransferase activity;	GO:0005886 GO:0009507 GO:0009536 GO:0009941 GO:0016021 GO:0031969	plasma membrane; chloroplast; plastid; chloroplast envelope; integral component of membrane; chloroplast membrane	PF13579 PF00534	Glyco_trans_4_4; Glycos_transf_1;	AT5G01220|SQD2|sulfoquinovosyldiacylglycerol 2|F7J8.200|F7J8_200|sulfolipid synthase	XM_003520878.4	0
IL2	Pink	21	85	Glyma.07G011800		0.85712	6.50035	1.09402	6.87984					1		Glyma.07g011800	273	UniRef100_I1KGE6 Uncharacterized protein n=2 Tax=Soja TaxID=1462606 RepID=I1KGE6_SOYBN	0	99.63	UniRef100_A0A445JQN1 Inorganic pyrophosphatase 2 n=2 Tax=Soja TaxID=1462606 RepID=A0A445JQN1_GLYSO	0	99.63	AT1G17710.1 | Symbols: | Pyridoxal phosphate phosphatase-related protein | chr1:6090763-6091975 REVERSE LENGTH=279	9e-137	93.04	GO:0016311	dephosphorylation;	GO:0016791 GO:0046872 GO:0052731 GO:0052732	phosphatase activity; metal ion binding; phosphocholine phosphatase activity; phosphoethanolamine phosphatase activity;	GO:0005634	nucleus	PF06888	Put_Phosphatase;	AT1G17710|PEPC1|AtPEPC1|phosphoethanolamine/phosphocholine phosphatase 1|Arabidopsis thaliana phosphoethanolamine/phosphocholine phosphatase 1|F11A6.5|F11A6_5	XM_003529891.5	0
IL2	Pink	22	86	Glyma.19G064200		0.833076	3.48591	1.80347	3.55371					1		Glyma.19g064200	252	UniRef100_A0A0B2SQR9 Uncharacterized protein n=1 Tax=Glycine soja TaxID=3848 RepID=A0A0B2SQR9_GLYSO	0	99.6	UniRef100_UPI0003DE74FF uncharacterized protein LOC100781322 isoform X2 n=1 Tax=Glycine max TaxID=3847 RepID=UPI0003DE74FF	0	99.6	AT1G23110.1 | Symbols: | unknown protein; FUNCTIONS IN: molecular_function unknown; LOCATED IN: chloroplast; BEST Arabidopsis thaliana protein match is: unknown protein (TAIR:AT1G70900.1); Has 59 Blast hits to 59 proteins in 15 species: Archae - 0; Bacteria - 0; Metazoa - 0; Fungi - 0; Plants - 59; Viruses - 0; Other Eukaryotes - 0 (source: NCBI BLink). | chr1:8196608-8197665 REVERSE LENGTH=248	1e-131	99.6	NA	NA	GO:0003674	molecular function;	NA	NA	NA	NA	AT1G23110	XM_041013009.1	0
IL2	Pink	23	87	Glyma.16G052000		0.419447	3.91489	1.49707	3.53265			1		1		Glyma.16g052000	382	UniRef100_A0A0B2NQE6 Glycerophosphodiester phosphodiesterase GDE1 n=2 Tax=Soja TaxID=1462606 RepID=A0A0B2NQE6_GLYSO	0	99.74	UniRef100_A0A0B2NQE6 Glycerophosphodiester phosphodiesterase GDE1 n=2 Tax=Soja TaxID=1462606 RepID=A0A0B2NQE6_GLYSO	0	99.74	AT3G02040.1 | Symbols: SRG3 | senescence-related gene 3 | chr3:348505-349909 REVERSE LENGTH=361	6e-173	99.48	GO:0006071 GO:0030643 GO:0046475 GO:0071456	glycerol metabolic process; cellular phosphate ion homeostasis; glycerophospholipid catabolic process; cellular response to hypoxia;	GO:0000287 GO:0008889	magnesium ion binding; glycerophosphodiester phosphodiesterase activity;	GO:0005623 GO:0005737 GO:0009507 GO:0009536	cell; cytoplasm; chloroplast; plastid	PF03009	GDPD;	AT3G02040|SRG3|GDPD1|AtGDPD1|senescence-related gene 3|Glycerophosphodiester phosphodiesterase 1|F1C9.18|F1C9_18	XM_003548941.5	0
IL2	Pink	24	88	Glyma.06G028200		0.530549	4.56471	1.58309	5.65935					1		Glyma.06g028200	475	UniRef100_K7KSQ8 Purple acid phosphatase n=3 Tax=Soja TaxID=1462606 RepID=K7KSQ8_SOYBN	0	99.79	UniRef100_K7KSQ8 Purple acid phosphatase n=3 Tax=Soja TaxID=1462606 RepID=K7KSQ8_SOYBN	0	99.79	AT2G27190.1 | Symbols: PAP1, ATPAP1, PAP12, ATPAP12 | purple acid phosphatase 12 | chr2:11621400-11623438 REVERSE LENGTH=469	0	96.42	GO:0016036	cellular response to phosphate starvation;	GO:0003993 GO:0046872	acid phosphatase activity; metal ion binding;	GO:0005576 GO:0005829	extracellular region; cytosol	PF16656 PF14008 PF00149	Pur_ac_phosph_N; Metallophos_C; Metallophos;	AT2G27190|PAP12|ATPAP12|purple acid phosphatase 12|T22O13.4|T22O13_4|SECRETED PURPLE ACID PHOSPHATASE PRECURSOR	XM_006580946.4	0
IL2	Pink	25	89	Glyma.20G238000		0.938329	3.34428	1.73842	4.56233					1		Glyma.20g238000	1084	UniRef100_I1NJ37 Phospholipase n=1 Tax=Glycine max TaxID=3847 RepID=I1NJ37_SOYBN	0	99.91	UniRef100_I1NJ37 Phospholipase n=1 Tax=Glycine max TaxID=3847 RepID=I1NJ37_SOYBN	0	99.91	AT3G16785.1 | Symbols: PLDP1, PLDZ1, PLDZETA1, PLD ZETA 1 | phospholipase D P1 | chr3:5711329-5718696 FORWARD LENGTH=1096	0	97.32	GO:0006654 GO:0008610 GO:0016042 GO:0048017 GO:0048364	phosphatidic acid biosynthetic process; lipid biosynthetic process; lipid catabolic process; inositol lipid-mediated signaling; root development;	GO:0004630 GO:0070290	phospholipase D activity; N-acylphosphatidylethanolamine-specific phospholipase D activity;	GO:0005737 GO:0031410	cytoplasm; cytoplasmic vesicle	PF00169 PF13091 PF00614 PF13091 PF00614	PH; PLDc_2; PLDc; PLDc_2; PLDc;	AT3G16785|PLDP1|PLDZ1|PLDZETA1|PLD ZETA 1|phospholipase D P1|PHOSPHOLIPASE D ZETA1|PHOSPHOLIPASE D ZETA 1|K20I9.1|PHOSPHOLIPASE D|PHOSPHOLIPASE D P1	NM_001288593.1	0
IL2	Pink	26	90	Glyma.12G013200		0.164265	1.23141	0.988996	2.29774					1		Glyma.12g013200	519	UniRef100_I1LP21 G3P/Pi transporter n=2 Tax=Soja TaxID=1462606 RepID=I1LP21_SOYBN	0	99.81	UniRef100_I1LP21 G3P/Pi transporter n=2 Tax=Soja TaxID=1462606 RepID=I1LP21_SOYBN	0	99.81	AT3G47420.1 | Symbols: ATPS3, PS3 | phosphate starvation-induced gene 3 | chr3:17472541-17474209 REVERSE LENGTH=523	0	99.04	GO:0008643 GO:0055062 GO:0055085	carbohydrate transport; phosphate ion homeostasis; transmembrane transport;	GO:0022857	transmembrane transporter activity;	GO:0016021	integral component of membrane	PF07690	MFS_1;	AT3G47420|ATPS3|PS3|AtG3Pp1|G3Pp1|phosphate starvation-induced gene 3|Glycerol-3-phosphate permease 1|T21L8.170	XM_006591934.4	0
IL2	Pink	27	91	Glyma.11G163201		-2.30429	-0.328753	0.0700244	0.155128		1					Glyma.11g163201	752	UniRef100_A0A445I2F9 Elongation factor G, mitochondrial n=1 Tax=Glycine soja TaxID=3848 RepID=A0A445I2F9_GLYSO	0	99.87	UniRef100_A0A445I2F9 Elongation factor G, mitochondrial n=1 Tax=Glycine soja TaxID=3848 RepID=A0A445I2F9_GLYSO	0	99.87	AT2G45030.1 | Symbols: | Translation elongation factor EFG/EF2 protein | chr2:18572411-18576756 FORWARD LENGTH=754	0	99.87	GO:0046686 GO:0070125	response to cadmium ion; mitochondrial translational elongation;	GO:0003746 GO:0003924	translation elongation factor activity; GTPase activity;	GO:0005739 GO:0009507	mitochondrion; chloroplast	PF03144 PF00679 PF14492 PF03764 PF00009	GTP_EFTU_D2; EFG_C; EFG_II; EFG_IV; GTP_EFTU;	AT2G45030|T14P1.16	XM_041006483.1	0
