# Supplementary material for: Coupling VIGS with Short- and Long-Term Stress Exposure to Understand the Fiskeby III Iron Deficiency Stress Response
Source: Int J Mol Sci. 2022 Dec 30;24(1):647. doi: 10.3390/ijms24010647 (PMC9820625; doi:10.3390/ijms24010647)
Supplement: Supplementary file 1 [file ijms-24-00647-s001.zip › ORourke_Fisk_IJMS_92022_Supp 2/ST5 IRON_Root_DEGs.xlsx]

## Sheet: Sheet1
Supplemental Table S5. Differentially expressed genes (DEGs) identified by comparing gene expression profiles in roots of VIGS_Glyma.05G001700 and VIGS_EV silenced plants comparing +Fe vs -Fe after 1D and 7D of stress. All DEGs from these analyses are represented, though not all genes are differentially expressed in all comparisons made. Genes are listed in the order of the heatmap in Figure3 B (…
HeatMap Cluster (1)	HeatMap Cluster Color	Order Within Cluster	Overall Heatmap order	GeneID (2)		Log2 EV1D [382]	Log2 EV7D [71]	Log2 17001D [579]	Log2 17007D [182]		DE EV1D [382]	DE EV7D [71]	DE 17001D [579]	DE 17007D [182]		Gmax_508_Wm82.a4.v1 Locus (2)	Length of Primary Predicted Protein (AA)	Top Uniref100 Viridaeplantae Hit (3)	Best HSP Evalue (E<10-6)	Best HSP Percent Coverage	Top Most Descriptive Uniref100 Viridaeplantae Hit (4)	Best HSP Evalue (E<10-6)	Best HSP Percent Coverage	Top Arabidopsis (TAIR10) BLASTP Hit (5)	Best HSP Evalue (E<10-10)	Best HSP Percent Coverage	GO Biological Process IDs (6)	GO Biological Process Descriptions	GO Molecular Function IDs (7)	GO Molecular Function Descriptions	GO Cellular Component IDs (8)	GO Cellular Component Descriptions	PFAM IDs (9)	PFAM Names	Alternative TAIR10 IDs (10)	Top NCBI_RefSeq BLASTN Hit (11)	Best HSP Evalue (E<10-6)
IR1	Pink	1	1	Glyma.06G110200		-1.5625	0.525068	-0.121177	0.74165		1					Glyma.06g110200	466	UniRef100_I1KA67 Aa_trans domain-containing protein n=2 Tax=Soja TaxID=1462606 RepID=I1KA67_SOYBN	0	99.79	UniRef100_I1KA67 Aa_trans domain-containing protein n=2 Tax=Soja TaxID=1462606 RepID=I1KA67_SOYBN	0	99.79	AT1G77690.1 | Symbols: LAX3 | like AUX1 3 | chr1:29201232-29203317 REVERSE LENGTH=470	0	99.57	GO:0003333 GO:0009733 GO:0009734 GO:0009926 GO:0010311 GO:0048829 GO:0055085 GO:0060919	amino acid transmembrane transport; response to auxin; auxin-activated signaling pathway; auxin polar transport; lateral root formation; root cap development; transmembrane transport; auxin influx;	GO:0010328 GO:0015171 GO:0015293	auxin influx transmembrane transporter activity; amino acid transmembrane transporter activity; symporter activity;	GO:0005886 GO:0016021	plasma membrane; integral component of membrane	PF01490	Aa_trans;	AT1G77690|LAX3|like AUX1 3|T32E8.2|T32E8_2|LAX3	XM_003526565.5	0
IR1	Pink	2	2	Glyma.08G138700		-2.36035	0.571698	-0.388167	0.784521		1					Glyma.08g138700	277	UniRef100_K7L6K5 Exonuclease domain-containing protein n=2 Tax=Soja TaxID=1462606 RepID=K7L6K5_SOYBN	0	99.64	UniRef100_K7L6K5 Exonuclease domain-containing protein n=2 Tax=Soja TaxID=1462606 RepID=K7L6K5_SOYBN	0	99.64	AT4G39810.1 | Symbols: | Polynucleotidyl transferase, ribonuclease H-like superfamily protein | chr4:18474608-18475735 REVERSE LENGTH=255	1e-121	94.95	NA	NA	GO:0008408	3'-5' exonuclease activity;	GO:0005737	cytoplasm	PF00929	RNase_T;	AT4G39810	XM_003532790.5	0
IR1	Pink	3	3	Glyma.04G238500		-3.02468	0.927313	-0.392631	0.981094		1					Glyma.04g238500	64	UniRef100_I1KAM7 Uncharacterized protein n=2 Tax=Soja TaxID=1462606 RepID=I1KAM7_SOYBN	4e-30	98.44	UniRef100_A0A4D6NPT8 Arabinogalactan peptide n=1 Tax=Vigna unguiculata TaxID=3917 RepID=A0A4D6NPT8_VIGUN	3e-28	98.44	AT2G46330.1 | Symbols: AGP16, ATAGP16 | arabinogalactan protein 16 | chr2:19018730-19019108 REVERSE LENGTH=73	1e-16	81.25	NA	NA	NA	NA	GO:0005886 GO:0031225	plasma membrane; anchored component of membrane	PF06376	AGP;	AT2G46330	NM_001364469.1	2e-97
IR1	Pink	4	4	Glyma.07G025600		-0.989306	0.270344	-0.0703957	0.354065		1					Glyma.07g025600	220	UniRef100_A0A0B2PSP4 DeSI-like protein isoform A n=2 Tax=Soja TaxID=1462606 RepID=A0A0B2PSP4_GLYSO	1e-161	99.55	UniRef100_A0A0B2PSP4 DeSI-like protein isoform A n=2 Tax=Soja TaxID=1462606 RepID=A0A0B2PSP4_GLYSO	1e-161	99.55	AT1G80690.1 | Symbols: | PPPDE putative thiol peptidase family protein | chr1:30329283-30330524 REVERSE LENGTH=227	5e-98	99.09	GO:0008150	biological process;	GO:0003674	molecular function;	GO:0005737	cytoplasm	PF05903	Peptidase_C97;	AT1G80690|F23A5.4|F23A5_4	XM_003529734.5	0
IR1	Pink	5	5	Glyma.18G147000		-2.50594	0.481798	-0.30078	0.713651		1					Glyma.18g147000	1029	UniRef100_I1N1V5 Uncharacterized protein n=1 Tax=Glycine max TaxID=3847 RepID=I1N1V5_SOYBN	0	99.9	UniRef100_A0A4D6KYS9 Kinesin n=1 Tax=Vigna unguiculata TaxID=3917 RepID=A0A4D6KYS9_VIGUN	0	55.2	AT4G38070.1 | Symbols: | basic helix-loop-helix (bHLH) DNA-binding superfamily protein | chr4:17876535-17882569 FORWARD LENGTH=1513	1e-122	62.39	NA	NA	GO:0003677 GO:0003700 GO:0046983	DNA binding; DNA-binding transcription factor activity; protein dimerization activity;	GO:0005634 GO:0005739	nucleus; mitochondrion	NA	NA	AT4G38070	XM_006602388.4	0
IR1	Pink	6	6	Glyma.03G098400		-4.02944	0.198121	-0.696709	0.441213		1					Glyma.03g098400	195	UniRef100_K7KE31 EF-hand domain-containing protein n=2 Tax=Soja TaxID=1462606 RepID=K7KE31_SOYBN	1e-114	99.49	UniRef100_K7KE31 EF-hand domain-containing protein n=2 Tax=Soja TaxID=1462606 RepID=K7KE31_SOYBN	1e-114	99.49	AT1G64850.1 | Symbols: | Calcium-binding EF hand family protein | chr1:24096548-24097574 REVERSE LENGTH=162	2e-59	79.49	GO:0008150	biological process;	GO:0005509	calcium ion binding;	GO:0009536	plastid	NA	NA	AT1G64850|F13O11.15|F13O11_15	XM_003520329.5	3e-17
IR1	Pink	7	7	Glyma.13G293100		-1.23402	0.792881	0.263289	0.760094		1					Glyma.13g293100	197	UniRef100_A0A0R4J529 Uncharacterized protein n=1 Tax=Glycine max TaxID=3847 RepID=A0A0R4J529_SOYBN	5e-143	99.49	UniRef100_A0A445HT61 Rac-like GTP-binding protein RAC2 isoform A n=2 Tax=Soja TaxID=1462606 RepID=A0A445HT61_GLYSO	2e-139	99.49	AT1G75840.1 | Symbols: ARAC5, ATGP3, ROP4, ATROP4 | RAC-like GTP binding protein 5 | chr1:28475964-28477377 FORWARD LENGTH=196	5e-121	99.49	GO:0007015 GO:0007163 GO:0007266 GO:0008360 GO:0009860 GO:0030036 GO:0030865 GO:0032956	actin filament organization; establishment or maintenance of cell polarity; Rho protein signal transduction; regulation of cell shape; pollen tube growth; actin cytoskeleton organization; cortical cytoskeleton organization; regulation of actin cytoskeleton organization;	GO:0003924 GO:0005515 GO:0005525 GO:0019901	GTPase activity; protein binding; GTP binding; protein kinase binding;	GO:0005634 GO:0005730 GO:0005737 GO:0005739 GO:0005856 GO:0005886 GO:0005938 GO:0009524 GO:0031410 GO:0042995 GO:0043231	nucleus; nucleolus; cytoplasm; mitochondrion; cytoskeleton; plasma membrane; cell cortex; phragmoplast; cytoplasmic vesicle; cell projection; intracellular membrane-bounded organelle	PF08477	Roc;	AT1G75840|ARAC5|ATGP3|ROP4|ATROP4|RAC-like GTP binding protein 5|ARABIDOPSIS THALIANA GERANYLGERANYLATED PROTEIN 3|RHO-LIKE GTP BINDING PROTEIN 4|RAC-LIKE GTP BINDING PROTEIN|ATGP3|T4O12.8|T4O12_8	XM_041008455.1	0
IR1	Pink	8	8	Glyma.14G152800		-4.77786	1.06148	-0.602301	1.07577		1					Glyma.14g152800	206	UniRef100_I1MA62 RING-type domain-containing protein n=4 Tax=Soja TaxID=1462606 RepID=I1MA62_SOYBN	2e-147	99.51	UniRef100_I1MA62 RING-type domain-containing protein n=4 Tax=Soja TaxID=1462606 RepID=I1MA62_SOYBN	2e-147	99.51	AT3G47180.1 | Symbols: | RING/U-box superfamily protein | chr3:17372821-17373453 REVERSE LENGTH=210	2e-38	93.69	NA	NA	GO:0004842 GO:0031624	ubiquitin-protein transferase activity; ubiquitin conjugating enzyme binding;	GO:0005634	nucleus	PF13639	zf-RING_2;	AT3G47180	XM_006596149.4	0
IR1	Pink	9	9	Glyma.13G299800		-4.32863	1.65422	-0.0249678	1.24083		1					Glyma.13g299800	235	UniRef100_I1M3V7 Uncharacterized protein n=1 Tax=Glycine max TaxID=3847 RepID=I1M3V7_SOYBN	7e-167	99.57	UniRef100_UPI000F7C7550 uncharacterized protein LOC113855897 n=1 Tax=Abrus precatorius TaxID=3816 RepID=UPI000F7C7550	4e-93	99.57	NA	NA	NA	NA	NA	NA	NA	NA	NA	NA	NA	NA	XM_006595388.1	0
IR1	Pink	10	10	Glyma.06G140100		-3.90817	0.429019	-1.28723	0.618814		1					Glyma.06g140100	334	UniRef100_K7KUZ2 C2 domain-containing protein n=2 Tax=Soja TaxID=1462606 RepID=K7KUZ2_SOYBN	0	99.7	UniRef100_K7KUZ2 C2 domain-containing protein n=2 Tax=Soja TaxID=1462606 RepID=K7KUZ2_SOYBN	0	99.7	AT2G40815.1 | Symbols: | Calcium-dependent lipid-binding (CaLB domain) family protein | chr2:17034736-17036110 REVERSE LENGTH=367	2e-46	49.4	GO:0008150	biological process;	GO:0003674	molecular function;	GO:0005575	cellular component	PF00168	C2;	AT2G40815	XM_014776426.3	0
IR1	Pink	11	11	Glyma.18G289700		-1.22593	0.165867	-0.400591	0.275201		1					Glyma.18g289700	370	UniRef100_A0A445FZ64 Dof zinc finger protein DOF3.6 n=1 Tax=Glycine soja TaxID=3848 RepID=A0A445FZ64_GLYSO	0	99.73	UniRef100_A0A445FZ64 Dof zinc finger protein DOF3.6 n=1 Tax=Glycine soja TaxID=3848 RepID=A0A445FZ64_GLYSO	0	99.73	AT2G37590.1 | Symbols: ATDOF2.4, DOF2.4 | DNA binding with one finger 2.4 | chr2:15769292-15770497 FORWARD LENGTH=330	2e-45	36.49	GO:0006355 GO:0010497 GO:0090057	regulation of transcription, DNA-templated; plasmodesmata-mediated intercellular transport; root radial pattern formation;	GO:0003700 GO:0005515 GO:0043565 GO:0044212 GO:0046872	DNA-binding transcription factor activity; protein binding; sequence-specific DNA binding; transcription regulatory region DNA binding; metal ion binding;	GO:0005634 GO:0055044	nucleus; symplast	PF02701	zf-Dof;	AT2G37590|ATDOF2.4|DOF2.4|PEAR1|DNA binding with one finger 2.4|PHLOEM EARLY DOF 1|F13M22.9|F13M22_9	XM_006602975.4	0
IR1	Pink	12	12	Glyma.04G235100		-1.42196	0.139321	-0.546975	0.204679		1					Glyma.04g235100	216	UniRef100_A0A0B2QGY2 Phytolongin Phyl2.2 n=2 Tax=Soja TaxID=1462606 RepID=A0A0B2QGY2_GLYSO	4e-156	99.54	UniRef100_A0A0B2QGY2 Phytolongin Phyl2.2 n=2 Tax=Soja TaxID=1462606 RepID=A0A0B2QGY2_GLYSO	4e-156	99.54	AT5G52990.1 | Symbols: | SNARE-like superfamily protein | chr5:21484188-21485006 FORWARD LENGTH=272	6e-43	98.61	GO:0015031	protein transport;	NA	NA	GO:0016021	integral component of membrane	NA	NA	AT5G52990|MNB8.5|MNB8_5	XM_003523314.5	0
IR1	Pink	13	13	Glyma.12G192800		-1.77278	1.01584	-0.298786	0.918012		1					Glyma.12g192800	537	UniRef100_I1LU45 Uncharacterized protein n=1 Tax=Glycine max TaxID=3847 RepID=I1LU45_SOYBN	0	99.81	UniRef100_A0A445HSI9 L-ascorbate oxidase-like n=1 Tax=Glycine soja TaxID=3848 RepID=A0A445HSI9_GLYSO	0	99.81	AT1G76160.1 | Symbols: sks5 | SKU5 similar 5 | chr1:28578211-28581020 REVERSE LENGTH=541	0	98.32	GO:0006826 GO:0055072 GO:0055114	iron ion transport; iron ion homeostasis; oxidation-reduction process;	GO:0004322 GO:0005507 GO:0016491	ferroxidase activity; copper ion binding; oxidoreductase activity;	GO:0005576 GO:0005618 GO:0005886 GO:0009506 GO:0048046 GO:0099503	extracellular region; cell wall; plasma membrane; plasmodesma; apoplast; secretory vesicle	PF07731 PF07732 PF00394	Cu-oxidase_2; Cu-oxidase_3; Cu-oxidase;	AT1G76160|sks5|SKU5 similar 5|T23E18.10|T23E18_10	XM_003540247.5	0
IR1	Pink	14	14	Glyma.06G316200		-2.46695	0.851341	-0.810234	0.802052		1					Glyma.06g316200	386	UniRef100_K7KYJ0 SHSP domain-containing protein n=1 Tax=Glycine max TaxID=3847 RepID=K7KYJ0_SOYBN	0	99.74	UniRef100_K7KYJ0 SHSP domain-containing protein n=1 Tax=Glycine max TaxID=3847 RepID=K7KYJ0_SOYBN	0	99.74	AT5G04890.1 | Symbols: RTM2 | HSP20-like chaperones superfamily protein | chr5:1427217-1428390 FORWARD LENGTH=366	3e-22	25.65	GO:0006952 GO:0009615 GO:0046741	defense response; response to virus; transport of virus in host, tissue to tissue;	GO:0003674	molecular function;	GO:0005886 GO:0016021	plasma membrane; integral component of membrane	PF00011	HSP20;	AT5G04890|RTM2|RESTRICTED TEV MOVEMENT 2|MUK11.22|MUK11_22	XM_006582342.4	0
IR1	Pink	15	15	Glyma.04G031200		-2.96632	0.583189	-1.21452	0.700971		1					Glyma.04g031200	206	UniRef100_A0A445KUZ0 CBS domain-containing protein CBSX3, mitochondrial isoform A n=2 Tax=Soja TaxID=1462606 RepID=A0A445KUZ0_GLYSO	3e-149	99.51	UniRef100_A0A445KUZ0 CBS domain-containing protein CBSX3, mitochondrial isoform A n=2 Tax=Soja TaxID=1462606 RepID=A0A445KUZ0_GLYSO	3e-149	99.51	AT1G47271.1 | Symbols: | Cystathionine beta-synthase (CBS) family protein | chr1:17328856-17330343 FORWARD LENGTH=193	1e-72	83.98	GO:0008150	biological process;	NA	NA	NA	NA	PF00571	CBS;	AT1G47271	XM_041014774.1	0
IR1	Pink	16	16	Glyma.04G252300		-1.07505	0.249432	-0.343635	0.372805		1					Glyma.04g252300	466	UniRef100_I1JZ93 Aa_trans domain-containing protein n=2 Tax=Soja TaxID=1462606 RepID=I1JZ93_SOYBN	0	99.79	UniRef100_I1JZ93 Aa_trans domain-containing protein n=2 Tax=Soja TaxID=1462606 RepID=I1JZ93_SOYBN	0	99.79	AT1G77690.1 | Symbols: LAX3 | like AUX1 3 | chr1:29201232-29203317 REVERSE LENGTH=470	0	99.57	GO:0003333 GO:0009733 GO:0009734 GO:0009926 GO:0010311 GO:0048829 GO:0055085 GO:0060919	amino acid transmembrane transport; response to auxin; auxin-activated signaling pathway; auxin polar transport; lateral root formation; root cap development; transmembrane transport; auxin influx;	GO:0010328 GO:0015171 GO:0015293	auxin influx transmembrane transporter activity; amino acid transmembrane transporter activity; symporter activity;	GO:0005886 GO:0016021	plasma membrane; integral component of membrane	PF01490	Aa_trans;	AT1G77690|LAX3|like AUX1 3|T32E8.2|T32E8_2|LAX3	XM_003523412.5	0
IR1	Pink	17	17	Glyma.20G193900		-1.28572	0.36002	-0.319737	0.279326		1					Glyma.20g193900	853	UniRef100_I1NHT7 Uncharacterized protein n=1 Tax=Glycine max TaxID=3847 RepID=I1NHT7_SOYBN	0	99.88	UniRef100_A0A445F7E7 Protein SMAX1-LIKE 3 n=1 Tax=Glycine soja TaxID=3848 RepID=A0A445F7E7_GLYSO	0	99.88	AT3G52490.1 | Symbols: | Double Clp-N motif-containing P-loop nucleoside triphosphate hydrolases superfamily protein | chr3:19455850-19458721 REVERSE LENGTH=815	0	99.3	GO:0019538	protein metabolic process;	NA	NA	GO:0005737	cytoplasm	PF02861	Clp_N;	AT3G52490|SMXL3|SMAX1-like 3|F22O6.130	XM_006606251.4	0
IR1	Pink	18	18	Glyma.10G034900		-6.00894	1.52107	-1.41849	1.1218		1					Glyma.10g034900	363	UniRef100_K7LH85 Bac_surface_Ag domain-containing protein n=1 Tax=Glycine max TaxID=3847 RepID=K7LH85_SOYBN	0	99.72	UniRef100_K7LH85 Bac_surface_Ag domain-containing protein n=1 Tax=Glycine max TaxID=3847 RepID=K7LH85_SOYBN	0	99.72	AT3G44160.1 | Symbols: | Outer membrane OMP85 family protein | chr3:15889225-15891814 REVERSE LENGTH=362	2e-122	99.17	GO:0009658 GO:0009793 GO:0034622 GO:0040008 GO:0045040	chloroplast organization; embryo development ending in seed dormancy; cellular protein-containing complex assembly; regulation of growth; protein insertion into mitochondrial outer membrane;	GO:0015267	channel activity;	GO:0001401 GO:0009507 GO:0009707 GO:0016021	SAM complex; chloroplast; chloroplast outer membrane; integral component of membrane	PF01103	Bac_surface_Ag;	AT3G44160|P39|F26G5.110	XM_006588610.3	0
IR1	Pink	19	19	Glyma.04G147600		0.470965	3.42749	2.15792	3.34438			1	1	1		Glyma.04g147600	287	UniRef100_A0A0B2SL50 SPX domain-containing protein 1 n=2 Tax=Soja TaxID=1462606 RepID=A0A0B2SL50_GLYSO	0	99.65	UniRef100_A0A0B2SL50 SPX domain-containing protein 1 n=2 Tax=Soja TaxID=1462606 RepID=A0A0B2SL50_GLYSO	0	99.65	AT5G20150.1 | Symbols: ATSPX1, SPX1 | SPX domain gene 1 | chr5:6802429-6803367 FORWARD LENGTH=256	3e-118	99.65	GO:0016036 GO:0071456 GO:0080040	cellular response to phosphate starvation; cellular response to hypoxia; positive regulation of cellular response to phosphate starvation;	NA	NA	GO:0005634 GO:0005886	nucleus; plasma membrane	PF03105	SPX;	AT5G20150|ATSPX1|SPX1|ARABIDOPSIS THALIANA SPX DOMAIN GENE 1|SPX domain gene 1|F5O24.40|F5O24_40	NM_001353524.1	0
IR1	Pink	20	20	Glyma.12G101800		-1.23772	0.45273	-0.158858	0.296445		1					Glyma.12g101800	299	UniRef100_A0A0R0HAK1 Xyloglucan endotransglucosylase/hydrolase n=1 Tax=Glycine max TaxID=3847 RepID=A0A0R0HAK1_SOYBN	0	99.67	UniRef100_A0A0R0HAK1 Xyloglucan endotransglucosylase/hydrolase n=1 Tax=Glycine max TaxID=3847 RepID=A0A0R0HAK1_SOYBN	0	99.67	AT4G03210.1 | Symbols: XTH9 | xyloglucan endotransglucosylase/hydrolase 9 | chr4:1416019-1417197 FORWARD LENGTH=290	2e-158	99.33	GO:0010411 GO:0042546 GO:0071555	xyloglucan metabolic process; cell wall biogenesis; cell wall organization;	GO:0004553 GO:0016762	hydrolase activity, hydrolyzing O-glycosyl compounds; xyloglucan:xyloglucosyl transferase activity;	GO:0005576 GO:0005618 GO:0048046	extracellular region; cell wall; apoplast	PF06955 PF00722	XET_C; Glyco_hydro_16;	AT4G03210|XTH9|xyloglucan endotransglucosylase/hydrolase 9|F4C21.14|F4C21_14	XM_003539831.5	0
IR1	Pink	21	21	Glyma.16G100400		-1.11534	0.567076	-0.127161	0.363792		1					Glyma.16g100400	80	UniRef100_A0A0B2QQY4 Defensin SD2 n=2 Tax=Soja TaxID=1462606 RepID=A0A0B2QQY4_GLYSO	1e-49	98.75	UniRef100_A0A0B2QQY4 Defensin SD2 n=2 Tax=Soja TaxID=1462606 RepID=A0A0B2QQY4_GLYSO	1e-49	98.75	AT2G02100.1 | Symbols: LCR69, PDF2.2 | low-molecular-weight cysteine-rich 69 | chr2:528397-528885 FORWARD LENGTH=77	1e-29	98.75	GO:0006952 GO:0031640 GO:0050832	defense response; killing of cells of other organism; defense response to fungus;	GO:0005515	protein binding;	GO:0005576 GO:0005618 GO:0005739 GO:0005886 GO:0009505	extracellular region; cell wall; mitochondrion; plasma membrane; plant-type cell wall	PF00304	Gamma-thionin;	AT2G02100|LCR69|PDF2.2|low-molecular-weight cysteine-rich 69|F5O4.13|F5O4_13	NM_001248058.2	6e-124
IR1	Pink	22	22	Glyma.05G167100		-1.0391	0.666773	-0.0571011	0.30837		1					Glyma.05g167100	419	UniRef100_A0A445KPF4 Uncharacterized protein n=1 Tax=Glycine soja TaxID=3848 RepID=A0A445KPF4_GLYSO	0	99.76	UniRef100_UPI0010166DF5 uncharacterized protein LOC114177785 n=1 Tax=Vigna unguiculata TaxID=3917 RepID=UPI0010166DF5	0	99.52	AT3G13510.1 | Symbols: | Protein of Unknown Function (DUF239) | chr3:4403776-4405741 FORWARD LENGTH=419	0	96.66	GO:0008150	biological process;	NA	NA	GO:0005576	extracellular region	PF14365 PF03080	Neprosin_AP; Neprosin;	AT3G13510|MRP15.17	XM_041015548.1	0
IR1	Pink	23	23	Glyma.01G097900		-1.04446	0.33312	-0.269548	0.0703052		1					Glyma.01g097900	649	UniRef100_I1J6W3 Uncharacterized protein n=2 Tax=Soja TaxID=1462606 RepID=I1J6W3_SOYBN	0	99.85	UniRef100_A0A445JKS5 E3 ubiquitin-protein ligase WAVH1 n=1 Tax=Glycine soja TaxID=3848 RepID=A0A445JKS5_GLYSO	0	99.85	AT2G22680.1 | Symbols: | Zinc finger (C3HC4-type RING finger) family protein | chr2:9645433-9647484 FORWARD LENGTH=683	2e-149	99.85	GO:0009630 GO:0016567 GO:0048364	gravitropism; protein ubiquitination; root development;	GO:0046872 GO:0061630	metal ion binding; ubiquitin protein ligase activity;	GO:0005576	extracellular region	PF17123 PF00092	zf-RING_11; VWA;	AT2G22680|WAVH1|WAV3 homolog 1|T9I22.12|T9I22_12	XM_003516834.5	0
IR1	Pink	24	24	Glyma.12G184000		-5.47142	2.28592	-1.50466	0.552587		1					Glyma.12g184000	178	UniRef100_A0A445HS30 CEN-like protein 2 n=3 Tax=Soja TaxID=1462606 RepID=A0A445HS30_GLYSO	3e-127	99.44	UniRef100_A0A445HS30 CEN-like protein 2 n=3 Tax=Soja TaxID=1462606 RepID=A0A445HS30_GLYSO	3e-127	99.44	AT2G27550.1 | Symbols: ATC | centroradialis | chr2:11773417-11774509 FORWARD LENGTH=175	6e-100	98.31	GO:0009910 GO:0010228	negative regulation of flower development; vegetative to reproductive phase transition of meristem;	NA	NA	GO:0005634 GO:0005737	nucleus; cytoplasm	PF01161	PBP;	AT2G27550|ATC|centroradialis|F10A12.20	NM_001289240.1	0
IR1	Pink	25	25	Glyma.09G231600		-2.51562	0.359289	-0.535933	-0.118382		1					Glyma.09g231600	220	UniRef100_UPI00071936C0 agamous-like MADS-box protein AGL12 isoform X1 n=1 Tax=Glycine max TaxID=3847 RepID=UPI00071936C0	4e-160	99.55	UniRef100_UPI00071936C0 agamous-like MADS-box protein AGL12 isoform X1 n=1 Tax=Glycine max TaxID=3847 RepID=UPI00071936C0	4e-160	99.55	AT1G71692.1 | Symbols: AGL12, XAL1 | AGAMOUS-like 12 | chr1:26952903-26954939 REVERSE LENGTH=211	8e-77	99.09	GO:0007275 GO:0009908 GO:0010228 GO:0040008 GO:0045944 GO:0048364	multicellular organism development; flower development; vegetative to reproductive phase transition of meristem; regulation of growth; positive regulation of transcription by RNA polymerase II; root development;	GO:0000976 GO:0000977 GO:0000981 GO:0003700 GO:0005515 GO:0008134 GO:0043565 GO:0044212 GO:0046983	transcription regulatory region sequence-specific DNA binding; RNA polymerase II regulatory region sequence-specific DNA binding; DNA-binding transcription factor activity, RNA polymerase II-specific; DNA-binding transcription factor activity; protein binding; transcription factor binding; sequence-specific DNA binding; transcription regulatory region DNA binding; protein dimerization activity;	GO:0005634	nucleus	PF01486 PF00319	K-box; SRF-TF;	AT1G71692|AGL12|XAL1|AGAMOUS-like 12|XAANTAL1|F14O23.5|F14O23_5	XM_003533467.5	1e-140
IR1	Pink	26	26	Glyma.07G102500		-0.971986	0.133391	-0.171097	-0.024216		1					Glyma.07g102500	606	UniRef100_A0A0B2SK22 Auxin efflux carrier component n=2 Tax=Soja TaxID=1462606 RepID=A0A0B2SK22_GLYSO	0	99.83	UniRef100_A0A0B2SK22 Auxin efflux carrier component n=2 Tax=Soja TaxID=1462606 RepID=A0A0B2SK22_GLYSO	0	99.83	AT1G73590.1 | Symbols: PIN1, ATPIN1 | Auxin efflux carrier family protein | chr1:27659772-27662876 FORWARD LENGTH=622	0	99.83	GO:0009630 GO:0009640 GO:0009734 GO:0009790 GO:0009908 GO:0009926 GO:0010051 GO:0010229 GO:0010338 GO:0010358 GO:0010583 GO:0016310 GO:0048364 GO:0048367 GO:0048825 GO:0048826 GO:0055085	gravitropism; photomorphogenesis; auxin-activated signaling pathway; embryo development; flower development; auxin polar transport; xylem and phloem pattern formation; inflorescence development; leaf formation; leaf shaping; response to cyclopentenone; phosphorylation; root development; shoot system development; cotyledon development; cotyledon morphogenesis; transmembrane transport;	GO:0005515 GO:0010329	protein binding; auxin efflux transmembrane transporter activity;	GO:0005737 GO:0005886 GO:0009505 GO:0009506 GO:0009925 GO:0016021 GO:0045177	cytoplasm; plasma membrane; plant-type cell wall; plasmodesma; basal plasma membrane; integral component of membrane; apical part of cell	PF03547	Mem_trans;	AT1G73590|PIN1|ATPIN1|PIN-FORMED 1|ARABIDOPSIS THALIANA PIN-FORMED 1|F6D5.2|F6D5_2	NM_001250617.3	0
IR1	Pink	27	27	Glyma.04G018900		-5.66647	0.65996	-0.828535	-0.224855		1					Glyma.04g018900	663	UniRef100_K7KHN6 Uncharacterized protein n=2 Tax=Soja TaxID=1462606 RepID=K7KHN6_SOYBN	0	99.85	UniRef100_A0A445K3E6 Nitrate regulatory gene2 protein n=1 Tax=Glycine soja TaxID=3848 RepID=A0A445K3E6_GLYSO	0	98.34	AT1G20530.1 | Symbols: | Protein of unknown function (DUF630 and DUF632) | chr1:7108370-7110377 REVERSE LENGTH=614	8e-111	97.13	GO:0071249	cellular response to nitrate;	GO:0003674	molecular function;	GO:0005634	nucleus	PF04783 PF04782	DUF630; DUF632;	AT1G20530|F5M15.15|F5M15_15	XM_003523486.5	0
IR1	Pink	28	28	Glyma.15G093700		-2.17473	1.28139	0.0135461	0.673896		1					Glyma.15g093700	399	UniRef100_I1MF29 Uncharacterized protein n=2 Tax=Soja TaxID=1462606 RepID=I1MF29_SOYBN	0	99.75	UniRef100_A0A445GRF3 Glucan endo-1,3-beta-glucosidase 11 isoform B n=1 Tax=Glycine soja TaxID=3848 RepID=A0A445GRF3_GLYSO	0	93.98	AT4G18340.1 | Symbols: | Glycosyl hydrolase superfamily protein | chr4:10130245-10132019 REVERSE LENGTH=397	7e-179	98.75	GO:0005975	carbohydrate metabolic process;	GO:0004553	hydrolase activity, hydrolyzing O-glycosyl compounds;	GO:0005576 GO:0009507 GO:0046658	extracellular region; chloroplast; anchored component of plasma membrane	PF00332	Glyco_hydro_17;	AT4G18340|T9A21.190|T9A21_190	XM_003547155.5	0
IR1	Pink	29	29	Glyma.09G214500		-0.96691	0.476085	-0.0609717	0.2425		1					Glyma.09g214500	91	UniRef100_C6SXV7 ACB domain-containing protein n=1 Tax=Glycine max TaxID=3847 RepID=C6SXV7_SOYBN	3e-59	98.9	UniRef100_C6SXV7 ACB domain-containing protein n=1 Tax=Glycine max TaxID=3847 RepID=C6SXV7_SOYBN	3e-59	98.9	AT1G31812.1 | Symbols: ACBP6, ACBP | acyl-CoA-binding protein 6 | chr1:11411132-11412099 REVERSE LENGTH=92	3e-45	98.9	GO:0001666 GO:0006869 GO:0009409 GO:0009646 GO:0050826	response to hypoxia; lipid transport; response to cold; response to absence of light; response to freezing;	GO:0000062 GO:0031210	fatty-acyl-CoA binding; phosphatidylcholine binding;	GO:0005634 GO:0005829 GO:0005886	nucleus; cytosol; plasma membrane	PF00887	ACBP;	AT1G31812|ACBP6|ACBP|AtACBP6|acyl-CoA-binding protein 6|ACYL-COA-BINDING PROTEIN|F5M6.27|F5M6_27	NM_001250600.1	3e-142
IR1	Pink	30	30	Glyma.17G258000		-2.0461	0.360185	-0.475066	-0.13887		1					Glyma.17g258000	694	UniRef100_K7MP17 Uncharacterized protein n=1 Tax=Glycine max TaxID=3847 RepID=K7MP17_SOYBN	0	99.86	UniRef100_UPI0003DE8C6D uncharacterized protein LOC100817798 isoform X2 n=1 Tax=Glycine max TaxID=3847 RepID=UPI0003DE8C6D	0	99.86	AT1G75730.1 | Symbols: | unknown protein; Has 327 Blast hits to 272 proteins in 89 species: Archae - 0; Bacteria - 129; Metazoa - 68; Fungi - 14; Plants - 20; Viruses - 0; Other Eukaryotes - 96 (source: NCBI BLink). | chr1:28435991-28438983 REVERSE LENGTH=589	8e-19	61.1	GO:0008150	biological process;	GO:0003674	molecular function;	GO:0005634	nucleus	NA	NA	AT1G75730|F10A5.7|F10A5_7	XM_006601286.4	0
IR1	Pink	31	31	Glyma.12G213200		-1.13502	0.36646	-0.530344	0.437027		1					Glyma.12g213200	245	UniRef100_A0A0R4J4M0 Phytocyanin domain-containing protein n=1 Tax=Glycine max TaxID=3847 RepID=A0A0R4J4M0_SOYBN	2e-171	99.59	UniRef100_A0A0R4J4M0 Phytocyanin domain-containing protein n=1 Tax=Glycine max TaxID=3847 RepID=A0A0R4J4M0_SOYBN	2e-171	99.59	AT3G20570.1 | Symbols: ENODL9, AtENODL9 | early nodulin-like protein 9 | chr3:7186754-7187453 REVERSE LENGTH=203	3e-49	87.35	NA	NA	GO:0009055	electron transfer activity;	GO:0031225 GO:0046658	anchored component of membrane; anchored component of plasma membrane	PF02298	Cu_bind_like;	AT3G20570	XM_006592816.4	0
IR1	Pink	32	32	Glyma.03G259500		-1.74283	0.75358	-0.703976	0.685428		1					Glyma.03g259500	296	UniRef100_A0A0R0KP75 Uncharacterized protein n=1 Tax=Glycine max TaxID=3847 RepID=A0A0R0KP75_SOYBN	0	99.66	UniRef100_A0A1S3TCH5 enhancer of mRNA-decapping protein 1 n=1 Tax=Vigna radiata var. radiata TaxID=3916 RepID=A0A1S3TCH5_VIGRR	5e-117	99.32	AT2G46630.1 | Symbols: | unknown protein; LOCATED IN: chloroplast; EXPRESSED IN: 22 plant structures; EXPRESSED DURING: 13 growth stages; Has 110095 Blast hits to 59224 proteins in 2216 species: Archae - 177; Bacteria - 15429; Metazoa - 38345; Fungi - 18843; Plants - 13341; Viruses - 3084; Other Eukaryotes - 20876 (source: NCBI BLink). | chr2:19145529-19146713 FORWARD LENGTH=394	2e-24	44.93	NA	NA	NA	NA	GO:0005634	nucleus	NA	NA	AT2G46630	XM_006577289.2	0
IR1	Pink	33	33	Glyma.04G190300		-1.38459	0.381482	-0.739813	0.321856		1					Glyma.04g190300	699	UniRef100_E2FKH3 Sieve element occlusion c n=3 Tax=Soja TaxID=1462606 RepID=E2FKH3_SOYBN	0	99.86	UniRef100_E2FKH3 Sieve element occlusion c n=3 Tax=Soja TaxID=1462606 RepID=E2FKH3_SOYBN	0	99.86	AT3G01680.1 | Symbols: | CONTAINS InterPro DOMAIN/s: Mediator complex subunit Med28 (InterPro:IPR021640); BEST Arabidopsis thaliana protein match is: unknown protein (TAIR:AT3G01670.1); Has 122 Blast hits to 112 proteins in 13 species: Archae - 0; Bacteria - 0; Metazoa - 0; Fungi - 0; Plants - 122; Viruses - 0; Other Eukaryotes - 0 (source: NCBI BLink). | chr3:252033-255246 FORWARD LENGTH=740	0	98.71	GO:0010088	phloem development;	GO:0042803 GO:0043621	protein homodimerization activity; protein self-association;	GO:0005634	nucleus	PF14577 PF14576	SEO_C; SEO_N;	AT3G01680|SEOR1|SEOb|AtSEOR1|Sieve-Element-Occlusion-Related 1|sieve element occlusion b|Arabidopsis thaliana sieve element occlusion-related 1|F4P13.22|F4P13_22	NM_001254334.1	0
IR1	Pink	34	34	Glyma.11G078400		-1.26169	0.581413	-0.618226	0.546739		1					Glyma.11g078400	281	UniRef100_A0A0R0HDJ7 PEROXIDASE_4 domain-containing protein n=2 Tax=Soja TaxID=1462606 RepID=A0A0R0HDJ7_SOYBN	0	99.64	UniRef100_A0A0R0HDJ7 PEROXIDASE_4 domain-containing protein n=2 Tax=Soja TaxID=1462606 RepID=A0A0R0HDJ7_SOYBN	0	99.64	AT4G35000.1 | Symbols: APX3 | ascorbate peroxidase 3 | chr4:16665007-16667541 REVERSE LENGTH=287	7e-144	86.83	GO:0000302 GO:0006979 GO:0034599 GO:0042744 GO:0055114 GO:0098869	response to reactive oxygen species; response to oxidative stress; cellular response to oxidative stress; hydrogen peroxide catabolic process; oxidation-reduction process; cellular oxidant detoxification;	GO:0004601 GO:0005515 GO:0016688 GO:0020037 GO:0046872	peroxidase activity; protein binding; L-ascorbate peroxidase activity; heme binding; metal ion binding;	GO:0005739 GO:0005773 GO:0005774 GO:0005777 GO:0005778 GO:0005886 GO:0009506 GO:0009507 GO:0009536 GO:0009941 GO:0016021 GO:0046861	mitochondrion; vacuole; vacuolar membrane; peroxisome; peroxisomal membrane; plasma membrane; plasmodesma; chloroplast; plastid; chloroplast envelope; integral component of membrane; glyoxysomal membrane	PF00141	peroxidase;	AT4G35000|APX3|ascorbate peroxidase 3|M4E13.60|M4E13_60|ASCORBATE PEROXIDASE 3	XM_003537596.5	0
IR1	Pink	35	35	Glyma.06G141100		-0.912894	0.516212	-0.391996	0.428492		1					Glyma.06g141100	720	UniRef100_I1KB57 Protein kinase domain-containing protein n=2 Tax=Soja TaxID=1462606 RepID=I1KB57_SOYBN	0	87.22	UniRef100_I1KB57 Protein kinase domain-containing protein n=2 Tax=Soja TaxID=1462606 RepID=I1KB57_SOYBN	0	87.22	AT5G58300.1 | Symbols: | Leucine-rich repeat protein kinase family protein | chr5:23572821-23574871 FORWARD LENGTH=654	0	85.14	GO:0006468	protein phosphorylation;	GO:0004672 GO:0005515 GO:0005524 GO:0016301	protein kinase activity; protein binding; ATP binding; kinase activity;	GO:0005886 GO:0016021	plasma membrane; integral component of membrane	PF08263 PF13855 PF00069 PF13855 PF00069 PF08263 PF00069 PF13855	LRRNT_2; LRR_8; Pkinase; LRR_8; Pkinase; LRRNT_2; Pkinase; LRR_8;	AT5G58300|MCK7.17|MCK7_17	XM_041016488.1	0
IR1	Pink	36	36	Glyma.09G167000		-1.30413	0.815288	-0.632165	0.804242		1					Glyma.09g167000	932	UniRef100_I1L3X9 Sucrose synthase n=2 Tax=Soja TaxID=1462606 RepID=I1L3X9_SOYBN	0	99.89	UniRef100_I1L3X9 Sucrose synthase n=2 Tax=Soja TaxID=1462606 RepID=I1L3X9_SOYBN	0	99.89	AT1G73370.1 | Symbols: SUS6, ATSUS6 | sucrose synthase 6 | chr1:27584533-27588326 REVERSE LENGTH=942	0	90.34	GO:0005985 GO:0080165	sucrose metabolic process; callose deposition in phloem sieve plate;	GO:0016157	sucrose synthase activity;	GO:0005576 GO:0005618 GO:0009507	extracellular region; cell wall; chloroplast	PF00534 PF00862	Glycos_transf_1; Sucrose_synth;	AT1G73370|SUS6|ATSUS6|sucrose synthase 6|ARABIDOPSIS THALIANA SUCROSE SYNTHASE 6|T9L24.42|T9L24_42	XM_003533249.5	9e-78
IR1	Pink	37	37	Glyma.02G006000		-1.23996	0.233782	-0.774564	0.216717		1		1			Glyma.02g006000	320	UniRef100_I1JB89 Serine/threonine-protein phosphatase n=2 Tax=Soja TaxID=1462606 RepID=I1JB89_SOYBN	0	99.69	UniRef100_I1JB89 Serine/threonine-protein phosphatase n=2 Tax=Soja TaxID=1462606 RepID=I1JB89_SOYBN	0	99.69	AT2G39840.1 | Symbols: TOPP4 | type one serine/threonine protein phosphatase 4 | chr2:16627430-16628789 FORWARD LENGTH=321	0	95.94	GO:0006468 GO:0006470 GO:0009740 GO:0010161 GO:0016311 GO:0040008	protein phosphorylation; protein dephosphorylation; gibberellic acid mediated signaling pathway; red light signaling pathway; dephosphorylation; regulation of growth;	GO:0004722 GO:0005515 GO:0016791 GO:0046872	protein serine/threonine phosphatase activity; protein binding; phosphatase activity; metal ion binding;	GO:0000164 GO:0005634 GO:0005737	protein phosphatase type 1 complex; nucleus; cytoplasm	PF16891 PF00149	STPPase_N; Metallophos;	AT2G39840|TOPP4|type one serine/threonine protein phosphatase 4	XR_413012.4	0
IR1	Pink	38	38	Glyma.08G146900		1.69455	5.93518	3.09184	5.99271				1			Glyma.08g146900	488	UniRef100_K7L6R7 GRAS domain-containing protein n=2 Tax=Soja TaxID=1462606 RepID=K7L6R7_SOYBN	0	99.8	UniRef100_K7L6R7 GRAS domain-containing protein n=2 Tax=Soja TaxID=1462606 RepID=K7L6R7_SOYBN	0	99.8	AT1G55580.1 | Symbols: LAS, SCL18 | GRAS family transcription factor | chr1:20764106-20765443 FORWARD LENGTH=445	1e-43	58.81	GO:0006355 GO:0010014 GO:0010223 GO:0090506	regulation of transcription, DNA-templated; meristem initiation; secondary shoot formation; axillary shoot meristem initiation;	GO:0003700 GO:0043565	DNA-binding transcription factor activity; sequence-specific DNA binding;	GO:0005634	nucleus	PF03514	GRAS;	AT1G55580|LAS|SCL18|Lateral Suppressor|SCARECROW-LIKE 18|F20N2.1	XM_003532809.5	0
IR1	Pink	39	39	Glyma.02G272600		-1.26448	0.634407	-0.703366	0.679189		1					Glyma.02g272600	257	UniRef100_I1JIP0 SHSP domain-containing protein n=2 Tax=Soja TaxID=1462606 RepID=I1JIP0_SOYBN	0	99.61	UniRef100_I1JIP0 SHSP domain-containing protein n=2 Tax=Soja TaxID=1462606 RepID=I1JIP0_SOYBN	0	99.61	AT2G27140.1 | Symbols: | HSP20-like chaperones superfamily protein | chr2:11598496-11599264 REVERSE LENGTH=224	7e-23	46.69	NA	NA	GO:0003674	molecular function;	GO:0005737 GO:0016021	cytoplasm; integral component of membrane	NA	NA	AT2G27140	XM_003518411.5	0
IR1	Pink	40	40	Glyma.06G294200		-1.82956	0.275554	-1.17328	0.0131226		1					Glyma.06g294200	665	UniRef100_K7KY43 ANK_REP_REGION domain-containing protein n=1 Tax=Glycine max TaxID=3847 RepID=K7KY43_SOYBN	0	99.85	UniRef100_K7KY43 ANK_REP_REGION domain-containing protein n=1 Tax=Glycine max TaxID=3847 RepID=K7KY43_SOYBN	0	99.85	AT1G03670.1 | Symbols: | ankyrin repeat family protein | chr1:914222-916222 REVERSE LENGTH=616	2e-59	81.95	NA	NA	GO:0003674	molecular function;	GO:0009507 GO:0016020	chloroplast; membrane	PF13962 PF12796	PGG; Ank_2;	AT1G03670	XM_041016723.1	0
IR1	Pink	41	41	Glyma.07G006500		-0.614267	1.50744	-0.058516	1.06813			1				Glyma.07g006500	649	UniRef100_I1KG82 STAS domain-containing protein n=3 Tax=Soja TaxID=1462606 RepID=I1KG82_SOYBN	0	99.85	UniRef100_I1KG82 STAS domain-containing protein n=3 Tax=Soja TaxID=1462606 RepID=I1KG82_SOYBN	0	99.85	AT3G15990.1 | Symbols: SULTR3;4 | sulfate transporter 3;4 | chr3:5427081-5430679 FORWARD LENGTH=653	0	96.76	GO:0006817	phosphate ion transport;	GO:0005215 GO:0008271 GO:0015116 GO:0015293 GO:0015301	transporter activity; secondary active sulfate transmembrane transporter activity; sulfate transmembrane transporter activity; symporter activity; anion:anion antiporter activity;	GO:0005886 GO:0005887 GO:0009506	plasma membrane; integral component of plasma membrane; plasmodesma	PF01740 PF00916	STAS; Sulfate_transp;	AT3G15990|SULTR3;4|SPDT|sulfate transporter 3;4|SULTR-like P Distribution Transporter|MSL1.24	XM_003529674.5	0
IR1	Pink	42	42	Glyma.03G113700		-2.14309	1.25523	-1.41265	0.930997		1		1			Glyma.03g113700	177	UniRef100_A0A0B2SCS8 Uncharacterized protein n=2 Tax=Soja TaxID=1462606 RepID=A0A0B2SCS8_GLYSO	8e-127	99.44	UniRef100_UPI0010160823 uncharacterized protein LOC114167477 n=1 Tax=Vigna unguiculata TaxID=3917 RepID=UPI0010160823	9e-95	96.61	AT4G37445.1 | Symbols: | BEST Arabidopsis thaliana protein match is: Calcium-binding EF hand family protein (TAIR:AT1G64850.1); Has 30201 Blast hits to 17322 proteins in 780 species: Archae - 12; Bacteria - 1396; Metazoa - 17338; Fungi - 3422; Plants - 5037; Viruses - 0; Other Eukaryotes - 2996 (source: NCBI BLink). | chr4:17604144-17604918 REVERSE LENGTH=161	2e-47	91.53	GO:0008150	biological process;	GO:0003674	molecular function;	GO:0005575	cellular component	NA	NA	AT4G37445	XM_003521027.5	0
IR1	Pink	43	43	Glyma.03G172900		-1.22725	1.00363	-0.73519	0.694437		1					Glyma.03g172900	378	UniRef100_I1JPE1 WAT1-related protein n=2 Tax=Soja TaxID=1462606 RepID=I1JPE1_SOYBN	0	99.74	UniRef100_A0A498KA41 EamA domain-containing protein n=1 Tax=Malus domestica TaxID=3750 RepID=A0A498KA41_MALDO	2e-154	90.48	AT2G37460.1 | Symbols: | nodulin MtN21 /EamA-like transporter family protein | chr2:15726667-15729010 REVERSE LENGTH=380	4e-172	96.03	NA	NA	GO:0022857	transmembrane transporter activity;	GO:0005737 GO:0005886 GO:0016021	cytoplasm; plasma membrane; integral component of membrane	PF00892	EamA;	AT2G37460	XM_003521298.5	0
IR1	Pink	44	44	Glyma.04G239600		-1.94005	1.04916	-0.669974	0.415806		1					Glyma.04g239600	266	UniRef100_K7KLZ9 SnoaL-like domain-containing protein n=1 Tax=Glycine max TaxID=3847 RepID=K7KLZ9_SOYBN	0	99.62	UniRef100_K7KLZ9 SnoaL-like domain-containing protein n=1 Tax=Glycine max TaxID=3847 RepID=K7KLZ9_SOYBN	0	99.62	AT5G41470.1 | Symbols: | Nuclear transport factor 2 (NTF2) family protein | chr5:16593953-16595419 FORWARD LENGTH=277	4e-28	60.53	GO:0008150	biological process;	GO:0003674	molecular function;	NA	NA	PF12680	SnoaL_2;	AT5G41470|MYC6.17|MYC6_17	XM_006578875.4	0
IR1	Pink	45	45	Glyma.10G112800		-1.58957	1.12581	-0.66143	0.500909		1					Glyma.10g112800	173	UniRef100_A0A0B2SLG8 Uncharacterized protein n=2 Tax=Soja TaxID=1462606 RepID=A0A0B2SLG8_GLYSO	3e-122	99.42	UniRef100_UPI000F7C324A uncharacterized protein LOC113871166 n=1 Tax=Abrus precatorius TaxID=3816 RepID=UPI000F7C324A	5e-70	99.42	AT1G63310.1 | Symbols: | unknown protein; BEST Arabidopsis thaliana protein match is: unknown protein (TAIR:AT2G20362.1); Has 78 Blast hits to 77 proteins in 11 species: Archae - 0; Bacteria - 0; Metazoa - 0; Fungi - 0; Plants - 78; Viruses - 0; Other Eukaryotes - 0 (source: NCBI BLink). | chr1:23486580-23487044 REVERSE LENGTH=154	1e-27	67.63	GO:0008150	biological process;	GO:0003674	molecular function;	GO:0005634	nucleus	NA	NA	AT1G63310|F9N12.7|F9N12_7	XM_006588868.4	0
IR1	Pink	46	46	Glyma.U031115		-0.983498	0.601855	-0.350443	0.362273		1					Glyma.u031115	189	UniRef100_A0A0B2SFQ3 Auxin efflux carrier component n=3 Tax=Soja TaxID=1462606 RepID=A0A0B2SFQ3_GLYSO	2e-125	99.47	UniRef100_A0A0B2SFQ3 Auxin efflux carrier component n=3 Tax=Soja TaxID=1462606 RepID=A0A0B2SFQ3_GLYSO	2e-125	99.47	AT5G57090.1 | Symbols: EIR1, WAV6, ATPIN2, PIN2, AGR, AGR1 | Auxin efflux carrier family protein | chr5:23100765-23104456 FORWARD LENGTH=647	2e-101	99.47	GO:0001666 GO:0009723 GO:0009733 GO:0009734 GO:0009749 GO:0009926 GO:0009958 GO:0010252 GO:0010315 GO:0055085	response to hypoxia; response to ethylene; response to auxin; auxin-activated signaling pathway; response to glucose; auxin polar transport; positive gravitropism; auxin homeostasis; auxin efflux; transmembrane transport;	GO:0010329	auxin efflux transmembrane transporter activity;	GO:0000323 GO:0005783 GO:0005886 GO:0009507 GO:0009925 GO:0016021	lytic vacuole; endoplasmic reticulum; plasma membrane; chloroplast; basal plasma membrane; integral component of membrane	PF03547	Mem_trans;	AT5G57090|EIR1|WAV6|ATPIN2|PIN2|AGR|AGR1|MM31|ETHYLENE INSENSITIVE ROOT 1|WAVY ROOTS 6|ARABIDOPSIS THALIANA PIN-FORMED 2|PIN-FORMED 2|AGRAVITROPIC ROOT|AGRAVITROPIC ROOT 1|MUL3.3|MUL3_3|AUXIN TRANSPORT PROTEIN EIR1|POLAR-AUXIN-TRANSPORT EFFLUX COMPONENT AGRAVITROPIC 1	XM_014762232.2	0
IR1	Pink	47	47	Glyma.02G159200		-3.84549	2.04834	-1.5072	1.16719		1					Glyma.02g159200	283	UniRef100_A0A445LPJ3 3-oxoacyl-[acyl-carrier-protein] reductase FabG isoform A n=2 Tax=Soja TaxID=1462606 RepID=A0A445LPJ3_GLYSO	0	99.65	UniRef100_A0A445LPJ3 3-oxoacyl-[acyl-carrier-protein] reductase FabG isoform A n=2 Tax=Soja TaxID=1462606 RepID=A0A445LPJ3_GLYSO	0	99.65	AT3G55290.1 | Symbols: | NAD(P)-binding Rossmann-fold superfamily protein | chr3:20502653-20503730 FORWARD LENGTH=280	4e-134	98.94	NA	NA	GO:0016491	oxidoreductase activity;	GO:0005777	peroxisome	PF13561	adh_short_C2;	AT3G55290	XM_006575066.4	0
IR1	Pink	48	48	Glyma.13G150000		-0.85019	0.72119	-0.223331	0.466334		1					Glyma.13g150000	689	UniRef100_I1LZE4 Protein kinase domain-containing protein n=1 Tax=Glycine max TaxID=3847 RepID=I1LZE4_SOYBN	0	99.85	UniRef100_I1LZE4 Protein kinase domain-containing protein n=1 Tax=Glycine max TaxID=3847 RepID=I1LZE4_SOYBN	0	99.85	AT2G36570.1 | Symbols: | Leucine-rich repeat protein kinase family protein | chr2:15335583-15337725 FORWARD LENGTH=672	0	96.66	GO:0006468 GO:0009834	protein phosphorylation; plant-type secondary cell wall biogenesis;	GO:0004672 GO:0005524 GO:0016301	protein kinase activity; ATP binding; kinase activity;	GO:0005886 GO:0016021	plasma membrane; integral component of membrane	PF08263 PF00069	LRRNT_2; Pkinase;	AT2G36570|PXC1|PXY/TDR-correlated 1|F1O11.20|F1O11_20	XM_006594122.4	0
IR1	Pink	49	49	Glyma.01G146800		-1.73116	1.01925	-0.68667	0.577959		1					Glyma.01g146800	173	UniRef100_A0A0B2SLG8 Uncharacterized protein n=2 Tax=Soja TaxID=1462606 RepID=A0A0B2SLG8_GLYSO	3e-122	99.42	UniRef100_UPI000F7C324A uncharacterized protein LOC113871166 n=1 Tax=Abrus precatorius TaxID=3816 RepID=UPI000F7C324A	5e-70	99.42	AT1G63310.1 | Symbols: | unknown protein; BEST Arabidopsis thaliana protein match is: unknown protein (TAIR:AT2G20362.1); Has 78 Blast hits to 77 proteins in 11 species: Archae - 0; Bacteria - 0; Metazoa - 0; Fungi - 0; Plants - 78; Viruses - 0; Other Eukaryotes - 0 (source: NCBI BLink). | chr1:23486580-23487044 REVERSE LENGTH=154	1e-27	67.63	GO:0008150	biological process;	GO:0003674	molecular function;	GO:0005634	nucleus	NA	NA	AT1G63310|F9N12.7|F9N12_7	XM_006588868.4	0
IR1	Pink	50	50	Glyma.01G054000		-1.39662	1.00247	-0.466849	0.707158		1	1				Glyma.01g054000	160	UniRef100_A0A0B2P671 Eukaryotic translation initiation factor 5A n=2 Tax=Soja TaxID=1462606 RepID=A0A0B2P671_GLYSO	1e-112	99.38	UniRef100_A0A0B2P671 Eukaryotic translation initiation factor 5A n=2 Tax=Soja TaxID=1462606 RepID=A0A0B2P671_GLYSO	1e-112	99.38	AT1G13950.1 | Symbols: EIF-5A, ELF5A-1, ATELF5A-1, EIF5A | eukaryotic elongation factor 5A-1 | chr1:4773631-4774668 FORWARD LENGTH=158	4e-101	99.38	GO:0006413 GO:0006452 GO:0010089 GO:0045901 GO:0045905	translational initiation; translational frameshifting; xylem development; positive regulation of translational elongation; positive regulation of translational termination;	GO:0003743 GO:0003746 GO:0043022	translation initiation factor activity; translation elongation factor activity; ribosome binding;	GO:0005576 GO:0005737	extracellular region; cytoplasm	PF01287	eIF-5a;	AT1G13950|EIF-5A|ELF5A-1|ATELF5A-1|EIF5A|eukaryotic elongation factor 5A-1|EUKARYOTIC ELONGATION FACTOR 5A|F16A14.17	XM_026127835.2	0
IR1	Pink	51	51	Glyma.07G233700		-1.78821	0.589934	-1.17901	-0.0582636		1					Glyma.07g233700	311	UniRef100_I1KMK0 Uncharacterized protein n=3 Tax=Soja TaxID=1462606 RepID=I1KMK0_SOYBN	0	99.68	UniRef100_A0A445K0K2 Ubiquitin carboxyl-terminal hydrolase 12 isoform A n=1 Tax=Glycine soja TaxID=3848 RepID=A0A445K0K2_GLYSO	0	99.68	AT3G17380.1 | Symbols: | TRAF-like family protein | chr3:5950240-5952124 FORWARD LENGTH=309	4e-116	99.04	GO:0008150	biological process;	GO:0003674	molecular function;	GO:0005634	nucleus	PF00917	MATH;	AT3G17380|MGD8.22	XM_003528549.5	0
IR1	Pink	52	52	Glyma.05G216100		-1.09524	0.757258	-0.607849	0.156578		1					Glyma.05g216100	200	UniRef100_C6T2X1 Uncharacterized protein n=2 Tax=Soja TaxID=1462606 RepID=C6T2X1_SOYBN	2e-143	99.5	UniRef100_UPI000F7C7CEC uncharacterized protein LOC113855754 n=1 Tax=Abrus precatorius TaxID=3816 RepID=UPI000F7C7CEC	2e-86	93.5	NA	NA	NA	NA	NA	NA	NA	NA	NA	NA	NA	NA	NM_001249775.1	0
IR1	Pink	53	53	Glyma.04G005451		-1.49169	0.0650409	-0.432017	0.57265		1					Glyma.04g005451	94	UniRef100_A0A445KU12 Uncharacterized protein n=1 Tax=Glycine soja TaxID=3848 RepID=A0A445KU12_GLYSO	4e-60	98.94	UniRef100_UPI000B7B41CD uncharacterized protein LOC110761722 n=1 Tax=Prunus avium TaxID=42229 RepID=UPI000B7B41CD	3e-24	97.87	NA	NA	NA	NA	NA	NA	NA	NA	NA	NA	NA	NA	NA	NA
IR1	Pink	54	54	Glyma.08G164200		-1.79829	0.577938	-0.288977	1.24162		1					Glyma.08g164200	374	UniRef100_A0A0B2QNU4 Glucan endo-1,3-beta-glucosidase 4 n=1 Tax=Glycine soja TaxID=3848 RepID=A0A0B2QNU4_GLYSO	0	99.73	UniRef100_A0A0B2QNU4 Glucan endo-1,3-beta-glucosidase 4 n=1 Tax=Glycine soja TaxID=3848 RepID=A0A0B2QNU4_GLYSO	0	99.73	AT1G79480.1 | Symbols: | Carbohydrate-binding X8 domain superfamily protein | chr1:29897905-29899267 REVERSE LENGTH=397	4e-50	45.19	NA	NA	NA	NA	GO:0005634 GO:0046658	nucleus; anchored component of plasma membrane	PF07983	X8;	AT1G79480	XM_006586328.4	1e-07
IR1	Pink	55	55	Glyma.08G308700		-0.87811	0.28558	-0.193831	0.529966		1					Glyma.08g308700	1922	UniRef100_A0A445JME9 Callose synthase 7 isoform A n=2 Tax=Soja TaxID=1462606 RepID=A0A445JME9_GLYSO	0	99.95	UniRef100_A0A445JME9 Callose synthase 7 isoform A n=2 Tax=Soja TaxID=1462606 RepID=A0A445JME9_GLYSO	0	99.95	AT1G06490.1 | Symbols: ATGSL07, gsl07, atgsl7, GSL7 | glucan synthase-like 7 | chr1:1978762-1989295 FORWARD LENGTH=1958	0	99.69	GO:0006075 GO:0008360 GO:0010233 GO:0071555 GO:0080165	(1->3)-beta-D-glucan biosynthetic process; regulation of cell shape; phloem transport; cell wall organization; callose deposition in phloem sieve plate;	GO:0003843 GO:0016757	1,3-beta-D-glucan synthase activity; transferase activity, transferring glycosyl groups;	GO:0000148 GO:0005739 GO:0016021	1,3-beta-D-glucan synthase complex; mitochondrion; integral component of membrane	PF04652 PF14288 PF02364	Vta1; FKS1_dom1; Glucan_synthase;	AT1G06490|ATGSL07|gsl07|atgsl7|GSL7|CalS7|Arabidopsis thaliana glucan synthase-like 7|glucan synthase-like 7|callose synthase 7|F12K11.17|F12K11_17	XM_026129771.2	0
IR1	Pink	56	56	Glyma.06G266500		-0.526881	0.822489	0.280922	1.09684					1		Glyma.06g266500	781	UniRef100_K7KXM2 Kinesin-like protein n=1 Tax=Glycine max TaxID=3847 RepID=K7KXM2_SOYBN	0	99.87	UniRef100_K7KXM2 Kinesin-like protein n=1 Tax=Glycine max TaxID=3847 RepID=K7KXM2_SOYBN	0	99.87	AT5G54670.1 | Symbols: ATK3, KATC | kinesin 3 | chr5:22209912-22213843 FORWARD LENGTH=754	0	96.41	GO:0007018 GO:0051225	microtubule-based movement; spindle assembly;	GO:0003777 GO:0005524 GO:0008017 GO:0016887	microtubule motor activity; ATP binding; microtubule binding; ATPase activity;	GO:0005634 GO:0005737 GO:0005739 GO:0005871 GO:0005874	nucleus; cytoplasm; mitochondrion; kinesin complex; microtubule	PF00225	Kinesin;	AT5G54670|ATK3|KATC|kinesin 3|KINESIN-LIKE PROTEIN IN ARABIDOPSIS THALIANA C|MRB17.18	XM_006582176.4	0
IR1	Pink	57	57	Glyma.17G028200		-1.92777	0.359141	-0.545007	0.740997		1					Glyma.17g028200	355	UniRef100_A0A445G118 Epoxide hydrolase A isoform A n=2 Tax=Soja TaxID=1462606 RepID=A0A445G118_GLYSO	0	99.72	UniRef100_A0A445G118 Epoxide hydrolase A isoform A n=2 Tax=Soja TaxID=1462606 RepID=A0A445G118_GLYSO	0	99.72	AT4G15960.1 | Symbols: | alpha/beta-Hydrolases superfamily protein | chr4:9045763-9047199 REVERSE LENGTH=375	2e-154	99.72	NA	NA	NA	NA	GO:0005739	mitochondrion	PF12697	Abhydrolase_6;	AT4G15960	XM_006600299.4	0
IR1	Pink	58	58	Glyma.04G130100		-2.28928	0.276316	-1.05535	0.825638		1					Glyma.04g130100	373	UniRef100_A0A0B2QW80 Inactive protein RESTRICTED TEV MOVEMENT 2 n=2 Tax=Soja TaxID=1462606 RepID=A0A0B2QW80_GLYSO	0	99.73	UniRef100_A0A0B2QW80 Inactive protein RESTRICTED TEV MOVEMENT 2 n=2 Tax=Soja TaxID=1462606 RepID=A0A0B2QW80_GLYSO	0	99.73	AT5G04890.1 | Symbols: RTM2 | HSP20-like chaperones superfamily protein | chr5:1427217-1428390 FORWARD LENGTH=366	4e-22	26.54	GO:0006952 GO:0009615 GO:0046741	defense response; response to virus; transport of virus in host, tissue to tissue;	GO:0003674	molecular function;	GO:0005886 GO:0016021	plasma membrane; integral component of membrane	PF00011	HSP20;	AT5G04890|RTM2|RESTRICTED TEV MOVEMENT 2|MUK11.22|MUK11_22	XM_003523888.5	0
IR1	Pink	59	59	Glyma.05G148400		-3.00845	0.448734	-1.28308	1.12677		1					Glyma.05g148400	70	UniRef100_A0A0B2RRB1 Uncharacterized protein n=2 Tax=Soja TaxID=1462606 RepID=A0A0B2RRB1_GLYSO	2e-40	98.57	UniRef100_A0A1S3E900 uncharacterized protein LOC105851089 n=1 Tax=Cicer arietinum TaxID=3827 RepID=A0A1S3E900_CICAR	3e-36	98.57	AT5G08391.1 | Symbols: | Protein of unknown function (DUF 3339) | chr5:2699357-2699566 FORWARD LENGTH=69	8e-35	98.57	GO:0008150	biological process;	GO:0003674	molecular function;	GO:0016021	integral component of membrane	PF11820	DUF3339;	AT5G08391	XM_006580062.4	3e-107
IR1	Pink	60	60	Glyma.09G085600		-1.62831	0.795761	-0.355565	1.24986		1			1		Glyma.09g085600	161	UniRef100_A0A0B2S3X9 Membrane protein PM19L n=2 Tax=Soja TaxID=1462606 RepID=A0A0B2S3X9_GLYSO	2e-111	99.38	UniRef100_A0A0B2S3X9 Membrane protein PM19L n=2 Tax=Soja TaxID=1462606 RepID=A0A0B2S3X9_GLYSO	2e-111	99.38	AT5G46530.1 | Symbols: | AWPM-19-like family protein | chr5:18875576-18876779 FORWARD LENGTH=157	4e-82	95.65	GO:0008150	biological process;	GO:0003674	molecular function;	GO:0009507	chloroplast	PF05512	AWPM-19;	AT5G46530|K11I1.12|K11I1_12	XM_003533788.5	0
IR1	Pink	61	61	Glyma.18G250700		-0.894349	0.881831	0.021467	1.17537					1		Glyma.18g250700	609	UniRef100_UPI0007190FF9 LOW QUALITY PROTEIN: subtilisin-like protease Glyma18g48580 n=1 Tax=Glycine max TaxID=3847 RepID=UPI0007190FF9	0	99.84	UniRef100_UPI0007190FF9 LOW QUALITY PROTEIN: subtilisin-like protease Glyma18g48580 n=1 Tax=Glycine max TaxID=3847 RepID=UPI0007190FF9	0	99.84	AT2G04160.1 | Symbols: AIR3 | Subtilisin-like serine endopeptidase family protein | chr2:1401450-1407694 REVERSE LENGTH=772	0	97.87	GO:0006508 GO:0009733 GO:0010102	proteolysis; response to auxin; lateral root morphogenesis;	GO:0004252	serine-type endopeptidase activity;	GO:0005576 GO:0005618	extracellular region; cell wall	PF02225 PF00082	PA; Peptidase_S8;	AT2G04160|AIR3|AUXIN-INDUCED IN ROOT CULTURES 3|T16B23.1	XM_041011852.1	0
IR1	Pink	62	62	Glyma.14G209900		-1.76947	0.0920579	-0.736066	0.92506		1					Glyma.14g209900	841	UniRef100_I1MBQ9 Sucrose synthase n=1 Tax=Glycine max TaxID=3847 RepID=I1MBQ9_SOYBN	0	99.88	UniRef100_I1MBQ9 Sucrose synthase n=1 Tax=Glycine max TaxID=3847 RepID=I1MBQ9_SOYBN	0	99.88	AT1G73370.1 | Symbols: SUS6, ATSUS6 | sucrose synthase 6 | chr1:27584533-27588326 REVERSE LENGTH=942	0	96.43	GO:0005985 GO:0080165	sucrose metabolic process; callose deposition in phloem sieve plate;	GO:0016157	sucrose synthase activity;	GO:0005576 GO:0005618 GO:0009507	extracellular region; cell wall; chloroplast	PF00534 PF00862	Glycos_transf_1; Sucrose_synth;	AT1G73370|SUS6|ATSUS6|sucrose synthase 6|ARABIDOPSIS THALIANA SUCROSE SYNTHASE 6|T9L24.42|T9L24_42	XM_003544303.5	0
IR1	Pink	63	63	Glyma.08G085200		-1.94622	1.15218	-0.36514	2.53336					1		Glyma.08g085200	322	UniRef100_K7L5K1 Uncharacterized protein n=1 Tax=Glycine max TaxID=3847 RepID=K7L5K1_SOYBN	0	99.69	UniRef100_UPI000809A66A uncharacterized protein LOC108319397 isoform X2 n=1 Tax=Phaseolus angularis TaxID=3914 RepID=UPI000809A66A	7e-72	94.41	NA	NA	NA	NA	NA	NA	NA	NA	NA	NA	NA	NA	XM_006584973.3	0
IR1	Pink	64	64	Glyma.05G130500		-1.64636	0.112444	-0.696963	0.639826		1					Glyma.05g130500	291	UniRef100_I1K342 Uncharacterized protein n=1 Tax=Glycine max TaxID=3847 RepID=I1K342_SOYBN	0	99.66	UniRef100_UPI000809A66A uncharacterized protein LOC108319397 isoform X2 n=1 Tax=Phaseolus angularis TaxID=3914 RepID=UPI000809A66A	2e-67	98.63	NA	NA	NA	NA	NA	NA	NA	NA	NA	NA	NA	NA	XM_003524753.5	0
IR1	Pink	65	65	Glyma.15G085000		-1.81105	0.288703	-0.692222	0.933096		1					Glyma.15g085000	162	UniRef100_A0A0B2R9J5 Uncharacterized protein n=2 Tax=Soja TaxID=1462606 RepID=A0A0B2R9J5_GLYSO	3e-113	99.38	UniRef100_UPI000F7C4E16 uncharacterized protein LOC113853177 n=1 Tax=Abrus precatorius TaxID=3816 RepID=UPI000F7C4E16	2e-78	86.42	AT1G63310.1 | Symbols: | unknown protein; BEST Arabidopsis thaliana protein match is: unknown protein (TAIR:AT2G20362.1); Has 78 Blast hits to 77 proteins in 11 species: Archae - 0; Bacteria - 0; Metazoa - 0; Fungi - 0; Plants - 78; Viruses - 0; Other Eukaryotes - 0 (source: NCBI BLink). | chr1:23486580-23487044 REVERSE LENGTH=154	1e-27	86.42	GO:0008150	biological process;	GO:0003674	molecular function;	GO:0005634	nucleus	NA	NA	AT1G63310|F9N12.7|F9N12_7	XM_003547130.5	0
IR1	Pink	66	66	Glyma.13G248600		-1.2818	0.245736	-0.439911	0.738667		1					Glyma.13g248600	204	UniRef100_K7M1R4 LEA_2 domain-containing protein n=2 Tax=Soja TaxID=1462606 RepID=K7M1R4_SOYBN	2e-148	99.51	UniRef100_K7M1R4 LEA_2 domain-containing protein n=2 Tax=Soja TaxID=1462606 RepID=K7M1R4_SOYBN	2e-148	99.51	AT5G22870.1 | Symbols: | Late embryogenesis abundant (LEA) hydroxyproline-rich glycoprotein family | chr5:7647056-7647679 REVERSE LENGTH=207	7e-61	99.51	GO:0008150	biological process;	GO:0003674	molecular function;	GO:0016021	integral component of membrane	PF03168	LEA_2;	AT5G22870|MRN17.10|MRN17_10	XM_003541708.5	0
IR1	Pink	67	67	Glyma.12G134800		-1.24938	0.360657	-0.607493	1.03451		1					Glyma.12g134800	214	UniRef100_A0A0B2SSI7 Early nodulin-like protein 1 n=2 Tax=Soja TaxID=1462606 RepID=A0A0B2SSI7_GLYSO	9e-155	99.53	UniRef100_A0A0B2SSI7 Early nodulin-like protein 1 n=2 Tax=Soja TaxID=1462606 RepID=A0A0B2SSI7_GLYSO	9e-155	99.53	AT3G20570.1 | Symbols: ENODL9, AtENODL9 | early nodulin-like protein 9 | chr3:7186754-7187453 REVERSE LENGTH=203	4e-54	84.58	NA	NA	GO:0009055	electron transfer activity;	GO:0031225 GO:0046658	anchored component of membrane; anchored component of plasma membrane	PF02298	Cu_bind_like;	AT3G20570	NM_001255447.2	0
IR1	Pink	68	68	Glyma.16G217200		-1.97218	0.331292	-0.983647	1.29902		1					Glyma.16g217200	921	UniRef100_I1MQL2 Sucrose synthase n=1 Tax=Glycine max TaxID=3847 RepID=I1MQL2_SOYBN	0	99.89	UniRef100_I1MQL2 Sucrose synthase n=1 Tax=Glycine max TaxID=3847 RepID=I1MQL2_SOYBN	0	99.89	AT1G73370.1 | Symbols: SUS6, ATSUS6 | sucrose synthase 6 | chr1:27584533-27588326 REVERSE LENGTH=942	0	91.42	GO:0005985 GO:0080165	sucrose metabolic process; callose deposition in phloem sieve plate;	GO:0016157	sucrose synthase activity;	GO:0005576 GO:0005618 GO:0009507	extracellular region; cell wall; chloroplast	PF00534 PF00862	Glycos_transf_1; Sucrose_synth;	AT1G73370|SUS6|ATSUS6|sucrose synthase 6|ARABIDOPSIS THALIANA SUCROSE SYNTHASE 6|T9L24.42|T9L24_42	XM_003549139.5	0
IR1	Pink	69	69	Glyma.14G045300		-1.81824	0.221697	-0.974255	0.851964		1					Glyma.14g045300	291	UniRef100_I1M7E1 SHSP domain-containing protein n=1 Tax=Glycine max TaxID=3847 RepID=I1M7E1_SOYBN	0	99.66	UniRef100_I1M7E1 SHSP domain-containing protein n=1 Tax=Glycine max TaxID=3847 RepID=I1M7E1_SOYBN	0	99.66	AT2G27140.1 | Symbols: | HSP20-like chaperones superfamily protein | chr2:11598496-11599264 REVERSE LENGTH=224	8e-27	59.79	NA	NA	GO:0003674	molecular function;	GO:0005737 GO:0016021	cytoplasm; integral component of membrane	PF00011	HSP20;	AT2G27140	XM_006595756.4	0
IR1	Pink	70	70	Glyma.13G166200		-1.02309	0.0437648	-0.806178	0.291587				1			Glyma.13g166200	640	UniRef100_A0A445I5T8 EIN3-binding F-box protein 1 isoform A n=2 Tax=Soja TaxID=1462606 RepID=A0A445I5T8_GLYSO	0	99.84	UniRef100_A0A445I5T8 EIN3-binding F-box protein 1 isoform A n=2 Tax=Soja TaxID=1462606 RepID=A0A445I5T8_GLYSO	0	99.84	AT2G25490.1 | Symbols: EBF1, FBL6 | EIN3-binding F box protein 1 | chr2:10848018-10850275 REVERSE LENGTH=628	0	99.84	GO:0006511 GO:0009723 GO:0009873 GO:0010105 GO:0016567 GO:0031146	ubiquitin-dependent protein catabolic process; response to ethylene; ethylene-activated signaling pathway; negative regulation of ethylene-activated signaling pathway; protein ubiquitination; SCF-dependent proteasomal ubiquitin-dependent protein catabolic process;	GO:0004842 GO:0005515	ubiquitin-protein transferase activity; protein binding;	GO:0005634 GO:0005737 GO:0019005	nucleus; cytoplasm; SCF ubiquitin ligase complex	PF12937 PF13516	F-box-like; LRR_6;	AT2G25490|EBF1|FBL6|EIN3-binding F box protein 1|F13B15.15|F13B15_15	XM_003542627.4	0
IR1	Pink	71	71	Glyma.07G097100		-1.48303	0.516222	-0.898826	1.05685		1					Glyma.07g097100	223	UniRef100_I1KJ13 Reticulon-like protein n=3 Tax=Soja TaxID=1462606 RepID=I1KJ13_SOYBN	3e-161	99.55	UniRef100_I1KJ13 Reticulon-like protein n=3 Tax=Soja TaxID=1462606 RepID=I1KJ13_SOYBN	3e-161	99.55	AT3G18260.1 | Symbols: | Reticulon family protein | chr3:6260328-6261504 REVERSE LENGTH=225	4e-83	96.86	GO:0008150	biological process;	GO:0003674	molecular function;	GO:0005789 GO:0016021	endoplasmic reticulum membrane; integral component of membrane	PF02453	Reticulon;	AT3G18260|RTNLB9|reticulon-like B 9|MIE15.5	XM_003528912.4	0
IR1	Pink	72	72	Glyma.08G039500		-0.142492	0.770382	0.151656	0.942045					1		Glyma.08g039500	399	UniRef100_A0A445J9Y3 Serine incorporator 3 isoform A n=2 Tax=Soja TaxID=1462606 RepID=A0A445J9Y3_GLYSO	0	99.75	UniRef100_A0A445J9Y3 Serine incorporator 3 isoform A n=2 Tax=Soja TaxID=1462606 RepID=A0A445J9Y3_GLYSO	0	99.75	AT3G24460.1 | Symbols: | Serinc-domain containing serine and sphingolipid biosynthesis protein | chr3:8886160-8889717 REVERSE LENGTH=409	0	99.75	NA	NA	NA	NA	GO:0016020 GO:0016021	membrane; integral component of membrane	PF03348	Serinc;	AT3G24460	XM_041017941.1	0
IR1	Pink	73	73	Glyma.01G056000		-1.58576	0.547844	-0.891876	0.800671		1					Glyma.01g056000	267	UniRef100_A0A0R0LDZ0 Remorin_C domain-containing protein n=3 Tax=Soja TaxID=1462606 RepID=A0A0R0LDZ0_SOYBN	0	99.63	UniRef100_A0A0R0LDZ0 Remorin_C domain-containing protein n=3 Tax=Soja TaxID=1462606 RepID=A0A0R0LDZ0_SOYBN	0	99.63	AT1G13920.1 | Symbols: | Remorin family protein | chr1:4758188-4759754 FORWARD LENGTH=345	4e-25	39.33	GO:0008150	biological process;	NA	NA	GO:0005634 GO:0005737	nucleus; cytoplasm	PF03763	Remorin_C;	AT1G13920|F16A14.13	XM_003517774.5	0
IR1	Pink	74	74	Glyma.06G129500		-0.961784	-0.266898	-0.832002	-0.205205				1			Glyma.06g129500	235	UniRef100_I1KAT3 Uncharacterized protein n=1 Tax=Glycine max TaxID=3847 RepID=I1KAT3_SOYBN	8e-169	99.57	UniRef100_A0A445K8W3 Phytolongin Phyl2.2 n=1 Tax=Glycine soja TaxID=3848 RepID=A0A445K8W3_GLYSO	2e-165	99.57	AT5G52990.1 | Symbols: | SNARE-like superfamily protein | chr5:21484188-21485006 FORWARD LENGTH=272	3e-41	95.74	GO:0015031	protein transport;	NA	NA	GO:0016021	integral component of membrane	NA	NA	AT5G52990|MNB8.5|MNB8_5	XM_003526670.5	0
IR1	Pink	75	75	Glyma.11G142200		0.248747	2.42325	0.697801	2.39539			1		1		Glyma.11g142200	85	UniRef100_K7LPQ5 Uncharacterized protein n=1 Tax=Glycine max TaxID=3847 RepID=K7LPQ5_SOYBN	3e-55	98.82	NA	NA	NA	NA	NA	NA	NA	NA	NA	NA	NA	NA	NA	NA	NA	NR_157268.1	3e-132
IR1	Pink	76	76	Glyma.13G057000		0.617051	2.04646	2.06917	3.8909				1	1		Glyma.13g057000	120	UniRef100_A0A0B2PCX8 Uncharacterized protein n=2 Tax=Soja TaxID=1462606 RepID=A0A0B2PCX8_GLYSO	6e-82	99.17	UniRef100_A0A1S3USC0 uncharacterized protein LOC106768374 n=1 Tax=Vigna radiata var. radiata TaxID=3916 RepID=A0A1S3USC0_VIGRR	3e-27	92.5	AT3G29370.1 | Symbols: | unknown protein; BEST Arabidopsis thaliana protein match is: unknown protein (TAIR:AT5G39240.1); Has 16 Blast hits to 16 proteins in 5 species: Archae - 0; Bacteria - 0; Metazoa - 0; Fungi - 0; Plants - 16; Viruses - 0; Other Eukaryotes - 0 (source: NCBI BLink). | chr3:11278652-11278957 FORWARD LENGTH=101	9e-14	71.67	GO:0008150	biological process;	GO:0003674	molecular function;	GO:0005575	cellular component	NA	NA	AT3G29370|P1R3|P1R3|MUO10.6	XM_006593628.4	0
IR1	Pink	77	77	Glyma.14G204500		-3.38775	-0.871164	-0.758364	2.67089		1					Glyma.14g204500	1322	UniRef100_K7M886 AAA domain-containing protein n=3 Tax=Glycine max TaxID=3847 RepID=K7M886_SOYBN	0	98.49	UniRef100_K7M886 AAA domain-containing protein n=3 Tax=Glycine max TaxID=3847 RepID=K7M886_SOYBN	0	98.49	AT4G27190.1 | Symbols: | NB-ARC domain-containing disease resistance protein | chr4:13620977-13623934 REVERSE LENGTH=985	3e-63	48.49	GO:0006952	defense response;	GO:0005524 GO:0043531	ATP binding; ADP binding;	GO:0005739	mitochondrion	PF00931	NB-ARC;	AT4G27190|T24A18.140|T24A18_140	XM_041008851.1	0
IR1	Pink	78	78	Glyma.12G065500		0.146039	1.1174	1.29164	2.59789					1		Glyma.12g065500	77	UniRef100_K7LTC9 Uncharacterized protein n=1 Tax=Glycine max TaxID=3847 RepID=K7LTC9_SOYBN	1e-46	98.7	NA	NA	NA	NA	NA	NA	NA	NA	NA	NA	NA	NA	NA	NA	NA	NR_157268.1	3e-18
IR1	Pink	79	79	Glyma.19G098500		1.03213	1.85748	1.92727	2.79003					1		Glyma.19g098500	441	UniRef100_A0A0R0EKB4 GP-PDE domain-containing protein n=2 Tax=Soja TaxID=1462606 RepID=A0A0R0EKB4_SOYBN	0	99.77	UniRef100_A0A0R0EKB4 GP-PDE domain-containing protein n=2 Tax=Soja TaxID=1462606 RepID=A0A0R0EKB4_SOYBN	0	99.77	AT3G02040.1 | Symbols: SRG3 | senescence-related gene 3 | chr3:348505-349909 REVERSE LENGTH=361	3e-171	86.17	GO:0006071 GO:0030643 GO:0046475 GO:0071456	glycerol metabolic process; cellular phosphate ion homeostasis; glycerophospholipid catabolic process; cellular response to hypoxia;	GO:0000287 GO:0008889	magnesium ion binding; glycerophosphodiester phosphodiesterase activity;	GO:0005623 GO:0005737 GO:0009507 GO:0009536	cell; cytoplasm; chloroplast; plastid	PF03009	GDPD;	AT3G02040|SRG3|GDPD1|AtGDPD1|senescence-related gene 3|Glycerophosphodiester phosphodiesterase 1|F1C9.18|F1C9_18	XM_003553914.5	0
IR1	Pink	80	80	Glyma.06G084800		0.608601	1.21806	1.17002	2.20278				1			Glyma.06g084800	411	UniRef100_I1K9D1 RING-type domain-containing protein n=2 Tax=Soja TaxID=1462606 RepID=I1K9D1_SOYBN	0	99.76	UniRef100_I1K9D1 RING-type domain-containing protein n=2 Tax=Soja TaxID=1462606 RepID=I1K9D1_SOYBN	0	99.76	AT2G20030.1 | Symbols: | RING/U-box superfamily protein | chr2:8647813-8648985 FORWARD LENGTH=390	2e-67	87.35	GO:0016567	protein ubiquitination;	GO:0016740 GO:0046872	transferase activity; metal ion binding;	GO:0005634 GO:0016021	nucleus; integral component of membrane	PF13639	zf-RING_2;	AT2G20030|ATL12|Arabidopsis Tóxicos en Levadura 12|T2G17.17|T2G17_17	XM_006581382.4	0
IR1	Pink	81	81	Glyma.13G166800		0.572082	0.948995	1.18979	1.93208					1		Glyma.13g166800	285	UniRef100_I1LZY0 SPX domain-containing protein n=2 Tax=Soja TaxID=1462606 RepID=I1LZY0_SOYBN	0	99.65	UniRef100_I1LZY0 SPX domain-containing protein n=2 Tax=Soja TaxID=1462606 RepID=I1LZY0_SOYBN	0	99.65	AT2G26660.1 | Symbols: ATSPX2, SPX2 | SPX domain gene 2 | chr2:11338932-11340703 FORWARD LENGTH=287	2e-126	99.65	GO:0016036 GO:0071456	cellular response to phosphate starvation; cellular response to hypoxia;	NA	NA	GO:0005634 GO:0005737	nucleus; cytoplasm	PF03105	SPX;	AT2G26660|ATSPX2|SPX2|ARABIDOPSIS THALIANA SPX DOMAIN GENE 2|SPX domain gene 2|F18A8.3|F18A8_3	NM_001353556.1	0
IR1	Pink	82	82	Glyma.02G002200		-3.05313	-0.781647	0.096943	1.26649		1					Glyma.02g002200	1335	UniRef100_K7K5R0 Uncharacterized protein n=1 Tax=Glycine max TaxID=3847 RepID=K7K5R0_SOYBN	0	99.93	UniRef100_UPI0003DEA432 uncharacterized protein LOC102665309 isoform X1 n=1 Tax=Glycine max TaxID=3847 RepID=UPI0003DEA432	0	99.93	NA	NA	NA	NA	NA	NA	NA	NA	NA	NA	NA	NA	XM_014763998.3	9e-144
IR1	Pink	83	83	Glyma.05G063000		-0.227755	0.585309	0.785528	1.16511				1	1		Glyma.05g063000	224	UniRef100_A0A445KKG5 DeSI-like protein isoform A n=4 Tax=Soja TaxID=1462606 RepID=A0A445KKG5_GLYSO	1e-163	99.55	UniRef100_A0A445KKG5 DeSI-like protein isoform A n=4 Tax=Soja TaxID=1462606 RepID=A0A445KKG5_GLYSO	1e-163	99.55	AT5G47310.1 | Symbols: | PPPDE putative thiol peptidase family protein | chr5:19201325-19202674 FORWARD LENGTH=245	1e-96	97.32	GO:0008150	biological process;	GO:0003674	molecular function;	GO:0005737	cytoplasm	PF05903	Peptidase_C97;	AT5G47310|MQL5.17|MQL5_17	XM_006579583.4	0
IR1	Pink	84	84	Glyma.03G033900		-0.636731	0.25984	0.809608	1.47602					1		Glyma.03g033900	225	UniRef100_A0A0B2NQT0 Cyclin n=2 Tax=Soja TaxID=1462606 RepID=A0A0B2NQT0_GLYSO	5e-163	99.56	UniRef100_A0A0B2NQT0 Cyclin n=2 Tax=Soja TaxID=1462606 RepID=A0A0B2NQT0_GLYSO	5e-163	99.56	AT2G45080.1 | Symbols: cycp3;1 | cyclin p3;1 | chr2:18591688-18592443 FORWARD LENGTH=222	2e-118	97.78	GO:0000079 GO:0007049 GO:0051301	regulation of cyclin-dependent protein serine/threonine kinase activity; cell cycle; cell division;	GO:0019901	protein kinase binding;	GO:0005737	cytoplasm	PF00134	Cyclin_N;	AT2G45080|cycp3;1|cyclin p3;1|T14P1.11	NM_001369217.1	0
IR1	Pink	85	85	Glyma.09G226700		0.0993412	0.671066	0.782189	1.16843					1		Glyma.09g226700	497	UniRef100_I1L5K6 Carboxypeptidase n=2 Tax=Soja TaxID=1462606 RepID=I1L5K6_SOYBN	0	99.8	UniRef100_I1L5K6 Carboxypeptidase n=2 Tax=Soja TaxID=1462606 RepID=I1L5K6_SOYBN	0	99.8	AT3G63470.1 | Symbols: scpl40 | serine carboxypeptidase-like 40 | chr3:23438561-23440862 FORWARD LENGTH=502	0	94.37	GO:0051603	proteolysis involved in cellular protein catabolic process;	GO:0004185	serine-type carboxypeptidase activity;	GO:0005576 GO:0005773	extracellular region; vacuole	PF00450	Peptidase_S10;	AT3G63470|scpl40|serine carboxypeptidase-like 40|MAA21.100	XM_003534335.3	0
IR1	Pink	86	86	Glyma.16G014100		-0.333633	0.378308	0.472538	1.0401					1		Glyma.16g014100	597	UniRef100_A0A445GCY3 Pectinesterase n=1 Tax=Glycine soja TaxID=3848 RepID=A0A445GCY3_GLYSO	0	99.83	UniRef100_A0A445GCY3 Pectinesterase n=1 Tax=Glycine soja TaxID=3848 RepID=A0A445GCY3_GLYSO	0	99.83	AT3G14310.1 | Symbols: ATPME3, PME3 | pectin methylesterase 3 | chr3:4772214-4775095 REVERSE LENGTH=592	0	96.31	GO:0009620 GO:0009624 GO:0042545 GO:0045490 GO:0050829	response to fungus; response to nematode; cell wall modification; pectin catabolic process; defense response to Gram-negative bacterium;	GO:0030599 GO:0045330 GO:0046910	pectinesterase activity; aspartyl esterase activity; pectinesterase inhibitor activity;	GO:0005618 GO:0005737 GO:0005829 GO:0005886 GO:0048046	cell wall; cytoplasm; cytosol; plasma membrane; apoplast	PF04043 PF01095	PMEI; Pectinesterase;	AT3G14310|ATPME3|PME3|OZS2|pectin methylesterase 3|OVERLY ZINC SENSITIVE 2|MLN21.10	XM_026126181.2	0
IR1	Pink	87	87	Glyma.13G305100		-2.49897	0.142417	0.299812	1.74602		1					Glyma.13g305100	159	UniRef100_I1M407 Uncharacterized protein n=2 Tax=Soja TaxID=1462606 RepID=I1M407_SOYBN	1e-109	99.37	UniRef100_A0A1S2XF70 uncharacterized protein LOC101491166 n=1 Tax=Cicer arietinum TaxID=3827 RepID=A0A1S2XF70_CICAR	7e-93	99.37	AT2G32280.1 | Symbols: | Protein of unknown function (DUF1218) | chr2:13713210-13713977 FORWARD LENGTH=163	6e-75	96.23	GO:0009855 GO:0010087 GO:0010305 GO:0010588 GO:0048366 GO:0048825	determination of bilateral symmetry; phloem or xylem histogenesis; leaf vascular tissue pattern formation; cotyledon vascular tissue pattern formation; leaf development; cotyledon development;	GO:0005515	protein binding;	GO:0005783 GO:0016021	endoplasmic reticulum; integral component of membrane	PF06749	DUF1218;	AT2G32280|VCC|VASCULATURE COMPLEXITY AND CONNECTIVITY|T32F6.20|T32F6_20	XM_003543326.5	0
IR1	Pink	88	88	Glyma.06G102400		-0.536292	0.824864	0.791907	1.79765					1		Glyma.06g102400	288	UniRef100_K7KUA8 RRM domain-containing protein n=1 Tax=Glycine max TaxID=3847 RepID=K7KUA8_SOYBN	0	99.65	UniRef100_K7KUA8 RRM domain-containing protein n=1 Tax=Glycine max TaxID=3847 RepID=K7KUA8_SOYBN	0	99.65	AT1G22330.1 | Symbols: | RNA-binding (RRM/RBD/RNP motifs) family protein | chr1:7886693-7889241 FORWARD LENGTH=291	9e-61	77.78	NA	NA	GO:0003729	mRNA binding;	GO:0005634	nucleus	PF00076	RRM_1;	AT1G22330	XM_003526528.5	0
IR1	Pink	89	89	Glyma.10G259800		-1.72282	1.09293	1.19093	3.19798					1		Glyma.10g259800	91	UniRef100_A0A0R0I5X2 Uncharacterized protein n=2 Tax=Soja TaxID=1462606 RepID=A0A0R0I5X2_SOYBN	6e-57	98.9	UniRef100_A0A445F4J7 Snakin-1 n=1 Tax=Glycine soja TaxID=3848 RepID=A0A445F4J7_GLYSO	2e-53	98.9	AT2G14900.1 | Symbols: | Gibberellin-regulated family protein | chr2:6404210-6405043 FORWARD LENGTH=108	1e-28	86.81	GO:0009740	gibberellic acid mediated signaling pathway;	GO:0003674	molecular function;	GO:0005576	extracellular region	PF02704	GASA;	AT2G14900|T26I20.6|T26I20_6	NM_001371550.1	3e-142
IR1	Pink	90	90	Glyma.17G114700		0.793486	1.76293	1.66344	2.37847				1	1		Glyma.17g114700	296	UniRef100_A0A0R0FK09 SPX domain-containing protein 1 n=2 Tax=Soja TaxID=1462606 RepID=A0A0R0FK09_SOYBN	0	99.66	UniRef100_A0A0R0FK09 SPX domain-containing protein 1 n=2 Tax=Soja TaxID=1462606 RepID=A0A0R0FK09_SOYBN	0	99.66	AT2G26660.1 | Symbols: ATSPX2, SPX2 | SPX domain gene 2 | chr2:11338932-11340703 FORWARD LENGTH=287	2e-128	99.66	GO:0016036 GO:0071456	cellular response to phosphate starvation; cellular response to hypoxia;	NA	NA	GO:0005634 GO:0005737	nucleus; cytoplasm	PF03105	SPX;	AT2G26660|ATSPX2|SPX2|ARABIDOPSIS THALIANA SPX DOMAIN GENE 2|SPX domain gene 2|F18A8.3|F18A8_3	NM_001353557.1	0
IR1	Pink	91	91	Glyma.17G042600		-0.824547	1.38352	1.07968	2.18239					1		Glyma.17g042600	76	UniRef100_I1MS04 Uncharacterized protein n=2 Tax=Soja TaxID=1462606 RepID=I1MS04_SOYBN	9e-48	98.68	UniRef100_UPI000F7C85E8 uncharacterized protein LOC113847852 n=1 Tax=Abrus precatorius TaxID=3816 RepID=UPI000F7C85E8	2e-42	98.68	AT1G48330.1 | Symbols: | unknown protein; BEST Arabidopsis thaliana protein match is: unknown protein (TAIR:AT3G17580.1); Has 40 Blast hits to 40 proteins in 11 species: Archae - 0; Bacteria - 0; Metazoa - 0; Fungi - 0; Plants - 40; Viruses - 0; Other Eukaryotes - 0 (source: NCBI BLink). | chr1:17863897-17864124 FORWARD LENGTH=75	3e-23	82.89	GO:0008150	biological process;	GO:0003674	molecular function;	NA	NA	NA	NA	AT1G48330|F11A17.11|F11A17_11	XM_003550956.4	3e-117
IR1	Pink	92	92	Glyma.18G268900		-2.78851	0.176685	-0.335093	1.21588		1					Glyma.18g268900	975	UniRef100_I1N4L9 DUF4378 domain-containing protein n=2 Tax=Glycine max TaxID=3847 RepID=I1N4L9_SOYBN	0	99.9	UniRef100_I1N4L9 DUF4378 domain-containing protein n=2 Tax=Glycine max TaxID=3847 RepID=I1N4L9_SOYBN	0	99.9	AT1G74160.1 | Symbols: | unknown protein; BEST Arabidopsis thaliana protein match is: unknown protein (TAIR:AT1G18620.1); Has 3407 Blast hits to 2217 proteins in 314 species: Archae - 0; Bacteria - 264; Metazoa - 1296; Fungi - 318; Plants - 346; Viruses - 34; Other Eukaryotes - 1149 (source: NCBI BLink). | chr1:27887164-27891151 FORWARD LENGTH=1025	2e-96	99.79	GO:0009826 GO:0051513	unidimensional cell growth; regulation of monopolar cell growth;	GO:0003674	molecular function;	GO:0005634 GO:0009506	nucleus; plasmodesma	PF14383 PF14309	VARLMGL; DUF4378;	AT1G74160|TRM4|LNG3|TON1 Recruiting Motif 4|LONGIFOLIA 3|F9E11.1|F9E11_1	XM_014771160.2	0
IR1	Pink	93	93	Glyma.08G105300		-1.78575	0.546023	0.103225	1.42633		1					Glyma.08g105300	71	UniRef100_A0A0B2RRF7 Uncharacterized protein n=4 Tax=Phaseoleae TaxID=163735 RepID=A0A0B2RRF7_GLYSO	5e-39	98.59	UniRef100_A0A1S3U372 uncharacterized protein LOC106761407 n=1 Tax=Vigna radiata var. radiata TaxID=3916 RepID=A0A1S3U372_VIGRR	7e-39	98.59	AT3G48660.1 | Symbols: | Protein of unknown function (DUF 3339) | chr3:18029659-18030133 FORWARD LENGTH=89	1e-34	95.77	GO:0008150	biological process;	GO:0003674	molecular function;	GO:0016021	integral component of membrane	PF11820	DUF3339;	AT3G48660|T8P19.170	XM_003531155.4	6e-109
IR1	Pink	94	94	Glyma.08G112100		-2.8974	0.558743	0.197329	2.11214		1					Glyma.08g112100	202	UniRef100_I1KS99 X8 domain-containing protein n=2 Tax=Soja TaxID=1462606 RepID=I1KS99_SOYBN	2e-78	59.41	UniRef100_I1KS99 X8 domain-containing protein n=2 Tax=Soja TaxID=1462606 RepID=I1KS99_SOYBN	2e-78	59.41	AT4G13600.1 | Symbols: | Carbohydrate-binding X8 domain superfamily protein | chr4:7911179-7912892 REVERSE LENGTH=231	1e-46	55.45	GO:0008150	biological process;	GO:0003674	molecular function;	GO:0005575	cellular component	PF07983	X8;	AT4G13600|T6G15.150|T6G15_150	XM_003531183.5	0
IR1	Pink	95	95	Glyma.07G127200		-0.690782	1.2155	0.973647	2.09083					1		Glyma.07g127200	64	UniRef100_A0A0R0JBN5 Uncharacterized protein n=1 Tax=Glycine max TaxID=3847 RepID=A0A0R0JBN5_SOYBN	2e-34	98.44	UniRef100_A0A445JW24 Arabinogalactan protein 20 n=1 Tax=Glycine soja TaxID=3848 RepID=A0A445JW24_GLYSO	9e-34	98.44	AT3G61640.1 | Symbols: AGP20, AtAGP20 | arabinogalactan protein 20 | chr3:22810283-22810629 REVERSE LENGTH=74	9e-17	92.19	GO:0008150	biological process;	NA	NA	GO:0005886 GO:0031225	plasma membrane; anchored component of membrane	PF06376	AGP;	AT3G61640|AGP20|AtAGP20|arabinogalactan protein 20|F15G16.30	XM_026129226.2	2e-97
IR1	Pink	96	96	Glyma.01G199600		-1.5187	-0.454153	-0.68662	0.0838937		1					Glyma.01g199600	754	UniRef100_I1J9K2 PPM-type phosphatase domain-containing protein n=1 Tax=Glycine max TaxID=3847 RepID=I1J9K2_SOYBN	0	99.87	UniRef100_I1J9K2 PPM-type phosphatase domain-containing protein n=1 Tax=Glycine max TaxID=3847 RepID=I1J9K2_SOYBN	0	99.87	AT2G35350.1 | Symbols: PLL1 | poltergeist like 1 | chr2:14881360-14884116 REVERSE LENGTH=783	0	99.73	GO:0006355 GO:0006470 GO:0007275 GO:0009826 GO:0009933 GO:0010074 GO:0018345 GO:0018377	regulation of transcription, DNA-templated; protein dephosphorylation; multicellular organism development; unidimensional cell growth; meristem structural organization; maintenance of meristem identity; protein palmitoylation; protein myristoylation;	GO:0004722 GO:0004724 GO:0005543 GO:0046872	protein serine/threonine phosphatase activity; magnesium-dependent protein serine/threonine phosphatase activity; phospholipid binding; metal ion binding;	GO:0005634 GO:0005886 GO:0009507	nucleus; plasma membrane; chloroplast	PF00481	PP2C;	AT2G35350|PLL1|poltergeist like 1|T32F12.27|T32F12_27	XM_006573627.4	0
IR1	Pink	97	97	Glyma.07G204200		-0.638819	1.90243	1.07263	3.74711					1		Glyma.07g204200	180	UniRef100_A0A445JZB5 Nudix hydrolase 15, mitochondrial n=1 Tax=Glycine soja TaxID=3848 RepID=A0A445JZB5_GLYSO	1e-121	98.89	UniRef100_A0A445JZB5 Nudix hydrolase 15, mitochondrial n=1 Tax=Glycine soja TaxID=3848 RepID=A0A445JZB5_GLYSO	1e-121	98.89	AT1G28960.1 | Symbols: ATNUDT15, ATNUDX15, NUDX15 | nudix hydrolase homolog 15 | chr1:10110135-10111607 REVERSE LENGTH=293	4e-59	71.67	GO:0006104 GO:0006753 GO:0015937 GO:0015938	succinyl-CoA metabolic process; nucleoside phosphate metabolic process; coenzyme A biosynthetic process; coenzyme A catabolic process;	GO:0003986 GO:0008893 GO:0010945 GO:0046872	acetyl-CoA hydrolase activity; guanosine-3',5'-bis(diphosphate) 3'-diphosphatase activity; CoA pyrophosphatase activity; metal ion binding;	GO:0005739	mitochondrion	PF00293	NUDIX;	AT1G28960|ATNUDT15|ATNUDX15|NUDX15|ARABIDOPSIS THALIANA NUDIX HYDROLASE HOMOLOG 15|nudix hydrolase homolog 15|F1K23.5|F1K23_5	XM_003542658.5	0
IR1	Pink	98	98	Glyma.14G219100		-1.8043	0.682799	-0.27291	2.36133					1		Glyma.14g219100	103	UniRef100_UPI00023D2025 GASA1-like protein isoform X1 n=1 Tax=Glycine max TaxID=3847 RepID=UPI00023D2025	5e-66	99.03	UniRef100_UPI00023D2025 GASA1-like protein isoform X1 n=1 Tax=Glycine max TaxID=3847 RepID=UPI00023D2025	5e-66	99.03	AT1G75750.1 | Symbols: GASA1 | GAST1 protein homolog 1 | chr1:28441813-28442284 REVERSE LENGTH=98	3e-32	67.96	GO:0009737 GO:0009739 GO:0009740 GO:0009741 GO:0009826	response to abscisic acid; response to gibberellin; gibberellic acid mediated signaling pathway; response to brassinosteroid; unidimensional cell growth;	NA	NA	GO:0005576 GO:0005618 GO:0005739 GO:0009505	extracellular region; cell wall; mitochondrion; plant-type cell wall	PF02704	GASA;	AT1G75750|GASA1|GAST1 protein homolog 1|F10A5.6|F10A5_6	NM_001250215.3	2e-144
IR1	Pink	99	99	Glyma.12G182300		-3.13329	0.865407	0.278657	4.66687		1			1		Glyma.12g182300	106	UniRef100_A0A445HS01 Stress-response A/B barrel domain-containing protein n=3 Tax=Soja TaxID=1462606 RepID=A0A445HS01_GLYSO	3e-68	99.06	UniRef100_A0A445HS01 Stress-response A/B barrel domain-containing protein n=3 Tax=Soja TaxID=1462606 RepID=A0A445HS01_GLYSO	3e-68	99.06	AT5G22580.1 | Symbols: | Stress responsive A/B Barrel Domain | chr5:7502709-7503137 FORWARD LENGTH=111	1e-42	94.34	GO:0008150	biological process;	GO:0046872	metal ion binding;	GO:0005829 GO:0009507 GO:0009536	cytosol; chloroplast; plastid	PF07876	Dabb;	AT5G22580|MQJ16.12|MQJ16_12	NM_001249584.2	4e-167
IR1	Pink	100	100	Glyma.04G218102		-3.05868	0.165811	-0.327077	0.836784		1					Glyma.04g218102	318	UniRef100_A0A445L3G7 Uncharacterized protein n=1 Tax=Glycine soja TaxID=3848 RepID=A0A445L3G7_GLYSO	0	98.11	UniRef100_K7KLJ8 HTH OST-type domain-containing protein n=2 Tax=Soja TaxID=1462606 RepID=K7KLJ8_SOYBN	0	93.4	AT5G09840.1 | Symbols: | Putative endonuclease or glycosyl hydrolase | chr5:3059027-3061970 FORWARD LENGTH=924	3e-29	92.45	GO:0010468	regulation of gene expression;	GO:0004519	endonuclease activity;	GO:0005739 GO:0005777 GO:0009507	mitochondrion; peroxisome; chloroplast	PF14418	OHA;	AT5G09840|MNU2|Mitochondrial Nuclease2|MYH9.5|MYH9_5	XR_005891021.1	0
IR1	Pink	101	101	Glyma.20G062900		-1.65815	0.0966337	-0.187242	0.404675		1					Glyma.20g062900	297	UniRef100_A0A0R0EGA1 X8 domain-containing protein n=1 Tax=Glycine max TaxID=3847 RepID=A0A0R0EGA1_SOYBN	0	99.66	UniRef100_A0A0R0EGA1 X8 domain-containing protein n=1 Tax=Glycine max TaxID=3847 RepID=A0A0R0EGA1_SOYBN	0	99.66	AT1G79480.1 | Symbols: | Carbohydrate-binding X8 domain superfamily protein | chr1:29897905-29899267 REVERSE LENGTH=397	6e-44	43.1	NA	NA	NA	NA	GO:0005634 GO:0046658	nucleus; anchored component of plasma membrane	PF07983	X8;	AT1G79480	XM_006605523.4	0
IR1	Pink	102	102	Glyma.16G040400		-0.65475	0.766229	0.465655	0.95364					1		Glyma.16g040400	60	UniRef100_K7MF46 Uncharacterized protein n=2 Tax=Soja TaxID=1462606 RepID=K7MF46_SOYBN	3e-30	98.33	UniRef100_A0A445FEZ2 Arabinogalactan protein 14 n=1 Tax=Glycine soja TaxID=3848 RepID=A0A445FEZ2_GLYSO	3e-26	98.33	AT5G56540.1 | Symbols: AGP14, ATAGP14 | arabinogalactan protein 14 | chr5:22893243-22893425 FORWARD LENGTH=60	6e-12	98.33	GO:0048767	root hair elongation;	GO:0005515	protein binding;	GO:0005886 GO:0031225	plasma membrane; anchored component of membrane	NA	NA	AT5G56540|AGP14|ATAGP14|arabinogalactan protein 14|MKN22.5|MKN22_5|ARABINOGALACTAN PROTEIN 14	XM_026126282.2	1e-90
IR1	Pink	103	103	Glyma.09G001700		0.465252	1.7626	1.4737	2.12285				1			Glyma.09g001700	512	UniRef100_A0A0R0I7U7 MFS domain-containing protein n=1 Tax=Glycine max TaxID=3847 RepID=A0A0R0I7U7_SOYBN	0	99.8	UniRef100_A0A0R0I7U7 MFS domain-containing protein n=1 Tax=Glycine max TaxID=3847 RepID=A0A0R0I7U7_SOYBN	0	99.8	AT1G16390.1 | Symbols: ATOCT3, 3-Oct | organic cation/carnitine transporter 3 | chr1:5602921-5604477 FORWARD LENGTH=518	1e-164	95.31	GO:0006811 GO:0055085 GO:0070417	ion transport; transmembrane transport; cellular response to cold;	GO:0005524 GO:0015144 GO:0022857	ATP binding; carbohydrate transmembrane transporter activity; transmembrane transporter activity;	GO:0009507 GO:0009705 GO:0016021	chloroplast; plant-type vacuole membrane; integral component of membrane	PF07690	MFS_1;	AT1G16390|ATOCT3|OCT3|organic cation/carnitine transporter 3|F3O9.19|F3O9_19	NM_001253285.3	0
IR1	Pink	104	104	Glyma.19G234200		-0.900906	0.624276	0.247992	1.01079					1		Glyma.19g234200	428	UniRef100_I1NBY4 PDZ domain-containing protein n=3 Tax=Soja TaxID=1462606 RepID=I1NBY4_SOYBN	0	99.77	UniRef100_I1NBY4 PDZ domain-containing protein n=3 Tax=Soja TaxID=1462606 RepID=I1NBY4_SOYBN	0	99.77	AT5G27660.1 | Symbols: | Trypsin family protein with PDZ domain | chr5:9789835-9792235 REVERSE LENGTH=428	4e-166	90.89	GO:0006508 GO:0034605 GO:0051603	proteolysis; cellular response to heat; proteolysis involved in cellular protein catabolic process;	GO:0004252 GO:0008233	serine-type endopeptidase activity; peptidase activity;	GO:0005634 GO:0005739	nucleus; mitochondrion	PF13180 PF00089	PDZ_2; Trypsin;	AT5G27660|DEG14|AtPARK13|PARK13|degradation of periplasmic proteins 14|Arabidopsis PARK13 homolog|T1G16.1	XM_003554606.5	0
IR1	Pink	105	105	Glyma.17G175700		-1.32806	0.462618	0.0972538	0.852749		1					Glyma.17g175700	169	UniRef100_A0A0B2QY37 Cyclin-dependent kinase inhibitor 7 n=2 Tax=Soja TaxID=1462606 RepID=A0A0B2QY37_GLYSO	1e-120	99.41	UniRef100_A0A0B2QY37 Cyclin-dependent kinase inhibitor 7 n=2 Tax=Soja TaxID=1462606 RepID=A0A0B2QY37_GLYSO	1e-120	99.41	AT1G49620.1 | Symbols: KRP7, ICN6, ICK5 | Cyclin-dependent kinase inhibitor family protein | chr1:18365692-18366559 REVERSE LENGTH=195	1e-17	26.63	GO:0007050 GO:0045736	cell cycle arrest; negative regulation of cyclin-dependent protein serine/threonine kinase activity;	GO:0004861 GO:0005515 GO:0030332	cyclin-dependent protein serine/threonine kinase inhibitor activity; protein binding; cyclin binding;	GO:0001673 GO:0005634 GO:0005654	male germ cell nucleus; nucleus; nucleoplasm	PF02234	CDI;	AT1G49620|KRP7|ICN6|ICK5|AtKRP7|KIP-RELATED PROTEIN 7|F14J22.14|F14J22_14|KIP-RELATED PROTEIN 7	XM_003550022.5	0
IR1	Pink	106	106	Glyma.19G188200		-4.18533	0.564077	-0.2403	1.98372		1					Glyma.19g188200	224	UniRef100_A0A445FIH2 Uncharacterized protein n=2 Tax=Soja TaxID=1462606 RepID=A0A445FIH2_GLYSO	2e-165	99.55	UniRef100_UPI00101651F1 uncharacterized protein LOC114178115 isoform X1 n=1 Tax=Vigna unguiculata TaxID=3917 RepID=UPI00101651F1	2e-130	95.09	AT2G27930.1 | Symbols: | PLATZ transcription factor family protein | chr2:11892369-11893488 FORWARD LENGTH=189	4e-69	89.29	GO:0008150	biological process;	NA	NA	GO:0005739	mitochondrion	PF04640	PLATZ;	AT2G27930|T1E2.15|T1E2_15	XM_003553521.5	0
IR1	Pink	107	107	Glyma.02G262300		-3.08169	0.0584544	-0.38058	0.996201		1					Glyma.02g262300	704	UniRef100_A0A0R0L1Q8 Glyco_hydro_85 domain-containing protein n=2 Tax=Soja TaxID=1462606 RepID=A0A0R0L1Q8_SOYBN	0	99.86	UniRef100_A0A0R0L1Q8 Glyco_hydro_85 domain-containing protein n=2 Tax=Soja TaxID=1462606 RepID=A0A0R0L1Q8_SOYBN	0	99.86	AT5G05460.1 | Symbols: | Glycosyl hydrolase family 85 | chr5:1615615-1618771 FORWARD LENGTH=680	0	94.18	GO:0006491 GO:0006517	N-glycan processing; protein deglycosylation;	GO:0033925	mannosyl-glycoprotein endo-beta-N-acetylglucosaminidase activity;	GO:0005737 GO:0005773	cytoplasm; vacuole	PF03644	Glyco_hydro_85;	AT5G05460|ENGase85A|AtENGase85A|Endo-beta-N-acetyglucosaminidase 85A|K18I23.27|K18I23_27	XM_003518375.5	0
IR1	Pink	108	108	Glyma.15G237800		-2.03979	0.383137	0.216218	1.38337		1					Glyma.15g237800	315	UniRef100_C6T7B5 Annexin n=1 Tax=Glycine max TaxID=3847 RepID=C6T7B5_SOYBN	0	99.68	UniRef100_C6T7B5 Annexin n=1 Tax=Glycine max TaxID=3847 RepID=C6T7B5_SOYBN	0	99.68	AT5G12380.1 | Symbols: ANNAT8 | annexin 8 | chr5:4009223-4010687 FORWARD LENGTH=316	9e-131	98.73	GO:0009408 GO:0009409 GO:0009414 GO:0009651	response to heat; response to cold; response to water deprivation; response to salt stress;	GO:0005509 GO:0005544	calcium ion binding; calcium-dependent phospholipid binding;	GO:0005634 GO:0005737	nucleus; cytoplasm	PF00191	Annexin;	AT5G12380|ANNAT8|annexin 8	NM_001254070.2	0
IR1	Pink	109	109	Glyma.11G044200		-1.95186	0.460625	0.290236	1.13889		1					Glyma.11g044200	452	UniRef100_A0A0B2PZP0 Tubulin alpha chain n=4 Tax=Soja TaxID=1462606 RepID=A0A0B2PZP0_GLYSO	0	99.78	UniRef100_A0A0B2PZP0 Tubulin alpha chain n=4 Tax=Soja TaxID=1462606 RepID=A0A0B2PZP0_GLYSO	0	99.78	AT1G50010.1 | Symbols: TUA2 | tubulin alpha-2 chain | chr1:18517737-18519729 FORWARD LENGTH=450	0	99.78	GO:0000226 GO:0000278 GO:0007017	microtubule cytoskeleton organization; mitotic cell cycle; microtubule-based process;	GO:0005200 GO:0005525	structural constituent of cytoskeleton; GTP binding;	GO:0005618 GO:0005634 GO:0005737 GO:0005829 GO:0005874 GO:0045298	cell wall; nucleus; cytoplasm; cytosol; microtubule; tubulin complex	PF03953 PF00091	Tubulin_C; Tubulin;	AT1G50010|TUA2|tubulin alpha-2 chain|F2J10.11|F2J10_11	XM_003539180.4	0
IR1	Pink	110	110	Glyma.06G297900		0.683329	1.32004	1.57267	1.43979				1			Glyma.06g297900	87	UniRef100_I1KF62 Uncharacterized protein n=2 Tax=Soja TaxID=1462606 RepID=I1KF62_SOYBN	7e-55	98.85	UniRef100_UPI000F7CA51B uncharacterized protein LOC113858847 n=1 Tax=Abrus precatorius TaxID=3816 RepID=UPI000F7CA51B	6e-38	98.85	AT4G10265.1 | Symbols: | Wound-responsive family protein | chr4:6373226-6373477 REVERSE LENGTH=83	4e-30	97.7	GO:0071456	cellular response to hypoxia;	GO:0003674	molecular function;	GO:0005634	nucleus	PF12609	DUF3774;	AT4G10265|WIP3|Wound-induced polypeptide 3	XM_006582727.4	1e-135
IR1	Pink	111	111	Glyma.02G307700		-0.215479	0.737485	1.12469	0.919972				1			Glyma.02g307700	257	UniRef100_A0A0B2SI82 Fasciclin-like arabinogalactan protein 7 n=2 Tax=Soja TaxID=1462606 RepID=A0A0B2SI82_GLYSO	1e-180	99.61	UniRef100_A0A0B2SI82 Fasciclin-like arabinogalactan protein 7 n=2 Tax=Soja TaxID=1462606 RepID=A0A0B2SI82_GLYSO	1e-180	99.61	AT2G04780.1 | Symbols: FLA7 | FASCICLIN-like arabinoogalactan 7 | chr2:1677488-1678252 FORWARD LENGTH=254	3e-81	86.77	GO:0009834	plant-type secondary cell wall biogenesis;	NA	NA	GO:0005739 GO:0005886 GO:0031225 GO:0046658 GO:0099503	mitochondrion; plasma membrane; anchored component of membrane; anchored component of plasma membrane; secretory vesicle	PF02469	Fasciclin;	AT2G04780|FLA7|FASCICLIN-like arabinoogalactan 7|F28I8.18|F28I8_18	XM_041006271.1	0
IR1	Pink	112	112	Glyma.08G153700		0.0390204	0.802379	1.03846	0.879125				1			Glyma.08g153700	72	UniRef100_A0A0R0ISF5 Uncharacterized protein n=1 Tax=Glycine max TaxID=3847 RepID=A0A0R0ISF5_SOYBN	3e-37	98.61	UniRef100_A0A072UUZ2 Transmembrane protein, putative n=1 Tax=Medicago truncatula TaxID=3880 RepID=A0A072UUZ2_MEDTR	5e-13	98.61	NA	NA	NA	NA	NA	NA	NA	NA	NA	NA	NA	NA	NA	NA
IR1	Pink	113	113	Glyma.03G138600		-1.65305	-0.531909	-0.0215306	-0.424632		1					Glyma.03g138600	681	UniRef100_K7KEY3 Uncharacterized protein n=1 Tax=Glycine max TaxID=3847 RepID=K7KEY3_SOYBN	0	99.85	UniRef100_A0A445LBE0 Zinc finger CCCH domain-containing protein 30 isoform A n=1 Tax=Glycine soja TaxID=3848 RepID=A0A445LBE0_GLYSO	0	99.85	AT2G41900.1 | Symbols: | CCCH-type zinc finger protein with ARM repeat domain | chr2:17491352-17493502 FORWARD LENGTH=716	0	99.85	GO:0006355 GO:1902074	regulation of transcription, DNA-templated; response to salt;	GO:0003677 GO:0003700 GO:0005515 GO:0046872	DNA binding; DNA-binding transcription factor activity; protein binding; metal ion binding;	GO:0005634 GO:0005737	nucleus; cytoplasm	PF00642 PF12796	zf-CCCH; Ank_2;	AT2G41900|OXS2|TZF7|OXIDATIVE STRESS 2|tandem zinc finger protein 7|T6D20.20|T6D20_20	XM_006576770.4	0
IR1	Pink	114	114	Glyma.19G182500		-1.43302	-0.0899661	0.0747243	-0.167718		1					Glyma.19g182500	466	UniRef100_I1NA98 Uncharacterized protein n=2 Tax=Soja TaxID=1462606 RepID=I1NA98_SOYBN	0	99.79	UniRef100_UPI0010164357 LOW QUALITY PROTEIN: uncharacterized protein LOC114185008 n=1 Tax=Vigna unguiculata TaxID=3917 RepID=UPI0010164357	0	99.79	AT2G37035.1 | Symbols: | unknown protein; Has 26 Blast hits to 26 proteins in 11 species: Archae - 0; Bacteria - 0; Metazoa - 2; Fungi - 0; Plants - 23; Viruses - 0; Other Eukaryotes - 1 (source: NCBI BLink). | chr2:15555374-15556780 REVERSE LENGTH=433	6e-146	95.06	GO:0008150	biological process;	GO:0003674	molecular function;	GO:0005739	mitochondrion	NA	NA	AT2G37035	XM_006604513.4	0
IR1	Pink	115	115	Glyma.08G029600		-0.365811	0.374553	0.554771	0.338496				1			Glyma.08g029600	247	UniRef100_I1KPS8 Uncharacterized protein n=2 Tax=Soja TaxID=1462606 RepID=I1KPS8_SOYBN	0	99.6	UniRef100_A0A1S3UT89 inorganic pyrophosphatase 2 n=1 Tax=Vigna radiata var. radiata TaxID=3916 RepID=A0A1S3UT89_VIGRR	1e-134	99.19	AT4G29530.1 | Symbols: | Pyridoxal phosphate phosphatase-related protein | chr4:14496164-14497310 FORWARD LENGTH=245	5e-100	97.98	GO:0009229 GO:0016311	thiamine diphosphate biosynthetic process; dephosphorylation;	GO:0016791 GO:0042131 GO:0046872	phosphatase activity; thiamine phosphate phosphatase activity; metal ion binding;	GO:0005634 GO:0009507	nucleus; chloroplast	PF06888	Put_Phosphatase;	AT4G29530|T16L4.40|T16L4_40	NM_001248613.2	0
IR1	Pink	116	116	Glyma.17G074600		-0.145778	0.907042	1.31734	0.830808				1			Glyma.17g074600	610	UniRef100_I1MT31 Reticulon-like protein n=2 Tax=Soja TaxID=1462606 RepID=I1MT31_SOYBN	0	99.84	UniRef100_I1MT31 Reticulon-like protein n=2 Tax=Soja TaxID=1462606 RepID=I1MT31_SOYBN	0	99.84	AT5G58000.1 | Symbols: | Reticulon family protein | chr5:23477416-23479496 FORWARD LENGTH=487	1e-108	74.92	NA	NA	NA	NA	GO:0005634 GO:0005789 GO:0016021	nucleus; endoplasmic reticulum membrane; integral component of membrane	PF02453	Reticulon;	AT5G58000	XM_006600483.4	0
IR1	Pink	117	117	Glyma.13G149700		0.0158243	0.851109	1.21067	0.769127				1			Glyma.13g149700	479	UniRef100_A0A445HG92 Uncharacterized protein n=2 Tax=Glycine soja TaxID=3848 RepID=A0A445HG92_GLYSO	0	99.79	UniRef100_UPI00098DAFDE putative uncharacterized protein DDB_G0271606 n=1 Tax=Cajanus cajan TaxID=3821 RepID=UPI00098DAFDE	0	88.94	AT3G10040.1 | Symbols: | sequence-specific DNA binding transcription factors | chr3:3096580-3097875 REVERSE LENGTH=431	6e-112	96.87	GO:0006355 GO:0010629 GO:0071456 GO:1900037	regulation of transcription, DNA-templated; negative regulation of gene expression; cellular response to hypoxia; regulation of cellular response to hypoxia;	GO:0003700 GO:0005515 GO:0044212	DNA-binding transcription factor activity; protein binding; transcription regulatory region DNA binding;	GO:0005634	nucleus	PF13837	Myb_DNA-bind_4;	AT3G10040|HRA1|HYPOXIA RESPONSE ATTENUATOR1|T22K18.13	XM_003542517.5	0
IR1	Pink	118	118	Glyma.06G100500		-1.33572	0.706067	1.31165	0.492946				1			Glyma.06g100500	206	UniRef100_K7KU92 Uncharacterized protein n=2 Tax=Soja TaxID=1462606 RepID=K7KU92_SOYBN	3e-146	99.51	UniRef100_UPI000F7C4E5E uncharacterized protein LOC113866023 n=1 Tax=Abrus precatorius TaxID=3816 RepID=UPI000F7C4E5E	2e-126	99.51	AT3G12870.1 | Symbols: | unknown protein; BEST Arabidopsis thaliana protein match is: unknown protein (TAIR:AT5G56120.1); Has 70 Blast hits to 70 proteins in 12 species: Archae - 0; Bacteria - 0; Metazoa - 0; Fungi - 0; Plants - 70; Viruses - 0; Other Eukaryotes - 0 (source: NCBI BLink). | chr3:4094417-4095037 REVERSE LENGTH=206	7e-97	94.17	NA	NA	NA	NA	GO:0005739 GO:0009506 GO:0016021	mitochondrion; plasmodesma; integral component of membrane	NA	NA	AT3G12870	NM_001248055.3	0
IR1	Pink	119	119	Glyma.05G208941		-0.315311	0.550445	0.798759	0.434533				1			Glyma.05g208941	288	UniRef100_A0A0R0JZ42 Uncharacterized protein n=2 Tax=Soja TaxID=1462606 RepID=A0A0R0JZ42_SOYBN	0	99.65	UniRef100_A0A4D6L931 Aquaporin PIP n=1 Tax=Vigna unguiculata TaxID=3917 RepID=A0A4D6L931_VIGUN	0	99.65	AT4G00430.1 | Symbols: TMP-C, PIP1;4, PIP1E | plasma membrane intrinsic protein 1;4 | chr4:186143-187531 REVERSE LENGTH=287	0	99.65	GO:0006833 GO:0009414 GO:0055085	water transport; response to water deprivation; transmembrane transport;	GO:0005515 GO:0015250	protein binding; water channel activity;	GO:0005773 GO:0005829 GO:0005886 GO:0009506 GO:0016021	vacuole; cytosol; plasma membrane; plasmodesma; integral component of membrane	PF00230	MIP;	AT4G00430|TMP-C|PIP1;4|PIP1E|TRANSMEMBRANE PROTEIN C|plasma membrane intrinsic protein 1;4|PLASMA MEMBRANE INTRINSIC PROTEIN 1E|A_IG005I10.2|A_IG005I10_2|F5I10.2|F5I10_2	XM_041015659.1	0
IR1	Pink	120	120	Glyma.08G212800		-4.83965	0.728668	-0.248337	-0.45498		1					Glyma.08g212800	157	UniRef100_A0A0R0ITP2 HPt domain-containing protein n=2 Tax=Soja TaxID=1462606 RepID=A0A0R0ITP2_SOYBN	1e-110	99.36	UniRef100_A0A0R0ITP2 HPt domain-containing protein n=2 Tax=Soja TaxID=1462606 RepID=A0A0R0ITP2_SOYBN	1e-110	99.36	AT1G80100.1 | Symbols: AHP6, HP6 | histidine phosphotransfer protein 6 | chr1:30133818-30134652 FORWARD LENGTH=154	1e-70	98.09	GO:0000160 GO:0009735 GO:0009736 GO:0010089 GO:0016310	phosphorelay signal transduction system; response to cytokinin; cytokinin-activated signaling pathway; xylem development; phosphorylation;	GO:0043424	protein histidine kinase binding;	GO:0005634 GO:0005737 GO:0005739 GO:0005829	nucleus; cytoplasm; mitochondrion; cytosol	PF01627	Hpt;	AT1G80100|AHP6|HP6|histidine phosphotransfer protein 6|F18B13.18|F18B13_18	XM_003531668.3	0
IR1	Pink	121	121	Glyma.04G037800		-2.0065	0.629518	0.0872192	-0.0349059		1					Glyma.04g037800	229	UniRef100_I1JTI3 TF-B3 domain-containing protein n=2 Tax=Soja TaxID=1462606 RepID=I1JTI3_SOYBN	2e-167	99.56	UniRef100_I1JTI3 TF-B3 domain-containing protein n=2 Tax=Soja TaxID=1462606 RepID=I1JTI3_SOYBN	2e-167	99.56	AT5G42700.1 | Symbols: | AP2/B3-like transcriptional factor family protein | chr5:17122171-17124177 FORWARD LENGTH=211	3e-76	96.07	NA	NA	GO:0003677	DNA binding;	GO:0005634	nucleus	PF02362	B3;	AT5G42700	XM_003523870.4	0
IR1	Pink	122	122	Glyma.10G148100		-1.29467	0.197004	0.0568776	-0.125046		1					Glyma.10g148100	397	UniRef100_K7LJH0 Uncharacterized protein n=3 Tax=Soja TaxID=1462606 RepID=K7LJH0_SOYBN	0	99.75	UniRef100_UPI0010172288 uncharacterized protein LOC114189799 n=1 Tax=Vigna unguiculata TaxID=3917 RepID=UPI0010172288	0	93.45	AT3G62630.1 | Symbols: | Protein of unknown function (DUF1645) | chr3:23163937-23165079 REVERSE LENGTH=380	6e-84	90.18	GO:0008150	biological process;	GO:0003674	molecular function;	GO:0005634	nucleus	PF07816	DUF1645;	AT3G62630|F26K9.60	XM_003535277.5	0
IR1	Pink	123	123	Glyma.06G307100		-0.480861	1.23087	1.13951	0.977577				1			Glyma.06g307100	538	UniRef100_I1KFE9 Uncharacterized protein n=3 Tax=Soja TaxID=1462606 RepID=I1KFE9_SOYBN	0	99.81	UniRef100_A0A445HNF8 L-ascorbate oxidase-like n=1 Tax=Glycine soja TaxID=3848 RepID=A0A445HNF8_GLYSO	0	99.81	AT1G76160.1 | Symbols: sks5 | SKU5 similar 5 | chr1:28578211-28581020 REVERSE LENGTH=541	0	99.63	GO:0006826 GO:0055072 GO:0055114	iron ion transport; iron ion homeostasis; oxidation-reduction process;	GO:0004322 GO:0005507 GO:0016491	ferroxidase activity; copper ion binding; oxidoreductase activity;	GO:0005576 GO:0005618 GO:0005886 GO:0009506 GO:0048046 GO:0099503	extracellular region; cell wall; plasma membrane; plasmodesma; apoplast; secretory vesicle	PF07731 PF07732 PF00394	Cu-oxidase_2; Cu-oxidase_3; Cu-oxidase;	AT1G76160|sks5|SKU5 similar 5|T23E18.10|T23E18_10	XM_003527453.4	0
IR1	Pink	124	124	Glyma.08G051400		-0.652867	-0.0641614	-0.062509	-0.114393		1					Glyma.08g051400	253	UniRef100_I1KQH7 Uncharacterized protein n=1 Tax=Glycine max TaxID=3847 RepID=I1KQH7_SOYBN	0	99.6	UniRef100_A0A0B2NXG7 Pre-mRNA-splicing factor SPF27-like n=2 Tax=Soja TaxID=1462606 RepID=A0A0B2NXG7_GLYSO	0	99.6	AT3G18165.1 | Symbols: MOS4 | modifier of snc1,4 | chr3:6223248-6225076 FORWARD LENGTH=253	2e-112	94.86	GO:0006397 GO:0008380 GO:0009870 GO:0042742 GO:0045087 GO:0050832	mRNA processing; RNA splicing; defense response signaling pathway, resistance gene-dependent; defense response to bacterium; innate immune response; defense response to fungus;	GO:0005515	protein binding;	GO:0000974 GO:0005634 GO:0005730 GO:0005829 GO:0071013	Prp19 complex; nucleus; nucleolus; cytosol; catalytic step 2 spliceosome	PF05700	BCAS2;	AT3G18165|MOS4|Modifier of snc1,4	XM_003530895.5	0
IR1	Pink	125	125	Glyma.15G224500		-1.55607	-0.133709	-0.0712947	0.150227		1					Glyma.15g224500	778	UniRef100_K7MD65 Uncharacterized protein n=1 Tax=Glycine max TaxID=3847 RepID=K7MD65_SOYBN	0	99.87	UniRef100_A0A445GX24 CO(2)-response secreted protease n=1 Tax=Glycine soja TaxID=3848 RepID=A0A445GX24_GLYSO	0	99.87	AT1G20160.1 | Symbols: ATSBT5.2 | Subtilisin-like serine endopeptidase family protein | chr1:6990852-6993854 REVERSE LENGTH=769	0	99.1	GO:0006508 GO:0010037 GO:1900425 GO:2000038 GO:2000122	proteolysis; response to carbon dioxide; negative regulation of defense response to bacterium; regulation of stomatal complex development; negative regulation of stomatal complex development;	GO:0004252 GO:0005515 GO:0008236	serine-type endopeptidase activity; protein binding; serine-type peptidase activity;	GO:0005576 GO:0005618 GO:0005768 GO:0048046	extracellular region; cell wall; endosome; apoplast	PF02225 PF05922 PF00082	PA; Inhibitor_I9; Peptidase_S8;	AT1G20160|ATSBT5.2|CRSP|SBT5.2(a)|SBT5.2(b)|CO2 RESPONSE SECRETED PROTEASE|T20H2.6|T20H2_6	XM_003545739.5	0
IR1	Pink	126	126	Glyma.11G049600		-0.0362916	0.77602	0.833371	0.913213				1	1		Glyma.11g049600	329	UniRef100_C6TL64 Peroxidase n=1 Tax=Glycine max TaxID=3847 RepID=C6TL64_SOYBN	0	99.7	UniRef100_C6TL64 Peroxidase n=1 Tax=Glycine max TaxID=3847 RepID=C6TL64_SOYBN	0	99.7	AT4G37530.1 | Symbols: | Peroxidase superfamily protein | chr4:17634786-17636082 FORWARD LENGTH=329	8e-163	92.4	GO:0006979 GO:0042744 GO:0055114	response to oxidative stress; hydrogen peroxide catabolic process; oxidation-reduction process;	GO:0004601 GO:0005515 GO:0020037 GO:0046872	peroxidase activity; protein binding; heme binding; metal ion binding;	GO:0005576	extracellular region	PF00141	peroxidase;	AT4G37530|F19F18.20|F19F18_20	NM_001254701.2	0
IR1	Pink	127	127	Glyma.13G162600		-0.572429	1.99248	2.37124	2.60339				1	1		Glyma.13g162600	454	UniRef100_I1LZT6 Uncharacterized protein n=2 Tax=Soja TaxID=1462606 RepID=I1LZT6_SOYBN	0	99.78	UniRef100_UPI000F7CC8CC monogalactosyldiacylglycerol synthase 2, chloroplastic-like n=1 Tax=Abrus precatorius TaxID=3816 RepID=UPI000F7CC8CC	0	99.78	AT5G20410.1 | Symbols: MGD2, ATMGD2 | monogalactosyldiacylglycerol synthase 2 | chr5:6896765-6898581 FORWARD LENGTH=468	0	91.63	GO:0006631 GO:0009247 GO:0016036 GO:0019374 GO:0019375	fatty acid metabolic process; glycolipid biosynthetic process; cellular response to phosphate starvation; galactolipid metabolic process; galactolipid biosynthetic process;	GO:0016757 GO:0035250 GO:0046509	transferase activity, transferring glycosyl groups; UDP-galactosyltransferase activity; 1,2-diacylglycerol 3-beta-galactosyltransferase activity;	GO:0009707	chloroplast outer membrane	PF04101	Glyco_tran_28_C;	AT5G20410|MGD2|ATMGD2|monogalactosyldiacylglycerol synthase 2|ARABIDOPSIS THALIANA MONOGALACTOSYLDIACYLGLYCEROL SYNTHASE 2|F5O24.300|F5O24_300	XM_003541439.5	0
IR1	Pink	128	128	Glyma.09G265700		-2.5138	-0.33151	0.0580396	0.304566		1					Glyma.09g265700	1010	UniRef100_K7LG97 Uncharacterized protein n=1 Tax=Glycine max TaxID=3847 RepID=K7LG97_SOYBN	0	99.9	UniRef100_UPI000DEC8329 disease resistance protein RGA2 n=1 Tax=Arachis hypogaea TaxID=3818 RepID=UPI000DEC8329	0	99.5	AT3G14470.1 | Symbols: | NB-ARC domain-containing disease resistance protein | chr3:4857940-4861104 FORWARD LENGTH=1054	1e-54	91.78	GO:0006952	defense response;	GO:0005515 GO:0005524 GO:0043531	protein binding; ATP binding; ADP binding;	GO:0005576	extracellular region	NA	NA	AT3G14470|MOA2.9	XM_026123872.2	0
IR1	Pink	129	129	Glyma.02G016400		-1.72789	0.742599	0.865955	0.926744		1					Glyma.02g016400	508	UniRef100_A0A0B2PH43 Endoglucanase n=2 Tax=Soja TaxID=1462606 RepID=A0A0B2PH43_GLYSO	0	99.8	UniRef100_A0A0B2PH43 Endoglucanase n=2 Tax=Soja TaxID=1462606 RepID=A0A0B2PH43_GLYSO	0	99.8	AT4G02290.1 | Symbols: AtGH9B13, GH9B13 | glycosyl hydrolase 9B13 | chr4:1002654-1005125 REVERSE LENGTH=516	0	92.32	GO:0030245 GO:0071555	cellulose catabolic process; cell wall organization;	GO:0008810	cellulase activity;	GO:0005576	extracellular region	PF00759	Glyco_hydro_9;	AT4G02290|AtGH9B13|GH9B13|glycosyl hydrolase 9B13|T2H3.5|T2H3_5	NM_001353415.1	0
IR1	Pink	130	130	Glyma.20G148741		-1.8369	-0.798979	-0.49784	-0.526143		1					Glyma.20g148741	205	UniRef100_A0A0R0EBC0 Uncharacterized protein (Fragment) n=1 Tax=Glycine max TaxID=3847 RepID=A0A0R0EBC0_SOYBN	3e-140	99.51	UniRef100_A0A445F5F6 Carbamoyl-phosphate synthase large chain, chloroplastic n=1 Tax=Glycine soja TaxID=3848 RepID=A0A445F5F6_GLYSO	3e-139	99.51	AT1G29900.1 | Symbols: CARB | carbamoyl phosphate synthetase B | chr1:10468164-10471976 FORWARD LENGTH=1187	2e-108	99.51	GO:0006526 GO:0006541 GO:0006807 GO:0016036 GO:0044205	arginine biosynthetic process; glutamine metabolic process; nitrogen compound metabolic process; cellular response to phosphate starvation; 'de novo' UMP biosynthetic process;	GO:0004088 GO:0005524 GO:0046872	carbamoyl-phosphate synthase (glutamine-hydrolyzing) activity; ATP binding; metal ion binding;	GO:0005737 GO:0005951 GO:0009507 GO:0009570	cytoplasm; carbamoyl-phosphate synthase complex; chloroplast; chloroplast stroma	PF02786	CPSase_L_D2;	AT1G29900|CARB|VEN3|carbamoyl phosphate synthetase B|VENOSA 3|F1N18.6|F1N18_6|CARBAMOYL PHOSPHATE SYNTHETASE LARGE SUBUNIT	XM_006597252.4	0
IR1	Pink	131	131	Glyma.02G266000		-2.18352	0.217106	0.323667	1.1181		1					Glyma.02g266000	392	UniRef100_I1JIG7 Uncharacterized protein n=1 Tax=Glycine max TaxID=3847 RepID=I1JIG7_SOYBN	0	99.74	UniRef100_A0A445LUP0 Protein IQ-DOMAIN 1 n=1 Tax=Glycine soja TaxID=3848 RepID=A0A445LUP0_GLYSO	0	99.74	AT5G35670.1 | Symbols: iqd33 | IQ-domain 33 | chr5:13856170-13857910 FORWARD LENGTH=442	2e-78	90.56	GO:0008150	biological process;	NA	NA	GO:0005634	nucleus	PF00612	IQ;	AT5G35670|iqd33|IQ-domain 33|MXH1.1|MXH1_1	XM_006575506.4	0
IR1	Pink	132	132	Glyma.02G244200		-2.03172	0.284551	0.312553	1.07759		1					Glyma.02g244200	284	UniRef100_I1JHV7 Uncharacterized protein n=2 Tax=Soja TaxID=1462606 RepID=I1JHV7_SOYBN	0	99.65	UniRef100_UPI00098D89A8 plasmodesmata-located protein 7-like n=1 Tax=Cajanus cajan TaxID=3821 RepID=UPI00098D89A8	2e-165	99.65	AT5G37660.2 | Symbols: PDLP7 | plasmodesmata-located protein 7 | chr5:14959842-14961165 FORWARD LENGTH=298	1e-111	99.3	GO:0016032	viral process;	NA	NA	GO:0005576 GO:0005886 GO:0009506 GO:0016021	extracellular region; plasma membrane; plasmodesma; integral component of membrane	PF01657	Stress-antifung;	AT5G37660|PDLP7|plasmodesmata-located protein 7|K12B20.12|K12B20_12	XM_006575421.4	0
IR1	Pink	133	133	Glyma.17G077251		-3.60361	0.518987	0.883448	2.04389		1					Glyma.17g077251	115	UniRef100_A0A0R0FA75 Uncharacterized protein n=2 Tax=Soja TaxID=1462606 RepID=A0A0R0FA75_SOYBN	9e-60	79.13	UniRef100_UPI00098D7666 uncharacterized protein LOC109806820 n=1 Tax=Cajanus cajan TaxID=3821 RepID=UPI00098D7666	1e-48	74.78	AT5G07950.1 | Symbols: | unknown protein; FUNCTIONS IN: molecular_function unknown; INVOLVED IN: biological_process unknown; LOCATED IN: chloroplast; EXPRESSED IN: 20 plant structures; EXPRESSED DURING: 9 growth stages; Has 30201 Blast hits to 17322 proteins in 780 species: Archae - 12; Bacteria - 1396; Metazoa - 17338; Fungi - 3422; Plants - 5037; Viruses - 0; Other Eukaryotes - 2996 (source: NC…	2e-19	74.78	GO:0008150	biological process;	GO:0003674	molecular function;	GO:0009507	chloroplast	NA	NA	AT5G07950|F13G24.150	XR_005889289.1	5e-17
IR1	Pink	134	134	Glyma.18G259400		-1.31912	0.193838	0.205967	0.641825		1					Glyma.18g259400	108	UniRef100_C6TBV2 Uncharacterized protein n=2 Tax=Soja TaxID=1462606 RepID=C6TBV2_SOYBN	4e-73	99.07	UniRef100_A0A445J5B2 Gibberellin-regulated protein 4 n=1 Tax=Glycine soja TaxID=3848 RepID=A0A445J5B2_GLYSO	2e-70	99.07	AT5G15230.1 | Symbols: GASA4 | GAST1 protein homolog 4 | chr5:4945017-4946025 FORWARD LENGTH=106	8e-47	99.07	GO:0009739 GO:0009740 GO:0045454	response to gibberellin; gibberellic acid mediated signaling pathway; cell redox homeostasis;	GO:0003674	molecular function;	GO:0005576	extracellular region	PF02704	GASA;	AT5G15230|GASA4|GAST1 protein homolog 4|F8M21.120|F8M21_120	NM_001253155.3	2e-170
IR1	Pink	135	135	Glyma.02G306000		-4.07894	0.307013	0.553511	1.60709		1					Glyma.02g306000	160	UniRef100_I1JJQ7 X8 domain-containing protein n=2 Tax=Soja TaxID=1462606 RepID=I1JJQ7_SOYBN	1e-83	73.75	UniRef100_I1JJQ7 X8 domain-containing protein n=2 Tax=Soja TaxID=1462606 RepID=I1JJQ7_SOYBN	1e-83	73.75	AT5G35740.1 | Symbols: | Carbohydrate-binding X8 domain superfamily protein | chr5:13910572-13911095 REVERSE LENGTH=119	2e-53	73.75	GO:0008150	biological process;	GO:0003674	molecular function;	NA	NA	PF07983	X8;	AT5G35740|MXH1.15|MXH1_15	XM_003519617.5	0
IR1	Pink	136	136	Glyma.15G243000		-1.22917	0.194812	0.509792	0.861749		1					Glyma.15g243000	114	UniRef100_I1MIX5 X8 domain-containing protein n=3 Tax=Soja TaxID=1462606 RepID=I1MIX5_SOYBN	4e-77	99.12	UniRef100_I1MIX5 X8 domain-containing protein n=3 Tax=Soja TaxID=1462606 RepID=I1MIX5_SOYBN	4e-77	99.12	AT1G78520.1 | Symbols: | Carbohydrate-binding X8 domain superfamily protein | chr1:29537976-29538656 REVERSE LENGTH=115	2e-48	92.98	GO:0008150	biological process;	GO:0003674	molecular function;	GO:0005576	extracellular region	PF07983	X8;	AT1G78520|T30F21.22|T30F21_22	XM_003546696.5	2e-180
IR1	Pink	137	137	Glyma.05G163100		0.140855	0.785233	0.939453	1.12186				1	1		Glyma.05g163100	181	UniRef100_I1K441 Uncharacterized protein n=2 Tax=Soja TaxID=1462606 RepID=I1K441_SOYBN	2e-132	99.45	UniRef100_A0A151R6H7 Cyclic phosphodiesterase n=1 Tax=Cajanus cajan TaxID=3821 RepID=A0A151R6H7_CAJCA	1e-115	99.45	AT4G18930.1 | Symbols: | RNA ligase/cyclic nucleotide phosphodiesterase family protein | chr4:10370797-10371885 FORWARD LENGTH=181	7e-69	96.13	GO:0006388 GO:0009187	tRNA splicing, via endonucleolytic cleavage and ligation; cyclic nucleotide metabolic process;	GO:0004112 GO:0004113	cyclic-nucleotide phosphodiesterase activity; 2',3'-cyclic-nucleotide 3'-phosphodiesterase activity;	GO:0005737 GO:0005829	cytoplasm; cytosol	PF07823	CPDase;	AT4G18930|F13C5.100|F13C5_100	XM_003524933.5	0
IR1	Pink	138	138	Glyma.06G103600		-1.20223	-0.64789	0.00711735	-0.191855		1					Glyma.06g103600	417	UniRef100_A0A0B2P3L1 Calcium-binding mitochondrial carrier protein SCaMC-1 n=2 Tax=Soja TaxID=1462606 RepID=A0A0B2P3L1_GLYSO	0	99.76	UniRef100_A0A0B2P3L1 Calcium-binding mitochondrial carrier protein SCaMC-1 n=2 Tax=Soja TaxID=1462606 RepID=A0A0B2P3L1_GLYSO	0	99.76	AT5G64970.1 | Symbols: | Mitochondrial substrate carrier family protein | chr5:25958806-25960443 REVERSE LENGTH=428	1e-177	92.33	GO:0055085	transmembrane transport;	GO:0022857	transmembrane transporter activity;	GO:0005739 GO:0005743 GO:0009536 GO:0016021	mitochondrion; mitochondrial inner membrane; plastid; integral component of membrane	PF00153	Mito_carr;	AT5G64970|MXK3.20|MXK3_20	XM_006581476.4	0
IR1	Pink	139	139	Glyma.08G153600		0.267495	0.526979	0.960022	0.801049				1			Glyma.08g153600	64	UniRef100_K7L6X3 Uncharacterized protein n=1 Tax=Glycine max TaxID=3847 RepID=K7L6X3_SOYBN	4e-33	98.44	UniRef100_A0A072UUZ2 Transmembrane protein, putative n=1 Tax=Medicago truncatula TaxID=3880 RepID=A0A072UUZ2_MEDTR	1e-14	98.44	NA	NA	NA	NA	NA	NA	NA	NA	NA	NA	NA	NA	NA	NA
IR1	Pink	140	140	Glyma.01G135500		0.202795	1.60763	3.03158	2.85974				1			Glyma.01g135500	262	UniRef100_K7K3P1 SPX domain-containing protein n=3 Tax=Soja TaxID=1462606 RepID=K7K3P1_SOYBN	0	99.62	UniRef100_K7K3P1 SPX domain-containing protein n=3 Tax=Soja TaxID=1462606 RepID=K7K3P1_SOYBN	0	99.62	AT2G45130.1 | Symbols: ATSPX3, SPX3 | SPX domain gene 3 | chr2:18606489-18607754 FORWARD LENGTH=245	4e-104	99.24	GO:0016036 GO:0080040	cellular response to phosphate starvation; positive regulation of cellular response to phosphate starvation;	NA	NA	GO:0005737	cytoplasm	PF03105	SPX;	AT2G45130|ATSPX3|SPX3|ARABIDOPSIS THALIANA SPX DOMAIN GENE 3|SPX domain gene 3|T14P1.6	XM_003516972.5	0
IR1	Pink	141	141	Glyma.01G190900		-0.174562	0.360561	0.942182	0.865048				1			Glyma.01g190900	241	UniRef100_I1J9B6 Uncharacterized protein n=1 Tax=Glycine max TaxID=3847 RepID=I1J9B6_SOYBN	8e-144	99.59	UniRef100_A0A445M571 Lysine-rich arabinogalactan protein 18 n=1 Tax=Glycine soja TaxID=3848 RepID=A0A445M571_GLYSO	2e-142	99.59	AT4G37450.1 | Symbols: AGP18, ATAGP18 | arabinogalactan protein _x0001_18 | chr4:17605926-17606734 REVERSE LENGTH=209	6e-14	26.97	GO:0009554	megasporogenesis;	NA	NA	GO:0005886 GO:0031225	plasma membrane; anchored component of membrane	NA	NA	AT4G37450|AGP18|ATAGP18|arabinogalactan protein 18|F6G17.100|F6G17_100|ARABINOGALACTAN PROTEIN AGP18	XM_003517276.5	0
IR1	Pink	142	142	Glyma.03G251200		-1.50763	-0.810365	-0.4251	-0.466205		1					Glyma.03g251200	571	UniRef100_A0A0B2RL93 Pentatricopeptide repeat-containing protein, chloroplastic n=2 Tax=Soja TaxID=1462606 RepID=A0A0B2RL93_GLYSO	0	99.82	UniRef100_A0A0B2RL93 Pentatricopeptide repeat-containing protein, chloroplastic n=2 Tax=Soja TaxID=1462606 RepID=A0A0B2RL93_GLYSO	0	99.82	AT3G04760.1 | Symbols: | Pentatricopeptide repeat (PPR-like) superfamily protein | chr3:1303884-1305692 REVERSE LENGTH=602	0	97.9	GO:0008150	biological process;	NA	NA	GO:0009507	chloroplast	PF13041	PPR_2;	AT3G04760|F7O18.25|F7O18_25	XM_003521725.5	0
IR1	Pink	143	143	Glyma.03G263100		-4.13257	-1.47679	0.470666	0.229006		1					Glyma.03g263100	99	UniRef100_A0A0B2Q543 Uncharacterized protein n=3 Tax=Soja TaxID=1462606 RepID=A0A0B2Q543_GLYSO	4e-62	98.99	UniRef100_UPI0010A34091 uncharacterized protein LOC114711903 n=1 Tax=Prosopis alba TaxID=207710 RepID=UPI0010A34091	2e-13	57.58	NA	NA	NA	NA	NA	NA	NA	NA	NA	NA	NA	NA	XR_005889996.1	1e-91
IR1	Pink	144	144	Glyma.14G000700		-0.597414	0.341145	0.939559	0.693169				1			Glyma.14g000700	126	UniRef100_A0A0B2SJI0 Uncharacterized protein n=1 Tax=Glycine soja TaxID=3848 RepID=A0A0B2SJI0_GLYSO	5e-83	99.21	UniRef100_UPI000F7C2187 uncharacterized protein LOC113847865 n=1 Tax=Abrus precatorius TaxID=3816 RepID=UPI000F7C2187	4e-39	95.24	AT4G35320.1 | Symbols: | unknown protein; BEST Arabidopsis thaliana protein match is: unknown protein (TAIR:AT2G17300.1); Has 30201 Blast hits to 17322 proteins in 780 species: Archae - 12; Bacteria - 1396; Metazoa - 17338; Fungi - 3422; Plants - 5037; Viruses - 0; Other Eukaryotes - 2996 (source: NCBI BLink). | chr4:16806139-16806582 REVERSE LENGTH=147	1e-19	58.73	GO:0008150	biological process;	GO:0003674	molecular function;	GO:0005634	nucleus	NA	NA	AT4G35320|F23E12.120|F23E12_120	XM_006595568.3	0
IR1	Pink	145	145	Glyma.13G293800		-0.62483	0.334548	0.906315	0.735968				1			Glyma.13g293800	475	UniRef100_I1M3P4 C2H2-type domain-containing protein n=2 Tax=Soja TaxID=1462606 RepID=I1M3P4_SOYBN	0	99.79	UniRef100_I1M3P4 C2H2-type domain-containing protein n=2 Tax=Soja TaxID=1462606 RepID=I1M3P4_SOYBN	0	99.79	AT5G44160.1 | Symbols: NUC | C2H2-like zinc finger protein | chr5:17773091-17775513 FORWARD LENGTH=466	5e-137	90.74	GO:0006355 GO:0008356 GO:0010075 GO:0010150 GO:0034504 GO:0045893 GO:0048364 GO:0048510 GO:0048573	regulation of transcription, DNA-templated; asymmetric cell division; regulation of meristem growth; leaf senescence; protein localization to nucleus; positive regulation of transcription, DNA-templated; root development; regulation of timing of transition from vegetative to reproductive phase; photoperiodism, flowering;	GO:0003700 GO:0005515 GO:0019900 GO:0044212 GO:0046872	DNA-binding transcription factor activity; protein binding; kinase binding; transcription regulatory region DNA binding; metal ion binding;	GO:0005634	nucleus	NA	NA	AT5G44160|NUC|IDD8|AtIDD8|NUTCRACKER|INDETERMINATE DOMAIN 8|MLN1.8|MLN1_8	XM_003539493.5	0
IR1	Pink	146	146	Glyma.07G241800		-0.118046	0.35478	0.743355	0.327629				1			Glyma.07g241800	194	UniRef100_A0A445K150 GTP-binding protein SAR1A n=2 Tax=Soja TaxID=1462606 RepID=A0A445K150_GLYSO	4e-140	99.48	UniRef100_A0A445K150 GTP-binding protein SAR1A n=2 Tax=Soja TaxID=1462606 RepID=A0A445K150_GLYSO	4e-140	99.48	AT4G02080.1 | Symbols: ASAR1, ATSARA1C, ATSAR2, SAR2 | secretion-associated RAS super family 2 | chr4:921554-922547 FORWARD LENGTH=193	1e-137	99.48	GO:0003400 GO:0006886 GO:0006888 GO:0016050 GO:0061024 GO:0070863	regulation of COPII vesicle coating; intracellular protein transport; endoplasmic reticulum to Golgi vesicle-mediated transport; vesicle organization; membrane organization; positive regulation of protein exit from endoplasmic reticulum;	GO:0003924 GO:0005525	GTPase activity; GTP binding;	GO:0005783 GO:0005794 GO:0005886 GO:0030127 GO:0070971	endoplasmic reticulum; Golgi apparatus; plasma membrane; COPII vesicle coat; endoplasmic reticulum exit site	PF08477	Roc;	AT4G02080|ASAR1|ATSARA1C|ATSAR2|SAR2|secretion-associated RAS super family 2|T10M13.9|T10M13_9	XM_003529490.5	0
IR1	Pink	147	147	Glyma.06G288300		-2.27068	-0.264578	1.65257	-0.150646				1			Glyma.06g288300	134	UniRef100_A0A445KFG3 Uncharacterized protein n=2 Tax=Soja TaxID=1462606 RepID=A0A445KFG3_GLYSO	8e-93	99.25	UniRef100_A0A0B2QGB5 Protein FAM136A-like protein n=2 Tax=Soja TaxID=1462606 RepID=A0A0B2QGB5_GLYSO	6e-68	97.01	AT2G31725.1 | Symbols: | Eukaryotic protein of unknown function (DUF842) | chr2:13486447-13487391 REVERSE LENGTH=149	1e-47	93.28	GO:0008150	biological process;	GO:0003674	molecular function;	GO:0005777	peroxisome	PF05811	DUF842;	AT2G31725|T9H9.25|T9H9_25	XM_014776800.3	0
IR1	Pink	148	148	Glyma.06G073100		-2.26715	-0.021403	1.62127	0.0428501		1					Glyma.06g073100	407	UniRef100_K7KTL9 RING-type domain-containing protein n=3 Tax=Soja TaxID=1462606 RepID=K7KTL9_SOYBN	0	99.75	UniRef100_K7KTL9 RING-type domain-containing protein n=3 Tax=Soja TaxID=1462606 RepID=K7KTL9_SOYBN	0	99.75	AT4G32600.1 | Symbols: | RING/U-box superfamily protein | chr4:15724010-15725737 FORWARD LENGTH=453	1e-152	79.61	NA	NA	NA	NA	GO:0005634 GO:0005886	nucleus; plasma membrane	PF13639	zf-RING_2;	AT4G32600	XM_041016307.1	0
IR1	Pink	149	149	Glyma.07G266200		-0.968186	1.20627	2.57037	0.923916				1			Glyma.07g266200	271	UniRef100_A0A0B2SDE3 Inositol-1-monophosphatase n=2 Tax=Soja TaxID=1462606 RepID=A0A0B2SDE3_GLYSO	0	99.63	UniRef100_A0A0B2SDE3 Inositol-1-monophosphatase n=2 Tax=Soja TaxID=1462606 RepID=A0A0B2SDE3_GLYSO	0	99.63	AT3G02870.1 | Symbols: VTC4 | Inositol monophosphatase family protein | chr3:627742-629682 REVERSE LENGTH=271	5e-149	98.52	GO:0006020 GO:0006021 GO:0007165 GO:0009409 GO:0019853 GO:0046854 GO:0046855 GO:0080167	inositol metabolic process; inositol biosynthetic process; signal transduction; response to cold; L-ascorbic acid biosynthetic process; phosphatidylinositol phosphorylation; inositol phosphate dephosphorylation; response to karrikin;	GO:0008934 GO:0010347 GO:0046872 GO:0052832 GO:0052833	inositol monophosphate 1-phosphatase activity; L-galactose-1-phosphate phosphatase activity; metal ion binding; inositol monophosphate 3-phosphatase activity; inositol monophosphate 4-phosphatase activity;	GO:0005737 GO:0005829 GO:0005886	cytoplasm; cytosol; plasma membrane	PF00459	Inositol_P;	AT3G02870|VTC4|F13E7.19|F13E7_19	NM_001255088.3	0
IR1	Pink	150	150	Glyma.02G097400		-0.251326	0.503007	1.42645	0.581647				1			Glyma.02g097400	1008	UniRef100_I1JDU5 Protein kinase domain-containing protein n=1 Tax=Glycine max TaxID=3847 RepID=I1JDU5_SOYBN	0	99.9	UniRef100_I1JDU5 Protein kinase domain-containing protein n=1 Tax=Glycine max TaxID=3847 RepID=I1JDU5_SOYBN	0	99.9	AT3G28040.1 | Symbols: | Leucine-rich receptor-like protein kinase family protein | chr3:10435139-10438268 FORWARD LENGTH=1016	0	98.61	GO:0006468 GO:0016310	protein phosphorylation; phosphorylation;	GO:0004672 GO:0005515 GO:0005524 GO:0016301	protein kinase activity; protein binding; ATP binding; kinase activity;	GO:0005886 GO:0016021	plasma membrane; integral component of membrane	PF08263 PF00560 PF13855 PF00069	LRRNT_2; LRR_1; LRR_8; Pkinase;	AT3G28040|MMG15.21	XM_003518624.5	0
IR1	Pink	151	151	Glyma.06G288100		-2.45093	-0.472629	1.77904	-0.0874592		1		1			Glyma.06g288100	134	UniRef100_A0A445KFG3 Uncharacterized protein n=2 Tax=Soja TaxID=1462606 RepID=A0A445KFG3_GLYSO	8e-93	99.25	UniRef100_A0A0B2QGB5 Protein FAM136A-like protein n=2 Tax=Soja TaxID=1462606 RepID=A0A0B2QGB5_GLYSO	6e-68	97.01	AT2G31725.1 | Symbols: | Eukaryotic protein of unknown function (DUF842) | chr2:13486447-13487391 REVERSE LENGTH=149	1e-47	93.28	GO:0008150	biological process;	GO:0003674	molecular function;	GO:0005777	peroxisome	PF05811	DUF842;	AT2G31725|T9H9.25|T9H9_25	XM_014776800.3	0
IR1	Pink	152	152	Glyma.05G179100		-0.259356	0.371199	0.901914	0.535686				1			Glyma.05g179100	478	UniRef100_I1K4J9 Uncharacterized protein n=1 Tax=Glycine max TaxID=3847 RepID=I1K4J9_SOYBN	0	99.79	UniRef100_A0A1S3UHE6 uncharacterized protein LOC106765377 n=1 Tax=Vigna radiata var. radiata TaxID=3916 RepID=A0A1S3UHE6_VIGRR	0	99.79	AT4G39840.1 | Symbols: | unknown protein; FUNCTIONS IN: molecular_function unknown; INVOLVED IN: biological_process unknown; LOCATED IN: endomembrane system; EXPRESSED IN: 23 plant structures; EXPRESSED DURING: 13 growth stages; Has 20719 Blast hits to 6096 proteins in 607 species: Archae - 22; Bacteria - 3243; Metazoa - 4364; Fungi - 2270; Plants - 237; Viruses - 128; Other Eukaryotes - 10455 (s…	2e-124	72.38	GO:0008150	biological process;	GO:0003674	molecular function;	GO:0005768 GO:0005794 GO:0005802 GO:0016021	endosome; Golgi apparatus; trans-Golgi network; integral component of membrane	NA	NA	AT4G39840|T5J17.10|T5J17_10	XM_003524219.5	0
IR1	Pink	153	153	Glyma.12G203200		-0.367793	0.386383	1.06283	0.548121				1			Glyma.12g203200	530	UniRef100_C6TMP6 MFS domain-containing protein n=2 Tax=Soja TaxID=1462606 RepID=C6TMP6_SOYBN	0	99.81	UniRef100_C6TMP6 MFS domain-containing protein n=2 Tax=Soja TaxID=1462606 RepID=C6TMP6_SOYBN	0	99.81	AT2G20780.1 | Symbols: | Major facilitator superfamily protein | chr2:8947496-8949170 REVERSE LENGTH=526	0	95.28	GO:0046323	glucose import;	GO:0005351 GO:0015144	carbohydrate:proton symporter activity; carbohydrate transmembrane transporter activity;	GO:0005887 GO:0009507	integral component of plasma membrane; chloroplast	PF07690	MFS_1;	AT2G20780|F5H14.25|F5H14_25	NM_001252775.2	0
IR1	Pink	154	154	Glyma.01G116300		0.293893	0.658096	0.943141	0.781958				1			Glyma.01g116300	399	UniRef100_A0A445M1W0 Alcohol dehydrogenase-like 3 isoform B n=3 Tax=Soja TaxID=1462606 RepID=A0A445M1W0_GLYSO	0	99.75	UniRef100_A0A445M1W0 Alcohol dehydrogenase-like 3 isoform B n=3 Tax=Soja TaxID=1462606 RepID=A0A445M1W0_GLYSO	0	99.75	AT1G32780.1 | Symbols: | GroES-like zinc-binding dehydrogenase family protein | chr1:11869977-11872595 REVERSE LENGTH=394	0	96.24	GO:0046294 GO:0055114	formaldehyde catabolic process; oxidation-reduction process;	GO:0004024 GO:0008270 GO:0051903	alcohol dehydrogenase activity, zinc-dependent; zinc ion binding; S-(hydroxymethyl)glutathione dehydrogenase activity;	GO:0005737 GO:0005829	cytoplasm; cytosol	PF00107 PF08240	ADH_zinc_N; ADH_N;	AT1G32780|F6N18.16|F6N18_16	XM_006573289.3	0
IR1	Pink	155	155	Glyma.18G024200		-0.878495	0.187997	0.157684	-0.124925		1					Glyma.18g024200	590	UniRef100_I1MYZ5 RNA helicase n=2 Tax=Soja TaxID=1462606 RepID=I1MYZ5_SOYBN	0	99.83	UniRef100_I1MYZ5 RNA helicase n=2 Tax=Soja TaxID=1462606 RepID=I1MYZ5_SOYBN	0	99.83	AT5G05450.1 | Symbols: | P-loop containing nucleoside triphosphate hydrolases superfamily protein | chr5:1612077-1615195 FORWARD LENGTH=593	0	98.81	NA	NA	GO:0003723 GO:0003724 GO:0005524	RNA binding; RNA helicase activity; ATP binding;	GO:0005634 GO:0005730	nucleus; nucleolus	PF04851 PF13959 PF00271	ResIII; DUF4217; Helicase_C;	AT5G05450	XM_003552170.4	0
IR1	Pink	156	156	Glyma.05G208700		-0.473458	0.738715	0.789688	0.393122				1			Glyma.05g208700	288	UniRef100_A0A0R0JZ42 Uncharacterized protein n=2 Tax=Soja TaxID=1462606 RepID=A0A0R0JZ42_SOYBN	0	99.65	UniRef100_A0A4D6L931 Aquaporin PIP n=1 Tax=Vigna unguiculata TaxID=3917 RepID=A0A4D6L931_VIGUN	0	99.65	AT4G00430.1 | Symbols: TMP-C, PIP1;4, PIP1E | plasma membrane intrinsic protein 1;4 | chr4:186143-187531 REVERSE LENGTH=287	0	99.65	GO:0006833 GO:0009414 GO:0055085	water transport; response to water deprivation; transmembrane transport;	GO:0005515 GO:0015250	protein binding; water channel activity;	GO:0005773 GO:0005829 GO:0005886 GO:0009506 GO:0016021	vacuole; cytosol; plasma membrane; plasmodesma; integral component of membrane	PF00230	MIP;	AT4G00430|TMP-C|PIP1;4|PIP1E|TRANSMEMBRANE PROTEIN C|plasma membrane intrinsic protein 1;4|PLASMA MEMBRANE INTRINSIC PROTEIN 1E|A_IG005I10.2|A_IG005I10_2|F5I10.2|F5I10_2	XM_041015659.1	0
IR1	Pink	157	157	Glyma.07G270900		-0.792069	2.00265	2.44093	1.14888				1			Glyma.07g270900	301	UniRef100_A0A0R0J9I9 START domain-containing protein n=3 Tax=Soja TaxID=1462606 RepID=A0A0R0J9I9_SOYBN	0	99.67	UniRef100_A0A0R0J9I9 START domain-containing protein n=3 Tax=Soja TaxID=1462606 RepID=A0A0R0J9I9_SOYBN	0	99.67	AT5G49800.1 | Symbols: | Polyketide cyclase/dehydrase and lipid transport superfamily protein | chr5:20234771-20236135 REVERSE LENGTH=242	5e-126	75.75	NA	NA	GO:0008289	lipid binding;	GO:0005739	mitochondrion	PF01852	START;	AT5G49800	XM_006584063.4	0
IR1	Pink	158	158	Glyma.05G131701		-3.57799	0.11416	-0.0167077	-1.75868		1					Glyma.05g131701	108	UniRef100_A0A445KMV3 Uncharacterized protein n=2 Tax=Soja TaxID=1462606 RepID=A0A445KMV3_GLYSO	4e-74	99.07	UniRef100_A0A1S3UR17 uncharacterized protein LOC106768054 n=1 Tax=Vigna radiata var. radiata TaxID=3916 RepID=A0A1S3UR17_VIGRR	4e-56	93.52	AT4G19980.1 | Symbols: | unknown protein; FUNCTIONS IN: molecular_function unknown; INVOLVED IN: biological_process unknown; LOCATED IN: chloroplast; EXPRESSED IN: root, pedicel; EXPRESSED DURING: 4 anthesis; Has 30201 Blast hits to 17322 proteins in 780 species: Archae - 12; Bacteria - 1396; Metazoa - 17338; Fungi - 3422; Plants - 5037; Viruses - 0; Other Eukaryotes - 2996 (source: NCBI BLink). …	2e-15	76.85	GO:0008150	biological process;	GO:0003674	molecular function;	GO:0005739	mitochondrion	NA	NA	AT4G19980|F18F4.80|F18F4_80	XM_006580775.2	2e-170
IR1	Pink	159	159	Glyma.06G000600		-0.898629	1.1203	1.10463	0.0358356				1			Glyma.06g000600	416	UniRef100_C6T853 Cyclin N-terminal domain-containing protein n=1 Tax=Glycine max TaxID=3847 RepID=C6T853_SOYBN	0	99.76	UniRef100_C6T853 Cyclin N-terminal domain-containing protein n=1 Tax=Glycine max TaxID=3847 RepID=C6T853_SOYBN	0	99.76	AT1G20610.1 | Symbols: CYCB2;3 | Cyclin B2;3 | chr1:7135073-7137273 REVERSE LENGTH=429	3e-160	96.63	GO:0000079 GO:0044772 GO:0051301	regulation of cyclin-dependent protein serine/threonine kinase activity; mitotic cell cycle phase transition; cell division;	GO:0004672 GO:0005515 GO:0016538 GO:0019901	protein kinase activity; protein binding; cyclin-dependent protein serine/threonine kinase regulator activity; protein kinase binding;	GO:0000307 GO:0005634 GO:0005737 GO:0005813	cyclin-dependent protein kinase holoenzyme complex; nucleus; cytoplasm; centrosome	PF02984 PF00134	Cyclin_C; Cyclin_N;	AT1G20610|CYCB2;3|Cyclin B2;3|F5M15.6	NM_001254692.2	0
IR1	Pink	160	160	Glyma.18G238700		-0.0312638	0.746664	0.622912	0.32239				1			Glyma.18g238700	177	UniRef100_A0A445FX05 Desiccation protectant protein Lea14-like isoform A n=1 Tax=Glycine soja TaxID=3848 RepID=A0A445FX05_GLYSO	1e-119	99.44	UniRef100_A0A445FX05 Desiccation protectant protein Lea14-like isoform A n=1 Tax=Glycine soja TaxID=3848 RepID=A0A445FX05_GLYSO	1e-119	99.44	AT1G01470.1 | Symbols: LEA14, LSR3 | Late embryogenesis abundant protein | chr1:172295-172826 REVERSE LENGTH=151	4e-76	85.31	GO:0009269 GO:0009611 GO:0009644 GO:0050832	response to desiccation; response to wounding; response to high light intensity; defense response to fungus;	GO:0003674	molecular function;	GO:0005829	cytosol	PF03168	LEA_2;	AT1G01470|LEA14|LSR3|LEA1|AtLEA14|LATE EMBRYOGENESIS ABUNDANT 14|LIGHT STRESS-REGULATED 3|Arabidopsis thaliana Late Embryogenesis abundant 14|F22L4.3|F22L4_3	NM_001251780.2	0
IR1	Pink	161	161	Glyma.17G091100		-0.158673	2.53097	3.72282	1.33264				1			Glyma.17g091100	341	UniRef100_K7MKR2 PABS domain-containing protein n=4 Tax=Soja TaxID=1462606 RepID=K7MKR2_SOYBN	0	99.71	UniRef100_K7MKR2 PABS domain-containing protein n=4 Tax=Soja TaxID=1462606 RepID=K7MKR2_SOYBN	0	99.71	AT1G23820.1 | Symbols: SPDS1 | spermidine synthase 1 | chr1:8420278-8422724 FORWARD LENGTH=378	1e-140	98.24	GO:0006596 GO:0008295	polyamine biosynthetic process; spermidine biosynthetic process;	GO:0004766 GO:0005515	spermidine synthase activity; protein binding;	GO:0005634 GO:0005829 GO:0009507	nucleus; cytosol; chloroplast	PF01564	Spermine_synth;	AT1G23820|SPDS1|spermidine synthase 1|F5O8.38|F5O8_38	XM_006600588.4	0
IR1	Pink	162	162	Glyma.18G182800		-0.0422702	1.45087	2.08959	0.666206				1			Glyma.18g182800	298	UniRef100_I1N2I6 Uncharacterized protein n=1 Tax=Glycine max TaxID=3847 RepID=I1N2I6_SOYBN	0	99.66	UniRef100_A0A1S3TE22 uncharacterized protein LOC106754517 n=1 Tax=Vigna radiata var. radiata TaxID=3916 RepID=A0A1S3TE22_VIGRR	0	99.66	AT5G02230.1 | Symbols: | Haloacid dehalogenase-like hydrolase (HAD) superfamily protein | chr5:449132-450507 FORWARD LENGTH=280	4e-137	99.66	NA	NA	GO:0016787	hydrolase activity;	GO:0005576	extracellular region	PF13419	HAD_2;	AT5G02230	XM_014771266.3	0
IR1	Pink	163	163	Glyma.03G184500		-0.536044	1.01909	1.56101	0.428278				1			Glyma.03g184500	294	UniRef100_I1JPQ7 Xyloglucan endotransglucosylase/hydrolase n=3 Tax=Soja TaxID=1462606 RepID=I1JPQ7_SOYBN	0	99.66	UniRef100_I1JPQ7 Xyloglucan endotransglucosylase/hydrolase n=3 Tax=Soja TaxID=1462606 RepID=I1JPQ7_SOYBN	0	99.66	AT2G36870.1 | Symbols: XTH32 | xyloglucan endotransglucosylase/hydrolase 32 | chr2:15472869-15474630 REVERSE LENGTH=299	0	97.96	GO:0010411 GO:0016998 GO:0042546 GO:0071555	xyloglucan metabolic process; cell wall macromolecule catabolic process; cell wall biogenesis; cell wall organization;	GO:0004553 GO:0016762	hydrolase activity, hydrolyzing O-glycosyl compounds; xyloglucan:xyloglucosyl transferase activity;	GO:0005576 GO:0005618 GO:0009507 GO:0048046	extracellular region; cell wall; chloroplast; apoplast	PF06955 PF00722	XET_C; Glyco_hydro_16;	AT2G36870|XTH32|AtXTH32|xyloglucan endotransglucosylase/hydrolase 32|T1J8.5|T1J8_5	NM_001255045.2	0
IR1	Pink	164	164	Glyma.01G228400		-0.299754	0.561261	0.738755	0.139386				1			Glyma.01g228400	157	UniRef100_I1JAH2 NADH dehydrogenase [ubiquinone] 1 alpha subcomplex subunit 12 n=2 Tax=Soja TaxID=1462606 RepID=I1JAH2_SOYBN	6e-112	99.36	UniRef100_I1JAH2 NADH dehydrogenase [ubiquinone] 1 alpha subcomplex subunit 12 n=2 Tax=Soja TaxID=1462606 RepID=I1JAH2_SOYBN	6e-112	99.36	AT3G03100.1 | Symbols: | NADH:ubiquinone oxidoreductase, 17.2kDa subunit | chr3:705564-707578 REVERSE LENGTH=159	4e-96	95.54	GO:0006979	response to oxidative stress;	GO:0008137 GO:0009055 GO:0050897	NADH dehydrogenase (ubiquinone) activity; electron transfer activity; cobalt ion binding;	GO:0005739 GO:0005747 GO:0005829	mitochondrion; mitochondrial respiratory chain complex I; cytosol	PF05071	NDUFA12;	AT3G03100|T17B22.21|T17B22_21	NM_001248687.2	0
IR1	Pink	165	165	Glyma.08G139800		-0.957504	2.48663	2.90264	0.873174				1			Glyma.08g139800	73	UniRef100_I1KT72 Uncharacterized protein n=2 Tax=Soja TaxID=1462606 RepID=I1KT72_SOYBN	2e-44	98.63	UniRef100_A0A2I4H405 uncharacterized protein LOC109013289 n=1 Tax=Juglans regia TaxID=51240 RepID=A0A2I4H405_JUGRE	4e-20	98.63	NA	NA	NA	NA	NA	NA	NA	NA	NA	NA	NA	AT5G65207	NM_001364687.1	3e-112
IR1	Pink	166	166	Glyma.03G162800		0.977125	1.20303	1.2262	1.06392				1			Glyma.03g162800	540	UniRef100_C3UZD4 Phosphate transporter 2 n=2 Tax=Soja TaxID=1462606 RepID=C3UZD4_SOYBN	0	99.81	UniRef100_C3UZD4 Phosphate transporter 2 n=2 Tax=Soja TaxID=1462606 RepID=C3UZD4_SOYBN	0	99.81	AT3G54700.1 | Symbols: PHT1;7 | phosphate transporter 1;7 | chr3:20248463-20250070 REVERSE LENGTH=535	0	95.74	GO:0006817 GO:1901684	phosphate ion transport; arsenate ion transmembrane transport;	GO:0005315 GO:0015114 GO:0015293 GO:1901683	inorganic phosphate transmembrane transporter activity; phosphate ion transmembrane transporter activity; symporter activity; arsenate ion transmembrane transporter activity;	GO:0005737 GO:0005886 GO:0016021	cytoplasm; plasma membrane; integral component of membrane	PF07690	MFS_1;	AT3G54700|PHT1;7|phosphate transporter 1;7|T5N23.60	NM_001317710.2	0
			167
IR2	Purple	1	168	Glyma.17G046700		0.571434	2.68737	0.619449	6.08716					1		Glyma.17g046700	162	UniRef100_I1MS49 Uncharacterized protein n=1 Tax=Glycine max TaxID=3847 RepID=I1MS49_SOYBN	7e-114	99.38	UniRef100_A0A1S3UQS5 uncharacterized protein LOC106767983 n=1 Tax=Vigna radiata var. radiata TaxID=3916 RepID=A0A1S3UQS5_VIGRR	1e-49	90.74	AT3G43110.1 | Symbols: | unknown protein; FUNCTIONS IN: molecular_function unknown; INVOLVED IN: biological_process unknown; LOCATED IN: endomembrane system; EXPRESSED IN: petal, flower; EXPRESSED DURING: 4 anthesis, petal differentiation and expansion stage; BEST Arabidopsis thaliana protein match is: unknown protein (TAIR:AT5G20790.1); Has 30 Blast hits to 30 proteins in 10 species: Archae - 0;…	2e-20	86.42	GO:0008150	biological process;	GO:0003674	molecular function;	GO:0005576 GO:0016021	extracellular region; integral component of membrane	NA	NA	AT3G43110|F7M19.120	XM_003542328.5	4e-114
IR2	Purple	2	169	Glyma.17G236800		-0.285979	0.60289	-0.250551	1.55124					1		Glyma.17g236800	778	UniRef100_I1MXJ1 Uncharacterized protein n=3 Tax=Soja TaxID=1462606 RepID=I1MXJ1_SOYBN	0	99.87	UniRef100_A0A445H3C5 Subtilisin-like protease SBT1.7 n=1 Tax=Glycine soja TaxID=3848 RepID=A0A445H3C5_GLYSO	0	97.04	AT5G67360.1 | Symbols: ARA12 | Subtilase family protein | chr5:26872192-26874465 REVERSE LENGTH=757	0	95.12	GO:0006508 GO:0010214 GO:0048359 GO:0080001	proteolysis; seed coat development; mucilage metabolic process involved in seed coat development; mucilage extrusion from seed coat;	GO:0004252	serine-type endopeptidase activity;	GO:0005576 GO:0005618 GO:0048046 GO:0099503	extracellular region; cell wall; apoplast; secretory vesicle	PF05922 PF02225 PF00082	Inhibitor_I9; PA; Peptidase_S8;	AT5G67360|ARA12|SBT1.7|Subtilisin-like Serine protease 1.7|K8K14.8|K8K14_8	XM_041011504.1	0
IR2	Purple	3	170	Glyma.05G214400		-0.253242	2.49826	-1.32838	6.84377					1		Glyma.05g214400	335	UniRef100_I1K6B5 AP2/ERF domain-containing protein n=2 Tax=Soja TaxID=1462606 RepID=I1K6B5_SOYBN	0	99.7	UniRef100_I1K6B5 AP2/ERF domain-containing protein n=2 Tax=Soja TaxID=1462606 RepID=I1K6B5_SOYBN	0	99.7	AT4G23750.1 | Symbols: CRF2, TMO3 | cytokinin response factor 2 | chr4:12376751-12377782 FORWARD LENGTH=343	1e-54	99.7	GO:0006355 GO:0009736 GO:0009873 GO:0048364 GO:0048825	regulation of transcription, DNA-templated; cytokinin-activated signaling pathway; ethylene-activated signaling pathway; root development; cotyledon development;	GO:0003700 GO:0005515 GO:0042802 GO:0043565 GO:0044212	DNA-binding transcription factor activity; protein binding; identical protein binding; sequence-specific DNA binding; transcription regulatory region DNA binding;	GO:0005634 GO:0005737	nucleus; cytoplasm	PF00847	AP2;	AT4G23750|CRF2|TMO3|cytokinin response factor 2|TARGET OF MONOPTEROS 3|F9D16.220|F9D16_220	XM_006580480.4	0
IR2	Purple	4	171	Glyma.14G191500		0.149256	1.02469	0.0221168	1.63775					1		Glyma.14g191500	558	UniRef100_I1MB91 Laccase n=2 Tax=Soja TaxID=1462606 RepID=I1MB91_SOYBN	0	99.82	UniRef100_I1MB91 Laccase n=2 Tax=Soja TaxID=1462606 RepID=I1MB91_SOYBN	0	99.82	AT2G38080.1 | Symbols: IRX12, LAC4, ATLMCO4, LMCO4 | Laccase/Diphenol oxidase family protein | chr2:15934540-15937352 FORWARD LENGTH=558	0	99.46	GO:0006826 GO:0009809 GO:0009834 GO:0046274 GO:0055072 GO:0055114	iron ion transport; lignin biosynthetic process; plant-type secondary cell wall biogenesis; lignin catabolic process; iron ion homeostasis; oxidation-reduction process;	GO:0004322 GO:0005507 GO:0016491 GO:0052716	ferroxidase activity; copper ion binding; oxidoreductase activity; hydroquinone:oxygen oxidoreductase activity;	GO:0005576 GO:0005886 GO:0048046	extracellular region; plasma membrane; apoplast	PF07732 PF07731 PF00394	Cu-oxidase_3; Cu-oxidase_2; Cu-oxidase;	AT2G38080|IRX12|LAC4|ATLMCO4|LMCO4|IRREGULAR XYLEM 12|LACCASE 4|ARABIDOPSIS LACCASE-LIKE MULTICOPPER OXIDASE 4|LACCASE-LIKE MULTICOPPER OXIDASE 4|F16M14.1|F16M14_1	XM_003544825.5	0
IR2	Purple	5	172	Glyma.06G270000		-0.969135	0.266563	-0.959562	0.985056				1			Glyma.06g270000	218	UniRef100_I1KEH1 Phytocyanin domain-containing protein n=1 Tax=Glycine max TaxID=3847 RepID=I1KEH1_SOYBN	7e-157	99.54	UniRef100_I1KEH1 Phytocyanin domain-containing protein n=1 Tax=Glycine max TaxID=3847 RepID=I1KEH1_SOYBN	7e-157	99.54	AT3G20570.1 | Symbols: ENODL9, AtENODL9 | early nodulin-like protein 9 | chr3:7186754-7187453 REVERSE LENGTH=203	2e-55	84.86	NA	NA	GO:0009055	electron transfer activity;	GO:0031225 GO:0046658	anchored component of membrane; anchored component of plasma membrane	PF02298	Cu_bind_like;	AT3G20570	XM_026128989.2	0
IR2	Purple	6	173	Glyma.12G177900		-0.418471	0.752156	0.0697154	1.47965					1		Glyma.12g177900	505	UniRef100_I1LTM8 Carboxypeptidase n=2 Tax=Soja TaxID=1462606 RepID=I1LTM8_SOYBN	0	99.8	UniRef100_I1LTM8 Carboxypeptidase n=2 Tax=Soja TaxID=1462606 RepID=I1LTM8_SOYBN	0	99.8	AT3G45010.1 | Symbols: scpl48 | serine carboxypeptidase-like 48 | chr3:16466328-16468845 FORWARD LENGTH=510	0	95.45	GO:0051603	proteolysis involved in cellular protein catabolic process;	GO:0004185	serine-type carboxypeptidase activity;	GO:0005576 GO:0005773	extracellular region; vacuole	PF00450	Peptidase_S10;	AT3G45010|scpl48|serine carboxypeptidase-like 48|F14D17.80	XM_003540152.5	0
IR2	Purple	7	174	Glyma.16G059400		-0.845218	-0.22102	-0.715784	0.0906624				1			Glyma.16g059400	269	UniRef100_I1MLK6 Uncharacterized protein n=2 Tax=Soja TaxID=1462606 RepID=I1MLK6_SOYBN	0	99.63	UniRef100_A0A4D6M5M4 Adenylate kinase n=1 Tax=Vigna unguiculata TaxID=3917 RepID=A0A4D6M5M4_VIGUN	5e-163	99.63	AT3G01820.1 | Symbols: | P-loop containing nucleoside triphosphate hydrolases superfamily protein | chr3:293981-295357 REVERSE LENGTH=263	3e-86	99.26	GO:0016310 GO:0046939	phosphorylation; nucleotide phosphorylation;	GO:0004017 GO:0005524	adenylate kinase activity; ATP binding;	GO:0005739	mitochondrion	PF00406	ADK;	AT3G01820|F28J7.15|F28J7_15	XM_003547613.5	0
IR2	Purple	8	175	Glyma.05G092300		-1.5328	0.171229	-1.62251	0.332645				1			Glyma.05g092300	276	UniRef100_A0A0R0JZ78 Uncharacterized protein n=1 Tax=Glycine max TaxID=3847 RepID=A0A0R0JZ78_SOYBN	0	99.64	UniRef100_P24459 ATP synthase subunit alpha, mitochondrial n=1 Tax=Phaseolus vulgaris TaxID=3885 RepID=ATPAM_PHAVU	1e-169	95.29	ATMG01190.1 | Symbols: ATP1 | ATP synthase subunit 1 | chrM:302166-303689 REVERSE LENGTH=507	3e-162	94.57	GO:0006979 GO:0015986	response to oxidative stress; ATP synthesis coupled proton transport;	GO:0005507 GO:0005524 GO:0008270 GO:0016887 GO:0043531 GO:0046933 GO:0050897	copper ion binding; ATP binding; zinc ion binding; ATPase activity; ADP binding; proton-transporting ATP synthase activity, rotational mechanism; cobalt ion binding;	GO:0005618 GO:0005739 GO:0005743 GO:0005753 GO:0005886 GO:0009507 GO:0009536 GO:0045261	cell wall; mitochondrion; mitochondrial inner membrane; mitochondrial proton-transporting ATP synthase complex; plasma membrane; chloroplast; plastid; proton-transporting ATP synthase complex, catalytic core F(1)	PF00306 PF00006	ATP-synt_ab_C; ATP-synt_ab;	ATMG01190|ATP1|ATP synthase subunit 1	XM_041014788.1	2e-24
IR2	Purple	9	176	Glyma.13G232300		-4.50049	-1.19745	-4.44856	-0.987501				1			Glyma.13g232300	77	UniRef100_A0A0R0H0G2 Uncharacterized protein n=2 Tax=Soja TaxID=1462606 RepID=A0A0R0H0G2_SOYBN	2e-46	98.7	NA	NA	NA	NA	NA	NA	NA	NA	NA	NA	NA	NA	NA	NA	NA	NA	NA
IR2	Purple	10	177	Glyma.20G135300		0.0561394	2.24834	-0.198301	2.80026					1		Glyma.20g135300	531	UniRef100_I1NG36 Uncharacterized protein n=2 Tax=Soja TaxID=1462606 RepID=I1NG36_SOYBN	0	99.81	UniRef100_A0A151U7G9 Nucleobase-ascorbate transporter 4 n=1 Tax=Cajanus cajan TaxID=3821 RepID=A0A151U7G9_CAJCA	0	99.06	AT1G49960.1 | Symbols: | Xanthine/uracil permease family protein | chr1:18498700-18501699 FORWARD LENGTH=526	0	98.12	GO:0055085	transmembrane transport;	GO:0005215 GO:0022857	transporter activity; transmembrane transporter activity;	GO:0016021	integral component of membrane	PF00860	Xan_ur_permease;	AT1G49960|F2J10.15|F2J10_15	XM_003555250.4	0
IR2	Purple	11	178	Glyma.20G218500		-0.96999	0.593068	-1.23411	0.539518				1			Glyma.20g218500	179	UniRef100_I1NII5 HMA domain-containing protein n=3 Tax=Soja TaxID=1462606 RepID=I1NII5_SOYBN	1e-131	99.44	UniRef100_I1NII5 HMA domain-containing protein n=3 Tax=Soja TaxID=1462606 RepID=I1NII5_SOYBN	1e-131	99.44	AT2G18196.1 | Symbols: | Heavy metal transport/detoxification superfamily protein | chr2:7920793-7922268 REVERSE LENGTH=178	1e-84	95.53	NA	NA	NA	NA	GO:0005886	plasma membrane	PF00403	HMA;	AT2G18196	XM_003556385.5	0
IR2	Purple	12	179	Glyma.07G241000		-0.910855	0.38117	-1.13294	0.375396				1			Glyma.07g241000	91	UniRef100_C6SY47 Uncharacterized protein n=2 Tax=Soja TaxID=1462606 RepID=C6SY47_SOYBN	2e-59	98.9	NA	NA	NA	NA	NA	NA	NA	NA	NA	NA	NA	NA	NA	NA	NA	NM_001251186.2	3e-142
IR2	Purple	13	180	Glyma.06G149301		-0.893172	-0.172489	-1.06861	-0.173942				1			Glyma.06g149301	87	NA	NA	NA	NA	NA	NA	NA	NA	NA	NA	NA	NA	NA	NA	NA	NA	NA	NA	NA	NA
IR2	Purple	14	181	Glyma.02G025700		-1.38092	0.0746755	-1.57125	-0.112061				1			Glyma.02g025700	116	UniRef100_C6SX48 CLE27 protein n=1 Tax=Glycine max TaxID=3847 RepID=C6SX48_SOYBN	7e-79	99.14	UniRef100_C6SX48 CLE27 protein n=1 Tax=Glycine max TaxID=3847 RepID=C6SX48_SOYBN	7e-79	99.14	NA	NA	NA	NA	NA	NA	NA	NA	NA	NA	NA	AT1G69970|CLE26|CLAVATA3/ESR-RELATED 26|F20P5.29|F20P5_29	NM_001251689.2	0
IR2	Purple	15	182	Glyma.13G031100		-1.21175	0.213683	-2.13526	1.02342				1			Glyma.13g031100	204	UniRef100_I1LXG7 RING-type domain-containing protein n=1 Tax=Glycine max TaxID=3847 RepID=I1LXG7_SOYBN	1e-146	99.51	UniRef100_I1LXG7 RING-type domain-containing protein n=1 Tax=Glycine max TaxID=3847 RepID=I1LXG7_SOYBN	1e-146	99.51	AT3G47180.1 | Symbols: | RING/U-box superfamily protein | chr3:17372821-17373453 REVERSE LENGTH=210	2e-38	96.57	NA	NA	GO:0004842 GO:0031624	ubiquitin-protein transferase activity; ubiquitin conjugating enzyme binding;	GO:0005634	nucleus	PF13639	zf-RING_2;	AT3G47180	NM_001317495.1	0
IR2	Purple	16	183	Glyma.13G147200		-0.203771	2.19479	-1.05939	3.00205					1		Glyma.13g147200	71	UniRef100_K7LZT7 Uncharacterized protein n=1 Tax=Glycine max TaxID=3847 RepID=K7LZT7_SOYBN	6e-42	98.59	NA	NA	NA	NA	NA	NA	NA	NA	NA	NA	NA	NA	NA	NA	NA	NA	NA
IR2	Purple	17	184	Glyma.17G116900		-4.29502	-3.51022	-5.89444	-0.590741				1			Glyma.17g116900	125	UniRef100_A0A445G5J1 Uncharacterized protein n=1 Tax=Glycine soja TaxID=3848 RepID=A0A445G5J1_GLYSO	2e-86	99.2	UniRef100_UPI00098DC304 zinc finger Ran-binding domain-containing protein 2 isoform X2 n=1 Tax=Cajanus cajan TaxID=3821 RepID=UPI00098DC304	1e-73	99.2	AT2G26695.1 | Symbols: | Ran BP2/NZF zinc finger-like superfamily protein | chr2:11365275-11365789 FORWARD LENGTH=138	3e-62	97.6	GO:0008150	biological process;	GO:0046872	metal ion binding;	GO:0005634	nucleus	PF00641	zf-RanBP;	AT2G26695	XM_006600692.3	0
IR2	Purple	18	185	Glyma.08G195100		1.10992	1.58855	0.0563362	3.5345					1		Glyma.08g195100	273	UniRef100_I1KUW3 Uncharacterized protein n=1 Tax=Glycine max TaxID=3847 RepID=I1KUW3_SOYBN	0	99.63	UniRef100_A0A445JH52 Inorganic pyrophosphatase 2 isoform A n=1 Tax=Glycine soja TaxID=3848 RepID=A0A445JH52_GLYSO	0	99.63	AT1G17710.1 | Symbols: | Pyridoxal phosphate phosphatase-related protein | chr1:6090763-6091975 REVERSE LENGTH=279	2e-137	91.94	GO:0016311	dephosphorylation;	GO:0016791 GO:0046872 GO:0052731 GO:0052732	phosphatase activity; metal ion binding; phosphocholine phosphatase activity; phosphoethanolamine phosphatase activity;	GO:0005634	nucleus	PF06888	Put_Phosphatase;	AT1G17710|PEPC1|AtPEPC1|phosphoethanolamine/phosphocholine phosphatase 1|Arabidopsis thaliana phosphoethanolamine/phosphocholine phosphatase 1|F11A6.5|F11A6_5	NM_001353626.1	0
IR2	Purple	19	186	Glyma.03G247500		1.35675	1.24878	0.0474532	3.2434					1		Glyma.03g247500	143	UniRef100_A0A0B2RAA7 Hevein-like protein n=2 Tax=Soja TaxID=1462606 RepID=A0A0B2RAA7_GLYSO	4e-101	99.3	UniRef100_A0A0B2RAA7 Hevein-like protein n=2 Tax=Soja TaxID=1462606 RepID=A0A0B2RAA7_GLYSO	4e-101	99.3	AT3G04720.1 | Symbols: PR4, HEL, PR-4 | pathogenesis-related 4 | chr3:1285691-1286531 REVERSE LENGTH=212	2e-68	86.01	GO:0009615 GO:0009627 GO:0009723 GO:0009817 GO:0031640 GO:0042742 GO:0080027	response to virus; systemic acquired resistance; response to ethylene; defense response to fungus, incompatible interaction; killing of cells of other organism; defense response to bacterium; response to herbivore;	GO:0004540 GO:0008061	ribonuclease activity; chitin binding;	GO:0005576 GO:0099503	extracellular region; secretory vesicle	PF00967	Barwin;	AT3G04720|PR4|HEL|PR-4|AtPR4|pathogenesis-related 4|HEVEIN-LIKE|F7O18.21|F7O18_21	NM_001249012.2	0
IR2	Purple	20	187	Glyma.05G225100		-0.738183	-0.508028	-1.29042	-0.00115721				1			Glyma.05g225100	449	UniRef100_A0A445KSP0 NAC domain-containing protein 75 isoform A n=3 Tax=Soja TaxID=1462606 RepID=A0A445KSP0_GLYSO	0	99.78	UniRef100_A0A445KSP0 NAC domain-containing protein 75 isoform A n=3 Tax=Soja TaxID=1462606 RepID=A0A445KSP0_GLYSO	0	99.78	AT4G29230.1 | Symbols: anac075, NAC075 | NAC domain containing protein 75 | chr4:14410338-14414956 FORWARD LENGTH=498	0	99.33	GO:0006355 GO:0007275 GO:0045893 GO:0071555 GO:1905177	regulation of transcription, DNA-templated; multicellular organism development; positive regulation of transcription, DNA-templated; cell wall organization; tracheary element differentiation;	GO:0003700 GO:0005515 GO:0044212	DNA-binding transcription factor activity; protein binding; transcription regulatory region DNA binding;	GO:0005634	nucleus	PF02365	NAM;	AT4G29230|anac075|NAC075|NAC domain containing protein 75|F17A13.50|F17A13_50	XM_041015682.1	0
IR2	Purple	21	188	Glyma.07G142400		1.61052	1.99639	-0.295952	3.46376					1		Glyma.07g142400	573	UniRef100_A0A445JWR6 Laccase n=3 Tax=Soja TaxID=1462606 RepID=A0A445JWR6_GLYSO	0	99.83	UniRef100_A0A445JWR6 Laccase n=3 Tax=Soja TaxID=1462606 RepID=A0A445JWR6_GLYSO	0	99.83	AT3G09220.1 | Symbols: LAC7 | laccase 7 | chr3:2827434-2830477 REVERSE LENGTH=567	0	95.64	GO:0006826 GO:0046274 GO:0055072 GO:0055114	iron ion transport; lignin catabolic process; iron ion homeostasis; oxidation-reduction process;	GO:0004322 GO:0005507 GO:0016491 GO:0052716	ferroxidase activity; copper ion binding; oxidoreductase activity; hydroquinone:oxygen oxidoreductase activity;	GO:0005576 GO:0005886 GO:0048046	extracellular region; plasma membrane; apoplast	PF00394 PF07731 PF07732	Cu-oxidase; Cu-oxidase_2; Cu-oxidase_3;	AT3G09220|LAC7|laccase 7|F3L24.9	XM_003529083.4	0
IR2	Purple	22	189	Glyma.16G089000		-0.748663	0.123939	-3.93134	1.8871				1			Glyma.16g089000	466	UniRef100_I1MM97 Uncharacterized protein n=3 Tax=Soja TaxID=1462606 RepID=I1MM97_SOYBN	0	99.79	UniRef100_F4ZZ27 1-deoxy-D-xylulose 5-phosphate reductoisomerase n=1 Tax=Glycine max TaxID=3847 RepID=F4ZZ27_SOYBN	0	99.79	AT5G62790.2 | Symbols: DXR | 1-deoxy-D-xylulose 5-phosphate reductoisomerase | chr5:25214358-25217289 REVERSE LENGTH=497	0	99.36	GO:0008299 GO:0019288 GO:0046686 GO:0051484 GO:0055114	isoprenoid biosynthetic process; isopentenyl diphosphate biosynthetic process, methylerythritol 4-phosphate pathway; response to cadmium ion; isopentenyl diphosphate biosynthetic process, methylerythritol 4-phosphate pathway involved in terpenoid biosynthetic process; oxidation-reduction process;	GO:0030145 GO:0030604 GO:0070402	manganese ion binding; 1-deoxy-D-xylulose-5-phosphate reductoisomerase activity; NADPH binding;	GO:0009507 GO:0009570	chloroplast; chloroplast stroma	PF08436 PF13288 PF02670	DXP_redisom_C; DXPR_C; DXP_reductoisom;	AT5G62790|DXR|PDE129|1-deoxy-D-xylulose 5-phosphate reductoisomerase|PIGMENT-DEFECTIVE EMBRYO 129|MQB2.90|MQB2_90|1-DEOXY-D-XYLULOSE 5-PHOSPHATE REDUCTOISOMERASE	NM_001354882.1	0
IR2	Purple	23	190	Glyma.11G107100		-0.155123	-0.536766	-0.021317	1.76157					1		Glyma.11g107100	247	UniRef100_A0A0R0HF43 Uncharacterized protein n=2 Tax=Soja TaxID=1462606 RepID=A0A0R0HF43_SOYBN	0	99.6	UniRef100_Q09GS5 Transcription factor MYBZ2 n=2 Tax=Glycine max TaxID=3847 RepID=Q09GS5_SOYBN	0	99.6	AT4G38620.1 | Symbols: ATMYB4, MYB4 | myb domain protein 4 | chr4:18053866-18054876 FORWARD LENGTH=282	3e-108	99.6	GO:0010224 GO:0030154 GO:0045892 GO:1903086 GO:2000762	response to UV-B; cell differentiation; negative regulation of transcription, DNA-templated; negative regulation of sinapate ester biosynthetic process; regulation of phenylpropanoid metabolic process;	GO:0003677 GO:0003700 GO:0005515 GO:0043565 GO:0044212	DNA binding; DNA-binding transcription factor activity; protein binding; sequence-specific DNA binding; transcription regulatory region DNA binding;	GO:0005634	nucleus	PF00249	Myb_DNA-binding;	AT4G38620|ATMYB4|MYB4|myb domain protein 4|T9A14.11	NM_001248163.2	0
IR2	Purple	24	191	Glyma.20G078800		-0.0744196	-0.758561	0.287493	3.22091					1		Glyma.20g078800	248	UniRef100_I1NEJ2 Dirigent protein n=3 Tax=Soja TaxID=1462606 RepID=I1NEJ2_SOYBN	3e-175	99.6	UniRef100_I1NEJ2 Dirigent protein n=3 Tax=Soja TaxID=1462606 RepID=I1NEJ2_SOYBN	3e-175	99.6	AT3G24020.1 | Symbols: | Disease resistance-responsive (dirigent-like protein) family protein | chr3:8678827-8679558 FORWARD LENGTH=243	1e-106	94.35	NA	NA	NA	NA	GO:0009507 GO:0048046	chloroplast; apoplast	PF03018	Dirigent;	AT3G24020	NM_001317610.2	0
IR2	Purple	25	192	Glyma.12G196600		0.155	-0.495823	0.259779	2.44319					1		Glyma.12g196600	217	UniRef100_I1LU86 Phytocyanin domain-containing protein n=1 Tax=Glycine max TaxID=3847 RepID=I1LU86_SOYBN	2e-154	99.54	UniRef100_I1LU86 Phytocyanin domain-containing protein n=1 Tax=Glycine max TaxID=3847 RepID=I1LU86_SOYBN	2e-154	99.54	AT2G32300.1 | Symbols: UCC1 | uclacyanin 1 | chr2:13722510-13723464 FORWARD LENGTH=261	6e-42	55.76	NA	NA	GO:0009055 GO:0046872	electron transfer activity; metal ion binding;	GO:0031225 GO:0046658	anchored component of membrane; anchored component of plasma membrane	PF02298	Cu_bind_like;	AT2G32300	XM_003540275.5	0
IR2	Purple	26	193	Glyma.02G298100		1.3747	-1.21678	1.32145	7.50339					1		Glyma.02g298100	79	UniRef100_K7KBK8 Uncharacterized protein n=2 Tax=Soja TaxID=1462606 RepID=K7KBK8_SOYBN	2e-48	98.73	UniRef100_A0A4D6MJV0 HMA domain-containing protein n=1 Tax=Vigna unguiculata TaxID=3917 RepID=A0A4D6MJV0_VIGUN	1e-35	98.73	AT4G05030.1 | Symbols: | Copper transport protein family | chr4:2576790-2577974 REVERSE LENGTH=110	4e-13	89.87	GO:0008150	biological process;	GO:0003674	molecular function;	GO:0005575	cellular component	PF00403	HMA;	AT4G05030|C17L7.9	XM_006575643.3	3e-122
IR2	Purple	27	194	Glyma.08G362532		1.3801	-0.328656	0.766686	6.22534					1		Glyma.08g362532	135	NA	NA	NA	NA	NA	NA	NA	NA	NA	NA	NA	NA	NA	NA	NA	NA	NA	NA	XR_005892465.1	0
IR2	Purple	28	195	Glyma.03G144500		-0.654716	-0.815029	-0.721168	-0.383404				1			Glyma.03g144500	384	UniRef100_A0A445LBI3 Omega-6 fatty acid desaturase, endoplasmic reticulum isozyme 2 isoform B n=1 Tax=Glycine soja TaxID=3848 RepID=A0A445LBI3_GLYSO	0	99.74	UniRef100_A0A445LBI3 Omega-6 fatty acid desaturase, endoplasmic reticulum isozyme 2 isoform B n=1 Tax=Glycine soja TaxID=3848 RepID=A0A445LBI3_GLYSO	0	99.74	AT3G12120.1 | Symbols: FAD2 | fatty acid desaturase 2 | chr3:3860592-3861743 REVERSE LENGTH=383	0	99.74	GO:0006636 GO:0055114	unsaturated fatty acid biosynthetic process; oxidation-reduction process;	GO:0016720 GO:0045485 GO:0102985	delta12-fatty acid dehydrogenase activity; omega-6 fatty acid desaturase activity; Delta12-fatty-acid desaturase activity;	GO:0005634 GO:0005783 GO:0005789 GO:0016021	nucleus; endoplasmic reticulum; endoplasmic reticulum membrane; integral component of membrane	PF11960 PF00487	DUF3474; FA_desaturase;	AT3G12120|FAD2|AtFAD2|fatty acid desaturase 2|T21B14.6|DELTA-12 DESATURASE	NM_001251429.2	0
IR2	Purple	29	196	Glyma.04G049700		1.27022	0.487686	0.487001	3.39139					1		Glyma.04g049700	742	UniRef100_K7KI56 GH10 domain-containing protein n=1 Tax=Glycine max TaxID=3847 RepID=K7KI56_SOYBN	0	99.87	UniRef100_K7KI56 GH10 domain-containing protein n=1 Tax=Glycine max TaxID=3847 RepID=K7KI56_SOYBN	0	99.87	AT1G58370.1 | Symbols: RXF12, ATXYN1 | glycosyl hydrolase family 10 protein / carbohydrate-binding domain-containing protein | chr1:21684751-21688209 FORWARD LENGTH=917	0	97.17	NA	NA	GO:0031176	endo-1,4-beta-xylanase activity;	GO:0005576 GO:0005618	extracellular region; cell wall	PF02018 PF00331	CBM_4_9; Glyco_hydro_10;	AT1G58370	XM_006578009.3	0
IR2	Purple	30	197	Glyma.15G195201		-0.866473	-0.985775	-0.988362	-0.297837				1			Glyma.15g195201	141	UniRef100_A0A445GVM1 Omega-6 fatty acid desaturase, endoplasmic reticulum isozyme 2 n=1 Tax=Glycine soja TaxID=3848 RepID=A0A445GVM1_GLYSO	4e-99	99.29	UniRef100_A0A445GVM1 Omega-6 fatty acid desaturase, endoplasmic reticulum isozyme 2 n=1 Tax=Glycine soja TaxID=3848 RepID=A0A445GVM1_GLYSO	4e-99	99.29	AT3G12120.1 | Symbols: FAD2 | fatty acid desaturase 2 | chr3:3860592-3861743 REVERSE LENGTH=383	4e-81	98.58	GO:0006636 GO:0055114	unsaturated fatty acid biosynthetic process; oxidation-reduction process;	GO:0016720 GO:0045485 GO:0102985	delta12-fatty acid dehydrogenase activity; omega-6 fatty acid desaturase activity; Delta12-fatty-acid desaturase activity;	GO:0005634 GO:0005783 GO:0005789 GO:0016021	nucleus; endoplasmic reticulum; endoplasmic reticulum membrane; integral component of membrane	PF00487	FA_desaturase;	AT3G12120|FAD2|AtFAD2|fatty acid desaturase 2|T21B14.6|DELTA-12 DESATURASE	XM_041009562.1	0
IR2	Purple	31	198	Glyma.05G247800		1.79359	1.32101	0.986009	3.48736					1		Glyma.05g247800	330	UniRef100_C6TEW7 Purple acid phosphatase n=2 Tax=Soja TaxID=1462606 RepID=C6TEW7_SOYBN	0	99.7	UniRef100_C6TEW7 Purple acid phosphatase n=2 Tax=Soja TaxID=1462606 RepID=C6TEW7_SOYBN	0	99.7	AT1G14700.1 | Symbols: PAP3, ATPAP3 | purple acid phosphatase 3 | chr1:5058680-5060988 FORWARD LENGTH=366	4e-151	90.3	GO:0016311	dephosphorylation;	GO:0003993 GO:0008198 GO:0008199	acid phosphatase activity; ferrous iron binding; ferric iron binding;	GO:0005576 GO:0005634 GO:0005773	extracellular region; nucleus; vacuole	PF00149	Metallophos;	AT1G14700|PAP3|ATPAP3|purple acid phosphatase 3|F10B6.10|F10B6_10	NM_001254442.2	0
IR2	Purple	32	199	Glyma.05G124800		0.985459	0.919503	0.614953	3.65893					1		Glyma.05g124800	550	UniRef100_I1K2W7 FAD-binding PCMH-type domain-containing protein n=2 Tax=Soja TaxID=1462606 RepID=I1K2W7_SOYBN	0	99.82	UniRef100_I1K2W7 FAD-binding PCMH-type domain-containing protein n=2 Tax=Soja TaxID=1462606 RepID=I1K2W7_SOYBN	0	99.82	AT5G44440.1 | Symbols: | FAD-binding Berberine family protein | chr5:17910694-17912295 REVERSE LENGTH=533	0	94.91	GO:0009651 GO:0055114	response to salt stress; oxidation-reduction process;	GO:0016491 GO:0071949	oxidoreductase activity; FAD binding;	GO:0005576 GO:0005737 GO:0009507	extracellular region; cytoplasm; chloroplast	PF08031 PF01565	BBE; FAD_binding_4;	AT5G44440|MFC16.10|MFC16_10	XM_003524727.5	0
IR2	Purple	33	200	Glyma.11G253900		-0.0266549	0.172844	0.280709	2.05661					1		Glyma.11g253900	277	UniRef100_C6TMD1 Xyloglucan endotransglucosylase/hydrolase n=1 Tax=Glycine max TaxID=3847 RepID=C6TMD1_SOYBN	0	99.64	UniRef100_C6TMD1 Xyloglucan endotransglucosylase/hydrolase n=1 Tax=Glycine max TaxID=3847 RepID=C6TMD1_SOYBN	0	99.64	AT3G23730.1 | Symbols: XTH16 | xyloglucan endotransglucosylase/hydrolase 16 | chr3:8550222-8551248 FORWARD LENGTH=291	1e-158	96.39	GO:0010411 GO:0042546 GO:0071555	xyloglucan metabolic process; cell wall biogenesis; cell wall organization;	GO:0004553 GO:0016762	hydrolase activity, hydrolyzing O-glycosyl compounds; xyloglucan:xyloglucosyl transferase activity;	GO:0005576 GO:0005618 GO:0048046	extracellular region; cell wall; apoplast	PF06955 PF00722	XET_C; Glyco_hydro_16;	AT3G23730|XTH16|xyloglucan endotransglucosylase/hydrolase 16|MYM9.11	NM_001289238.1	0
IR2	Purple	34	201	Glyma.04G014800		0.369707	0.44488	0.481214	1.29371					1		Glyma.04g014800	350	UniRef100_A0A445KUX9 Cysteine protease XCP2 isoform A n=4 Tax=Soja TaxID=1462606 RepID=A0A445KUX9_GLYSO	0	99.71	UniRef100_A0A445KUX9 Cysteine protease XCP2 isoform A n=4 Tax=Soja TaxID=1462606 RepID=A0A445KUX9_GLYSO	0	99.71	AT1G20850.1 | Symbols: XCP2 | xylem cysteine peptidase 2 | chr1:7252208-7253537 FORWARD LENGTH=356	0	92.86	GO:0010623 GO:0042742 GO:0051603	programmed cell death involved in cell development; defense response to bacterium; proteolysis involved in cellular protein catabolic process;	GO:0004197 GO:0005515	cysteine-type endopeptidase activity; protein binding;	GO:0005615 GO:0005618 GO:0005764 GO:0005886 GO:0009507	extracellular space; cell wall; lysosome; plasma membrane; chloroplast	PF08246 PF00112	Inhibitor_I29; Peptidase_C1;	AT1G20850|XCP2|xylem cysteine peptidase 2|F9H16.17|F9H16_17|PAPAIN-TYPE CYSTEINE ENDOPEPTIDASE XCP2	XM_003522941.5	0
IR2	Purple	35	202	Glyma.11G069600		0.0291923	0.103077	0.475905	3.07412					1		Glyma.11g069600	563	UniRef100_I1LHT8 Laccase n=2 Tax=Soja TaxID=1462606 RepID=I1LHT8_SOYBN	0	99.82	UniRef100_I1LHT8 Laccase n=2 Tax=Soja TaxID=1462606 RepID=I1LHT8_SOYBN	0	99.82	AT5G03260.1 | Symbols: LAC11 | laccase 11 | chr5:777198-779338 REVERSE LENGTH=557	0	98.76	GO:0006826 GO:0009809 GO:0046274 GO:0055072 GO:0055114	iron ion transport; lignin biosynthetic process; lignin catabolic process; iron ion homeostasis; oxidation-reduction process;	GO:0004322 GO:0005507 GO:0016491 GO:0052716	ferroxidase activity; copper ion binding; oxidoreductase activity; hydroquinone:oxygen oxidoreductase activity;	GO:0005576 GO:0005886 GO:0048046	extracellular region; plasma membrane; apoplast	PF07731 PF00394 PF07732	Cu-oxidase_2; Cu-oxidase; Cu-oxidase_3;	AT5G03260|LAC11|laccase 11|F15A17.290|F15A17_290	XM_014763882.3	0
IR2	Purple	36	203	Glyma.15G067500		-0.0143051	-0.124338	0.08332	2.04122					1		Glyma.15g067500	704	UniRef100_I1MEA2 SPRY domain-containing protein n=1 Tax=Glycine max TaxID=3847 RepID=I1MEA2_SOYBN	0	99.86	UniRef100_I1MEA2 SPRY domain-containing protein n=1 Tax=Glycine max TaxID=3847 RepID=I1MEA2_SOYBN	0	99.86	NA	NA	NA	NA	NA	NA	NA	NA	NA	PF13671	AAA_33;	NA	XM_006597332.4	0
IR2	Purple	37	204	Glyma.09G273500		0.490058	0.63795	0.553967	2.13886					1		Glyma.09g273500	490	UniRef100_I1L6Z0 Cellulase domain-containing protein n=1 Tax=Glycine max TaxID=3847 RepID=I1L6Z0_SOYBN	0	99.8	UniRef100_I1L6Z0 Cellulase domain-containing protein n=1 Tax=Glycine max TaxID=3847 RepID=I1L6Z0_SOYBN	0	99.8	AT5G01930.1 | Symbols: MAN6, AtMAN6 | Glycosyl hydrolase superfamily protein | chr5:361189-362867 REVERSE LENGTH=448	0	82.65	GO:0005975 GO:0009845	carbohydrate metabolic process; seed germination;	GO:0016985	mannan endo-1,4-beta-mannosidase activity;	GO:0005576	extracellular region	PF00150	Cellulase;	AT5G01930|MAN6|AtMAN6|endo-beta-mannase 6|T20L15.200|T20L15_200	XM_003534588.5	0
IR2	Purple	38	205	Glyma.05G133000		0.801776	1.07027	0.969126	5.90896					1		Glyma.05g133000	212	UniRef100_C6TEK1 VQ domain-containing protein n=1 Tax=Glycine max TaxID=3847 RepID=C6TEK1_SOYBN	2e-155	99.53	UniRef100_C6TEK1 VQ domain-containing protein n=1 Tax=Glycine max TaxID=3847 RepID=C6TEK1_SOYBN	2e-155	99.53	NA	NA	NA	NA	NA	NA	NA	NA	NA	PF05678	VQ;	AT4G39720|T19P19.110|T19P19_110	NM_001254597.3	0
IR2	Purple	39	206	Glyma.16G132800		-0.0996749	0.372656	0.382829	2.83641					1		Glyma.16g132800	332	UniRef100_I1MNA3 Peroxidase n=4 Tax=Soja TaxID=1462606 RepID=I1MNA3_SOYBN	0	99.7	UniRef100_I1MNA3 Peroxidase n=4 Tax=Soja TaxID=1462606 RepID=I1MNA3_SOYBN	0	99.7	AT5G66390.1 | Symbols: | Peroxidase superfamily protein | chr5:26516063-26517329 REVERSE LENGTH=336	0	99.4	GO:0006979 GO:0009809 GO:0042744 GO:0055114	response to oxidative stress; lignin biosynthetic process; hydrogen peroxide catabolic process; oxidation-reduction process;	GO:0004601 GO:0020037 GO:0046872	peroxidase activity; heme binding; metal ion binding;	GO:0005576	extracellular region	PF00141	peroxidase;	AT5G66390|PRX72|PEROXIDASE 72|K1F13.4|K1F13_4	XM_003547911.4	0
IR2	Purple	40	207	Glyma.08G259300		-0.443415	-0.0163064	0.279861	1.64186					1		Glyma.08g259300	173	UniRef100_A0A0B2Q6F9 CRIB domain-containing protein RIC4 isoform A n=2 Tax=Soja TaxID=1462606 RepID=A0A0B2Q6F9_GLYSO	1e-123	99.42	UniRef100_A0A0B2Q6F9 CRIB domain-containing protein RIC4 isoform A n=2 Tax=Soja TaxID=1462606 RepID=A0A0B2Q6F9_GLYSO	1e-123	99.42	AT5G16490.1 | Symbols: RIC4 | ROP-interactive CRIB motif-containing protein 4 | chr5:5384468-5385205 REVERSE LENGTH=153	1e-22	81.5	GO:0007275 GO:0009860 GO:0010215 GO:0017157 GO:0030833 GO:0040008 GO:0051650	multicellular organism development; pollen tube growth; cellulose microfibril organization; regulation of exocytosis; regulation of actin filament polymerization; regulation of growth; establishment of vesicle localization;	GO:0005515	protein binding;	GO:0005886 GO:0009507 GO:0016324	plasma membrane; chloroplast; apical plasma membrane	PF00786	PBD;	AT5G16490|RIC4|ROP-interactive CRIB motif-containing protein 4|MQK4.23|MQK4_23	NM_001249879.2	0
IR2	Purple	41	208	Glyma.01G089800		0.0648581	1.34756	2.04424	5.40861				1			Glyma.01g089800	322	UniRef100_I1J6S0 TauD domain-containing protein n=2 Tax=Soja TaxID=1462606 RepID=I1J6S0_SOYBN	0	99.69	UniRef100_I1J6S0 TauD domain-containing protein n=2 Tax=Soja TaxID=1462606 RepID=I1J6S0_SOYBN	0	99.69	AT3G21360.1 | Symbols: | 2-oxoglutarate (2OG) and Fe(II)-dependent oxygenase superfamily protein | chr3:7522865-7524036 FORWARD LENGTH=330	1e-79	95.03	GO:0055114	oxidation-reduction process;	GO:0016491 GO:0046872	oxidoreductase activity; metal ion binding;	GO:0005634 GO:0005829	nucleus; cytosol	PF02668	TauD;	AT3G21360|MHC9.4	XM_003516813.4	0
IR2	Purple	42	209	Glyma.10G075400		-0.318433	0.259523	0.734455	3.0979					1		Glyma.10g075400	195	UniRef100_A0A0B2NZU7 CASP-like protein n=2 Tax=Soja TaxID=1462606 RepID=A0A0B2NZU7_GLYSO	9e-135	99.49	UniRef100_A0A0B2NZU7 CASP-like protein n=2 Tax=Soja TaxID=1462606 RepID=A0A0B2NZU7_GLYSO	9e-135	99.49	AT2G36100.1 | Symbols: | Uncharacterised protein family (UPF0497) | chr2:15159744-15160669 REVERSE LENGTH=206	1e-69	98.97	GO:0007043 GO:0042545	cell-cell junction assembly; cell wall modification;	GO:0005515 GO:0042803 GO:0051539	protein binding; protein homodimerization activity; 4 iron, 4 sulfur cluster binding;	GO:0005886 GO:0016021 GO:0048226	plasma membrane; integral component of membrane; Casparian strip	PF04535	DUF588;	AT2G36100|CASP1|Casparian strip membrane domain protein 1|F9C22.3|F9C22_3	NM_001255488.2	0
IR2	Purple	43	210	Glyma.02G238600		-0.591206	0.854479	1.20224	6.5107					1		Glyma.02g238600	270	UniRef100_I1JHP6 TLC domain-containing protein n=2 Tax=Soja TaxID=1462606 RepID=I1JHP6_SOYBN	0	99.63	UniRef100_I1JHP6 TLC domain-containing protein n=2 Tax=Soja TaxID=1462606 RepID=I1JHP6_SOYBN	0	99.63	AT4G10360.1 | Symbols: | TRAM, LAG1 and CLN8 (TLC) lipid-sensing domain containing protein | chr4:6420679-6422108 FORWARD LENGTH=266	3e-105	92.59	GO:0008150	biological process;	GO:0003674	molecular function;	NA	NA	PF03798	TRAM_LAG1_CLN8;	AT4G10360|F24G24.160|F24G24_160	NM_001255947.2	0
IR2	Purple	44	211	Glyma.14G198900		-0.703219	0.158784	0.418043	3.1105					1		Glyma.14g198900	576	UniRef100_I1MBG2 Laccase n=1 Tax=Glycine max TaxID=3847 RepID=I1MBG2_SOYBN	0	99.83	UniRef100_I1MBG2 Laccase n=1 Tax=Glycine max TaxID=3847 RepID=I1MBG2_SOYBN	0	99.83	AT2G30210.1 | Symbols: LAC3 | laccase 3 | chr2:12887735-12889827 REVERSE LENGTH=570	0	97.74	GO:0006826 GO:0046274 GO:0055072 GO:0055114	iron ion transport; lignin catabolic process; iron ion homeostasis; oxidation-reduction process;	GO:0004322 GO:0005507 GO:0016491 GO:0052716	ferroxidase activity; copper ion binding; oxidoreductase activity; hydroquinone:oxygen oxidoreductase activity;	GO:0005576 GO:0005886 GO:0048046	extracellular region; plasma membrane; apoplast	PF07731 PF00394 PF07732	Cu-oxidase_2; Cu-oxidase; Cu-oxidase_3;	AT2G30210|LAC3|laccase 3|T9D9.2	XM_006596380.4	0
IR2	Purple	45	212	Glyma.13G245100		-0.0109934	0.80041	0.241945	4.22351					1		Glyma.13g245100	372	UniRef100_A0A445I9G7 Endonuclease 1 n=3 Tax=Soja TaxID=1462606 RepID=A0A445I9G7_GLYSO	0	92.2	UniRef100_A0A445I9G7 Endonuclease 1 n=3 Tax=Soja TaxID=1462606 RepID=A0A445I9G7_GLYSO	0	92.2	AT1G11190.1 | Symbols: BFN1, ENDO1 | bifunctional nuclease i | chr1:3750338-3752696 REVERSE LENGTH=305	1e-156	73.39	GO:0006308 GO:0010150 GO:0080187 GO:0090502	DNA catabolic process; leaf senescence; floral organ senescence; RNA phosphodiester bond hydrolysis, endonucleolytic;	GO:0000014 GO:0003676 GO:0004519 GO:0004521 GO:0008309 GO:0016891 GO:0043765 GO:0046872	single-stranded DNA endodeoxyribonuclease activity; nucleic acid binding; endonuclease activity; endoribonuclease activity; double-stranded DNA exodeoxyribonuclease activity; endoribonuclease activity, producing 5'-phosphomonoesters; T/G mismatch-specific endonuclease activity; metal ion binding;	GO:0005576	extracellular region	PF02265	S1-P1_nuclease;	AT1G11190|BFN1|ENDO1|bifunctional nuclease i|ENDONUCLEASE 1|T28P6.14|T28P6_14	XM_003543034.5	0
IR2	Purple	46	213	Glyma.09G164000		-0.428564	0.0483875	-0.483672	2.03657					1		Glyma.09g164000	84	UniRef100_A0A0R0IG95 Uncharacterized protein n=1 Tax=Glycine max TaxID=3847 RepID=A0A0R0IG95_SOYBN	1e-51	98.81	UniRef100_UPI00090565F8 LOW QUALITY PROTEIN: uncharacterized protein LOC109218470 n=1 Tax=Nicotiana attenuata TaxID=49451 RepID=UPI00090565F8	5e-30	98.81	NA	NA	NA	NA	NA	NA	NA	NA	NA	NA	NA	NA	NA	NA
IR2	Purple	47	214	Glyma.01G113000		0.434722	0.805791	0.601789	1.56134					1		Glyma.01g113000	524	UniRef100_I1J786 Uncharacterized protein n=1 Tax=Glycine max TaxID=3847 RepID=I1J786_SOYBN	0	99.81	UniRef100_A0A445M1N0 Sulfoquinovosyl transferase SQD2 n=2 Tax=Glycine soja TaxID=3848 RepID=A0A445M1N0_GLYSO	0	99.81	AT5G01220.1 | Symbols: SQD2 | sulfoquinovosyldiacylglycerol 2 | chr5:86907-89885 REVERSE LENGTH=510	0	85.88	GO:0009247 GO:0016036 GO:0046506	glycolipid biosynthetic process; cellular response to phosphate starvation; sulfolipid biosynthetic process;	GO:0008194 GO:0016757 GO:0046510	UDP-glycosyltransferase activity; transferase activity, transferring glycosyl groups; UDP-sulfoquinovose:DAG sulfoquinovosyltransferase activity;	GO:0005886 GO:0009507 GO:0009536 GO:0009941 GO:0016021 GO:0031969	plasma membrane; chloroplast; plastid; chloroplast envelope; integral component of membrane; chloroplast membrane	PF13579 PF00534	Glyco_trans_4_4; Glycos_transf_1;	AT5G01220|SQD2|sulfoquinovosyldiacylglycerol 2|F7J8.200|F7J8_200|sulfolipid synthase	XM_003516895.5	0
IR2	Purple	48	215	Glyma.07G252000		0.181062	0.477681	0.256578	1.20937					1		Glyma.07g252000	296	UniRef100_C6T767 MSP domain-containing protein n=2 Tax=Soja TaxID=1462606 RepID=C6T767_SOYBN	0	99.66	UniRef100_C6T767 MSP domain-containing protein n=2 Tax=Soja TaxID=1462606 RepID=C6T767_SOYBN	0	99.66	AT1G08820.1 | Symbols: VAP27-2 | vamp/synaptobrevin-associated protein 27-2 | chr1:2821810-2824412 REVERSE LENGTH=386	7e-59	55.74	GO:0016032 GO:0046907 GO:0061817 GO:0090158	viral process; intracellular transport; endoplasmic reticulum-plasma membrane tethering; endoplasmic reticulum membrane organization;	NA	NA	GO:0005576 GO:0005789 GO:0005886 GO:0016021	extracellular region; endoplasmic reticulum membrane; plasma membrane; integral component of membrane	PF00635	Motile_Sperm;	AT1G08820|VAP27-2|vamp/synaptobrevin-associated protein 27-2|F22O13.31|F22O13_31	XM_006582856.4	0
			216
IR3	Navy	1	217	Glyma.20G053000		-1.34743	1.44377	-1.50583	0.590698				1			Glyma.20g053000	687	UniRef100_E2FKI6 Sieve element occlusion o n=2 Tax=Glycine max TaxID=3847 RepID=E2FKI6_SOYBN	0	99.85	UniRef100_E2FKI6 Sieve element occlusion o n=2 Tax=Glycine max TaxID=3847 RepID=E2FKI6_SOYBN	0	99.85	AT3G01680.1 | Symbols: | CONTAINS InterPro DOMAIN/s: Mediator complex subunit Med28 (InterPro:IPR021640); BEST Arabidopsis thaliana protein match is: unknown protein (TAIR:AT3G01670.1); Has 122 Blast hits to 112 proteins in 13 species: Archae - 0; Bacteria - 0; Metazoa - 0; Fungi - 0; Plants - 122; Viruses - 0; Other Eukaryotes - 0 (source: NCBI BLink). | chr3:252033-255246 FORWARD LENGTH=740	1e-46	84.13	GO:0010088	phloem development;	GO:0042803 GO:0043621	protein homodimerization activity; protein self-association;	GO:0005634	nucleus	PF14577 PF14576	SEO_C; SEO_N;	AT3G01680|SEOR1|SEOb|AtSEOR1|Sieve-Element-Occlusion-Related 1|sieve element occlusion b|Arabidopsis thaliana sieve element occlusion-related 1|F4P13.22|F4P13_22	NM_001255179.1	0
IR3	Navy	2	218	Glyma.05G175700		-0.815113	0.221448	-0.893986	-0.0953699				1			Glyma.05g175700	59	UniRef100_K7KQW0 Uncharacterized protein n=1 Tax=Glycine max TaxID=3847 RepID=K7KQW0_SOYBN	3e-33	98.31	NA	NA	NA	NA	NA	NA	NA	NA	NA	NA	NA	NA	NA	NA	NA	XM_041015571.1	5e-89
IR3	Navy	3	219	Glyma.18G034100		-0.993558	0.435585	-1.08853	0.0364353				1			Glyma.18g034100	510	UniRef100_A0A368UGI8 LIM zinc-binding domain-containing protein n=2 Tax=Soja TaxID=1462606 RepID=A0A368UGI8_SOYBN	0	99.8	UniRef100_A0A368UGI8 LIM zinc-binding domain-containing protein n=2 Tax=Soja TaxID=1462606 RepID=A0A368UGI8_SOYBN	0	99.8	AT2G39830.1 | Symbols: DAR2 | DA1-related protein 2 | chr2:16619950-16623658 REVERSE LENGTH=528	0	98.63	GO:0010088 GO:0032875 GO:0048364	phloem development; regulation of DNA endoreduplication; root development;	GO:0005515 GO:0043130 GO:0046872	protein binding; ubiquitin binding; metal ion binding;	GO:0009507	chloroplast	PF00412 PF12315	LIM; DA1-like;	AT2G39830|DAR2|LRD3|DA1-related protein 2|LATERAL ROOT DEVELOPMENT 3|T5I7.13|T5I7_13	XM_006601915.4	0
IR3	Navy	4	220	Glyma.19G131100		-0.819711	0.259688	-0.926166	-0.0611076				1			Glyma.19g131100	57	UniRef100_A0A0B2Q0P9 CYSTM domain-containing protein n=2 Tax=Soja TaxID=1462606 RepID=A0A0B2Q0P9_GLYSO	4e-32	98.25	UniRef100_A0A0B2Q0P9 CYSTM domain-containing protein n=2 Tax=Soja TaxID=1462606 RepID=A0A0B2Q0P9_GLYSO	4e-32	98.25	AT5G04080.1 | Symbols: | unknown protein; FUNCTIONS IN: molecular_function unknown; INVOLVED IN: biological_process unknown; LOCATED IN: plasma membrane; EXPRESSED IN: 16 plant structures; EXPRESSED DURING: 9 growth stages; Has 115 Blast hits to 115 proteins in 16 species: Archae - 0; Bacteria - 0; Metazoa - 0; Fungi - 5; Plants - 110; Viruses - 0; Other Eukaryotes - 0 (source: NCBI BLink). | chr…	5e-14	89.47	GO:0008150	biological process;	GO:0005515	protein binding;	GO:0005886	plasma membrane	PF12734	CYSTM;	AT5G04080|AthCYSTM12|Cysteine-Rich Transmembrane Module 12|F21E1.3	XM_041013944.1	5e-69
IR3	Navy	5	221	Glyma.05G010300		-0.944385	0.0997571	-1.0545	-0.230082				1			Glyma.05g010300	222	UniRef100_C6TFN5 GTP-binding nuclear protein n=2 Tax=Soja TaxID=1462606 RepID=C6TFN5_SOYBN	2e-165	99.55	UniRef100_C6TFN5 GTP-binding nuclear protein n=2 Tax=Soja TaxID=1462606 RepID=C6TFN5_SOYBN	2e-165	99.55	AT5G20010.1 | Symbols: RAN-1, RAN1, ATRAN1 | RAS-related nuclear protein-1 | chr5:6760364-6761747 FORWARD LENGTH=221	4e-153	99.55	GO:0000054 GO:0006606 GO:0046686	ribosomal subunit export from nucleus; protein import into nucleus; response to cadmium ion;	GO:0003924 GO:0005515 GO:0005525	GTPase activity; protein binding; GTP binding;	GO:0005618 GO:0005622 GO:0005623 GO:0005634 GO:0005737 GO:0005794 GO:0005829 GO:0005886 GO:0009536 GO:0048046	cell wall; intracellular; cell; nucleus; cytoplasm; Golgi apparatus; cytosol; plasma membrane; plastid; apoplast	PF00025	Arf;	AT5G20010|RAN-1|RAN1|ATRAN1|RAS-related nuclear protein-1|RAS-RELATED NUCLEAR PROTEIN|ARABIDOPSIS THALIANA RAS-RELATED NUCLEAR PROTEIN|F28I16.160|F28I16_160	NM_001253990.1	0
IR3	Navy	6	222	Glyma.03G210100		-1.06249	0.222782	-1.08204	-0.114034				1			Glyma.03g210100	102	UniRef100_A0A0B2R3K6 Glutaredoxin-C13 n=2 Tax=Soja TaxID=1462606 RepID=A0A0B2R3K6_GLYSO	1e-68	99.02	UniRef100_A0A0B2R3K6 Glutaredoxin-C13 n=2 Tax=Soja TaxID=1462606 RepID=A0A0B2R3K6_GLYSO	1e-68	99.02	AT2G47880.1 | Symbols: | Glutaredoxin family protein | chr2:19605124-19605432 FORWARD LENGTH=102	1e-53	98.04	GO:0006995 GO:0045454	cellular response to nitrogen starvation; cell redox homeostasis;	GO:0005515 GO:0009055 GO:0015035	protein binding; electron transfer activity; protein disulfide oxidoreductase activity;	GO:0005634 GO:0005737	nucleus; cytoplasm	PF00462	Glutaredoxin;	AT2G47880|CEPD2|ROXY9|CEP DOWNSTREAM 2|T9J23.13	XM_006576083.3	2e-160
IR3	Navy	7	223	Glyma.10G217900		-0.76204	0.220623	-0.897839	-0.0421499				1			Glyma.10g217900	522	UniRef100_I1LD90 Uncharacterized protein n=1 Tax=Glycine max TaxID=3847 RepID=I1LD90_SOYBN	0	99.81	UniRef100_A0A445IQW8 Sucrose transport protein SUC2 n=1 Tax=Glycine soja TaxID=3848 RepID=A0A445IQW8_GLYSO	0	99.81	AT1G22710.1 | Symbols: SUC2, SUT1, ATSUC2 | sucrose-proton symporter 2 | chr1:8030911-8032970 REVERSE LENGTH=512	0	98.47	GO:0005985 GO:0009915 GO:0015770	sucrose metabolic process; phloem sucrose loading; sucrose transport;	GO:0008506 GO:0008515	sucrose:proton symporter activity; sucrose transmembrane transporter activity;	GO:0005634 GO:0005737 GO:0005773 GO:0005886 GO:0005887 GO:0016020	nucleus; cytoplasm; vacuole; plasma membrane; integral component of plasma membrane; membrane	PF13347	MFS_2;	AT1G22710|SUC2|SUT1|ATSUC2|sucrose-proton symporter 2|SUCROSE TRANSPORTER 1|ARABIDOPSIS THALIANA SUCROSE-PROTON SYMPORTER 2|T22J18.12|T22J18_12|SUCROSE-H+ SYMPORTER	NM_001348923.1	0
IR3	Navy	8	224	Glyma.04G075100		-0.930568	0.404567	-1.14356	0.0692919				1			Glyma.04g075100	952	UniRef100_I1JUM2 Plasma membrane ATPase n=4 Tax=Soja TaxID=1462606 RepID=I1JUM2_SOYBN	0	99.89	UniRef100_I1JUM2 Plasma membrane ATPase n=4 Tax=Soja TaxID=1462606 RepID=I1JUM2_SOYBN	0	99.89	AT2G24520.1 | Symbols: AHA5, HA5 | H(+)-ATPase 5 | chr2:10415522-10419730 FORWARD LENGTH=931	0	97.79	GO:0051453 GO:0120029 GO:1902600	regulation of intracellular pH; proton export across plasma membrane; proton transmembrane transport;	GO:0005524 GO:0008553 GO:0016887 GO:0046872	ATP binding; proton-exporting ATPase activity, phosphorylative mechanism; ATPase activity; metal ion binding;	GO:0005886 GO:0009507 GO:0016021	plasma membrane; chloroplast; integral component of membrane	PF00690 PF00702 PF00122 PF00702 PF00122	Cation_ATPase_N; Hydrolase; E1-E2_ATPase; Hydrolase; E1-E2_ATPase;	AT2G24520|AHA5|HA5|H(+)-ATPase 5|F25P17.18|F25P17_18	XM_003522612.5	0
IR3	Navy	9	225	Glyma.08G286500		-2.52231	1.49166	-3.31733	0.404115				1			Glyma.08g286500	498	UniRef100_UPI0003DEABFA transcription factor bHLH90 isoform X1 n=1 Tax=Glycine max TaxID=3847 RepID=UPI0003DEABFA	0	99.8	UniRef100_UPI0003DEABFA transcription factor bHLH90 isoform X1 n=1 Tax=Glycine max TaxID=3847 RepID=UPI0003DEABFA	0	99.8	AT2G16910.1 | Symbols: AMS | basic helix-loop-helix (bHLH) DNA-binding superfamily protein | chr2:7331721-7334077 FORWARD LENGTH=571	7e-64	91.77	GO:0006355 GO:0009555 GO:0048658	regulation of transcription, DNA-templated; pollen development; anther wall tapetum development;	GO:0000978 GO:0003682 GO:0003700 GO:0005515 GO:0046983	RNA polymerase II cis-regulatory region sequence-specific DNA binding; chromatin binding; DNA-binding transcription factor activity; protein binding; protein dimerization activity;	GO:0005634	nucleus	PF00010 PF14215	HLH; bHLH-MYC_N;	AT2G16910|AMS|ABORTED MICROSPORES|F12A24.9|F12A24_9	XM_006585885.4	0
IR3	Navy	10	226	Glyma.15G167000		-0.566892	0.606894	-0.75857	0.0802385				1			Glyma.15g167000	1060	UniRef100_A0A0R0G2A8 Uncharacterized protein n=2 Tax=Soja TaxID=1462606 RepID=A0A0R0G2A8_SOYBN	0	99.91	UniRef100_A0A0B2Q5T9 Chaperone protein ClpB n=1 Tax=Glycine soja TaxID=3848 RepID=A0A0B2Q5T9_GLYSO	0	99.91	AT5G57130.1 | Symbols: | Clp amino terminal domain-containing protein | chr5:23145291-23149395 FORWARD LENGTH=1028	0	99.72	GO:0010233 GO:0019538 GO:0033500	phloem transport; protein metabolic process; carbohydrate homeostasis;	NA	NA	GO:0005575	cellular component	PF02861	Clp_N;	AT5G57130|SMXL5|SMAX1-like 5|MUL3.8|MUL3_8	XM_006597742.4	0
IR3	Navy	11	227	Glyma.12G225200		-0.0911046	1.13114	-0.272859	0.584976			1				Glyma.12g225200	247	UniRef100_I1LV17 VQ domain-containing protein n=1 Tax=Glycine max TaxID=3847 RepID=I1LV17_SOYBN	6e-172	99.6	UniRef100_I1LV17 VQ domain-containing protein n=1 Tax=Glycine max TaxID=3847 RepID=I1LV17_SOYBN	6e-172	99.6	AT3G15300.1 | Symbols: | VQ motif-containing protein | chr3:5147551-5148210 REVERSE LENGTH=219	8e-61	74.49	GO:0008150	biological process;	GO:0003674	molecular function;	GO:0005634	nucleus	PF05678	VQ;	AT3G15300|MVQ4|MPK3/6-targeted VQP 4|K7L4.10	XR_005887638.1	0
IR3	Navy	12	228	Glyma.13G238500		-1.29358	-0.357728	-1.42114	-0.822474				1			Glyma.13g238500	303	UniRef100_A0A0R4J4Y9 Uncharacterized protein n=1 Tax=Glycine max TaxID=3847 RepID=A0A0R4J4Y9_SOYBN	0	99.67	UniRef100_UPI000F7CA41B uncharacterized protein LOC113853057 n=1 Tax=Abrus precatorius TaxID=3816 RepID=UPI000F7CA41B	4e-159	99.34	AT4G32480.1 | Symbols: | Protein of unknown function (DUF506) _x0001_| chr4:15676488-15677776 FORWARD LENGTH=287	3e-86	88.12	GO:0071456	cellular response to hypoxia;	GO:0003674	molecular function;	GO:0005634	nucleus	PF04720	PDDEXK_6;	AT4G32480|F8B4.180|F8B4_180	NM_001255026.3	0
IR3	Navy	13	229	Glyma.19G126400		-0.744612	-0.0916429	-0.86126	-0.350347				1			Glyma.19g126400	393	UniRef100_A0A0B2PMG8 WAT1-related protein n=2 Tax=Soja TaxID=1462606 RepID=A0A0B2PMG8_GLYSO	0	99.75	UniRef100_A0A2P5EXW4 Plant-drug/metabolite exporter n=1 Tax=Trema orientale TaxID=63057 RepID=A0A2P5EXW4_TREOI	0	96.69	AT5G07050.1 | Symbols: | nodulin MtN21 /EamA-like transporter family protein | chr5:2191533-2193416 REVERSE LENGTH=402	1e-176	99.24	NA	NA	GO:0022857	transmembrane transporter activity;	GO:0005886 GO:0009507 GO:0016021	plasma membrane; chloroplast; integral component of membrane	PF00892	EamA;	AT5G07050	XM_006604249.4	0
IR3	Navy	14	230	Glyma.15G274300		-0.851252	0.0475231	-0.999166	-0.312448				1			Glyma.15g274300	156	UniRef100_A0A0B2S5E7 MLP-like protein 28 n=2 Tax=Soja TaxID=1462606 RepID=A0A0B2S5E7_GLYSO	3e-111	99.36	UniRef100_A0A0B2S5E7 MLP-like protein 28 n=2 Tax=Soja TaxID=1462606 RepID=A0A0B2S5E7_GLYSO	3e-111	99.36	AT1G70840.1 | Symbols: MLP31 | MLP-like protein 31 | chr1:26713170-26714014 REVERSE LENGTH=171	8e-49	94.23	GO:0006952	defense response;	GO:0003674	molecular function;	GO:0009507	chloroplast	PF00407	Bet_v_1;	AT1G70840|MLP31|MLP-like protein 31|F15H11.9|F15H11_9	XM_006598205.4	0
IR3	Navy	15	231	Glyma.06G116400		-1.01826	0.62981	-0.849315	0.107196		1		1			Glyma.06g116400	488	UniRef100_A0A0R0JL37 Aa_trans domain-containing protein n=2 Tax=Soja TaxID=1462606 RepID=A0A0R0JL37_SOYBN	0	99.8	UniRef100_A0A0R0JL37 Aa_trans domain-containing protein n=2 Tax=Soja TaxID=1462606 RepID=A0A0R0JL37_SOYBN	0	99.8	AT1G77380.1 | Symbols: AAP3, ATAAP3 | amino acid permease 3 | chr1:29075201-29077252 REVERSE LENGTH=476	0	96.31	GO:0003333 GO:0006952 GO:0015802	amino acid transmembrane transport; defense response; basic amino acid transport;	GO:0015171 GO:0015293	amino acid transmembrane transporter activity; symporter activity;	GO:0005886 GO:0016021 GO:0031965	plasma membrane; integral component of membrane; nuclear membrane	PF01490	Aa_trans;	AT1G77380|AAP3|ATAAP3|amino acid permease 3|F2P24.9|F2P24_9	XM_003527900.5	0
IR3	Navy	16	232	Glyma.04G223800		-0.882128	0.725242	-0.794603	0.136817		1		1			Glyma.04g223800	641	UniRef100_A0A445L3N2 Putative inactive receptor kinase isoform G n=3 Tax=Glycine soja TaxID=3848 RepID=A0A445L3N2_GLYSO	0	99.84	UniRef100_I1JYD4 Protein kinase domain-containing protein n=1 Tax=Glycine max TaxID=3847 RepID=I1JYD4_SOYBN	0	99.84	AT5G58300.1 | Symbols: | Leucine-rich repeat protein kinase family protein | chr5:23572821-23574871 FORWARD LENGTH=654	0	98.6	GO:0006468	protein phosphorylation;	GO:0004672 GO:0005515 GO:0005524 GO:0016301	protein kinase activity; protein binding; ATP binding; kinase activity;	GO:0005886 GO:0016021	plasma membrane; integral component of membrane	PF08263 PF13855 PF00069	LRRNT_2; LRR_8; Pkinase;	AT5G58300|MCK7.17|MCK7_17	XM_041015016.1	0
IR3	Navy	17	233	Glyma.06G142900		-1.18907	-0.799924	-1.14638	-0.893501		1		1			Glyma.06g142900	249	UniRef100_I1KB76 Uncharacterized protein n=2 Tax=Soja TaxID=1462606 RepID=I1KB76_SOYBN	0	99.6	UniRef100_UPI000F7C2EE3 uncharacterized protein LOC113846081 n=1 Tax=Abrus precatorius TaxID=3816 RepID=UPI000F7C2EE3	7e-118	97.59	AT5G05250.1 | Symbols: | unknown protein; BEST Arabidopsis thaliana protein match is: unknown protein (TAIR:AT3G56360.1); Has 30201 Blast hits to 17322 proteins in 780 species: Archae - 12; Bacteria - 1396; Metazoa - 17338; Fungi - 3422; Plants - 5037; Viruses - 0; Other Eukaryotes - 2996 (source: NCBI BLink). | chr5:1557116-1557835 REVERSE LENGTH=239	1e-47	59.04	GO:0008150	biological process;	GO:0003674	molecular function;	NA	NA	NA	NA	AT5G05250|K18I23.5|K18I23_5	XM_003526756.5	0
IR3	Navy	18	234	Glyma.17G180600		-0.969712	0.162716	-0.844366	-0.0492762				1			Glyma.17g180600	353	UniRef100_I1MW20 Dof-type domain-containing protein n=2 Tax=Soja TaxID=1462606 RepID=I1MW20_SOYBN	0	99.72	UniRef100_I1MW20 Dof-type domain-containing protein n=2 Tax=Soja TaxID=1462606 RepID=I1MW20_SOYBN	0	99.72	AT1G51700.1 | Symbols: ADOF1, DOF1 | DOF zinc finger protein 1 | chr1:19174266-19174850 FORWARD LENGTH=194	1e-32	34.28	GO:0006355 GO:0010200	regulation of transcription, DNA-templated; response to chitin;	GO:0003700 GO:0005515 GO:0044212 GO:0046872	DNA-binding transcription factor activity; protein binding; transcription regulatory region DNA binding; metal ion binding;	GO:0005634	nucleus	PF02701	zf-Dof;	AT1G51700|ADOF1|DOF1|DOF zinc finger protein 1|F19C24.9|F19C24_9	XM_003550038.3	0
IR3	Navy	19	235	Glyma.05G204400		-0.754098	-0.109705	-0.717961	-0.391913				1			Glyma.05g204400	104	UniRef100_A0A0B2QV82 Uncharacterized protein n=2 Tax=Soja TaxID=1462606 RepID=A0A0B2QV82_GLYSO	7e-67	99.04	UniRef100_UPI000F7C93E7 uncharacterized protein LOC113856191 n=1 Tax=Abrus precatorius TaxID=3816 RepID=UPI000F7C93E7	3e-39	66.35	AT3G48660.1 | Symbols: | Protein of unknown function (DUF 3339) | chr3:18029659-18030133 FORWARD LENGTH=89	5e-38	66.35	GO:0008150	biological process;	GO:0003674	molecular function;	GO:0016021	integral component of membrane	PF11820	DUF3339;	AT3G48660|T8P19.170	XM_003525365.3	8e-164
IR3	Navy	20	236	Glyma.16G042300		-0.280179	1.42536	-0.10241	0.554527			1				Glyma.16g042300	282	UniRef100_K7MF59 GATA-type domain-containing protein n=2 Tax=Soja TaxID=1462606 RepID=K7MF59_SOYBN	0	99.65	UniRef100_K7MF59 GATA-type domain-containing protein n=2 Tax=Soja TaxID=1462606 RepID=K7MF59_SOYBN	0	99.65	AT4G32890.1 | Symbols: GATA9 | GATA transcription factor 9 | chr4:15875598-15876615 FORWARD LENGTH=308	8e-45	81.56	GO:0007623 GO:0009416 GO:0030154 GO:0045893	circadian rhythm; response to light stimulus; cell differentiation; positive regulation of transcription, DNA-templated;	GO:0003700 GO:0008270 GO:0043565 GO:0044212	DNA-binding transcription factor activity; zinc ion binding; sequence-specific DNA binding; transcription regulatory region DNA binding;	GO:0005634	nucleus	PF00320	GATA;	AT4G32890|GATA9|GATA transcription factor 9|F26P21.10|F26P21_10	XM_003548710.5	0
IR3	Navy	21	237	Glyma.12G171000		-0.688058	0.94637	-0.748957	0.122616				1			Glyma.12g171000	800	UniRef100_A0A0B2QTT3 Auxin response factor n=3 Tax=Soja TaxID=1462606 RepID=A0A0B2QTT3_GLYSO	0	99.88	UniRef100_A0A0B2QTT3 Auxin response factor n=3 Tax=Soja TaxID=1462606 RepID=A0A0B2QTT3_GLYSO	0	99.88	AT5G60450.1 | Symbols: ARF4 | auxin response factor 4 | chr5:24308558-24312187 REVERSE LENGTH=788	0	94	GO:0006355 GO:0009734 GO:0010050 GO:0010158	regulation of transcription, DNA-templated; auxin-activated signaling pathway; vegetative phase change; abaxial cell fate specification;	GO:0003700 GO:0005515 GO:0044212	DNA-binding transcription factor activity; protein binding; transcription regulatory region DNA binding;	GO:0005634	nucleus	PF02362 PF06507	B3; Auxin_resp;	AT5G60450|ARF4|auxin response factor 4|MUF9.7|MUF9_7	XM_006592616.4	0
IR3	Navy	22	238	Glyma.14G023300		-1.02435	0.359067	-1.10633	-0.37098				1			Glyma.14g023300	115	UniRef100_A0A445H0G2 Protein translation factor SUI1-like isoform A n=2 Tax=Soja TaxID=1462606 RepID=A0A445H0G2_GLYSO	5e-78	99.13	UniRef100_A0A445H0G2 Protein translation factor SUI1-like isoform A n=2 Tax=Soja TaxID=1462606 RepID=A0A445H0G2_GLYSO	5e-78	99.13	AT5G54940.1 | Symbols: | Translation initiation factor SUI1 family protein | chr5:22308420-22308758 REVERSE LENGTH=112	1e-62	99.13	GO:0006413 GO:0071456	translational initiation; cellular response to hypoxia;	GO:0003723 GO:0003743	RNA binding; translation initiation factor activity;	GO:0009536	plastid	PF01253	SUI1;	AT5G54940|MBG8.21|MBG8_21	XM_026125235.2	0
IR3	Navy	23	239	Glyma.12G184700		-0.648928	2.69794	-0.648037	0.746477			1				Glyma.12g184700	421	UniRef100_A0A0B2R6R9 Myb family transcription factor APL n=2 Tax=Soja TaxID=1462606 RepID=A0A0B2R6R9_GLYSO	0	99.76	UniRef100_A0A0B2R6R9 Myb family transcription factor APL n=2 Tax=Soja TaxID=1462606 RepID=A0A0B2R6R9_GLYSO	0	99.76	AT3G04030.3 | Symbols: | Homeodomain-like superfamily protein | chr3:1042920-1044574 REVERSE LENGTH=394	1e-149	99.52	GO:0006355	regulation of transcription, DNA-templated;	GO:0003677 GO:0003700	DNA binding; DNA-binding transcription factor activity;	GO:0005634 GO:0005739	nucleus; mitochondrion	PF00249 PF14379	Myb_DNA-binding; Myb_CC_LHEQLE;	AT3G04030|MYR2|T11I18.14|T11I18_14	NM_001363724.1	0
IR3	Navy	24	240	Glyma.06G076100		-0.550266	0.315043	-0.989068	-0.0507338				1			Glyma.06g076100	952	UniRef100_I1K937 Plasma membrane ATPase n=5 Tax=Soja TaxID=1462606 RepID=I1K937_SOYBN	0	99.89	UniRef100_I1K937 Plasma membrane ATPase n=5 Tax=Soja TaxID=1462606 RepID=I1K937_SOYBN	0	99.89	AT2G24520.1 | Symbols: AHA5, HA5 | H(+)-ATPase 5 | chr2:10415522-10419730 FORWARD LENGTH=931	0	97.79	GO:0051453 GO:0120029 GO:1902600	regulation of intracellular pH; proton export across plasma membrane; proton transmembrane transport;	GO:0005524 GO:0008553 GO:0016887 GO:0046872	ATP binding; proton-exporting ATPase activity, phosphorylative mechanism; ATPase activity; metal ion binding;	GO:0005886 GO:0009507 GO:0016021	plasma membrane; chloroplast; integral component of membrane	PF00690 PF00702 PF00122	Cation_ATPase_N; Hydrolase; E1-E2_ATPase;	AT2G24520|AHA5|HA5|H(+)-ATPase 5|F25P17.18|F25P17_18	XM_003526404.5	0
IR3	Navy	25	241	Glyma.08G006800		-1.03712	0.136749	-1.41433	-0.299349				1			Glyma.08g006800	72	UniRef100_K7L4A1 Uncharacterized protein n=1 Tax=Glycine max TaxID=3847 RepID=K7L4A1_SOYBN	6e-45	98.61	NA	NA	NA	NA	NA	NA	NA	NA	NA	NA	NA	NA	NA	NA	NA	XR_005892497.1	1e-25
IR3	Navy	26	242	Glyma.02G027400		-1.07515	0.222189	-1.54084	-0.411107				1			Glyma.02g027400	241	UniRef100_I1JBW0 Response regulatory domain-containing protein n=2 Tax=Soja TaxID=1462606 RepID=I1JBW0_SOYBN	5e-170	99.59	UniRef100_I1JBW0 Response regulatory domain-containing protein n=2 Tax=Soja TaxID=1462606 RepID=I1JBW0_SOYBN	5e-170	99.59	AT1G59940.1 | Symbols: ARR3 | response regulator 3 | chr1:22065894-22066895 REVERSE LENGTH=231	2e-71	90.87	GO:0000160 GO:0006355 GO:0007623 GO:0009735 GO:0009736 GO:0010114 GO:0010161 GO:0042752	phosphorelay signal transduction system; regulation of transcription, DNA-templated; circadian rhythm; response to cytokinin; cytokinin-activated signaling pathway; response to red light; red light signaling pathway; regulation of circadian rhythm;	GO:0000156	phosphorelay response regulator activity;	GO:0005634 GO:0005737 GO:0009507	nucleus; cytoplasm; chloroplast	PF00072	Response_reg;	AT1G59940|ARR3|response regulator 3|F23H11.25|F23H11_25	XM_003519272.5	0
IR3	Navy	27	243	Glyma.15G141900		-0.809305	0.262761	-1.30175	-0.333139				1			Glyma.15g141900	101	UniRef100_C6SX62 Uncharacterized protein n=2 Tax=Soja TaxID=1462606 RepID=C6SX62_SOYBN	3e-63	99.01	NA	NA	NA	NA	NA	NA	NA	NA	NA	NA	NA	NA	NA	NA	NA	NM_001248034.2	8e-159
IR3	Navy	28	244	Glyma.10G003400		-0.57288	0.128476	-0.859255	-0.0277559				1			Glyma.10g003400	487	UniRef100_A0A445IGE2 VAN3-binding protein isoform B n=1 Tax=Glycine soja TaxID=3848 RepID=A0A445IGE2_GLYSO	0	99.79	UniRef100_A0A445IGE2 VAN3-binding protein isoform B n=1 Tax=Glycine soja TaxID=3848 RepID=A0A445IGE2_GLYSO	0	99.79	AT3G22810.1 | Symbols: | Plant protein of unknown function (DUF828) with plant pleckstrin homology-like region | chr3:8068595-8071559 FORWARD LENGTH=472	0	99.79	GO:0007165 GO:0009734 GO:0010087 GO:0010305	signal transduction; auxin-activated signaling pathway; phloem or xylem histogenesis; leaf vascular tissue pattern formation;	GO:0035091	phosphatidylinositol binding;	GO:0005634 GO:0005802 GO:0009507	nucleus; trans-Golgi network; chloroplast	PF08458 PF05703	PH_2; Auxin_canalis;	AT3G22810|FL2|FORKED-LIKE2|MWI23.18	XM_014762865.3	0
IR3	Navy	29	245	Glyma.04G233300		-0.400209	0.512932	-0.733966	0.357438				1			Glyma.04g233300	298	UniRef100_Q0GLD1 Dof21 n=4 Tax=Soja TaxID=1462606 RepID=Q0GLD1_SOYBN	0	99.66	UniRef100_Q0GLD1 Dof21 n=4 Tax=Soja TaxID=1462606 RepID=Q0GLD1_SOYBN	0	99.66	AT3G61850.4 | Symbols: DAG1 | Dof-type zinc finger DNA-binding family protein | chr3:22895495-22897150 FORWARD LENGTH=324	1e-53	89.93	GO:0006355 GO:0009639 GO:0009845 GO:0045892	regulation of transcription, DNA-templated; response to red or far red light; seed germination; negative regulation of transcription, DNA-templated;	GO:0003677 GO:0003682 GO:0003700 GO:0005515 GO:0044212 GO:0046872	DNA binding; chromatin binding; DNA-binding transcription factor activity; protein binding; transcription regulatory region DNA binding; metal ion binding;	GO:0005634	nucleus	PF02701	zf-Dof;	AT3G61850|DAG1|dof affecting germination 1|F21F14.20|bbfa	NM_001249848.1	0
IR3	Navy	30	246	Glyma.19G095400		-0.747369	-0.2108	-1.02599	-0.360324				1			Glyma.19g095400	446	UniRef100_I1N7U8 Uncharacterized protein n=2 Tax=Soja TaxID=1462606 RepID=I1N7U8_SOYBN	0	99.78	UniRef100_A0A0B2P3A6 [Protein-PII] uridylyltransferase n=1 Tax=Glycine soja TaxID=3848 RepID=A0A0B2P3A6_GLYSO	0	99.78	AT3G01990.1 | Symbols: ACR6 | ACT domain repeat 6 | chr3:330256-332066 FORWARD LENGTH=433	0	96.86	NA	NA	GO:0016597	amino acid binding;	GO:0009507	chloroplast	PF01842	ACT;	AT3G01990	XM_003553903.5	0
IR3	Navy	31	247	Glyma.19G203400		-0.254103	0.543158	-0.892959	0.113374				1			Glyma.19g203400	697	UniRef100_I1NAY2 Uncharacterized protein n=1 Tax=Glycine max TaxID=3847 RepID=I1NAY2_SOYBN	0	99.86	UniRef100_A0A1S3TRK9 probable glutamate carboxypeptidase AMP1 n=1 Tax=Vigna radiata var. radiata TaxID=3916 RepID=A0A1S3TRK9_VIGRR	0	99.86	AT3G54720.1 | Symbols: AMP1, COP2, HPT, PT, MFO1 | Peptidase M28 family protein | chr3:20254852-20257815 REVERSE LENGTH=705	0	98.28	GO:0009640 GO:0009790 GO:0009908 GO:0009910 GO:0010305 GO:0048364 GO:0048507	photomorphogenesis; embryo development; flower development; negative regulation of flower development; leaf vascular tissue pattern formation; root development; meristem development;	GO:0004180 GO:0005515 GO:0046872	carboxypeptidase activity; protein binding; metal ion binding;	GO:0005789 GO:0005886	endoplasmic reticulum membrane; plasma membrane	PF02225 PF04389 PF04253 PF04389 PF04253	PA; Peptidase_M28; TFR_dimer; Peptidase_M28; TFR_dimer;	AT3G54720|AMP1|COP2|HPT|PT|MFO1|AtAMP1|ALTERED MERISTEM PROGRAM 1|CONSTITUTIVE MORPHOGENESIS 2|HAUPTLING|PRIMORDIA TIMING|Multifolia|T5N23.80	XM_006604616.3	0
IR3	Navy	32	248	Glyma.06G009500		-1.35628	-0.718097	-1.84719	-1.11877				1			Glyma.06g009500	557	UniRef100_A0A445K2Z2 BEL1-like homeodomain protein 6 isoform A n=2 Tax=Soja TaxID=1462606 RepID=A0A445K2Z2_GLYSO	0	99.82	UniRef100_A0A445K2Z2 BEL1-like homeodomain protein 6 isoform A n=2 Tax=Soja TaxID=1462606 RepID=A0A445K2Z2_GLYSO	0	99.82	AT4G34610.1 | Symbols: BLH6 | BEL1-like homeodomain 6 | chr4:16530546-16532498 REVERSE LENGTH=532	4e-124	89.05	GO:0006355	regulation of transcription, DNA-templated;	GO:0003700 GO:0005515 GO:0044212	DNA-binding transcription factor activity; protein binding; transcription regulatory region DNA binding;	GO:0005634	nucleus	PF05920 PF07526	Homeobox_KN; POX;	AT4G34610|BLH6|BEL1-like homeodomain 6|T4L20.190|T4L20_190	XM_006581050.4	0
IR3	Navy	33	249	Glyma.16G157300		-0.327252	-0.0486532	-0.738672	-0.272339				1			Glyma.16g157300	506	UniRef100_I1MNZ3 Protein DETOXIFICATION n=1 Tax=Glycine max TaxID=3847 RepID=I1MNZ3_SOYBN	0	99.8	UniRef100_I1MNZ3 Protein DETOXIFICATION n=1 Tax=Glycine max TaxID=3847 RepID=I1MNZ3_SOYBN	0	99.8	AT1G71870.1 | Symbols: | MATE efflux family protein | chr1:27032456-27034895 REVERSE LENGTH=510	0	97.04	GO:0055085	transmembrane transport;	GO:0015297 GO:0022857 GO:0042910	antiporter activity; transmembrane transporter activity; xenobiotic transmembrane transporter activity;	GO:0005737 GO:0005778 GO:0016020 GO:0016021	cytoplasm; peroxisomal membrane; membrane; integral component of membrane	PF01554	MatE;	AT1G71870|bige1a|MATE45|Multidrug And Toxic compound Extrusion 45|F14O23.25|F14O23_25	XM_006599387.4	0
IR3	Navy	34	250	Glyma.10G204100		-0.720731	-0.173963	-1.57123	-0.587259				1			Glyma.10g204100	429	UniRef100_I1LCT0 Aa_trans domain-containing protein n=1 Tax=Glycine max TaxID=3847 RepID=I1LCT0_SOYBN	0	99.77	UniRef100_I1LCT0 Aa_trans domain-containing protein n=1 Tax=Glycine max TaxID=3847 RepID=I1LCT0_SOYBN	0	99.77	AT1G25530.1 | Symbols: | Transmembrane amino acid transporter family protein | chr1:8964827-8967391 REVERSE LENGTH=440	0	99.3	GO:0003333	amino acid transmembrane transport;	GO:0015171	amino acid transmembrane transporter activity;	GO:0005886 GO:0016021	plasma membrane; integral component of membrane	PF01490 PF03222	Aa_trans; Trp_Tyr_perm;	AT1G25530|F2J7.5|F2J7_5	XM_003536266.4	0
IR3	Navy	35	251	Glyma.09G008400		-0.323859	0.110286	-0.758274	-0.131715				1			Glyma.09g008400	319	UniRef100_I1KZX0 Fe2OG dioxygenase domain-containing protein n=2 Tax=Soja TaxID=1462606 RepID=I1KZX0_SOYBN	0	99.69	UniRef100_I1KZX0 Fe2OG dioxygenase domain-containing protein n=2 Tax=Soja TaxID=1462606 RepID=I1KZX0_SOYBN	0	99.69	AT1G05010.1 | Symbols: EFE, ACO4, EAT1 | ethylene-forming enzyme | chr1:1431419-1432695 REVERSE LENGTH=323	2e-177	99.69	GO:0006952 GO:0009620 GO:0009693 GO:0009835 GO:0055114 GO:0071398	defense response; response to fungus; ethylene biosynthetic process; fruit ripening; oxidation-reduction process; cellular response to fatty acid;	GO:0009815 GO:0031418 GO:0046872 GO:0051213	1-aminocyclopropane-1-carboxylate oxidase activity; L-ascorbic acid binding; metal ion binding; dioxygenase activity;	GO:0005576 GO:0005737 GO:0005829	extracellular region; cytoplasm; cytosol	PF14226 PF03171	DIOX_N; 2OG-FeII_Oxy;	AT1G05010|EFE|ACO4|EAT1|ethylene-forming enzyme|ethylene forming enzyme|T7A14.12|T7A14_12|ETHYLENE-FORMING ENZYME|1-AMINOCYCLOPROPANE-1-CARBOXYLATE OXIDASE	XM_003534675.5	0
IR3	Navy	36	252	Glyma.08G178500		-0.382457	0.224275	-0.981026	-0.10825				1			Glyma.08g178500	372	UniRef100_K7L7D7 Uncharacterized protein n=2 Tax=Soja TaxID=1462606 RepID=K7L7D7_SOYBN	0	99.73	UniRef100_UPI00098D7B67 metacaspase-1 n=1 Tax=Cajanus cajan TaxID=3821 RepID=UPI00098D7B67	0	99.73	AT1G02170.1 | Symbols: LOL3, ATMCPB1, MCP1B, ATMC1, MC1 | metacaspase 1 | chr1:411883-413426 FORWARD LENGTH=367	9e-108	79.03	GO:0006508 GO:0006952 GO:0043068	proteolysis; defense response; positive regulation of programmed cell death;	GO:0004197 GO:0005515	cysteine-type endopeptidase activity; protein binding;	NA	NA	PF00656	Peptidase_C14;	AT1G02170|LOL3|ATMCPB1|MCP1b|ATMC1|MC1|AtMCP1b|LSD ONE LIKE 3|ARABIDOPSIS THALIANA METACASPASE 1B|metacaspase 1b|ARABIDOPSIS THALIANA METACASPASE 1|metacaspase 1|T6A9.24	XM_006585382.4	0
IR3	Navy	37	253	Glyma.17G211900		-0.494537	-0.17315	-0.797733	-0.355203				1			Glyma.17g211900	765	UniRef100_I1MWT3 Uncharacterized protein n=2 Tax=Soja TaxID=1462606 RepID=I1MWT3_SOYBN	0	99.87	UniRef100_UPI0010160534 myosin-3 n=1 Tax=Vigna unguiculata TaxID=3917 RepID=UPI0010160534	0	99.87	AT4G32190.1 | Symbols: | Myosin heavy chain-related protein | chr4:15545052-15547689 FORWARD LENGTH=783	0	99.87	GO:0007131 GO:0010581 GO:0019252	reciprocal meiotic recombination; regulation of starch biosynthetic process; starch biosynthetic process;	GO:0005515	protein binding;	GO:0005576 GO:0009507	extracellular region; chloroplast	NA	NA	AT4G32190|PII1|PROTEIN INVOLVED IN STARCH INITIATION|F10M6.170|F10M6_170	XM_003549238.5	0
IR3	Navy	38	254	Glyma.11G223800		0.0916889	1.27443	-1.20568	0.65004				1			Glyma.11g223800	534	UniRef100_I1LMK1 LIM zinc-binding domain-containing protein n=2 Tax=Soja TaxID=1462606 RepID=I1LMK1_SOYBN	0	94.57	UniRef100_I1LMK1 LIM zinc-binding domain-containing protein n=2 Tax=Soja TaxID=1462606 RepID=I1LMK1_SOYBN	0	94.57	AT2G39830.1 | Symbols: DAR2 | DA1-related protein 2 | chr2:16619950-16623658 REVERSE LENGTH=528	0	93.45	GO:0010088 GO:0032875 GO:0048364	phloem development; regulation of DNA endoreduplication; root development;	GO:0005515 GO:0043130 GO:0046872	protein binding; ubiquitin binding; metal ion binding;	GO:0009507	chloroplast	PF00412 PF12315	LIM; DA1-like;	AT2G39830|DAR2|LRD3|DA1-related protein 2|LATERAL ROOT DEVELOPMENT 3|T5I7.13|T5I7_13	XM_006591298.4	0
IR3	Navy	39	255	Glyma.14G157700		-0.438169	0.169198	-0.902172	-0.0623279				1			Glyma.14g157700	748	UniRef100_A0A0B2RQB1 Wall-associated receptor kinase 2 n=2 Tax=Soja TaxID=1462606 RepID=A0A0B2RQB1_GLYSO	0	99.87	UniRef100_A0A0B2RQB1 Wall-associated receptor kinase 2 n=2 Tax=Soja TaxID=1462606 RepID=A0A0B2RQB1_GLYSO	0	99.87	AT1G21270.1 | Symbols: WAK2 | wall-associated kinase 2 | chr1:7444997-7447345 FORWARD LENGTH=732	0	98.53	GO:0006468 GO:0007166 GO:0009311 GO:0009751 GO:0009826 GO:0009992	protein phosphorylation; cell surface receptor signaling pathway; oligosaccharide metabolic process; response to salicylic acid; unidimensional cell growth; cellular water homeostasis;	GO:0004674 GO:0005509 GO:0005524 GO:0030247	protein serine/threonine kinase activity; calcium ion binding; ATP binding; polysaccharide binding;	GO:0005623 GO:0005634 GO:0005886 GO:0016021	cell; nucleus; plasma membrane; integral component of membrane	PF07645 PF13947 PF00069	EGF_CA; GUB_WAK_bind; Pkinase;	AT1G21270|WAK2|wall-associated kinase 2|F16F4.5|F16F4_5	XM_014766573.3	0
IR3	Navy	40	256	Glyma.12G089100		-0.473285	0.452428	-1.64846	0.0771063				1			Glyma.12g089100	406	UniRef100_I1LRG6 HTH myb-type domain-containing protein n=1 Tax=Glycine max TaxID=3847 RepID=I1LRG6_SOYBN	0	99.75	UniRef100_I1LRG6 HTH myb-type domain-containing protein n=1 Tax=Glycine max TaxID=3847 RepID=I1LRG6_SOYBN	0	99.75	AT3G04030.3 | Symbols: | Homeodomain-like superfamily protein | chr3:1042920-1044574 REVERSE LENGTH=394	6e-131	99.75	GO:0006355	regulation of transcription, DNA-templated;	GO:0003677 GO:0003700	DNA binding; DNA-binding transcription factor activity;	GO:0005634 GO:0005739	nucleus; mitochondrion	PF00249 PF14379	Myb_DNA-binding; Myb_CC_LHEQLE;	AT3G04030|MYR2|T11I18.14|T11I18_14	NM_001363723.1	0
IR3	Navy	41	257	Glyma.15G074800		-0.398881	-0.0192436	-1.63906	-0.319519				1			Glyma.15g074800	335	UniRef100_A0A445GQF9 Uncharacterized protein n=1 Tax=Glycine soja TaxID=3848 RepID=A0A445GQF9_GLYSO	0	99.7	UniRef100_UPI000F7CA41B uncharacterized protein LOC113853057 n=1 Tax=Abrus precatorius TaxID=3816 RepID=UPI000F7CA41B	2e-170	90.45	AT4G32480.1 | Symbols: | Protein of unknown function (DUF506) _x0001_| chr4:15676488-15677776 FORWARD LENGTH=287	7e-86	77.01	GO:0071456	cellular response to hypoxia;	GO:0003674	molecular function;	GO:0005634	nucleus	PF04720	PDDEXK_6;	AT4G32480|F8B4.180|F8B4_180	NM_001289247.1	0
IR3	Navy	42	258	Glyma.08G032600		-0.103857	0.104774	-0.683194	-0.0846911				1			Glyma.08g032600	132	UniRef100_C6SVT2 Profilin n=2 Tax=Glycine max TaxID=3847 RepID=C6SVT2_SOYBN	6e-92	99.24	UniRef100_C6SVT2 Profilin n=2 Tax=Glycine max TaxID=3847 RepID=C6SVT2_SOYBN	6e-92	99.24	AT2G19770.1 | Symbols: PRF5 | profilin 5 | chr2:8519885-8521119 REVERSE LENGTH=134	7e-76	99.24	GO:0030036 GO:0042989	actin cytoskeleton organization; sequestering of actin monomers;	GO:0003785	actin monomer binding;	GO:0005634 GO:0005737 GO:0005739 GO:0005856 GO:0005938 GO:0009524	nucleus; cytoplasm; mitochondrion; cytoskeleton; cell cortex; phragmoplast	PF00235	Profilin;	AT2G19770|PRF5|profilin 5|F6F22.20|F6F22_20	NM_001248096.2	0
IR3	Navy	43	259	Glyma.19G057200		0.0414858	0.436711	-0.933807	0.183407				1			Glyma.19g057200	319	UniRef100_I1N6Z9 Glucose-6-phosphate 1-epimerase n=1 Tax=Glycine max TaxID=3847 RepID=I1N6Z9_SOYBN	0	99.69	UniRef100_I1N6Z9 Glucose-6-phosphate 1-epimerase n=1 Tax=Glycine max TaxID=3847 RepID=I1N6Z9_SOYBN	0	99.69	AT5G14500.1 | Symbols: | aldose 1-epimerase family protein | chr5:4674503-4676368 REVERSE LENGTH=306	2e-159	95.3	GO:0005975	carbohydrate metabolic process;	GO:0047938	glucose-6-phosphate 1-epimerase activity;	GO:0005634	nucleus	PF01263	Aldose_epim;	AT5G14500|T15N1.5	XM_014771357.3	0
IR3	Navy	44	260	Glyma.01G204800		1.24605	1.77151	-0.154361	1.48627		1					Glyma.01g204800	252	UniRef100_I1J9Q9 Uncharacterized protein n=3 Tax=Soja TaxID=1462606 RepID=I1J9Q9_SOYBN	0	99.6	UniRef100_A0A371EIM8 Expansin-like B1 (Fragment) n=1 Tax=Mucuna pruriens TaxID=157652 RepID=A0A371EIM8_MUCPR	2e-172	95.24	AT4G17030.1 | Symbols: ATEXLB1, EXPR, AT-EXPR, ATEXPR1, ATHEXP BETA 3.1, EXLB1 | expansin-like B1 | chr4:9581817-9583181 REVERSE LENGTH=250	8e-112	96.03	GO:0019953	sexual reproduction;	NA	NA	GO:0005576	extracellular region	PF03330 PF01357	DPBB_1; Pollen_allerg_1;	AT4G17030|ATEXLB1|EXPR|AT-EXPR|ATEXPR1|ATHEXP BETA 3.1|EXLB1|expansin-like B1|DL4545C|FCAALL.341	XM_003517350.4	0
IR3	Navy	45	261	Glyma.12G152700		-0.0444376	0.322405	-0.769202	0.0526276				1			Glyma.12g152700	499	UniRef100_K7LV27 Uncharacterized protein n=2 Tax=Soja TaxID=1462606 RepID=K7LV27_SOYBN	0	99.8	UniRef100_UPI000F7C3809 uncharacterized protein LOC113849480 n=1 Tax=Abrus precatorius TaxID=3816 RepID=UPI000F7C3809	0	99.8	AT2G44760.1 | Symbols: | Domain of unknown function (DUF3598) | chr2:18452937-18454785 REVERSE LENGTH=500	0	99.2	GO:0008150	biological process;	GO:0003674	molecular function;	GO:0009507	chloroplast	NA	NA	AT2G44760|F16B22.25	XM_041007720.1	0
IR3	Navy	46	262	Glyma.09G180800		-0.725374	-0.494215	-1.14789	-0.619601				1			Glyma.09g180800	223	UniRef100_I1L496 Reticulon-like protein n=2 Tax=Soja TaxID=1462606 RepID=I1L496_SOYBN	2e-160	99.55	UniRef100_I1L496 Reticulon-like protein n=2 Tax=Soja TaxID=1462606 RepID=I1L496_SOYBN	2e-160	99.55	AT3G18260.1 | Symbols: | Reticulon family protein | chr3:6260328-6261504 REVERSE LENGTH=225	7e-83	96.86	GO:0008150	biological process;	GO:0003674	molecular function;	GO:0005789 GO:0016021	endoplasmic reticulum membrane; integral component of membrane	PF02453	Reticulon;	AT3G18260|RTNLB9|reticulon-like B 9|MIE15.5	NM_001248496.2	0
IR3	Navy	47	263	Glyma.07G257500		-0.378749	-0.0955744	-0.848198	-0.124658				1			Glyma.07g257500	415	UniRef100_C6TKU7 Peptidase A1 domain-containing protein n=2 Tax=Soja TaxID=1462606 RepID=C6TKU7_SOYBN	0	99.76	UniRef100_C6TKU7 Peptidase A1 domain-containing protein n=2 Tax=Soja TaxID=1462606 RepID=C6TKU7_SOYBN	0	99.76	AT1G03220.1 | Symbols: | Eukaryotic aspartyl protease family protein | chr1:787143-788444 FORWARD LENGTH=433	9e-94	98.31	GO:0006508 GO:0030163 GO:0071456	proteolysis; protein catabolic process; cellular response to hypoxia;	GO:0004190	aspartic-type endopeptidase activity;	GO:0005576 GO:0005618 GO:0005794 GO:0005886 GO:0009506 GO:0099503	extracellular region; cell wall; Golgi apparatus; plasma membrane; plasmodesma; secretory vesicle	PF00026	Asp;	AT1G03220|SAP2|secreted aspartic protease 2|F15K9.17|F15K9_17	NM_001253051.2	0
IR3	Navy	48	264	Glyma.13G282000		-1.06667	-0.743338	-1.64432	-0.73651				1			Glyma.13g282000	268	UniRef100_C6T868 Chlorophyll a-b binding protein, chloroplastic n=2 Tax=Soja TaxID=1462606 RepID=C6T868_SOYBN	0	99.63	UniRef100_C6T868 Chlorophyll a-b binding protein, chloroplastic n=2 Tax=Soja TaxID=1462606 RepID=C6T868_SOYBN	0	99.63	AT5G54270.1 | Symbols: LHCB3, LHCB3*1 | light-harvesting chlorophyll B-binding protein 3 | chr5:22038424-22039383 FORWARD LENGTH=265	4e-177	99.63	GO:0009416 GO:0009635 GO:0009644 GO:0009737 GO:0009768 GO:0009769 GO:0010119 GO:0015979 GO:0018298	response to light stimulus; response to herbicide; response to high light intensity; response to abscisic acid; photosynthesis, light harvesting in photosystem I; photosynthesis, light harvesting in photosystem II; regulation of stomatal movement; photosynthesis; protein-chromophore linkage;	GO:0005515 GO:0016168 GO:0046872	protein binding; chlorophyll binding; metal ion binding;	GO:0009507 GO:0009517 GO:0009522 GO:0009523 GO:0009534 GO:0009535 GO:0009536 GO:0009579 GO:0009941 GO:0010287 GO:0016021 GO:0042651	chloroplast; PSII associated light-harvesting complex II; photosystem I; photosystem II; chloroplast thylakoid; chloroplast thylakoid membrane; plastid; thylakoid; chloroplast envelope; plastoglobule; integral component of membrane; thylakoid membrane	PF00504	Chloroa_b-bind;	AT5G54270|LHCB3|LHCB3*1|light-harvesting chlorophyll B-binding protein 3|MDK4.9|MDK4_9	NM_001254271.1	0
IR3	Navy	49	265	Glyma.08G255800		-0.456012	-0.00187836	-1.13461	0.0140392				1			Glyma.08g255800	360	UniRef100_A0A0R0IXT4 S-adenosylmethionine decarboxylase proenzyme n=2 Tax=Soja TaxID=1462606 RepID=A0A0R0IXT4_SOYBN	0	99.72	UniRef100_A0A0R0IXT4 S-adenosylmethionine decarboxylase proenzyme n=2 Tax=Soja TaxID=1462606 RepID=A0A0R0IXT4_SOYBN	0	99.72	AT3G02470.1 | Symbols: SAMDC | S-adenosylmethionine decarboxylase | chr3:510223-511323 FORWARD LENGTH=366	1e-160	99.44	GO:0006557 GO:0006596 GO:0006597 GO:0008295 GO:0016458 GO:0019079 GO:0099402	S-adenosylmethioninamine biosynthetic process; polyamine biosynthetic process; spermine biosynthetic process; spermidine biosynthetic process; gene silencing; viral genome replication; plant organ development;	GO:0004014 GO:0005515	adenosylmethionine decarboxylase activity; protein binding;	GO:0005829	cytosol	PF01536	SAM_decarbox;	AT3G02470|SAMDC|S-adenosylmethionine decarboxylase|F16B3.10|F16B3_10|S-ADENOSYLMETHIONINE DECARBOXYLASE|ADOMETDC	XM_041018441.1	0
IR3	Navy	50	266	Glyma.18G140800		-0.677198	0.255309	-1.45995	0.133597				1			Glyma.18g140800	534	UniRef100_K7MS16 PMR5N domain-containing protein n=1 Tax=Glycine max TaxID=3847 RepID=K7MS16_SOYBN	0	99.81	UniRef100_K7MS16 PMR5N domain-containing protein n=1 Tax=Glycine max TaxID=3847 RepID=K7MS16_SOYBN	0	99.81	AT1G60790.1 | Symbols: TBL2 | Plant protein of unknown function (DUF828) | chr1:22380193-22382216 REVERSE LENGTH=541	0	97.38	NA	NA	GO:0016413	O-acetyltransferase activity;	GO:0005794 GO:0016021	Golgi apparatus; integral component of membrane	PF14416 PF13839	PMR5N; PC-Esterase;	AT1G60790	XM_006602323.4	0
IR3	Navy	51	267	Glyma.13G101300		-0.378566	-0.0130202	-0.73278	0.0728616				1			Glyma.13g101300	1009	UniRef100_A0A0R0GLH9 Uncharacterized protein n=2 Tax=Soja TaxID=1462606 RepID=A0A0R0GLH9_SOYBN	0	99.9	UniRef100_A0A0B2QMF9 Chaperone protein ClpB1 n=1 Tax=Glycine soja TaxID=3848 RepID=A0A0B2QMF9_GLYSO	0	99.9	AT4G29920.1 | Symbols: | Double Clp-N motif-containing P-loop nucleoside triphosphate hydrolases superfamily protein | chr4:14632653-14635885 REVERSE LENGTH=1017	0	99.6	GO:0009651 GO:0010233 GO:0019538 GO:0033500 GO:0042631	response to salt stress; phloem transport; protein metabolic process; carbohydrate homeostasis; cellular response to water deprivation;	GO:0016787	hydrolase activity;	GO:0005634 GO:0005737	nucleus; cytoplasm	PF02861	Clp_N;	AT4G29920|SMXL4|AtHSPR|SMAX1-like 4|Arabidopsis thaliana heat shock protein-related|F27B13.160|F27B13_160	XM_006593446.4	0
IR3	Navy	52	268	Glyma.14G221800		-0.777615	-0.500078	-1.24813	-0.358004				1			Glyma.14g221800	129	UniRef100_I1MC10 RING-type domain-containing protein n=2 Tax=Soja TaxID=1462606 RepID=I1MC10_SOYBN	3e-88	99.22	UniRef100_I1MC10 RING-type domain-containing protein n=2 Tax=Soja TaxID=1462606 RepID=I1MC10_SOYBN	3e-88	99.22	AT5G42200.1 | Symbols: | RING/U-box superfamily protein | chr5:16860523-16861014 FORWARD LENGTH=163	3e-41	99.22	GO:0016567 GO:0071456	protein ubiquitination; cellular response to hypoxia;	GO:0004842 GO:0046872	ubiquitin-protein transferase activity; metal ion binding;	GO:0016021	integral component of membrane	PF13639	zf-RING_2;	AT5G42200|ATL23|Arabidopsis Tóxicos en Levadura 23|MJC20.31|MJC20_31	XM_003544968.5	0
IR3	Navy	53	269	Glyma.18G062300		-0.550734	-0.191908	-1.07042	-0.747833				1			Glyma.18g062300	1090	UniRef100_I1MZZ3 ATPase_AAA_core domain-containing protein n=1 Tax=Glycine max TaxID=3847 RepID=I1MZZ3_SOYBN	0	99.91	UniRef100_I1MZZ3 ATPase_AAA_core domain-containing protein n=1 Tax=Glycine max TaxID=3847 RepID=I1MZZ3_SOYBN	0	99.91	AT2G29970.1 | Symbols: | Double Clp-N motif-containing P-loop nucleoside triphosphate hydrolases superfamily protein | chr2:12776601-12779784 FORWARD LENGTH=1002	0	99.82	GO:0019538	protein metabolic process;	GO:0005515	protein binding;	GO:0005634 GO:0005737	nucleus; cytoplasm	PF07724	AAA_2;	AT2G29970|SMXL7|SMAX1-like 7|F23F1.11|F23F1_11	XM_006602031.4	0
IR3	Navy	54	270	Glyma.05G224400		-0.814004	-0.439153	-1.44183	-1.04503				1			Glyma.05g224400	354	UniRef100_I1K618 Uncharacterized protein n=2 Tax=Soja TaxID=1462606 RepID=I1K618_SOYBN	0	99.72	UniRef100_R4NHE5 C3H-type zinc finger protein n=1 Tax=Glycine max TaxID=3847 RepID=R4NHE5_SOYBN	0	99.72	AT2G19810.1 | Symbols: | CCCH-type zinc finger family protein | chr2:8550419-8551498 FORWARD LENGTH=359	5e-128	99.15	GO:0006355 GO:0006979	regulation of transcription, DNA-templated; response to oxidative stress;	GO:0003677 GO:0003700 GO:0046872	DNA binding; DNA-binding transcription factor activity; metal ion binding;	GO:0005634 GO:0005886	nucleus; plasma membrane	PF00642	zf-CCCH;	AT2G19810|OZF1|AtOZF1|AtTZF2|TZF2|Oxidation-related Zinc Finger 1|tandem zinc finger 2|F6F22.16|F6F22_16	NM_001354917.1	0
IR3	Navy	55	271	Glyma.06G310800		-1.03324	-0.699156	-1.39422	-1.18444				1			Glyma.06g310800	582	UniRef100_K7KYE8 Uncharacterized protein n=1 Tax=Glycine max TaxID=3847 RepID=K7KYE8_SOYBN	0	99.83	UniRef100_A0A0B2R3E8 Cytochrome P450 4F12 n=1 Tax=Glycine soja TaxID=3848 RepID=A0A0B2R3E8_GLYSO	0	99.83	AT1G13710.1 | Symbols: CYP78A5, KLU | cytochrome P450, family 78, subfamily A, polypeptide 5 | chr1:4702932-4704592 REVERSE LENGTH=517	2e-22	89.18	GO:0008284 GO:0010075 GO:0010338 GO:0035265 GO:0040009 GO:0046622 GO:0048437 GO:0055114	positive regulation of cell population proliferation; regulation of meristem growth; leaf formation; organ growth; regulation of growth rate; positive regulation of organ growth; floral organ development; oxidation-reduction process;	GO:0005506 GO:0016709 GO:0020037	iron ion binding; oxidoreductase activity, acting on paired donors, with incorporation or reduction of molecular oxygen, NAD(P)H as one donor, and incorporation of one atom of oxygen; heme binding;	GO:0005783 GO:0009507 GO:0016020 GO:0016021	endoplasmic reticulum; chloroplast; membrane; integral component of membrane	PF00067	p450;	AT1G13710|CYP78A5|KLU|cytochrome P450, family 78, subfamily A, polypeptide 5|KLUH|F21F23.15|F21F23_15	XM_006582320.4	0
IR3	Navy	56	272	Glyma.13G204800		-1.59512	-0.898085	-2.34204	-1.75519				1			Glyma.13g204800	376	UniRef100_A0A445I7W4 ATP synthase gamma chain, chloroplastic isoform A n=2 Tax=Soja TaxID=1462606 RepID=A0A445I7W4_GLYSO	0	99.73	UniRef100_A0A445I7W4 ATP synthase gamma chain, chloroplastic isoform A n=2 Tax=Soja TaxID=1462606 RepID=A0A445I7W4_GLYSO	0	99.73	AT4G04640.1 | Symbols: ATPC1 | ATPase, F1 complex, gamma subunit protein | chr4:2350761-2351882 REVERSE LENGTH=373	0	99.2	GO:0006754 GO:0009772 GO:0015986	ATP biosynthetic process; photosynthetic electron transport in photosystem II; ATP synthesis coupled proton transport;	GO:0005515 GO:0030234 GO:0046933	protein binding; enzyme regulator activity; proton-transporting ATP synthase activity, rotational mechanism;	GO:0000275 GO:0005829 GO:0009507 GO:0009534 GO:0009535 GO:0009544 GO:0009579 GO:0009941	mitochondrial proton-transporting ATP synthase complex, catalytic core F(1); cytosol; chloroplast; chloroplast thylakoid; chloroplast thylakoid membrane; chloroplast ATP synthase complex; thylakoid; chloroplast envelope	PF00231	ATP-synt;	AT4G04640|ATPC1|T19J18.4|T19J18_4	XM_003542817.5	0
IR3	Navy	57	273	Glyma.07G262500		-0.444071	-0.020623	-0.892151	-0.494262				1			Glyma.07g262500	376	UniRef100_I1KNF9 Uncharacterized protein n=2 Tax=Soja TaxID=1462606 RepID=I1KNF9_SOYBN	0	99.73	UniRef100_A0A0B2RTN1 S-type anion channel SLAH1 n=1 Tax=Glycine soja TaxID=3848 RepID=A0A0B2RTN1_GLYSO	0	99.73	AT1G62280.1 | Symbols: SLAH1 | SLAC1 homologue 1 | chr1:23007309-23008540 REVERSE LENGTH=385	1e-129	86.7	GO:0006821 GO:0006873 GO:0009414 GO:0009651 GO:1901529	chloride transport; cellular ion homeostasis; response to water deprivation; response to salt stress; positive regulation of anion channel activity;	NA	NA	GO:0005886	plasma membrane	PF03595	SLAC1;	AT1G62280|SLAH1|SLAC1 homologue 1|F19K23.20|F19K23_20	XM_003529596.5	0
IR3	Navy	58	274	Glyma.19G037900		-0.506848	0.0670277	-1.06314	-0.438816				1			Glyma.19g037900	221	UniRef100_A0A0B2REI4 Basic leucine zipper 43 n=2 Tax=Soja TaxID=1462606 RepID=A0A0B2REI4_GLYSO	2e-160	99.55	UniRef100_A0A0B2REI4 Basic leucine zipper 43 n=2 Tax=Soja TaxID=1462606 RepID=A0A0B2REI4_GLYSO	2e-160	99.55	AT3G30530.1 | Symbols: ATBZIP42, bZIP42 | basic leucine-zipper 42 | chr3:12139512-12140033 FORWARD LENGTH=173	5e-52	75.11	GO:0006355	regulation of transcription, DNA-templated;	GO:0003700 GO:0042803 GO:0046982	DNA-binding transcription factor activity; protein homodimerization activity; protein heterodimerization activity;	GO:0005634	nucleus	PF00170	bZIP_1;	AT3G30530|ATBZIP42|bZIP42|basic leucine-zipper 42|MQP15.3	XM_003554980.5	0
IR3	Navy	59	275	Glyma.12G129200		-0.502914	0.256686	-1.17228	-0.463746				1			Glyma.12g129200	420	UniRef100_A0A445HPA1 Phospholipase A1-IIdelta n=2 Tax=Soja TaxID=1462606 RepID=A0A445HPA1_GLYSO	0	99.76	UniRef100_A0A445HPA1 Phospholipase A1-IIdelta n=2 Tax=Soja TaxID=1462606 RepID=A0A445HPA1_GLYSO	0	99.76	AT2G42690.1 | Symbols: | alpha/beta-Hydrolases superfamily protein | chr2:17776356-17777682 REVERSE LENGTH=412	0	97.38	GO:0009650 GO:0016042 GO:0071493	UV protection; lipid catabolic process; cellular response to UV-B;	GO:0008970	phospholipase A1 activity;	GO:0005634 GO:0005737 GO:0005829	nucleus; cytoplasm; cytosol	PF01764	Lipase_3;	AT2G42690|F14N22.2	XM_003540937.4	0
IR3	Navy	60	276	Glyma.18G192000		-0.647889	0.469993	-1.43653	-0.468428				1			Glyma.18g192000	172	UniRef100_A0A0R0F1R8 SHSP domain-containing protein n=1 Tax=Glycine max TaxID=3847 RepID=A0A0R0F1R8_SOYBN	8e-124	99.42	UniRef100_A0A0R0F1R8 SHSP domain-containing protein n=1 Tax=Glycine max TaxID=3847 RepID=A0A0R0F1R8_SOYBN	8e-124	99.42	AT1G07400.1 | Symbols: | HSP20-like chaperones superfamily protein | chr1:2275148-2275621 FORWARD LENGTH=157	9e-39	97.67	GO:0000302 GO:0006457 GO:0006979 GO:0009408 GO:0009651 GO:0042542 GO:0051259 GO:0071456	response to reactive oxygen species; protein folding; response to oxidative stress; response to heat; response to salt stress; response to hydrogen peroxide; protein complex oligomerization; cellular response to hypoxia;	GO:0005515 GO:0043621 GO:0051082	protein binding; protein self-association; unfolded protein binding;	GO:0005737	cytoplasm	PF00011	HSP20;	AT1G07400|HSP17.8|F22G5.25|F22G5_25	XM_003552161.4	0
IR3	Navy	61	277	Glyma.14G211300		-1.18852	-0.508247	-1.66083	-1.05322				1			Glyma.14g211300	167	UniRef100_I1MBS4 Usp domain-containing protein n=2 Tax=Soja TaxID=1462606 RepID=I1MBS4_SOYBN	4e-118	99.4	UniRef100_I1MBS4 Usp domain-containing protein n=2 Tax=Soja TaxID=1462606 RepID=I1MBS4_SOYBN	4e-118	99.4	AT3G03270.1 | Symbols: | Adenine nucleotide alpha hydrolases-like superfamily protein | chr3:761383-763075 REVERSE LENGTH=201	8e-64	80.84	GO:0071456	cellular response to hypoxia;	GO:0005515 GO:0016787 GO:0043621	protein binding; hydrolase activity; protein self-association;	GO:0005737 GO:0005829 GO:0005886	cytoplasm; cytosol; plasma membrane	PF00582	Usp;	AT3G03270|HRU1|Hypoxia Responsive Universal Stress Protein 1|T17B22.4|T17B22_4	NM_001250961.2	0
IR3	Navy	62	278	Glyma.19G258700		-0.762024	-0.055964	-1.19534	-0.756431				1			Glyma.19g258700	524	UniRef100_A0A0B2RT33 Cytochrome P450 78A3 n=2 Tax=Soja TaxID=1462606 RepID=A0A0B2RT33_GLYSO	0	99.81	UniRef100_A0A0B2RT33 Cytochrome P450 78A3 n=2 Tax=Soja TaxID=1462606 RepID=A0A0B2RT33_GLYSO	0	99.81	AT2G46660.1 | Symbols: CYP78A6 | cytochrome P450, family 78, subfamily A, polypeptide 6 | chr2:19153602-19155417 REVERSE LENGTH=530	0	99.62	GO:0040008 GO:0048316 GO:0055114	regulation of growth; seed development; oxidation-reduction process;	GO:0005506 GO:0016709 GO:0020037	iron ion binding; oxidoreductase activity, acting on paired donors, with incorporation or reduction of molecular oxygen, NAD(P)H as one donor, and incorporation of one atom of oxygen; heme binding;	GO:0009507 GO:0016020 GO:0016021	chloroplast; membrane; integral component of membrane	PF00067	p450;	AT2G46660|CYP78A6|EOD3|cytochrome P450, family 78, subfamily A, polypeptide 6|enhancer of da1-1|T3A4.4|T3A4_4	NM_001317595.1	0
IR3	Navy	63	279	Glyma.15G215000		-0.625121	0.0145615	-1.08902	-0.608988				1			Glyma.15g215000	356	UniRef100_A0A0B2REW4 Myb family transcription factor APL n=2 Tax=Soja TaxID=1462606 RepID=A0A0B2REW4_GLYSO	0	99.72	UniRef100_A0A0B2REW4 Myb family transcription factor APL n=2 Tax=Soja TaxID=1462606 RepID=A0A0B2REW4_GLYSO	0	99.72	AT1G79430.2 | Symbols: APL, WDY | Homeodomain-like superfamily protein | chr1:29877521-29879135 REVERSE LENGTH=358	3e-126	98.88	GO:0006355 GO:0009908 GO:0010088 GO:0010089 GO:0045893	regulation of transcription, DNA-templated; flower development; phloem development; xylem development; positive regulation of transcription, DNA-templated;	GO:0003677 GO:0003700 GO:0005515	DNA binding; DNA-binding transcription factor activity; protein binding;	GO:0005634 GO:0005739	nucleus; mitochondrion	PF00249 PF14379	Myb_DNA-binding; Myb_CC_LHEQLE;	AT1G79430|APL|WDY|ALTERED PHLOEM DEVELOPMENT|WOODY|T8K14.15|T8K14_15	NM_001363727.1	0
IR3	Navy	64	280	Glyma.11G243300		-0.851829	0.153671	-1.37543	-0.731697				1			Glyma.11g243300	112	UniRef100_C6T1M7 Uncharacterized protein n=1 Tax=Glycine max TaxID=3847 RepID=C6T1M7_SOYBN	5e-77	99.11	UniRef100_UPI000F7C2EF5 uncharacterized protein LOC113851336 n=1 Tax=Abrus precatorius TaxID=3816 RepID=UPI000F7C2EF5	1e-43	91.96	NA	NA	NA	NA	NA	NA	NA	NA	NA	PF05553	DUF761;	NA	NM_001250619.3	4e-177
IR3	Navy	65	281	Glyma.08G125800		-0.617714	0.261961	-0.977861	-0.485913				1			Glyma.08g125800	779	UniRef100_K7L698 Receptor-like serine/threonine-protein kinase n=5 Tax=Soja TaxID=1462606 RepID=K7L698_SOYBN	0	99.87	UniRef100_K7L698 Receptor-like serine/threonine-protein kinase n=5 Tax=Soja TaxID=1462606 RepID=K7L698_SOYBN	0	99.87	AT3G16030.1 | Symbols: CES101 | lectin protein kinase family protein | chr3:5439609-5442802 FORWARD LENGTH=850	1e-167	94.99	GO:0006468 GO:0009620 GO:0045087	protein phosphorylation; response to fungus; innate immune response;	GO:0004674	protein serine/threonine kinase activity;	GO:0005634 GO:0005886 GO:0009507	nucleus; plasma membrane; chloroplast	PF01453 PF07714 PF07714 PF01453	B_lectin; Pkinase_Tyr; Pkinase_Tyr; B_lectin;	AT3G16030|RFO3|CES101|RESISTANCE TO FUSARIUM OXYSPORUM 3|CALLUS EXPRESSION OF RBCS 101|MSL1.2	XM_026129595.2	0
IR3	Navy	66	282	Glyma.16G152200		-0.616561	0.721126	-0.992078	-0.516176				1			Glyma.16g152200	418	UniRef100_UPI0003DE9B48 myb-related protein 2 isoform X1 n=1 Tax=Glycine max TaxID=3847 RepID=UPI0003DE9B48	0	99.76	UniRef100_K7MHH8 HTH myb-type domain-containing protein n=2 Tax=Soja TaxID=1462606 RepID=K7MHH8_SOYBN	0	99.76	AT3G04030.3 | Symbols: | Homeodomain-like superfamily protein | chr3:1042920-1044574 REVERSE LENGTH=394	2e-125	99.52	GO:0006355	regulation of transcription, DNA-templated;	GO:0003677 GO:0003700	DNA binding; DNA-binding transcription factor activity;	GO:0005634 GO:0005739	nucleus; mitochondrion	PF00249 PF14379	Myb_DNA-binding; Myb_CC_LHEQLE;	AT3G04030|MYR2|T11I18.14|T11I18_14	XM_006599366.4	0
IR3	Navy	67	283	Glyma.19G054500		-0.618823	-0.0456803	-0.815493	-0.591788				1			Glyma.19g054500	586	UniRef100_I1N6X4 Uncharacterized protein n=1 Tax=Glycine max TaxID=3847 RepID=I1N6X4_SOYBN	0	99.83	UniRef100_Q2HU72 Steroid nuclear receptor, ligand-binding n=1 Tax=Medicago truncatula TaxID=3880 RepID=Q2HU72_MEDTR	0	99.66	AT5G40640.1 | Symbols: | unknown protein; LOCATED IN: plasma membrane; EXPRESSED IN: 19 plant structures; EXPRESSED DURING: 7 growth stages; BEST Arabidopsis thaliana protein match is: unknown protein (TAIR:AT3G27390.1); Has 104 Blast hits to 102 proteins in 14 species: Archae - 0; Bacteria - 0; Metazoa - 2; Fungi - 0; Plants - 101; Viruses - 0; Other Eukaryotes - 1 (source: NCBI BLink). | chr5:1…	0	98.29	NA	NA	NA	NA	GO:0005886 GO:0009507 GO:0016021	plasma membrane; chloroplast; integral component of membrane	NA	NA	AT5G40640	XM_003554960.5	0
IR3	Navy	68	284	Glyma.10G044700		0.381815	0.907675	0.177621	0.413756			1				Glyma.10g044700	217	UniRef100_A0A0B2PEA7 Soluble inorganic pyrophosphatase n=3 Tax=Soja TaxID=1462606 RepID=A0A0B2PEA7_GLYSO	4e-158	99.54	UniRef100_A0A0B2PEA7 Soluble inorganic pyrophosphatase n=3 Tax=Soja TaxID=1462606 RepID=A0A0B2PEA7_GLYSO	4e-158	99.54	AT3G53620.1 | Symbols: AtPPa4, PPa4 | pyrophosphorylase 4 | chr3:19881491-19883308 FORWARD LENGTH=216	6e-139	99.54	GO:0006796 GO:0046686	phosphate-containing compound metabolic process; response to cadmium ion;	GO:0000287 GO:0004427	magnesium ion binding; inorganic diphosphatase activity;	GO:0005654 GO:0005737 GO:0005829	nucleoplasm; cytoplasm; cytosol	PF00719	Pyrophosphatase;	AT3G53620|AtPPa4|PPa4|pyrophosphorylase 4|F4P12.320	NM_001250623.2	0
IR3	Navy	69	285	Glyma.11G114200		-0.673096	0.350434	-1.0564	-0.338272				1			Glyma.11g114200	633	UniRef100_A0A445I0M1 Receptor protein kinase CLAVATA1 n=2 Tax=Soja TaxID=1462606 RepID=A0A445I0M1_GLYSO	0	99.84	UniRef100_A0A445I0M1 Receptor protein kinase CLAVATA1 n=2 Tax=Soja TaxID=1462606 RepID=A0A445I0M1_GLYSO	0	99.84	AT1G75820.1 | Symbols: CLV1, FAS3, FLO5, ATCLV1 | Leucine-rich receptor-like protein kinase family protein | chr1:28463631-28466652 REVERSE LENGTH=980	0	94.15	GO:0007172 GO:0007275 GO:0009755 GO:0009934 GO:0030154 GO:0036289	signal complex assembly; multicellular organism development; hormone-mediated signaling pathway; regulation of meristem structural organization; cell differentiation; peptidyl-serine autophosphorylation;	GO:0004674 GO:0005515 GO:0005524 GO:0016301 GO:0033612 GO:0043621	protein serine/threonine kinase activity; protein binding; ATP binding; kinase activity; receptor serine/threonine kinase binding; protein self-association;	GO:0000325 GO:0005886 GO:0009506 GO:0016020 GO:0016021	plant-type vacuole; plasma membrane; plasmodesma; membrane; integral component of membrane	PF08263 PF00560 PF13855	LRRNT_2; LRR_1; LRR_8;	AT1G75820|CLV1|FAS3|FLO5|ATCLV1|CLAVATA 1|FASCIATA 3|FLOWER DEVELOPMENT 5|T4O12.5|T4O12_5|CLV1 RECEPTOR KINASE PRECURSOR	XM_041006701.1	0
IR3	Navy	70	286	Glyma.01G221700		-0.604343	1.06511	-1.1513	-0.0198273				1			Glyma.01g221700	352	UniRef100_UPI000E21BF0A uncharacterized protein LOC100779471 n=1 Tax=Glycine max TaxID=3847 RepID=UPI000E21BF0A	0	99.72	UniRef100_UPI000E21BF0A uncharacterized protein LOC100779471 n=1 Tax=Glycine max TaxID=3847 RepID=UPI000E21BF0A	0	99.72	AT5G41470.1 | Symbols: | Nuclear transport factor 2 (NTF2) family protein | chr5:16593953-16595419 FORWARD LENGTH=277	2e-70	75	GO:0008150	biological process;	GO:0003674	molecular function;	NA	NA	PF12680	SnoaL_2;	AT5G41470|MYC6.17|MYC6_17	XM_041017810.1	2e-89
IR3	Navy	71	287	Glyma.10G028300		0.969345	6.34432	-0.123186	2.30654			1				Glyma.10g028300	561	UniRef100_A0A445IH80 Sucrose-binding protein isoform A n=3 Tax=Soja TaxID=1462606 RepID=A0A445IH80_GLYSO	0	99.11	UniRef100_A0A445IH80 Sucrose-binding protein isoform A n=3 Tax=Soja TaxID=1462606 RepID=A0A445IH80_GLYSO	0	99.11	AT3G22640.1 | Symbols: PAP85 | cupin family protein | chr3:8011902-8013883 REVERSE LENGTH=486	3e-48	68.27	GO:0009615	response to virus;	GO:0045735	nutrient reservoir activity;	GO:0005576	extracellular region	PF00190	Cupin_1;	AT3G22640|PAP85|MWI23.1|PAP85	NM_001289379.2	0
IR3	Navy	72	288	Glyma.05G026000		-0.277493	0.455442	-1.08423	-1.06946				1			Glyma.05g026000	126	UniRef100_K7KMI8 Uncharacterized protein n=2 Tax=Soja TaxID=1462606 RepID=K7KMI8_SOYBN	6e-87	99.21	UniRef100_UPI00080A6B04 uncharacterized protein LOC108341477 isoform X2 n=1 Tax=Phaseolus angularis TaxID=3914 RepID=UPI00080A6B04	8e-44	68.25	NA	NA	NA	NA	NA	NA	NA	NA	NA	NA	NA	NA	XM_003524717.5	0
IR3	Navy	73	289	Glyma.19G208700		0.0284401	0.815385	-0.742134	-0.559614				1			Glyma.19g208700	1025	UniRef100_I1NB35 Homeobox domain-containing protein n=2 Tax=Soja TaxID=1462606 RepID=I1NB35_SOYBN	0	99.9	UniRef100_I1NB35 Homeobox domain-containing protein n=2 Tax=Soja TaxID=1462606 RepID=I1NB35_SOYBN	0	99.9	AT4G02560.1 | Symbols: LD | Homeodomain-like superfamily protein | chr4:1123656-1128252 REVERSE LENGTH=953	0	77.07	GO:0006355 GO:0009908 GO:0009911 GO:0010228 GO:0030154	regulation of transcription, DNA-templated; flower development; positive regulation of flower development; vegetative to reproductive phase transition of meristem; cell differentiation;	GO:0003677 GO:0003700 GO:0005515	DNA binding; DNA-binding transcription factor activity; protein binding;	GO:0005634	nucleus	PF00046	Homeodomain;	AT4G02560|LD|luminidependens|T10P11.15|T10P11_15	XM_003553599.5	0
IR3	Navy	74	290	Glyma.07G135300		-0.501428	-0.20496	-1.03596	-0.906035				1			Glyma.07g135300	119	UniRef100_C6SZD5 Uncharacterized protein n=2 Tax=Soja TaxID=1462606 RepID=C6SZD5_SOYBN	3e-77	99.16	UniRef100_A0A371E688 Light-harvesting complex-like protein OHP1, chloroplastic n=1 Tax=Mucuna pruriens TaxID=157652 RepID=A0A371E688_MUCPR	8e-59	99.16	AT5G02120.1 | Symbols: OHP | one helix protein | chr5:419144-419633 FORWARD LENGTH=110	6e-36	73.11	GO:0007623 GO:0009644 GO:0010207 GO:0018298	circadian rhythm; response to high light intensity; photosystem II assembly; protein-chromophore linkage;	GO:0005515 GO:0016168	protein binding; chlorophyll binding;	GO:0005886 GO:0009507 GO:0009523 GO:0009535 GO:0016021	plasma membrane; chloroplast; photosystem II; chloroplast thylakoid membrane; integral component of membrane	NA	NA	AT5G02120|OHP|PDE335|OHP1|one helix protein|PIGMENT DEFECTIVE 335|one-helix LHC-like protein 1|T7H20.170|T7H20_170	NM_001248053.2	0
IR3	Navy	75	291	Glyma.15G157700		0.5954	2.16544	-0.179012	0.0642544			1				Glyma.15g157700	250	UniRef100_A0A0R0GA16 Methyltransf_11 domain-containing protein n=2 Tax=Soja TaxID=1462606 RepID=A0A0R0GA16_SOYBN	0	99.6	UniRef100_A0A0R0GA16 Methyltransf_11 domain-containing protein n=2 Tax=Soja TaxID=1462606 RepID=A0A0R0GA16_SOYBN	0	99.6	AT3G17365.2 | Symbols: | S-adenosyl-L-methionine-dependent methyltransferases superfamily protein | chr3:5947144-5948766 REVERSE LENGTH=277	2e-96	88.8	GO:0032259	methylation;	GO:0008168	methyltransferase activity;	GO:0005886	plasma membrane	PF08241	Methyltransf_11;	AT3G17365	XM_003546343.5	0
IR3	Navy	76	292	Glyma.05G204800		1.42522	3.77038	1.8852	1.87645			1				Glyma.05g204800	223	UniRef100_I1K6M2 Uncharacterized protein n=4 Tax=Soja TaxID=1462606 RepID=I1K6M2_SOYBN	2e-159	99.55	UniRef100_UPI00098D7FB7 protein P21 n=1 Tax=Cajanus cajan TaxID=3821 RepID=UPI00098D7FB7	1e-140	99.55	AT4G11650.1 | Symbols: ATOSM34, OSM34 | osmotin 34 | chr4:7025127-7026113 REVERSE LENGTH=244	5e-113	98.65	GO:0006952 GO:0009816 GO:0009817	defense response; defense response to bacterium, incompatible interaction; defense response to fungus, incompatible interaction;	NA	NA	GO:0005576 GO:0099503	extracellular region; secretory vesicle	PF00314	Thaumatin;	AT4G11650|ATOSM34|OSM34|osmotin 34|T5C23.80|T5C23_80	XM_003525363.5	0
IR3	Navy	77	293	Glyma.17G085550		-0.111473	4.13266	-0.129693	-0.123861			1				Glyma.17g085550	602	UniRef100_A0A445G430 Uncharacterized protein n=1 Tax=Glycine soja TaxID=3848 RepID=A0A445G430_GLYSO	0	99.83	UniRef100_K7MKM4 Amine oxidase n=1 Tax=Glycine max TaxID=3847 RepID=K7MKM4_SOYBN	0	99.17	AT3G26600.1 | Symbols: ARO4 | armadillo repeat only 4 | chr3:9769889-9771736 FORWARD LENGTH=615	2e-179	97.84	GO:0008150	biological process;	NA	NA	GO:0009506	plasmodesma	NA	NA	AT3G26600|ARO4|armadillo repeat only 4|MFE16.13	XM_003549553.5	0
IR3	Navy	78	294	Glyma.10G104501		-0.832645	-0.122047	-0.812706	-0.677534				1			Glyma.10g104501	177	UniRef100_A0A0R0HRQ0 Protein kinase domain-containing protein n=2 Tax=Soja TaxID=1462606 RepID=A0A0R0HRQ0_SOYBN	1e-126	99.44	UniRef100_A0A0R0HRQ0 Protein kinase domain-containing protein n=2 Tax=Soja TaxID=1462606 RepID=A0A0R0HRQ0_SOYBN	1e-126	99.44	AT5G03730.2 | Symbols: CTR1, SIS1, AtCTR1 | Protein kinase superfamily protein | chr5:974958-979660 REVERSE LENGTH=821	8e-86	94.35	GO:0001666 GO:0009686 GO:0009723 GO:0009744 GO:0009750 GO:0009873 GO:0010105 GO:0010182 GO:0046777 GO:0048510 GO:2000035 GO:2000069	response to hypoxia; gibberellin biosynthetic process; response to ethylene; response to sucrose; response to fructose; ethylene-activated signaling pathway; negative regulation of ethylene-activated signaling pathway; sugar mediated signaling pathway; protein autophosphorylation; regulation of timing of transition from vegetative to reproductive phase; regulation of stem cell division; regulatio…	GO:0004674 GO:0004712 GO:0005515 GO:0005524	protein serine/threonine kinase activity; protein serine/threonine/tyrosine kinase activity; protein binding; ATP binding;	GO:0005634 GO:0005789	nucleus; endoplasmic reticulum membrane	PF07714	Pkinase_Tyr;	AT5G03730|CTR1|SIS1|AtCTR1|CONSTITUTIVE TRIPLE RESPONSE 1|SUGAR-INSENSITIVE 1|F17C15.150|F17C15_150|SERINE/THREONINE-PROTEIN KINASE CTR1	XM_041006188.1	0
IR3	Navy	79	295	Glyma.18G026600		-0.809592	0.912581	-0.735936	-0.266552				1			Glyma.18g026600	1077	UniRef100_A0A445FN63 Protein SMAX1-LIKE 7 n=1 Tax=Glycine soja TaxID=3848 RepID=A0A445FN63_GLYSO	0	99.91	UniRef100_A0A445FN63 Protein SMAX1-LIKE 7 n=1 Tax=Glycine soja TaxID=3848 RepID=A0A445FN63_GLYSO	0	99.91	AT2G29970.1 | Symbols: | Double Clp-N motif-containing P-loop nucleoside triphosphate hydrolases superfamily protein | chr2:12776601-12779784 FORWARD LENGTH=1002	0	98.89	GO:0019538	protein metabolic process;	GO:0005515	protein binding;	GO:0005634 GO:0005737	nucleus; cytoplasm	NA	NA	AT2G29970|SMXL7|SMAX1-like 7|F23F1.11|F23F1_11	XM_041012011.1	0
IR3	Navy	80	296	Glyma.07G186800		-2.72517	2.86799	0.525005	1.0396		1					Glyma.07g186800	174	UniRef100_I1KLA3 Uncharacterized protein n=2 Tax=Soja TaxID=1462606 RepID=I1KLA3_SOYBN	1e-120	99.43	UniRef100_A0A1S3UR84 uncharacterized protein LOC106768039 n=1 Tax=Vigna radiata var. radiata TaxID=3916 RepID=A0A1S3UR84_VIGRR	9e-99	99.43	AT4G21310.1 | Symbols: | Protein of unknown function (DUF1218) | chr4:11339134-11339787 REVERSE LENGTH=168	1e-75	96.55	GO:0008150	biological process;	GO:0003674	molecular function;	GO:0016021	integral component of membrane	PF06749	DUF1218;	AT4G21310|DEAL2|Desigual 2|T6K22.40|T6K22_40	XM_003528366.5	0
IR3	Navy	81	297	Glyma.17G196700		-1.80463	1.47787	0.143726	0.591925		1					Glyma.17g196700	694	UniRef100_I1MWE2 Uncharacterized protein n=2 Tax=Soja TaxID=1462606 RepID=I1MWE2_SOYBN	0	99.86	UniRef100_UPI00098DAFD4 probable xyloglucan glycosyltransferase 5 n=1 Tax=Cajanus cajan TaxID=3821 RepID=UPI00098DAFD4	0	99.86	AT4G31590.1 | Symbols: ATCSLC05, CSLC05, ATCSLC5, CSLC5 | Cellulose-synthase-like C5 | chr4:15309889-15312336 REVERSE LENGTH=692	0	99.86	GO:0071555	cell wall organization;	GO:0016757 GO:0016759	transferase activity, transferring glycosyl groups; cellulose synthase activity;	GO:0000139 GO:0005634 GO:0005794 GO:0016021	Golgi membrane; nucleus; Golgi apparatus; integral component of membrane	PF13632	Glyco_trans_2_3;	AT4G31590|ATCSLC05|CSLC05|ATCSLC5|CSLC5|CELLULOSE-SYNTHASE LIKE C5|Cellulose-synthase-like C5|F28M20.220|F28M20_220	XM_003550082.5	0
IR3	Navy	82	298	Glyma.16G217400		-2.37234	1.30832	-0.314151	-0.107091		1					Glyma.16g217400	265	UniRef100_K7MJ05 NAC domain-containing protein n=2 Tax=Soja TaxID=1462606 RepID=K7MJ05_SOYBN	0	99.62	UniRef100_K7MJ05 NAC domain-containing protein n=2 Tax=Soja TaxID=1462606 RepID=K7MJ05_SOYBN	0	99.62	AT3G17730.1 | Symbols: anac057, NAC057 | NAC domain containing protein 57 | chr3:6064379-6065813 FORWARD LENGTH=246	3e-132	85.28	GO:0006355	regulation of transcription, DNA-templated;	GO:0003677 GO:0003700	DNA binding; DNA-binding transcription factor activity;	GO:0005634	nucleus	PF02365	NAM;	AT3G17730|anac057|NAC057|NAC domain containing protein 57|MIG5.2	XM_003549140.5	0
IR3	Navy	83	299	Glyma.15G263000		-2.29706	1.36055	-0.242829	-0.0173757		1					Glyma.15g263000	360	UniRef100_K7ME16 X8 domain-containing protein n=2 Tax=Soja TaxID=1462606 RepID=K7ME16_SOYBN	0	99.72	UniRef100_K7ME16 X8 domain-containing protein n=2 Tax=Soja TaxID=1462606 RepID=K7ME16_SOYBN	0	99.72	AT1G79480.1 | Symbols: | Carbohydrate-binding X8 domain superfamily protein | chr1:29897905-29899267 REVERSE LENGTH=397	7e-53	43.61	NA	NA	NA	NA	GO:0005634 GO:0046658	nucleus; anchored component of plasma membrane	PF07983	X8;	AT1G79480	XM_006598157.4	8e-25
IR3	Navy	84	300	Glyma.18G135300		-1.98668	0.858508	-0.256787	-0.199543		1					Glyma.18g135300	385	UniRef100_A0A0B2P8W6 RING-H2 finger protein ATL46 n=2 Tax=Soja TaxID=1462606 RepID=A0A0B2P8W6_GLYSO	0	99.74	UniRef100_A0A0B2P8W6 RING-H2 finger protein ATL46 n=2 Tax=Soja TaxID=1462606 RepID=A0A0B2P8W6_GLYSO	0	99.74	AT5G40250.1 | Symbols: | RING/U-box superfamily protein | chr5:16086056-16087186 FORWARD LENGTH=376	2e-114	88.05	GO:0016567	protein ubiquitination;	GO:0016740 GO:0031625 GO:0046872	transferase activity; ubiquitin protein ligase binding; metal ion binding;	GO:0005634 GO:0016021	nucleus; integral component of membrane	PF13639	zf-RING_2;	AT5G40250|ATL46|Arabidopsis Tóxicos en Levadura 46|MSN9.150|MSN9_150	XM_003551138.5	0
IR3	Navy	85	301	Glyma.06G139000		-2.85611	1.57149	-0.680044	-0.0225449		1					Glyma.06g139000	274	UniRef100_A0A0R0JGL8 Uncharacterized protein n=2 Tax=Glycine max TaxID=3847 RepID=A0A0R0JGL8_SOYBN	0	99.64	UniRef100_UPI00103AE37B thaumatin-like protein 1 isoform X1 n=2 Tax=Glycine soja TaxID=3848 RepID=UPI00103AE37B	0	99.64	AT5G24620.1 | Symbols: | Pathogenesis-related thaumatin superfamily protein | chr5:8430918-8432289 FORWARD LENGTH=420	4e-121	94.16	NA	NA	NA	NA	GO:0005576	extracellular region	PF00314	Thaumatin;	AT5G24620	XM_014776418.3	0
IR3	Navy	86	302	Glyma.06G190600		-1.83647	1.17744	-0.378579	-0.209413		1					Glyma.06g190600	237	UniRef100_K7KVW6 SHSP domain-containing protein n=2 Tax=Soja TaxID=1462606 RepID=K7KVW6_SOYBN	5e-173	99.58	UniRef100_K7KVW6 SHSP domain-containing protein n=2 Tax=Soja TaxID=1462606 RepID=K7KVW6_SOYBN	5e-173	99.58	AT2G27140.1 | Symbols: | HSP20-like chaperones superfamily protein | chr2:11598496-11599264 REVERSE LENGTH=224	4e-12	39.66	NA	NA	GO:0003674	molecular function;	GO:0005737 GO:0016021	cytoplasm; integral component of membrane	PF00011	HSP20;	AT2G27140	XM_006581892.4	0
IR3	Navy	87	303	Glyma.13G187000		-1.03774	1.18535	0.175923	0.163269		1					Glyma.13g187000	779	UniRef100_I1M0I4 Uncharacterized protein n=1 Tax=Glycine max TaxID=3847 RepID=I1M0I4_SOYBN	0	99.87	UniRef100_A0A0B2PRM9 Subtilisin-like protease n=1 Tax=Glycine soja TaxID=3848 RepID=A0A0B2PRM9_GLYSO	0	99.87	AT1G20160.1 | Symbols: ATSBT5.2 | Subtilisin-like serine endopeptidase family protein | chr1:6990852-6993854 REVERSE LENGTH=769	0	99.1	GO:0006508 GO:0010037 GO:1900425 GO:2000038 GO:2000122	proteolysis; response to carbon dioxide; negative regulation of defense response to bacterium; regulation of stomatal complex development; negative regulation of stomatal complex development;	GO:0004252 GO:0005515 GO:0008236	serine-type endopeptidase activity; protein binding; serine-type peptidase activity;	GO:0005576 GO:0005618 GO:0005768 GO:0048046	extracellular region; cell wall; endosome; apoplast	PF02225 PF05922 PF00082	PA; Inhibitor_I9; Peptidase_S8;	AT1G20160|ATSBT5.2|CRSP|SBT5.2(a)|SBT5.2(b)|CO2 RESPONSE SECRETED PROTEASE|T20H2.6|T20H2_6	XM_003541514.5	0
IR3	Navy	88	304	Glyma.16G037000		-1.91826	1.26895	0.0527891	-0.135194		1					Glyma.16g037000	505	UniRef100_K7MF27 Uncharacterized protein n=3 Tax=Soja TaxID=1462606 RepID=K7MF27_SOYBN	0	99.8	UniRef100_A0A4D6M7M9 NEMP family n=1 Tax=Vigna unguiculata TaxID=3917 RepID=A0A4D6M7M9_VIGUN	0	95.45	AT1G28760.1 | Symbols: | Uncharacterized conserved protein (DUF2215) | chr1:10103158-10104588 FORWARD LENGTH=476	3e-152	89.9	GO:0071456	cellular response to hypoxia;	GO:0005515 GO:0016787	protein binding; hydrolase activity;	GO:0009507 GO:0016021	chloroplast; integral component of membrane	PF10225	NEMP;	AT1G28760|Nemp_A|Inner Nuclear Membrane Protein A|F1K23.6|F1K23_6	XM_003548414.4	0
IR3	Navy	89	305	Glyma.01G205500		-3.23449	0.87026	-0.498321	-0.914069		1					Glyma.01g205500	216	UniRef100_K7K4X6 Uncharacterized protein n=1 Tax=Glycine max TaxID=3847 RepID=K7K4X6_SOYBN	5e-154	99.54	UniRef100_UPI0010FB119B uncharacterized protein LOC109801394 isoform X2 n=1 Tax=Cajanus cajan TaxID=3821 RepID=UPI0010FB119B	3e-95	99.54	NA	NA	NA	NA	NA	NA	NA	NA	NA	NA	NA	AT4G17540|DL4805W|FCAALL.37	XM_003517354.4	0
IR3	Navy	90	306	Glyma.17G011300		-1.83616	1.20325	-0.0171673	-0.685121		1					Glyma.17g011300	328	UniRef100_I1MR35 GUB_WAK_bind domain-containing protein n=2 Tax=Soja TaxID=1462606 RepID=I1MR35_SOYBN	0	99.7	UniRef100_I1MR35 GUB_WAK_bind domain-containing protein n=2 Tax=Soja TaxID=1462606 RepID=I1MR35_SOYBN	0	99.7	AT1G11915.1 | Symbols: | unknown protein; FUNCTIONS IN: molecular_function unknown; INVOLVED IN: biological_process unknown; LOCATED IN: endomembrane system; EXPRESSED IN: root; BEST Arabidopsis thaliana protein match is: unknown protein (TAIR:AT3G17350.1); Has 261 Blast hits to 261 proteins in 13 species: Archae - 0; Bacteria - 0; Metazoa - 0; Fungi - 0; Plants - 261; Viruses - 0; Other Eukaryot…	5e-136	95.73	GO:0016310	phosphorylation;	GO:0016301 GO:0030247	kinase activity; polysaccharide binding;	GO:0005576 GO:0016021	extracellular region; integral component of membrane	PF13947	GUB_WAK_bind;	AT1G11915	XM_003550435.4	0
IR3	Navy	91	307	Glyma.20G007700		-0.627063	2.34839	0.323977	0.530455			1				Glyma.20g007700	299	UniRef100_A0A0B2NU39 G-box-binding factor 1 n=2 Tax=Soja TaxID=1462606 RepID=A0A0B2NU39_GLYSO	0	99.67	UniRef100_A0A0B2NU39 G-box-binding factor 1 n=2 Tax=Soja TaxID=1462606 RepID=A0A0B2NU39_GLYSO	0	99.67	AT4G36730.1 | Symbols: GBF1 | G-box binding factor 1 | chr4:17309850-17311752 REVERSE LENGTH=315	1e-30	97.66	GO:0006355 GO:0010310 GO:0010629 GO:0090342	regulation of transcription, DNA-templated; regulation of hydrogen peroxide metabolic process; negative regulation of gene expression; regulation of cell aging;	GO:0003677 GO:0003700 GO:0005515 GO:0043565 GO:0044212	DNA binding; DNA-binding transcription factor activity; protein binding; sequence-specific DNA binding; transcription regulatory region DNA binding;	GO:0005634 GO:0005737	nucleus; cytoplasm	PF00170	bZIP_1;	AT4G36730|GBF1|AtGBF1|G-box binding factor 1|AP22.21|AP22_21	XM_026127300.2	0
IR3	Navy	92	308	Glyma.06G090200		-0.645763	1.31877	-0.0992177	0.15927			1				Glyma.06g090200	480	UniRef100_I1K9J3 Aa_trans domain-containing protein n=3 Tax=Soja TaxID=1462606 RepID=I1K9J3_SOYBN	0	99.79	UniRef100_I1K9J3 Aa_trans domain-containing protein n=3 Tax=Soja TaxID=1462606 RepID=I1K9J3_SOYBN	0	99.79	AT5G49630.1 | Symbols: AAP6 | amino acid permease 6 | chr5:20142681-20146441 REVERSE LENGTH=481	0	98.13	GO:0003333 GO:0009414 GO:0009651 GO:0015810 GO:0015827	amino acid transmembrane transport; response to water deprivation; response to salt stress; aspartate transmembrane transport; tryptophan transport;	GO:0015171 GO:0015172 GO:0015175 GO:0015293	amino acid transmembrane transporter activity; acidic amino acid transmembrane transporter activity; neutral amino acid transmembrane transporter activity; symporter activity;	GO:0005886 GO:0016021	plasma membrane; integral component of membrane	PF01490	Aa_trans;	AT5G49630|AAP6|amino acid permease 6|MNI5.1|MNI5_1	XM_003526465.5	0
IR3	Navy	93	309	Glyma.05G114500		-1.03228	0.857149	-0.315982	0.0575514		1					Glyma.05g114500	368	UniRef100_A0A0B2SDA0 Abhydrolase domain-containing protein FAM108C1-like protein n=2 Tax=Soja TaxID=1462606 RepID=A0A0B2SDA0_GLYSO	0	99.73	UniRef100_A0A0B2SDA0 Abhydrolase domain-containing protein FAM108C1-like protein n=2 Tax=Soja TaxID=1462606 RepID=A0A0B2SDA0_GLYSO	0	99.73	AT5G14390.1 | Symbols: | alpha/beta-Hydrolases superfamily protein | chr5:4637551-4639575 REVERSE LENGTH=369	0	99.73	GO:0008150	biological process;	GO:0016787	hydrolase activity;	GO:0005634	nucleus	PF12695	Abhydrolase_5;	AT5G14390|F18O22.180|F18O22_180	XM_003524673.5	0
IR3	Navy	94	310	Glyma.04G251600		-1.7861	1.15022	-0.818758	-0.182926		1					Glyma.04g251600	353	UniRef100_K7KM81 RING-type domain-containing protein n=1 Tax=Glycine max TaxID=3847 RepID=K7KM81_SOYBN	0	99.72	UniRef100_K7KM81 RING-type domain-containing protein n=1 Tax=Glycine max TaxID=3847 RepID=K7KM81_SOYBN	0	99.72	AT1G60360.1 | Symbols: | RING/U-box superfamily protein | chr1:22242748-22243731 REVERSE LENGTH=327	4e-67	87.82	GO:0016567	protein ubiquitination;	GO:0061630	ubiquitin protein ligase activity;	GO:0005737	cytoplasm	PF14369 PF13639	zinc_ribbon_9; zf-RING_2;	AT1G60360|BTL17|BCA2 zinc finger ATL 17|T13D8.23|T13D8_23	XM_006578913.3	0
IR3	Navy	95	311	Glyma.18G014000		-0.890072	0.458783	-0.531944	-0.138578		1					Glyma.18g014000	209	UniRef100_I1MYN1 Uncharacterized protein n=1 Tax=Glycine max TaxID=3847 RepID=I1MYN1_SOYBN	3e-148	99.52	UniRef100_UPI00023DB85B uncharacterized protein LOC100807855 n=1 Tax=Glycine max TaxID=3847 RepID=UPI00023DB85B	1e-32	90.91	NA	NA	NA	NA	NA	NA	NA	NA	NA	NA	NA	NA	NM_001369239.1	0
IR3	Navy	96	312	Glyma.04G246400		-0.769372	1.38368	-0.275037	0.385297			1				Glyma.04g246400	488	UniRef100_A0A445L595 Amino acid permease 3 isoform A n=2 Tax=Soja TaxID=1462606 RepID=A0A445L595_GLYSO	0	99.8	UniRef100_A0A445L595 Amino acid permease 3 isoform A n=2 Tax=Soja TaxID=1462606 RepID=A0A445L595_GLYSO	0	99.8	AT1G77380.1 | Symbols: AAP3, ATAAP3 | amino acid permease 3 | chr1:29075201-29077252 REVERSE LENGTH=476	0	97.54	GO:0003333 GO:0006952 GO:0015802	amino acid transmembrane transport; defense response; basic amino acid transport;	GO:0015171 GO:0015293	amino acid transmembrane transporter activity; symporter activity;	GO:0005886 GO:0016021 GO:0031965	plasma membrane; integral component of membrane; nuclear membrane	PF01490	Aa_trans;	AT1G77380|AAP3|ATAAP3|amino acid permease 3|F2P24.9|F2P24_9	XM_006578897.3	0
IR3	Navy	97	313	Glyma.07G054800		-1.35107	0.234695	-1.00398	-0.425802		1		1			Glyma.07g054800	717	UniRef100_K7KZU2 Auxin response factor n=4 Tax=Soja TaxID=1462606 RepID=K7KZU2_SOYBN	0	99.86	UniRef100_K7KZU2 Auxin response factor n=4 Tax=Soja TaxID=1462606 RepID=K7KZU2_SOYBN	0	99.86	AT3G61830.1 | Symbols: ARF18 | auxin response factor 18 | chr3:22888171-22891179 FORWARD LENGTH=602	0	93.72	GO:0006355 GO:0009734	regulation of transcription, DNA-templated; auxin-activated signaling pathway;	GO:0003700 GO:0005515 GO:0044212	DNA-binding transcription factor activity; protein binding; transcription regulatory region DNA binding;	GO:0005634	nucleus	PF02309 PF02362 PF06507	AUX_IAA; B3; Auxin_resp;	AT3G61830|ARF18|auxin response factor 18|F21F14.12	XM_006583158.4	0
IR3	Navy	98	314	Glyma.08G207100		-0.658108	3.7527	0.202984	1.3201			1				Glyma.08g207100	664	UniRef100_I1KV89 STAS domain-containing protein n=3 Tax=Glycine max TaxID=3847 RepID=I1KV89_SOYBN	0	99.85	UniRef100_I1KV89 STAS domain-containing protein n=3 Tax=Glycine max TaxID=3847 RepID=I1KV89_SOYBN	0	99.85	AT3G15990.1 | Symbols: SULTR3;4 | sulfate transporter 3;4 | chr3:5427081-5430679 FORWARD LENGTH=653	0	99.1	GO:0006817	phosphate ion transport;	GO:0005215 GO:0008271 GO:0015116 GO:0015293 GO:0015301	transporter activity; secondary active sulfate transmembrane transporter activity; sulfate transmembrane transporter activity; symporter activity; anion:anion antiporter activity;	GO:0005886 GO:0005887 GO:0009506	plasma membrane; integral component of plasma membrane; plasmodesma	PF01740 PF00916	STAS; Sulfate_transp;	AT3G15990|SULTR3;4|SPDT|sulfate transporter 3;4|SULTR-like P Distribution Transporter|MSL1.24	XM_003531637.4	0
IR3	Navy	99	315	Glyma.15G115600		0.60436	1.00028	0.790726	0.574757			1	1			Glyma.15g115600	407	UniRef100_I1MFP5 Cytochrome b561 and DOMON domain-containing protein n=2 Tax=Soja TaxID=1462606 RepID=I1MFP5_SOYBN	0	99.75	UniRef100_I1MFP5 Cytochrome b561 and DOMON domain-containing protein n=2 Tax=Soja TaxID=1462606 RepID=I1MFP5_SOYBN	0	99.75	AT5G47530.1 | Symbols: | Auxin-responsive family protein | chr5:19281471-19282870 FORWARD LENGTH=395	1e-134	89.68	GO:0055114	oxidation-reduction process;	GO:0046872	metal ion binding;	GO:0005576 GO:0016021	extracellular region; integral component of membrane	PF03188 PF04526	Cytochrom_B561; DUF568;	AT5G47530|MNJ7.12|MNJ7_12	XM_003546142.5	0
IR3	Navy	100	316	Glyma.19G192300		-1.10877	0.645281	-0.149678	-1.67116					1		Glyma.19g192300	579	UniRef100_I1NAJ9 Uncharacterized protein n=3 Tax=Soja TaxID=1462606 RepID=I1NAJ9_SOYBN	0	99.83	UniRef100_A0A445LE46 Trihelix transcription factor PTL n=1 Tax=Glycine soja TaxID=3848 RepID=A0A445LE46_GLYSO	0	99.83	AT5G03680.1 | Symbols: PTL | Duplicated homeodomain-like superfamily protein | chr5:957858-960760 FORWARD LENGTH=591	2e-141	98.96	GO:0006355 GO:0009909 GO:0010200 GO:0046621 GO:0048441 GO:0048442 GO:0048498 GO:0090428	regulation of transcription, DNA-templated; regulation of flower development; response to chitin; negative regulation of organ growth; petal development; sepal development; establishment of petal orientation; perianth development;	GO:0003677 GO:0003700 GO:0019900 GO:0042803 GO:0044212	DNA binding; DNA-binding transcription factor activity; kinase binding; protein homodimerization activity; transcription regulatory region DNA binding;	GO:0005634	nucleus	PF13837	Myb_DNA-bind_4;	AT5G03680|PTL|PETAL LOSS|F17C15.100|F17C15_100	XM_003553538.5	0
IR3	Navy	101	317	Glyma.12G121200		0.294706	4.30005	0.962813	0.185316			1				Glyma.12g121200	174	UniRef100_A0A0R0H460 X8 domain-containing protein n=1 Tax=Glycine max TaxID=3847 RepID=A0A0R0H460_SOYBN	4e-122	99.43	UniRef100_A0A0R0H460 X8 domain-containing protein n=1 Tax=Glycine max TaxID=3847 RepID=A0A0R0H460_SOYBN	4e-122	99.43	AT3G58100.1 | Symbols: PDCB5 | plasmodesmata callose-binding protein 5 | chr3:21515397-21516329 REVERSE LENGTH=180	4e-51	87.36	GO:0008150	biological process;	GO:0001872 GO:0030247	(1->3)-beta-D-glucan binding; polysaccharide binding;	GO:0005886 GO:0009506 GO:0031225 GO:0046658	plasma membrane; plasmodesma; anchored component of membrane; anchored component of plasma membrane	PF07983	X8;	AT3G58100|PDCB5|plasmodesmata callose-binding protein 5|F9D24.10	XM_003540906.4	0
IR3	Navy	102	318	Glyma.02G184800		-0.762196	-0.10095	-0.691746	-0.923163				1			Glyma.02g184800	144	UniRef100_C6TFJ4 Uncharacterized protein n=2 Tax=Soja TaxID=1462606 RepID=C6TFJ4_SOYBN	5e-100	99.31	UniRef100_A0A0B2SAD2 Outer envelope pore protein 16, chloroplastic n=1 Tax=Glycine soja TaxID=3848 RepID=A0A0B2SAD2_GLYSO	2e-95	99.31	AT2G28900.1 | Symbols: OEP16, ATOEP16-L, ATOEP16-1, OEP16-1 | outer plastid envelope protein 16-1 | chr2:12414423-12415459 REVERSE LENGTH=148	8e-62	97.22	GO:0009409 GO:0009611 GO:0009744 GO:0009749 GO:0009753 GO:0045037	response to cold; response to wounding; response to sucrose; response to glucose; response to jasmonic acid; protein import into chloroplast stroma;	GO:0005515 GO:0015171 GO:0015288	protein binding; amino acid transmembrane transporter activity; porin activity;	GO:0005773 GO:0005777 GO:0009507 GO:0009527 GO:0009536 GO:0009707 GO:0009941 GO:0034426 GO:0046930	vacuole; peroxisome; chloroplast; plastid outer membrane; plastid; chloroplast outer membrane; chloroplast envelope; etioplast membrane; pore complex	PF02466	Tim17;	AT2G28900|OEP16|ATOEP16-L|ATOEP16-1|OEP16-1|outer envelope protein 16|OUTER PLASTID ENVELOPE PROTEIN 16-L|outer plastid envelope protein 16-1|F8N16.19|F8N16_19	NM_001254605.2	0
			319
IR4	Green1	1	320	Glyma.13G301400		0.529248	0.973827	1.51695	0.697403				1			Glyma.13g301400	89	UniRef100_I1M3X2 Uncharacterized protein n=2 Tax=Soja TaxID=1462606 RepID=I1M3X2_SOYBN	7e-55	98.88	UniRef100_A0A1S2XCR5 uncharacterized protein LOC101508491 n=1 Tax=Cicer arietinum TaxID=3827 RepID=A0A1S2XCR5_CICAR	1e-42	97.75	AT4G10265.1 | Symbols: | Wound-responsive family protein | chr4:6373226-6373477 REVERSE LENGTH=83	4e-29	96.63	GO:0071456	cellular response to hypoxia;	GO:0003674	molecular function;	GO:0005634	nucleus	PF12609	DUF3774;	AT4G10265|WIP3|Wound-induced polypeptide 3	XM_003543311.5	7e-139
IR4	Green1	2	321	Glyma.13G229800		-0.468386	0.722004	1.98206	0.0141878				1			Glyma.13g229800	398	UniRef100_I1M1U0 PMR5N domain-containing protein n=2 Tax=Soja TaxID=1462606 RepID=I1M1U0_SOYBN	0	99.75	UniRef100_I1M1U0 PMR5N domain-containing protein n=2 Tax=Soja TaxID=1462606 RepID=I1M1U0_SOYBN	0	99.75	AT5G15900.1 | Symbols: TBL19 | TRICHOME BIREFRINGENCE-LIKE 19 | chr5:5189524-5192070 REVERSE LENGTH=426	4e-120	95.48	NA	NA	GO:0016413	O-acetyltransferase activity;	GO:0005794 GO:0009507 GO:0016021	Golgi apparatus; chloroplast; integral component of membrane	PF14416 PF13839	PMR5N; PC-Esterase;	AT5G15900	XM_014765801.2	0
IR4	Green1	3	322	Glyma.13G046300		0.267274	1.05983	2.02776	0.634569				1			Glyma.13g046300	289	UniRef100_I1LX21 LOB domain-containing protein n=2 Tax=Soja TaxID=1462606 RepID=I1LX21_SOYBN	0	99.65	UniRef100_I1LX21 LOB domain-containing protein n=2 Tax=Soja TaxID=1462606 RepID=I1LX21_SOYBN	0	99.65	AT3G02550.1 | Symbols: LBD41 | LOB domain-containing protein 41 | chr3:536747-537650 REVERSE LENGTH=263	1e-111	98.27	GO:0006355 GO:0010468 GO:0071456	regulation of transcription, DNA-templated; regulation of gene expression; cellular response to hypoxia;	NA	NA	GO:0005634	nucleus	PF03195	LOB;	AT3G02550|LBD41|LOB domain-containing protein 41|F16B3.18|F16B3_18	XM_003541237.4	0
IR4	Green1	4	323	Glyma.19G190000		-0.236169	0.379095	0.862572	0.0463439				1			Glyma.19g190000	453	UniRef100_I1NAH6 Uncharacterized protein n=4 Tax=Soja TaxID=1462606 RepID=I1NAH6_SOYBN	0	99.78	UniRef100_A0A1S3TPF9 uncharacterized protein LOC106757480 n=1 Tax=Vigna radiata var. radiata TaxID=3916 RepID=A0A1S3TPF9_VIGRR	0	97.13	AT3G10040.1 | Symbols: | sequence-specific DNA binding transcription factors | chr3:3096580-3097875 REVERSE LENGTH=431	1e-112	97.35	GO:0006355 GO:0010629 GO:0071456 GO:1900037	regulation of transcription, DNA-templated; negative regulation of gene expression; cellular response to hypoxia; regulation of cellular response to hypoxia;	GO:0003700 GO:0005515 GO:0044212	DNA-binding transcription factor activity; protein binding; transcription regulatory region DNA binding;	GO:0005634	nucleus	PF13837	Myb_DNA-bind_4;	AT3G10040|HRA1|HYPOXIA RESPONSE ATTENUATOR1|T22K18.13	NM_001349231.1	0
IR4	Green1	5	324	Glyma.16G213300		-0.226837	0.14462	0.724321	-0.0244235				1			Glyma.16g213300	734	UniRef100_K7MIW7 Uncharacterized protein n=1 Tax=Glycine max TaxID=3847 RepID=K7MIW7_SOYBN	0	99.86	UniRef100_A0A445J1R0 Dolichyl-diphosphooligosaccharide--protein glycosyltransferase subunit STT3B isoform A n=3 Tax=Glycine soja TaxID=3848 RepID=A0A445J1R0_GLYSO	0	99.73	AT1G34130.1 | Symbols: STT3B | staurosporin and temperature sensitive 3-like b | chr1:12430000-12432985 FORWARD LENGTH=735	0	98.91	GO:0006486	protein glycosylation;	GO:0004576 GO:0046872	oligosaccharyl transferase activity; metal ion binding;	GO:0005634 GO:0005783 GO:0005789 GO:0005886 GO:0016021	nucleus; endoplasmic reticulum; endoplasmic reticulum membrane; plasma membrane; integral component of membrane	PF02516	STT3;	AT1G34130|STT3B|staurosporin and temperature sensitive 3-like b|F12G12.5|F12G12_5	XM_003548248.5	0
IR4	Green1	6	325	Glyma.01G133400		0.0812742	0.374642	0.857222	0.262604				1			Glyma.01g133400	90	UniRef100_A0A445M2U3 Protein transport protein Sec61 subunit beta n=3 Tax=Soja TaxID=1462606 RepID=A0A445M2U3_GLYSO	1e-51	93.33	UniRef100_A0A445M2U3 Protein transport protein Sec61 subunit beta n=3 Tax=Soja TaxID=1462606 RepID=A0A445M2U3_GLYSO	1e-51	93.33	AT3G60540.1 | Symbols: | Preprotein translocase Sec, Sec61-beta subunit protein | chr3:22375132-22375377 REVERSE LENGTH=81	5e-35	87.78	GO:0006616 GO:0031204	SRP-dependent cotranslational protein targeting to membrane, translocation; posttranslational protein targeting to membrane, translocation;	GO:0005086	ARF guanyl-nucleotide exchange factor activity;	GO:0031205	endoplasmic reticulum Sec complex	PF03911	Sec61_beta;	AT3G60540|T8B10.200	XM_003516964.4	3e-133
IR4	Green1	7	326	Glyma.14G056800		-0.114403	0.443559	1.25825	0.247551				1			Glyma.14g056800	248	UniRef100_Q948P5 Ferritin-4, chloroplastic n=4 Tax=Soja TaxID=1462606 RepID=FRI4_SOYBN	2e-180	99.6	UniRef100_Q948P5 Ferritin-4, chloroplastic n=4 Tax=Soja TaxID=1462606 RepID=FRI4_SOYBN	2e-180	99.6	AT2G40300.1 | Symbols: ATFER4, FER4 | ferritin 4 | chr2:16831501-16833214 REVERSE LENGTH=259	4e-125	83.47	GO:0000302 GO:0006826 GO:0006880 GO:0009908 GO:0010039 GO:0015979 GO:0048366 GO:0055072 GO:0055114	response to reactive oxygen species; iron ion transport; intracellular sequestering of iron ion; flower development; response to iron ion; photosynthesis; leaf development; iron ion homeostasis; oxidation-reduction process;	GO:0004322 GO:0005506 GO:0008198 GO:0008199	ferroxidase activity; iron ion binding; ferrous iron binding; ferric iron binding;	GO:0005737 GO:0005739 GO:0005794 GO:0009507 GO:0009570 GO:0009941	cytoplasm; mitochondrion; Golgi apparatus; chloroplast; chloroplast stroma; chloroplast envelope	PF00210	Ferritin;	AT2G40300|ATFER4|FER4|ferritin 4|T7M7.6	NM_001250120.1	0
IR4	Green1	8	327	Glyma.20G096700		-0.749953	0.857374	2.13207	-0.866291				1			Glyma.20g096700	632	UniRef100_A0A0R0E973 Uncharacterized protein n=1 Tax=Glycine max TaxID=3847 RepID=A0A0R0E973_SOYBN	0	99.84	UniRef100_A0A445F2U6 Rab9 effector protein with kelch motif n=1 Tax=Glycine soja TaxID=3848 RepID=A0A445F2U6_GLYSO	0	99.84	AT1G74150.1 | Symbols: | Galactose oxidase/kelch repeat superfamily protein | chr1:27880528-27883626 FORWARD LENGTH=569	3e-60	48.42	NA	NA	NA	NA	GO:0005634 GO:0005737	nucleus; cytoplasm	PF13418 PF13415	Kelch_4; Kelch_3;	AT1G74150	XM_041013190.1	0
IR4	Green1	9	328	Glyma.10G190500		-0.0475719	0.739071	1.38943	-0.0323236				1			Glyma.10g190500	303	UniRef100_I1LCF3 Uncharacterized protein n=2 Tax=Soja TaxID=1462606 RepID=I1LCF3_SOYBN	0	99.67	UniRef100_A0A0B2RB02 Cysteine-rich repeat secretory protein 3 n=1 Tax=Glycine soja TaxID=3848 RepID=A0A0B2RB02_GLYSO	0	99.34	AT1G04520.1 | Symbols: PDLP2 | plasmodesmata-located protein 2 | chr1:1231852-1233787 FORWARD LENGTH=307	1e-136	97.69	GO:0010497 GO:0046739	plasmodesmata-mediated intercellular transport; transport of virus in multicellular host;	GO:0003674	molecular function;	GO:0005576 GO:0005886 GO:0009506 GO:0016021	extracellular region; plasma membrane; plasmodesma; integral component of membrane	PF01657	Stress-antifung;	AT1G04520|PDLP2|plasmodesmata-located protein 2|F19P19.1|F19P19_1	XM_003536213.5	0
IR4	Green1	10	329	Glyma.19G054400		-0.106194	1.0769	1.47223	-0.0229248				1			Glyma.19g054400	160	UniRef100_A0A0B2SH14 BAG family molecular chaperone regulator 3 n=2 Tax=Soja TaxID=1462606 RepID=A0A0B2SH14_GLYSO	1e-111	99.38	UniRef100_A0A0B2SH14 BAG family molecular chaperone regulator 3 n=2 Tax=Soja TaxID=1462606 RepID=A0A0B2SH14_GLYSO	1e-111	99.38	AT5G14360.1 | Symbols: | Ubiquitin-like superfamily protein | chr5:4631038-4631641 FORWARD LENGTH=163	2e-53	98.13	NA	NA	GO:0003674	molecular function;	GO:0005739	mitochondrion	PF00240	ubiquitin;	AT5G14360	NM_001252739.2	0
IR4	Green1	11	330	Glyma.08G365100		0.635474	0.939587	1.29984	0.262702				1			Glyma.08g365100	297	UniRef100_A0A445JPZ7 LOB domain-containing protein 41 n=2 Tax=Soja TaxID=1462606 RepID=A0A445JPZ7_GLYSO	0	99.66	UniRef100_A0A445JPZ7 LOB domain-containing protein 41 n=2 Tax=Soja TaxID=1462606 RepID=A0A445JPZ7_GLYSO	0	99.66	AT3G02550.1 | Symbols: LBD41 | LOB domain-containing protein 41 | chr3:536747-537650 REVERSE LENGTH=263	5e-104	98.32	GO:0006355 GO:0010468 GO:0071456	regulation of transcription, DNA-templated; regulation of gene expression; cellular response to hypoxia;	NA	NA	GO:0005634	nucleus	PF03195	LOB;	AT3G02550|LBD41|LOB domain-containing protein 41|F16B3.18|F16B3_18	NM_001354072.1	0
IR4	Green1	12	331	Glyma.09G096700		-0.103324	0.28092	0.767832	-0.580282				1			Glyma.09g096700	661	UniRef100_A0A0B2SDW5 Transmembrane 9 superfamily member n=2 Tax=Soja TaxID=1462606 RepID=A0A0B2SDW5_GLYSO	0	99.85	UniRef100_A0A0B2SDW5 Transmembrane 9 superfamily member n=2 Tax=Soja TaxID=1462606 RepID=A0A0B2SDW5_GLYSO	0	99.85	AT5G35160.2 | Symbols: | Endomembrane protein 70 protein family | chr5:13414945-13416921 FORWARD LENGTH=658	0	99.85	GO:0072657	protein localization to membrane;	NA	NA	GO:0000139 GO:0005739 GO:0005768 GO:0005794 GO:0005797 GO:0005802 GO:0009536 GO:0010008 GO:0016020 GO:0016021	Golgi membrane; mitochondrion; endosome; Golgi apparatus; Golgi medial cisterna; trans-Golgi network; plastid; endosome membrane; membrane; integral component of membrane	PF02990	EMP70;	AT5G35160|TMN11|T25C13.40|T25C13_40	XM_003533835.4	0
IR4	Green1	13	332	Glyma.08G243600		0.364743	0.523435	0.901763	-0.144081				1			Glyma.08g243600	483	UniRef100_A0A0B2QBX6 Beta-amyrin 28-monooxygenase n=2 Tax=Soja TaxID=1462606 RepID=A0A0B2QBX6_GLYSO	0	99.79	UniRef100_A0A0B2QBX6 Beta-amyrin 28-monooxygenase n=2 Tax=Soja TaxID=1462606 RepID=A0A0B2QBX6_GLYSO	0	99.79	AT5G36110.1 | Symbols: CYP716A1 | cytochrome P450, family 716, subfamily A, polypeptide 1 | chr5:14195377-14197613 FORWARD LENGTH=477	0	94	GO:0006722 GO:0016125 GO:0055114	triterpenoid metabolic process; sterol metabolic process; oxidation-reduction process;	GO:0004497 GO:0005506 GO:0016491 GO:0016709 GO:0020037	monooxygenase activity; iron ion binding; oxidoreductase activity; oxidoreductase activity, acting on paired donors, with incorporation or reduction of molecular oxygen, NAD(P)H as one donor, and incorporation of one atom of oxygen; heme binding;	GO:0005576 GO:0016021	extracellular region; integral component of membrane	PF00067	p450;	AT5G36110|CYP716A1|cytochrome P450, family 716, subfamily A, polypeptide 1|MAB16.5|MAB16_5	XM_003531801.4	0
IR4	Green1	14	333	Glyma.05G040100		1.23301	1.48683	2.20248	0.767979				1			Glyma.05g040100	331	UniRef100_I1K032 Uncharacterized protein n=2 Tax=Soja TaxID=1462606 RepID=I1K032_SOYBN	0	99.7	UniRef100_A0A151TT95 Retinol dehydrogenase 14 n=1 Tax=Cajanus cajan TaxID=3821 RepID=A0A151TT95_CAJCA	0	99.7	AT5G50130.1 | Symbols: | NAD(P)-binding Rossmann-fold superfamily protein | chr5:20390066-20393053 FORWARD LENGTH=339	3e-175	98.79	GO:0055114	oxidation-reduction process;	NA	NA	GO:0005634 GO:0005739	nucleus; mitochondrion	PF08659	KR;	AT5G50130|MPF21.15|MPF21_15	XM_003525467.5	0
IR4	Green1	15	334	Glyma.12G156800		0.278629	0.392013	0.675105	0.0658962				1			Glyma.12g156800	477	UniRef100_A0A0B2P4K0 Protein transport protein Sec61 subunit alpha n=3 Tax=Soja TaxID=1462606 RepID=A0A0B2P4K0_GLYSO	0	99.79	UniRef100_A0A0B2P4K0 Protein transport protein Sec61 subunit alpha n=3 Tax=Soja TaxID=1462606 RepID=A0A0B2P4K0_GLYSO	0	99.79	AT2G34250.1 | Symbols: | SecY protein transport family protein | chr2:14462635-14464572 FORWARD LENGTH=475	0	99.79	GO:0006616 GO:0031204	SRP-dependent cotranslational protein targeting to membrane, translocation; posttranslational protein targeting to membrane, translocation;	GO:0005048 GO:0005515 GO:0008320 GO:0043022	signal sequence binding; protein binding; protein transmembrane transporter activity; ribosome binding;	GO:0005783 GO:0005784 GO:0005789 GO:0016021	endoplasmic reticulum; Sec61 translocon complex; endoplasmic reticulum membrane; integral component of membrane	PF10559 PF00344	Plug_translocon; SecY;	AT2G34250|F13P17.9|F13P17_9	XM_003540008.5	0
IR4	Green1	16	335	Glyma.07G261800		0.320778	0.48325	1.16038	-0.19175				1			Glyma.07g261800	548	UniRef100_A0A0B2RRK6 L-ascorbate oxidase-like n=2 Tax=Soja TaxID=1462606 RepID=A0A0B2RRK6_GLYSO	0	99.82	UniRef100_A0A0B2RRK6 L-ascorbate oxidase-like n=2 Tax=Soja TaxID=1462606 RepID=A0A0B2RRK6_GLYSO	0	99.82	AT4G22010.1 | Symbols: sks4 | SKU5 similar 4 | chr4:11663429-11666463 FORWARD LENGTH=541	0	98.91	GO:0006826 GO:0055072 GO:0055114	iron ion transport; iron ion homeostasis; oxidation-reduction process;	GO:0004322 GO:0005507 GO:0016491	ferroxidase activity; copper ion binding; oxidoreductase activity;	GO:0005576 GO:0005886 GO:0009506	extracellular region; plasma membrane; plasmodesma	PF07731 PF07732 PF00394	Cu-oxidase_2; Cu-oxidase_3; Cu-oxidase;	AT4G22010|sks4|SKU5 similar 4|F1N20.110|F1N20_110	XM_003529590.4	0
IR4	Green1	17	336	Glyma.15G037000		0.430718	2.08879	2.99009	-1.3559				1			Glyma.15g037000	607	UniRef100_A0A445GNW6 Scarecrow-like protein 9 n=1 Tax=Glycine soja TaxID=3848 RepID=A0A445GNW6_GLYSO	0	99.84	UniRef100_A0A445GNW6 Scarecrow-like protein 9 n=1 Tax=Glycine soja TaxID=3848 RepID=A0A445GNW6_GLYSO	0	99.84	AT2G37650.1 | Symbols: | GRAS family transcription factor | chr2:15792623-15794779 FORWARD LENGTH=718	3e-166	98.52	GO:0006355	regulation of transcription, DNA-templated;	GO:0003700 GO:0043565	DNA-binding transcription factor activity; sequence-specific DNA binding;	GO:0005634	nucleus	PF03514	GRAS;	AT2G37650|F13M22.15|F13M22_15	XR_005887765.1	9e-146
IR4	Green1	18	337	Glyma.01G020800		1.19487	1.78463	2.09646	0.811234				1			Glyma.01g020800	673	UniRef100_I1J4Y6 Uncharacterized protein n=1 Tax=Glycine max TaxID=3847 RepID=I1J4Y6_SOYBN	0	99.85	UniRef100_A0A445LXQ3 Rhamnogalacturonate lyase isoform A n=2 Tax=Glycine soja TaxID=3848 RepID=A0A445LXQ3_GLYSO	0	99.85	AT2G22620.1 | Symbols: | Rhamnogalacturonate lyase family protein | chr2:9604902-9610156 REVERSE LENGTH=677	0	92.87	GO:0005975	carbohydrate metabolic process;	GO:0016829 GO:0030246	lyase activity; carbohydrate binding;	GO:0005576	extracellular region	PF14686 PF14683 PF06045	fn3_3; CBM-like; Rhamnogal_lyase;	AT2G22620|RGIL6|rhamnogalacturonan lyase6|T9I22.6|T9I22_6	XM_014768214.3	0
IR4	Green1	19	338	Glyma.08G020600		0.142234	0.439564	1.01568	-0.159266				1			Glyma.08g020600	239	UniRef100_I1KPH7 Uncharacterized protein n=2 Tax=Soja TaxID=1462606 RepID=I1KPH7_SOYBN	2e-171	99.58	UniRef100_A0A4D6L996 V-type H+-transporting ATPase subunit E n=1 Tax=Vigna unguiculata TaxID=3917 RepID=A0A4D6L996_VIGUN	3e-162	99.58	AT1G64200.1 | Symbols: VHA-E3 | vacuolar H+-ATPase subunit E isoform 3 | chr1:23828537-23830002 REVERSE LENGTH=237	2e-124	99.58	GO:1902600	proton transmembrane transport;	GO:0008553 GO:0046961	proton-exporting ATPase activity, phosphorylative mechanism; proton-transporting ATPase activity, rotational mechanism;	GO:0005634 GO:0005773 GO:0005774 GO:0033178	nucleus; vacuole; vacuolar membrane; proton-transporting two-sector ATPase complex, catalytic domain	PF01991	vATP-synt_E;	AT1G64200|VHA-E3|vacuolar H+-ATPase subunit E isoform 3|F22C12.4|F22C12_4	XM_006584679.4	0
IR4	Green1	20	339	Glyma.20G065900		-0.00384332	0.415084	0.885402	-0.287886				1			Glyma.20g065900	894	UniRef100_A0A0R0EJN3 Uncharacterized protein n=1 Tax=Glycine max TaxID=3847 RepID=A0A0R0EJN3_SOYBN	0	99.89	UniRef100_A0A445F1F3 Heat shock 70 kDa protein 17 n=1 Tax=Glycine soja TaxID=3848 RepID=A0A445F1F3_GLYSO	0	99.89	AT4G16660.1 | Symbols: | heat shock protein 70 (Hsp 70) family protein | chr4:9377225-9381232 FORWARD LENGTH=867	0	93.85	GO:0071456 GO:1903298	cellular response to hypoxia; negative regulation of hypoxia-induced intrinsic apoptotic signaling pathway;	NA	NA	GO:0005774 GO:0005783 GO:0005794 GO:0005829 GO:0034663 GO:0099503	vacuolar membrane; endoplasmic reticulum; Golgi apparatus; cytosol; endoplasmic reticulum chaperone complex; secretory vesicle	PF00012	HSP70;	AT4G16660|HSP70|heat shock protein 70|DL4355W|FCAALL.64	NM_001357345.1	0
IR4	Green1	21	340	Glyma.14G176300		-0.0427045	0.520899	1.31215	-0.282725				1			Glyma.14g176300	314	UniRef100_I1MAV8 Uncharacterized protein n=2 Tax=Soja TaxID=1462606 RepID=I1MAV8_SOYBN	0	99.68	UniRef100_UPI000F7C94ED protein EXORDIUM-like n=1 Tax=Abrus precatorius TaxID=3816 RepID=UPI000F7C94ED	0	99.36	AT4G08950.1 | Symbols: EXO | Phosphate-responsive 1 family protein | chr4:5740378-5741322 FORWARD LENGTH=314	5e-160	94.9	GO:0009741	response to brassinosteroid;	GO:0003674	molecular function;	GO:0005576 GO:0005615 GO:0005618 GO:0005794 GO:0009505 GO:0048046	extracellular region; extracellular space; cell wall; Golgi apparatus; plant-type cell wall; apoplast	PF04674	Phi_1;	AT4G08950|EXO|EXORDIUM|T3H13.3|T3H13_3	XM_003544755.5	0
IR4	Green1	22	341	Glyma.17G001500		0.0753528	-0.36152	0.53547	-0.279548				1			Glyma.17g001500	915	UniRef100_I1MQT0 Uncharacterized protein n=2 Tax=Soja TaxID=1462606 RepID=I1MQT0_SOYBN	0	99.89	UniRef100_A0A0B2S0F2 Dynamin-2B n=1 Tax=Glycine soja TaxID=3848 RepID=A0A0B2S0F2_GLYSO	0	99.89	AT1G59610.1 | Symbols: ADL3, CF1, DRP2B, DL3 | dynamin-like 3 | chr1:21893413-21900780 FORWARD LENGTH=920	0	99.89	GO:0000266 GO:0009737 GO:0048285 GO:0048766 GO:0072583 GO:2000114	mitochondrial fission; response to abscisic acid; organelle fission; root hair initiation; clathrin-dependent endocytosis; regulation of establishment of cell polarity;	GO:0003924 GO:0005515 GO:0005525 GO:0008017 GO:0030276	GTPase activity; protein binding; GTP binding; microtubule binding; clathrin binding;	GO:0005634 GO:0005737 GO:0005773 GO:0005829 GO:0005874 GO:0005886 GO:0009504 GO:0009506 GO:0016020 GO:0045334	nucleus; cytoplasm; vacuole; cytosol; microtubule; plasma membrane; cell plate; plasmodesma; membrane; clathrin-coated endocytic vesicle	PF01926 PF00169 PF02212 PF01031	MMR_HSR1; PH; GED; Dynamin_M;	AT1G59610|ADL3|CF1|DRP2B|DL3|dynamin-like 3|Dynamin related protein 2B|T30E16.17|T30E16_17|DYNAMIN-LIKE 3	XM_003549807.5	0
IR4	Green1	23	342	Glyma.18G050600		1.72063	0.833496	2.74919	0.962513				1			Glyma.18g050600	264	UniRef100_A0A0B2QBL3 60S ribosomal protein L10 n=3 Tax=Soja TaxID=1462606 RepID=A0A0B2QBL3_GLYSO	0	99.62	UniRef100_A0A0B2QBL3 60S ribosomal protein L10 n=3 Tax=Soja TaxID=1462606 RepID=A0A0B2QBL3_GLYSO	0	99.62	AT1G26910.1 | Symbols: RPL10B | Ribosomal protein L16p/L10e family protein | chr1:9321709-9322813 FORWARD LENGTH=221	7e-147	83.33	GO:0000027 GO:0006412 GO:0010224 GO:0032502	ribosomal large subunit assembly; translation; response to UV-B; developmental process;	GO:0003735	structural constituent of ribosome;	GO:0005634 GO:0005737 GO:0005840 GO:0009941 GO:0022625	nucleus; cytoplasm; ribosome; chloroplast envelope; cytosolic large ribosomal subunit	PF00252	Ribosomal_L16;	AT1G26910|RPL10B|ribosomal protein L10 B|T2P11.10|T2P11_10	NM_001378774.1	0
IR4	Green1	24	343	Glyma.11G152400		0.226512	-0.0944985	0.712453	-0.01444				1			Glyma.11g152400	199	UniRef100_A0A0B2QFW7 NADPH:quinone oxidoreductase n=2 Tax=Soja TaxID=1462606 RepID=A0A0B2QFW7_GLYSO	5e-140	99.5	UniRef100_A0A0B2QFW7 NADPH:quinone oxidoreductase n=2 Tax=Soja TaxID=1462606 RepID=A0A0B2QFW7_GLYSO	5e-140	99.5	AT3G27890.1 | Symbols: NQR | NADPH:quinone oxidoreductase | chr3:10350807-10351938 REVERSE LENGTH=196	4e-103	98.99	GO:0042742 GO:0055114	defense response to bacterium; oxidation-reduction process;	GO:0003955 GO:0010181	NAD(P)H dehydrogenase (quinone) activity; FMN binding;	GO:0005829 GO:0005886 GO:0009507 GO:0009570	cytosol; plasma membrane; chloroplast; chloroplast stroma	PF02525	Flavodoxin_2;	AT3G27890|NQR|NADPH:quinone oxidoreductase|K16N12.13|NADPH:QUINONE OXIDOREDUCTASE	NM_001249757.2	0
IR4	Green1	25	344	Glyma.02G120900		0.329965	0.0559997	0.89547	0.0779607				1			Glyma.02g120900	369	UniRef100_I1JEI0 Uncharacterized protein n=1 Tax=Glycine max TaxID=3847 RepID=I1JEI0_SOYBN	0	99.73	UniRef100_A0A0B2P8D5 Alpha-1,4-glucan-protein synthase [UDP-forming] n=2 Tax=Soja TaxID=1462606 RepID=A0A0B2P8D5_GLYSO	0	99.19	AT3G08900.1 | Symbols: RGP3, RGP | reversibly glycosylated polypeptide 3 | chr3:2708347-2709714 REVERSE LENGTH=362	0	96.75	GO:0009832 GO:0033356 GO:0071555	plant-type cell wall biogenesis; UDP-L-arabinose metabolic process; cell wall organization;	GO:0005515 GO:0016866 GO:0052691	protein binding; intramolecular transferase activity; UDP-arabinopyranose mutase activity;	GO:0005737 GO:0005794 GO:0005829 GO:0009506 GO:0016020	cytoplasm; Golgi apparatus; cytosol; plasmodesma; membrane	PF03214	RGP;	AT3G08900|RGP3|RGP|reversibly glycosylated polypeptide 3|T16O11.16	NM_001255964.3	0
IR4	Green1	26	345	Glyma.12G199900		2.12636	0.842779	5.00771	0.649044				1			Glyma.12g199900	497	UniRef100_A0A0R0HEJ3 Uncharacterized protein n=1 Tax=Glycine max TaxID=3847 RepID=A0A0R0HEJ3_SOYBN	0	95.57	UniRef100_A0A445HSY0 Coumaroyl-CoA:anthocyanidin 3-O-glucoside-6''-O-coumaroyltransferase 2 n=2 Tax=Glycine soja TaxID=3848 RepID=A0A445HSY0_GLYSO	0	95.57	AT1G03940.1 | Symbols: | HXXXD-type acyl-transferase family protein | chr1:1009542-1010951 REVERSE LENGTH=469	3e-98	94.97	NA	NA	GO:0016747	transferase activity, transferring acyl groups other than amino-acyl groups;	GO:0005737	cytoplasm	PF02458	Transferase;	AT1G03940	XM_014764771.1	0
IR4	Green1	27	346	Glyma.19G108500		0.228907	-0.083957	0.802612	-0.183906				1			Glyma.19g108500	470	UniRef100_K7MXR7 Uncharacterized protein n=1 Tax=Glycine max TaxID=3847 RepID=K7MXR7_SOYBN	0	99.79	UniRef100_A0A445GE93 Apyrase 2 isoform B n=1 Tax=Glycine soja TaxID=3848 RepID=A0A445GE93_GLYSO	0	93.19	AT3G04080.1 | Symbols: ATAPY1, APY1 | apyrase 1 | chr3:1068068-1070917 REVERSE LENGTH=471	0	98.51	GO:0009846	pollen germination;	GO:0004382 GO:0005516 GO:0005524 GO:0016887 GO:0017110 GO:0045134 GO:0102485 GO:0102486 GO:0102487 GO:0102488 GO:0102489 GO:0102490 GO:0102491	guanosine-diphosphatase activity; calmodulin binding; ATP binding; ATPase activity; nucleoside-diphosphatase activity; uridine-diphosphatase activity; dATP phosphohydrolase activity; dCTP phosphohydrolase activity; dUTP phosphohydrolase activity; dTTP phosphohydrolase activity; GTP phosphohydrolase activity; 8-oxo-dGTP phosphohydrolase activity; dGTP phosphohydrolase activity;	GO:0000139 GO:0005737 GO:0005768 GO:0005794 GO:0005797 GO:0005802 GO:0016021	Golgi membrane; cytoplasm; endosome; Golgi apparatus; Golgi medial cisterna; trans-Golgi network; integral component of membrane	PF01150	GDA1_CD39;	AT3G04080|ATAPY1|APY1|apyrase 1|T6K12.30|T6K12_30|APYRASE 1	XM_006604152.4	0
IR4	Green1	28	347	Glyma.18G040000		0.163006	0.0113764	0.543568	-0.109892				1			Glyma.18g040000	585	UniRef100_I1MZE2 Gibberellic acid-insensitive mutant protein n=1 Tax=Glycine max TaxID=3847 RepID=I1MZE2_SOYBN	0	99.83	UniRef100_I1MZE2 Gibberellic acid-insensitive mutant protein n=1 Tax=Glycine max TaxID=3847 RepID=I1MZE2_SOYBN	0	99.83	AT3G03450.1 | Symbols: RGL2 | RGA-like 2 | chr3:819636-821279 REVERSE LENGTH=547	0	95.73	GO:0006355 GO:0006952 GO:0009651 GO:0009723 GO:0009737 GO:0009739 GO:0009740 GO:0009863 GO:0009867 GO:0009908 GO:0009938 GO:0010029 GO:0010187 GO:0030154 GO:0042538 GO:2000033 GO:2000377	regulation of transcription, DNA-templated; defense response; response to salt stress; response to ethylene; response to abscisic acid; response to gibberellin; gibberellic acid mediated signaling pathway; salicylic acid mediated signaling pathway; jasmonic acid mediated signaling pathway; flower development; negative regulation of gibberellic acid mediated signaling pathway; regulation of seed g…	GO:0003700 GO:0005515 GO:0043565	DNA-binding transcription factor activity; protein binding; sequence-specific DNA binding;	GO:0005634	nucleus	PF12041 PF03514	DELLA; GRAS;	AT3G03450|RGL2|RGA-like 2|T21P5.13|T21P5_13	XM_003552932.4	0
IR4	Green1	29	348	Glyma.10G227400		0.807334	-0.39539	2.35078	-0.551181				1			Glyma.10g227400	1480	UniRef100_I1LDI8 Uncharacterized protein n=1 Tax=Glycine max TaxID=3847 RepID=I1LDI8_SOYBN	0	99.93	UniRef100_A0A445IRD2 ABC transporter C family member 10 n=1 Tax=Glycine soja TaxID=3848 RepID=A0A445IRD2_GLYSO	0	99.93	AT3G59140.1 | Symbols: ATMRP14, MRP14, ABCC10 | multidrug resistance-associated protein 14 | chr3:21863519-21868701 REVERSE LENGTH=1453	0	99.93	GO:0055085	transmembrane transport;	GO:0005524 GO:0008559 GO:0016887 GO:0042626	ATP binding; ATPase-coupled xenobiotic transmembrane transporter activity; ATPase activity; ATPase-coupled transmembrane transporter activity;	GO:0000325 GO:0005774 GO:0005829 GO:0009507 GO:0016020 GO:0016021	plant-type vacuole; vacuolar membrane; cytosol; chloroplast; membrane; integral component of membrane	PF00664 PF00005	ABC_membrane; ABC_tran;	AT3G59140|ATMRP14|MRP14|ABCC10|multidrug resistance-associated protein 14|ATP-binding cassette C10|F17J16.190	XM_003536390.5	0
IR4	Green1	30	349	Glyma.08G189600		0.851956	0.168304	1.63937	-0.0124071				1			Glyma.08g189600	867	UniRef100_K7L7J7 Lipoxygenase n=1 Tax=Glycine max TaxID=3847 RepID=K7L7J7_SOYBN	0	99.88	UniRef100_K7L7J7 Lipoxygenase n=1 Tax=Glycine max TaxID=3847 RepID=K7L7J7_SOYBN	0	99.88	AT1G55020.1 | Symbols: LOX1, ATLOX1 | lipoxygenase 1 | chr1:20525798-20530143 FORWARD LENGTH=859	0	98.5	GO:0006952 GO:0009611 GO:0009695 GO:0009737 GO:0009753 GO:0009816 GO:0010311 GO:0030397 GO:0031408 GO:0034440 GO:0048364	defense response; response to wounding; jasmonic acid biosynthetic process; response to abscisic acid; response to jasmonic acid; defense response to bacterium, incompatible interaction; lateral root formation; membrane disassembly; oxylipin biosynthetic process; lipid oxidation; root development;	GO:0016702 GO:0046872 GO:1990136	oxidoreductase activity, acting on single donors with incorporation of molecular oxygen, incorporation of two atoms of oxygen; metal ion binding; linoleate 9S-lipoxygenase activity;	GO:0005737 GO:0009536	cytoplasm; plastid	PF01477 PF00305	PLAT; Lipoxygenase;	AT1G55020|LOX1|ATLOX1|lipoxygenase 1|ARABIDOPSIS LIPOXYGENASE 1|LIPOXYGENASE	NM_001250409.3	0
IR4	Green1	31	350	Glyma.06G117200		0.454055	0.355873	1.18406	0.395926				1			Glyma.06g117200	308	UniRef100_C6TNQ1 Fe2OG dioxygenase domain-containing protein n=1 Tax=Glycine max TaxID=3847 RepID=C6TNQ1_SOYBN	0	99.68	UniRef100_C6TNQ1 Fe2OG dioxygenase domain-containing protein n=1 Tax=Glycine max TaxID=3847 RepID=C6TNQ1_SOYBN	0	99.68	AT1G77330.1 | Symbols: | 2-oxoglutarate (2OG) and Fe(II)-dependent oxygenase superfamily protein | chr1:29063215-29064447 REVERSE LENGTH=307	6e-162	99.68	GO:0006952 GO:0009693 GO:0055114	defense response; ethylene biosynthetic process; oxidation-reduction process;	GO:0009815 GO:0031418 GO:0046872 GO:0051213	1-aminocyclopropane-1-carboxylate oxidase activity; L-ascorbic acid binding; metal ion binding; dioxygenase activity;	GO:0005737	cytoplasm	PF14226 PF03171	DIOX_N; 2OG-FeII_Oxy;	AT1G77330|ACO5|ACC oxidase 5|F2P24.4|F2P24_4	NM_001253215.2	0
IR4	Green1	32	351	Glyma.15G104000		-0.0535351	-0.101454	0.53521	-0.0910104				1			Glyma.15g104000	275	UniRef100_I1MFE2 Uncharacterized protein n=2 Tax=Soja TaxID=1462606 RepID=I1MFE2_SOYBN	0	99.64	UniRef100_A0A151U0I3 TVP38/TMEM64 family membrane protein slr0305 family n=1 Tax=Cajanus cajan TaxID=3821 RepID=A0A151U0I3_CAJCA	6e-175	99.64	AT5G19070.1 | Symbols: | SNARE associated Golgi protein family | chr5:6375569-6377470 FORWARD LENGTH=280	2e-135	99.27	NA	NA	NA	NA	GO:0005886 GO:0016021	plasma membrane; integral component of membrane	PF09335	SNARE_assoc;	AT5G19070	XM_003546079.5	0
IR4	Green1	33	352	Glyma.05G184800		0.0992461	0.0139544	0.717925	0.121132				1			Glyma.05g184800	242	UniRef100_I1K4S0 Uncharacterized protein n=2 Tax=Soja TaxID=1462606 RepID=I1K4S0_SOYBN	5e-167	99.59	UniRef100_UPI000F7C52A5 probable ATP synthase 24 kDa subunit, mitochondrial n=1 Tax=Abrus precatorius TaxID=3816 RepID=UPI000F7C52A5	2e-154	99.59	AT2G21870.1 | Symbols: MGP1 | copper ion binding;cobalt ion binding;zinc ion binding | chr2:9320456-9322618 REVERSE LENGTH=240	2e-120	99.59	GO:0006811 GO:0009555	ion transport; pollen development;	GO:0005507 GO:0008270 GO:0050897	copper ion binding; zinc ion binding; cobalt ion binding;	GO:0005730 GO:0005739 GO:0005753 GO:0005773 GO:0009507 GO:0045263	nucleolus; mitochondrion; mitochondrial proton-transporting ATP synthase complex; vacuole; chloroplast; proton-transporting ATP synthase complex, coupling factor F(o)	PF15704	Mt_ATP_synt;	AT2G21870|MGP1|PHI1|MALE GAMETOPHYTE DEFECTIVE 1|PHOSPHITE-INSENSITIVE 1|F7D8.19|F7D8_19	XM_003525037.5	0
IR4	Green1	34	353	Glyma.18G269800		0.711517	0.624217	1.31493	0.724391				1			Glyma.18g269800	119	UniRef100_K7MV00 Uncharacterized protein n=1 Tax=Glycine max TaxID=3847 RepID=K7MV00_SOYBN	2e-80	99.16	UniRef100_UPI000233ECC2 uncharacterized protein LOC100777930 n=1 Tax=Glycine max TaxID=3847 RepID=UPI000233ECC2	2e-65	99.16	NA	NA	NA	NA	NA	NA	NA	NA	NA	NA	NA	NA	NM_001249401.3	0
IR4	Green1	35	354	Glyma.02G016100		0.313754	0.157269	1.05737	0.207955				1			Glyma.02g016100	301	UniRef100_D9ICY5 ERF protein n=2 Tax=Soja TaxID=1462606 RepID=D9ICY5_SOYBN	0	99.67	UniRef100_D9ICY5 ERF protein n=2 Tax=Soja TaxID=1462606 RepID=D9ICY5_SOYBN	0	99.67	AT3G16770.1 | Symbols: RAP2.3, ATEBP, ERF72, EBP | ethylene-responsive element binding protein | chr3:5705784-5706768 FORWARD LENGTH=248	2e-43	43.85	GO:0006355 GO:0008219 GO:0009723 GO:0009735 GO:0009753 GO:0009873 GO:0010286 GO:0045893 GO:0051707	regulation of transcription, DNA-templated; cell death; response to ethylene; response to cytokinin; response to jasmonic acid; ethylene-activated signaling pathway; heat acclimation; positive regulation of transcription, DNA-templated; response to other organism;	GO:0003677 GO:0003700 GO:0005515 GO:0043565 GO:0044212	DNA binding; DNA-binding transcription factor activity; protein binding; sequence-specific DNA binding; transcription regulatory region DNA binding;	GO:0005634 GO:0005737 GO:0005886	nucleus; cytoplasm; plasma membrane	PF00847	AP2;	AT3G16770|RAP2.3|ATEBP|ERF72|EBP|RELATED TO AP2 3|ethylene-responsive element binding protein|ETHYLENE RESPONSE FACTOR 72|MGL6.1|RAP2.3	NM_001254494.2	0
IR4	Green1	36	355	Glyma.13G143500		0.0769396	-0.263049	1.17413	-0.190028				1			Glyma.13g143500	107	UniRef100_A0A445HFS1 Beta-amylase n=2 Tax=Soja TaxID=1462606 RepID=A0A445HFS1_GLYSO	9e-71	99.07	UniRef100_A0A445HFS1 Beta-amylase n=2 Tax=Soja TaxID=1462606 RepID=A0A445HFS1_GLYSO	9e-71	99.07	AT5G03345.1 | Symbols: | FUNCTIONS IN: molecular_function unknown; INVOLVED IN: biological_process unknown; LOCATED IN: endomembrane system; EXPRESSED IN: 24 plant structures; EXPRESSED DURING: 15 growth stages; CONTAINS InterPro DOMAIN/s: Magnesium transporter (InterPro:IPR018937); Has 30201 Blast hits to 17322 proteins in 780 species: Archae - 12; Bacteria - 1396; Metazoa - 17338; Fungi - 3422;…	5e-52	96.26	NA	NA	GO:0022890	inorganic cation transmembrane transporter activity;	GO:0000139 GO:0005739 GO:0005769 GO:0005783 GO:0005794 GO:0005886 GO:0031901 GO:0072546	Golgi membrane; mitochondrion; early endosome; endoplasmic reticulum; Golgi apparatus; plasma membrane; early endosome membrane; ER membrane protein complex	PF10270	MMgT;	AT5G03345	XR_001383992.3	8e-169
IR4	Green1	37	356	Glyma.12G218300		0.323242	-0.135908	2.5487	-0.246218				1			Glyma.12g218300	90	UniRef100_A0A445HTL7 Uncharacterized protein n=2 Tax=Soja TaxID=1462606 RepID=A0A445HTL7_GLYSO	4e-58	98.89	UniRef100_I3STU6 Wound-responsive family protein n=1 Tax=Medicago truncatula TaxID=3880 RepID=I3STU6_MEDTR	3e-44	98.89	AT4G10265.1 | Symbols: | Wound-responsive family protein | chr4:6373226-6373477 REVERSE LENGTH=83	2e-31	94.44	GO:0071456	cellular response to hypoxia;	GO:0003674	molecular function;	GO:0005634	nucleus	PF12609	DUF3774;	AT4G10265|WIP3|Wound-induced polypeptide 3	XM_003540387.5	2e-140
IR4	Green1	38	357	Glyma.13G203000		0.818224	1.11749	5.83874	-0.349049				1			Glyma.13g203000	596	UniRef100_A0A223FPU6 Protein DETOXIFICATION n=1 Tax=Glycine max TaxID=3847 RepID=A0A223FPU6_SOYBN	0	93.46	UniRef100_A0A223FPU6 Protein DETOXIFICATION n=1 Tax=Glycine max TaxID=3847 RepID=A0A223FPU6_SOYBN	0	93.46	AT3G08040.1 | Symbols: FRD3, MAN1, ATFRD3 | MATE efflux family protein | chr3:2566593-2569397 REVERSE LENGTH=526	0	92.95	GO:0006879 GO:0009737 GO:0016036 GO:0030001 GO:0055072	cellular iron ion homeostasis; response to abscisic acid; cellular response to phosphate starvation; metal ion transport; iron ion homeostasis;	GO:0005381 GO:0015137 GO:0015297 GO:0042910 GO:0046873	iron ion transmembrane transporter activity; citrate transmembrane transporter activity; antiporter activity; xenobiotic transmembrane transporter activity; metal ion transmembrane transporter activity;	GO:0005886 GO:0016021	plasma membrane; integral component of membrane	PF01554	MatE;	AT3G08040|FRD3|MAN1|ATFRD3|FERRIC REDUCTASE DEFECTIVE 3|MANGANESE ACCUMULATOR 1|T8G24.8	NM_001355456.1	0
IR4	Green1	39	358	Glyma.13G362900		0.110902	0.133893	0.632685	-0.0198086				1			Glyma.13g362900	154	UniRef100_A0A0B2SGL4 Cytochrome c oxidase subunit 5b-2, mitochondrial n=2 Tax=Soja TaxID=1462606 RepID=A0A0B2SGL4_GLYSO	4e-109	99.35	UniRef100_A0A0B2SGL4 Cytochrome c oxidase subunit 5b-2, mitochondrial n=2 Tax=Soja TaxID=1462606 RepID=A0A0B2SGL4_GLYSO	4e-109	99.35	AT1G80230.1 | Symbols: | Rubredoxin-like superfamily protein | chr1:30169784-30170999 REVERSE LENGTH=171	6e-57	89.61	GO:0006123 GO:0042776	mitochondrial electron transport, cytochrome c to oxygen; mitochondrial ATP synthesis coupled proton transport;	GO:0046872	metal ion binding;	GO:0005739 GO:0005743	mitochondrion; mitochondrial inner membrane	PF01215	COX5B;	AT1G80230|F18B13.29|F18B13_29	NM_001250296.2	0
IR4	Green1	40	359	Glyma.07G237700		0.255155	0.251703	0.796777	0.135105				1			Glyma.07g237700	498	UniRef100_I1KMP3 Uncharacterized protein n=2 Tax=Soja TaxID=1462606 RepID=I1KMP3_SOYBN	0	99.8	UniRef100_A0A371GUG9 Galactokinase n=1 Tax=Mucuna pruriens TaxID=157652 RepID=A0A371GUG9_MUCPR	0	99.8	AT3G06580.1 | Symbols: GAL1, GALK | Mevalonate/galactokinase family protein | chr3:2049141-2051867 REVERSE LENGTH=496	0	99.8	GO:0006012 GO:0033499 GO:0046835	galactose metabolic process; galactose catabolic process via UDP-galactose; carbohydrate phosphorylation;	GO:0004335 GO:0005524 GO:0005534 GO:0019200 GO:0046872	galactokinase activity; ATP binding; galactose binding; carbohydrate kinase activity; metal ion binding;	GO:0005737 GO:0005829	cytoplasm; cytosol	PF00288 PF08544 PF10509	GHMP_kinases_N; GHMP_kinases_C; GalKase_gal_bdg;	AT3G06580|GAL1|GALK|GALACTOSE KINASE 1|F5E6.9|F5E6_9|GALACTOSE KINASE 1	XM_003529465.4	0
IR4	Green1	41	360	Glyma.06G061400		-0.43038	0.0779363	4.55785	-1.04121				1			Glyma.06g061400	612	UniRef100_I1K8M3 Uncharacterized protein n=4 Tax=Soja TaxID=1462606 RepID=I1K8M3_SOYBN	0	99.84	UniRef100_UPI00054A66DC BTB/POZ domain-containing protein NPY1-like isoform X2 n=1 Tax=Glycine soja TaxID=3848 RepID=UPI00054A66DC	0	99.84	AT4G31820.1 | Symbols: ENP, NPY1, MAB4 | Phototropic-responsive NPH3 family protein | chr4:15390788-15393627 REVERSE LENGTH=571	0	92.65	GO:0009908 GO:0009911 GO:0010229 GO:0010540 GO:0016567 GO:0045176 GO:0048825 GO:0048827	flower development; positive regulation of flower development; inflorescence development; basipetal auxin transport; protein ubiquitination; apical protein localization; cotyledon development; phyllome development;	NA	NA	GO:0005634 GO:0005770 GO:0005886	nucleus; late endosome; plasma membrane	PF00651 PF03000	BTB; NPH3;	AT4G31820|ENP|NPY1|MAB4|ENHANCER OF PINOID|NAKED PINS IN YUC MUTANTS 1|MACCHI-BOU 4|F11C18.20|F11C18_20	XM_003526120.5	0
IR4	Green1	42	361	Glyma.02G264200		1.13744	1.36146	2.24501	0.889903				1			Glyma.02g264200	683	UniRef100_A0A445LUM1 RING-type E3 ubiquitin transferase n=1 Tax=Glycine soja TaxID=3848 RepID=A0A445LUM1_GLYSO	0	99.85	UniRef100_A0A445LUM1 RING-type E3 ubiquitin transferase n=1 Tax=Glycine soja TaxID=3848 RepID=A0A445LUM1_GLYSO	0	99.85	AT3G46510.1 | Symbols: PUB13, ATPUB13 | plant U-box 13 | chr3:17124106-17126539 REVERSE LENGTH=660	6e-125	95.9	GO:0007166 GO:0016567 GO:0042742 GO:0043066 GO:0050777 GO:2000028	cell surface receptor signaling pathway; protein ubiquitination; defense response to bacterium; negative regulation of apoptotic process; negative regulation of immune response; regulation of photoperiodism, flowering;	GO:0004842 GO:0005515 GO:0070696	ubiquitin-protein transferase activity; protein binding; transmembrane receptor protein serine/threonine kinase binding;	GO:0005634 GO:0005737 GO:0005829	nucleus; cytoplasm; cytosol	PF04564 PF00514	U-box; Arm;	AT3G46510|PUB13|ATPUB13|plant U-box 13|ARABIDOPSIS THALIANA PLANT U-BOX 13|F12A12.30	XM_003518388.5	0
IR4	Green1	43	362	Glyma.05G020500		0.262471	0.425468	1.09562	0.162712				1			Glyma.05g020500	393	UniRef100_G0T431 Phytase n=2 Tax=Soja TaxID=1462606 RepID=G0T431_SOYBN	0	99.75	UniRef100_G0T431 Phytase n=2 Tax=Soja TaxID=1462606 RepID=G0T431_SOYBN	0	99.75	AT1G74210.1 | Symbols: | PLC-like phosphodiesterases superfamily protein | chr1:27910396-27912785 FORWARD LENGTH=392	0	97.46	GO:0006071 GO:0006629	glycerol metabolic process; lipid metabolic process;	GO:0008889	glycerophosphodiester phosphodiesterase activity;	GO:0005576 GO:0005618 GO:0005773 GO:0005829 GO:0009507	extracellular region; cell wall; vacuole; cytosol; chloroplast	PF03009	GDPD;	AT1G74210|GDPD5|AtGDPD5|glycerophosphodiester phosphodiesterase 5|F1O17.12|F1O17_12	NM_001254183.2	0
IR4	Green1	44	363	Glyma.04G150500		0.452652	0.487517	1.38929	0.0974706				1			Glyma.04g150500	504	UniRef100_I1JW83 GRAS domain-containing protein n=2 Tax=Soja TaxID=1462606 RepID=I1JW83_SOYBN	0	99.8	UniRef100_I1JW83 GRAS domain-containing protein n=2 Tax=Soja TaxID=1462606 RepID=I1JW83_SOYBN	0	99.8	AT1G14920.1 | Symbols: GAI, RGA2 | GRAS family transcription factor family protein | chr1:5149414-5151015 FORWARD LENGTH=533	4e-160	93.45	GO:0006355 GO:0006808 GO:0007275 GO:0009651 GO:0009723 GO:0009737 GO:0009739 GO:0009740 GO:0009863 GO:0009867 GO:0009938 GO:0009939 GO:0010029 GO:0010187 GO:0010218 GO:0010233 GO:0010336 GO:0033206 GO:0042538 GO:1903508 GO:2000033 GO:2000377	regulation of transcription, DNA-templated; regulation of nitrogen utilization; multicellular organism development; response to salt stress; response to ethylene; response to abscisic acid; response to gibberellin; gibberellic acid mediated signaling pathway; salicylic acid mediated signaling pathway; jasmonic acid mediated signaling pathway; negative regulation of gibberellic acid mediated signa…	GO:0003700 GO:0003713 GO:0005515 GO:0043565 GO:0044212	DNA-binding transcription factor activity; transcription coactivator activity; protein binding; sequence-specific DNA binding; transcription regulatory region DNA binding;	GO:0005634	nucleus	PF12041 PF03514	DELLA; GRAS;	AT1G14920|GAI|RGA2|GIBBERELLIC ACID INSENSITIVE|RESTORATION ON GROWTH ON AMMONIA 2|F10B6.34|F10B6_34|GAI PROTEIN	XM_003523953.5	0
IR4	Green1	45	364	Glyma.05G119300		0.427704	0.484971	2.95804	-0.428719				1			Glyma.05g119300	167	UniRef100_K7KPR5 HMA domain-containing protein n=1 Tax=Glycine max TaxID=3847 RepID=K7KPR5_SOYBN	7e-119	99.4	UniRef100_K7KPR5 HMA domain-containing protein n=1 Tax=Glycine max TaxID=3847 RepID=K7KPR5_SOYBN	7e-119	99.4	AT2G37390.1 | Symbols: NAKR2 | Chloroplast-targeted copper chaperone protein | chr2:15694300-15695461 FORWARD LENGTH=259	3e-27	50.9	GO:0030001	metal ion transport;	GO:0046872	metal ion binding;	NA	NA	PF00403	HMA;	AT2G37390|NAKR2|SODIUM POTASSIUM ROOT DEFECTIVE 2|F3G5.18|F3G5_18	XM_003524021.5	0
IR4	Green1	46	365	Glyma.06G298600		0.255185	0.284689	0.908286	-0.0291319				1			Glyma.06g298600	87	UniRef100_A0A445KGJ1 Uncharacterized protein n=2 Tax=Soja TaxID=1462606 RepID=A0A445KGJ1_GLYSO	6e-56	98.85	UniRef100_UPI00054A3865 uncharacterized protein LOC114417260 n=1 Tax=Glycine soja TaxID=3848 RepID=UPI00054A3865	2e-53	98.85	AT4G10265.1 | Symbols: | Wound-responsive family protein | chr4:6373226-6373477 REVERSE LENGTH=83	8e-32	97.7	GO:0071456	cellular response to hypoxia;	GO:0003674	molecular function;	GO:0005634	nucleus	PF12609	DUF3774;	AT4G10265|WIP3|Wound-induced polypeptide 3	XM_003527412.5	1e-135
IR4	Green1	47	366	Glyma.10G057000		0.176183	0.109932	0.998194	-0.334848				1			Glyma.10g057000	107	UniRef100_I1L8Z2 Uncharacterized protein n=1 Tax=Glycine max TaxID=3847 RepID=I1L8Z2_SOYBN	1e-70	99.07	UniRef100_A0A445HFS1 Beta-amylase n=2 Tax=Soja TaxID=1462606 RepID=A0A445HFS1_GLYSO	2e-69	99.07	AT5G03345.1 | Symbols: | FUNCTIONS IN: molecular_function unknown; INVOLVED IN: biological_process unknown; LOCATED IN: endomembrane system; EXPRESSED IN: 24 plant structures; EXPRESSED DURING: 15 growth stages; CONTAINS InterPro DOMAIN/s: Magnesium transporter (InterPro:IPR018937); Has 30201 Blast hits to 17322 proteins in 780 species: Archae - 12; Bacteria - 1396; Metazoa - 17338; Fungi - 3422;…	3e-51	96.26	NA	NA	GO:0022890	inorganic cation transmembrane transporter activity;	GO:0000139 GO:0005739 GO:0005769 GO:0005783 GO:0005794 GO:0005886 GO:0031901 GO:0072546	Golgi membrane; mitochondrion; early endosome; endoplasmic reticulum; Golgi apparatus; plasma membrane; early endosome membrane; ER membrane protein complex	PF10270	MMgT;	AT5G03345	XM_003535112.5	8e-169
IR4	Green1	48	367	Glyma.06G298900		0.842838	0.677773	1.78487	0.184073				1			Glyma.06g298900	87	UniRef100_I1KF62 Uncharacterized protein n=2 Tax=Soja TaxID=1462606 RepID=I1KF62_SOYBN	7e-55	98.85	UniRef100_UPI000F7CA51B uncharacterized protein LOC113858847 n=1 Tax=Abrus precatorius TaxID=3816 RepID=UPI000F7CA51B	6e-38	98.85	AT4G10265.1 | Symbols: | Wound-responsive family protein | chr4:6373226-6373477 REVERSE LENGTH=83	4e-30	97.7	GO:0071456	cellular response to hypoxia;	GO:0003674	molecular function;	GO:0005634	nucleus	PF12609	DUF3774;	AT4G10265|WIP3|Wound-induced polypeptide 3	XM_003527416.5	1e-135
IR4	Green1	49	368	Glyma.05G075100		0.0282831	0.0397401	0.712273	-0.374066				1			Glyma.05g075100	553	UniRef100_K7KP23 Uncharacterized protein n=3 Tax=Soja TaxID=1462606 RepID=K7KP23_SOYBN	0	99.82	UniRef100_A0A445KKT4 4-coumarate--CoA ligase-like 9 isoform B n=1 Tax=Glycine soja TaxID=3848 RepID=A0A445KKT4_GLYSO	0	93.49	AT5G63380.1 | Symbols: | AMP-dependent synthetase and ligase family protein | chr5:25387581-25390026 REVERSE LENGTH=562	2e-179	97.11	GO:0009695 GO:0031408	jasmonic acid biosynthetic process; oxylipin biosynthetic process;	GO:0004321 GO:0005524 GO:0016207 GO:0016874	fatty-acyl-CoA synthase activity; ATP binding; 4-coumarate-CoA ligase activity; ligase activity;	GO:0005739 GO:0005777	mitochondrion; peroxisome	PF13193 PF00501	AMP-binding_C; AMP-binding;	AT5G63380|K9H21.11|K9H21_11	XM_006579807.4	0
IR4	Green1	50	369	Glyma.12G200400		0.857448	0.86544	6.15683	-2.31196				1			Glyma.12g200400	97	UniRef100_I1LUC4 Uncharacterized protein n=2 Tax=Soja TaxID=1462606 RepID=I1LUC4_SOYBN	1e-64	98.97	UniRef100_UPI0010166E03 uncharacterized protein LOC114185844 n=1 Tax=Vigna unguiculata TaxID=3917 RepID=UPI0010166E03	1e-36	98.97	AT4G10265.1 | Symbols: | Wound-responsive family protein | chr4:6373226-6373477 REVERSE LENGTH=83	2e-18	92.78	GO:0071456	cellular response to hypoxia;	GO:0003674	molecular function;	GO:0005634	nucleus	PF12609	DUF3774;	AT4G10265|WIP3|Wound-induced polypeptide 3	NM_001251055.3	4e-152
IR4	Green1	51	370	Glyma.12G234800		1.62095	1.83601	3.348	0.713643				1			Glyma.12g234800	199	UniRef100_I1LVB1 Uncharacterized protein n=1 Tax=Glycine max TaxID=3847 RepID=I1LVB1_SOYBN	4e-143	99.5	UniRef100_A0A0B2QHS2 Alpha-amylase/subtilisin inhibitor n=1 Tax=Glycine soja TaxID=3848 RepID=A0A0B2QHS2_GLYSO	4e-142	99.5	AT1G17860.1 | Symbols: | Kunitz family trypsin and protease inhibitor protein | chr1:6149343-6149933 FORWARD LENGTH=196	8e-22	84.92	GO:0006952 GO:0009625 GO:0010466	defense response; response to insect; negative regulation of peptidase activity;	GO:0004867 GO:0004869 GO:0030414	serine-type endopeptidase inhibitor activity; cysteine-type endopeptidase inhibitor activity; peptidase inhibitor activity;	GO:0005576 GO:0005618 GO:0005783 GO:0048046 GO:0099503	extracellular region; cell wall; endoplasmic reticulum; apoplast; secretory vesicle	PF00197	Kunitz_legume;	AT1G17860|AtKTI5|ARABIDOPSIS THALIANA KUNITZ TRYPSIN INHIBITOR 5|F2H15.9|F2H15_9	NM_001249312.2	0
IR4	Green1	52	371	Glyma.09G041000		-0.473261	-0.391203	0.928136	0.2228				1			Glyma.09g041000	453	UniRef100_A0A0R0I3J8 Uncharacterized protein n=2 Tax=Soja TaxID=1462606 RepID=A0A0R0I3J8_SOYBN	0	99.78	UniRef100_I1MGK4 Pectate_lyase_3 domain-containing protein n=2 Tax=Soja TaxID=1462606 RepID=I1MGK4_SOYBN	0	99.78	AT3G16850.1 | Symbols: | Pectin lyase-like superfamily protein | chr3:5748692-5750981 FORWARD LENGTH=455	0	97.13	GO:0005975 GO:0071555	carbohydrate metabolic process; cell wall organization;	GO:0004650 GO:0016829	polygalacturonase activity; lyase activity;	GO:0005576 GO:0005773 GO:0099503	extracellular region; vacuole; secretory vesicle	PF12708	Pectate_lyase_3;	AT3G16850|K20I9.8	XM_003533200.5	0
IR4	Green1	53	372	Glyma.09G229200		0.893073	1.01441	1.59194	1.27022				1			Glyma.09g229200	465	UniRef100_I1L5N5 Purple acid phosphatase n=1 Tax=Glycine max TaxID=3847 RepID=I1L5N5_SOYBN	0	99.78	UniRef100_I1L5N5 Purple acid phosphatase n=1 Tax=Glycine max TaxID=3847 RepID=I1L5N5_SOYBN	0	99.78	AT2G16430.2 | Symbols: PAP10, ATPAP10 | purple acid phosphatase 10 | chr2:7120502-7122772 REVERSE LENGTH=468	0	98.49	GO:0016036	cellular response to phosphate starvation;	GO:0003993 GO:0046872	acid phosphatase activity; metal ion binding;	GO:0005576 GO:0005618 GO:0005829 GO:0009505 GO:0009506	extracellular region; cell wall; cytosol; plant-type cell wall; plasmodesma	PF14008 PF16656 PF00149	Metallophos_C; Pur_ac_phosph_N; Metallophos;	AT2G16430|PAP10|ATPAP10|purple acid phosphatase 10|F16F14.7|F16F14_7	NM_001255901.3	0
IR4	Green1	54	373	Glyma.09G046400		-0.0527649	0.0605754	1.95184	0.650334				1			Glyma.09g046400	366	UniRef100_A0A0R0I9Y9 Fe2OG dioxygenase domain-containing protein n=3 Tax=Soja TaxID=1462606 RepID=A0A0R0I9Y9_SOYBN	0	99.73	UniRef100_A0A0R0I9Y9 Fe2OG dioxygenase domain-containing protein n=3 Tax=Soja TaxID=1462606 RepID=A0A0R0I9Y9_SOYBN	0	99.73	AT3G21420.1 | Symbols: | 2-oxoglutarate (2OG) and Fe(II)-dependent oxygenase superfamily protein | chr3:7541579-7543221 FORWARD LENGTH=364	0	98.09	GO:0055114 GO:1901601	oxidation-reduction process; strigolactone biosynthetic process;	GO:0046872 GO:0051213	metal ion binding; dioxygenase activity;	GO:0005737	cytoplasm	PF03171 PF14226	2OG-FeII_Oxy; DIOX_N;	AT3G21420|LBO1|LATERAL BRANCHING OXIDOREDUCTASE 1|MHC9.10	XM_003533407.5	0
IR4	Green1	55	374	Glyma.16G154200		-0.000835897	0.3008	0.981557	0.669741				1			Glyma.16g154200	309	UniRef100_I1MNV4 t-SNARE coiled-coil homology domain-containing protein n=2 Tax=Glycine max TaxID=3847 RepID=I1MNV4_SOYBN	0	99.68	UniRef100_I1MNV4 t-SNARE coiled-coil homology domain-containing protein n=2 Tax=Glycine max TaxID=3847 RepID=I1MNV4_SOYBN	0	99.68	AT3G03800.1 | Symbols: SYP131, ATSYP131 | syntaxin of plants 131 | chr3:969314-971460 FORWARD LENGTH=306	1e-158	99.68	GO:0006886 GO:0006887 GO:0006906 GO:0048278 GO:0061025	intracellular protein transport; exocytosis; vesicle fusion; vesicle docking; membrane fusion;	GO:0000149 GO:0005484	SNARE binding; SNAP receptor activity;	GO:0005886 GO:0012505 GO:0016021 GO:0031201	plasma membrane; endomembrane system; integral component of membrane; SNARE complex	PF05739 PF00804	SNARE; Syntaxin;	AT3G03800|SYP131|ATSYP131|syntaxin of plants 131|F20H23.28|F20H23_28	NM_001250182.2	0
IR4	Green1	56	375	Glyma.05G046300		-0.0373646	0.227155	0.733551	0.458049				1			Glyma.05g046300	243	UniRef100_A0A445KJ59 Adenylate kinase 4 isoform A n=2 Tax=Soja TaxID=1462606 RepID=A0A445KJ59_GLYSO	1e-175	99.59	UniRef100_A0A445KJ59 Adenylate kinase 4 isoform A n=2 Tax=Soja TaxID=1462606 RepID=A0A445KJ59_GLYSO	1e-175	99.59	AT5G63400.1 | Symbols: ADK1 | adenylate kinase 1 | chr5:25393274-25394817 REVERSE LENGTH=246	3e-150	99.18	GO:0016310 GO:0046686	phosphorylation; response to cadmium ion;	GO:0004017 GO:0005507 GO:0005524	adenylate kinase activity; copper ion binding; ATP binding;	GO:0005737 GO:0005739 GO:0005774 GO:0005829 GO:0009536	cytoplasm; mitochondrion; vacuolar membrane; cytosol; plastid	PF05191 PF00406	ADK_lid; ADK;	AT5G63400|ADK1|adenylate kinase 1|MLE2.3|MLE2_3|ADENYLATE KINASE 1	XM_003525644.5	0
IR4	Green1	57	376	Glyma.14G174600		-0.233994	0.289035	1.4549	0.731565				1			Glyma.14g174600	275	UniRef100_I1MAU7 RRM domain-containing protein n=2 Tax=Soja TaxID=1462606 RepID=I1MAU7_SOYBN	0	99.64	UniRef100_I1MAU7 RRM domain-containing protein n=2 Tax=Soja TaxID=1462606 RepID=I1MAU7_SOYBN	0	99.64	AT1G22330.1 | Symbols: | RNA-binding (RRM/RBD/RNP motifs) family protein | chr1:7886693-7889241 FORWARD LENGTH=291	3e-68	91.64	NA	NA	GO:0003729	mRNA binding;	GO:0005634	nucleus	PF00076	RRM_1;	AT1G22330	XM_003544749.5	0
IR4	Green1	58	377	Glyma.03G092800		0.411593	0.615141	1.37852	1.01473				1			Glyma.03g092800	524	UniRef100_A0A0B2SLN4 Non-hemolytic phospholipase C n=2 Tax=Soja TaxID=1462606 RepID=A0A0B2SLN4_GLYSO	0	99.81	UniRef100_A0A0B2SLN4 Non-hemolytic phospholipase C n=2 Tax=Soja TaxID=1462606 RepID=A0A0B2SLN4_GLYSO	0	99.81	AT3G03530.1 | Symbols: NPC4 | non-specific phospholipase C4 | chr3:842686-844970 REVERSE LENGTH=538	0	99.05	GO:0009395	phospholipid catabolic process;	GO:0004629 GO:0034480	phospholipase C activity; phosphatidylcholine phospholipase C activity;	GO:0005886	plasma membrane	PF04185	Phosphoesterase;	AT3G03530|NPC4|AtNPC4|non-specific phospholipase C4|T21P5.5|T21P5_5	XM_003520962.5	0
IR4	Green1	59	378	Glyma.12G122800		-1.46954	-0.479524	2.80006	1.26047				1			Glyma.12g122800	259	UniRef100_A0A0B2PJ88 Transcription factor bHLH30 n=2 Tax=Soja TaxID=1462606 RepID=A0A0B2PJ88_GLYSO	0	99.61	UniRef100_A0A0B2PJ88 Transcription factor bHLH30 n=2 Tax=Soja TaxID=1462606 RepID=A0A0B2PJ88_GLYSO	0	99.61	AT1G68810.1 | Symbols: | basic helix-loop-helix (bHLH) DNA-binding superfamily protein | chr1:25861289-25862882 FORWARD LENGTH=368	2e-33	70.27	GO:0006355	regulation of transcription, DNA-templated;	GO:0003677 GO:0003700 GO:0046983	DNA binding; DNA-binding transcription factor activity; protein dimerization activity;	GO:0005634	nucleus	PF00010	HLH;	AT1G68810|ABS5|T5L1|ABNORMAL SHOOT 5|TMO5-LIKE1|T6L1.1|T6L1_1	XM_003539917.4	0
IR4	Green1	60	379	Glyma.18G265100		-0.119592	0.125418	0.797854	0.455187				1			Glyma.18g265100	481	UniRef100_I1N4I6 UDP-glucose 6-dehydrogenase n=2 Tax=Soja TaxID=1462606 RepID=I1N4I6_SOYBN	0	99.79	UniRef100_I1N4I6 UDP-glucose 6-dehydrogenase n=2 Tax=Soja TaxID=1462606 RepID=I1N4I6_SOYBN	0	99.79	AT5G15490.1 | Symbols: | UDP-glucose 6-dehydrogenase family protein | chr5:5027872-5029314 REVERSE LENGTH=480	0	99.79	GO:0005975 GO:0006024 GO:0006065 GO:0052546 GO:0055114	carbohydrate metabolic process; glycosaminoglycan biosynthetic process; UDP-glucuronate biosynthetic process; cell wall pectin metabolic process; oxidation-reduction process;	GO:0003979 GO:0051287	UDP-glucose 6-dehydrogenase activity; NAD binding;	GO:0005618 GO:0005634 GO:0005737 GO:0005829	cell wall; nucleus; cytoplasm; cytosol	PF00984 PF03720 PF03721	UDPG_MGDP_dh; UDPG_MGDP_dh_C; UDPG_MGDP_dh_N;	AT5G15490|UGD3|UDP-glucose dehydrogenase 3|T20K14.100|T20K14_100	XM_003552511.5	0
IR4	Green1	61	380	Glyma.11G213000		0.066867	0.26969	0.603033	0.287043				1			Glyma.11g213000	504	UniRef100_A8C8H3 Glutamate decarboxylase n=2 Tax=Glycine max TaxID=3847 RepID=A8C8H3_SOYBN	0	99.8	UniRef100_A8C8H3 Glutamate decarboxylase n=2 Tax=Glycine max TaxID=3847 RepID=A8C8H3_SOYBN	0	99.8	AT5G17330.1 | Symbols: GAD, GAD1 | glutamate decarboxylase | chr5:5711141-5714839 FORWARD LENGTH=502	0	99.8	GO:0006538 GO:0046686	glutamate catabolic process; response to cadmium ion;	GO:0004351 GO:0005516 GO:0030170	glutamate decarboxylase activity; calmodulin binding; pyridoxal phosphate binding;	GO:0005829	cytosol	PF00282	Pyridoxal_deC;	AT5G17330|GAD|GAD1|AtGAD1|glutamate decarboxylase|GLUTAMATE DECARBOXYLASE 1|MKP11.30|MKP11_30|GLUTAMATE DECARBOXYLASE	NM_001289285.1	2e-11
IR4	Green1	62	381	Glyma.10G151300		-0.287151	0.195333	0.947232	0.256688				1			Glyma.10g151300	91	UniRef100_A0A445IMQ9 HIG1 domain-containing protein n=1 Tax=Glycine soja TaxID=3848 RepID=A0A445IMQ9_GLYSO	1e-58	98.9	UniRef100_A0A445IMQ9 HIG1 domain-containing protein n=1 Tax=Glycine soja TaxID=3848 RepID=A0A445IMQ9_GLYSO	1e-58	98.9	AT5G27760.1 | Symbols: | Hypoxia-responsive family protein | chr5:9830396-9831559 FORWARD LENGTH=96	2e-32	87.91	GO:0033617	mitochondrial respiratory chain complex IV assembly;	GO:0003674	molecular function;	GO:0005739 GO:0005746 GO:0031305	mitochondrion; mitochondrial respirasome; integral component of mitochondrial inner membrane	PF04588	HIG_1_N;	AT5G27760|AtHIGD2|HYPOXIA-INDUCED GENE DOMAIN 2|T1G16.90|T1G16_90	NM_001255501.2	2e-140
IR4	Green1	63	382	Glyma.14G013700		-0.687014	0.00180451	1.26348	0.142723				1			Glyma.14g013700	212	UniRef100_I1M6G4 Uncharacterized protein n=2 Tax=Soja TaxID=1462606 RepID=I1M6G4_SOYBN	2e-147	99.53	UniRef100_A0A0B2QUW8 Protein TIC 20-v, chloroplastic n=1 Tax=Glycine soja TaxID=3848 RepID=A0A0B2QUW8_GLYSO	3e-143	99.53	AT5G55710.1 | Symbols: | FUNCTIONS IN: molecular_function unknown; INVOLVED IN: biological_process unknown; LOCATED IN: chloroplast thylakoid membrane, chloroplast; EXPRESSED IN: 23 plant structures; EXPRESSED DURING: 14 growth stages; BEST Arabidopsis thaliana protein match is: Uncharacterised conserved protein ycf60 (TAIR:AT2G47840.1); Has 1807 Blast hits to 1807 proteins in 277 species: Archae…	3e-92	85.85	GO:0015031	protein transport;	GO:0003674	molecular function;	GO:0009507 GO:0009535 GO:0009579 GO:0009706 GO:0016021	chloroplast; chloroplast thylakoid membrane; thylakoid; chloroplast inner membrane; integral component of membrane	PF16166	TIC20;	AT5G55710|Tic20-V|AtTic20-V|translocon at the inner envelope membrane of chloroplasts 20-V|MDF20.15|MDF20_15	XM_003544600.4	0
IR4	Green1	64	383	Glyma.06G085800		1.34331	1.95192	3.17193	2.14471				1			Glyma.06g085800	564	UniRef100_K7KTY4 Uncharacterized protein n=4 Tax=Soja TaxID=1462606 RepID=K7KTY4_SOYBN	0	99.82	UniRef100_A0A0B2QDT5 Carotenoid cleavage dioxygenase 8, chloroplastic n=1 Tax=Glycine soja TaxID=3848 RepID=A0A0B2QDT5_GLYSO	0	99.82	AT4G32810.1 | Symbols: CCD8, MAX4, ATCCD8 | carotenoid cleavage dioxygenase 8 | chr4:15828348-15831299 FORWARD LENGTH=570	0	85.82	GO:0009733 GO:0009926 GO:0009965 GO:0010223 GO:0016121 GO:0016124 GO:0055114 GO:1901601	response to auxin; auxin polar transport; leaf morphogenesis; secondary shoot formation; carotene catabolic process; xanthophyll catabolic process; oxidation-reduction process; strigolactone biosynthetic process;	GO:0010436 GO:0016702 GO:0046872 GO:0102251 GO:0102396	carotenoid dioxygenase activity; oxidoreductase activity, acting on single donors with incorporation of molecular oxygen, incorporation of two atoms of oxygen; metal ion binding; all-trans-beta-apo-10'-carotenal cleavage oxygenase activity; 9-cis-10'-apo-beta-carotenal cleavage oxygenase activity;	GO:0009507 GO:0009570	chloroplast; chloroplast stroma	PF03055	RPE65;	AT4G32810|CCD8|MAX4|ATCCD8|carotenoid cleavage dioxygenase 8|MORE AXILLARY BRANCHING 4|T16I18.20|T16I18_20	NM_001255786.2	0
IR4	Green1	65	384	Glyma.07G153100		-0.143586	0.0991278	0.560309	0.0714091				1			Glyma.07g153100	608	UniRef100_A0A0R4J3M4 Uncharacterized protein n=2 Tax=Soja TaxID=1462606 RepID=A0A0R4J3M4_SOYBN	0	99.84	UniRef100_A0A445FVV4 Pyruvate decarboxylase 1 isoform A n=1 Tax=Glycine soja TaxID=3848 RepID=A0A445FVV4_GLYSO	0	99.84	AT4G33070.1 | Symbols: | Thiamine pyrophosphate dependent pyruvate decarboxylase family protein | chr4:15952519-15954676 REVERSE LENGTH=607	0	99.84	GO:0034059 GO:0071456	response to anoxia; cellular response to hypoxia;	GO:0000287 GO:0004737 GO:0016831 GO:0030976	magnesium ion binding; pyruvate decarboxylase activity; carboxy-lyase activity; thiamine pyrophosphate binding;	GO:0005622 GO:0005829 GO:0005886 GO:0009507	intracellular; cytosol; plasma membrane; chloroplast	PF02775 PF00205 PF02776 PF02776 PF02775 PF00205 PF02775 PF00205	TPP_enzyme_C; TPP_enzyme_M; TPP_enzyme_N; TPP_enzyme_N; TPP_enzyme_C; TPP_enzyme_M; TPP_enzyme_C; TPP_enzyme_M;	AT4G33070|PDC1|AtPDC1|pyruvate decarboxylase 1|F4I10.4	XM_003529120.5	0
IR4	Green1	66	385	Glyma.01G152100		0.0901124	0.529426	1.3379	0.542322				1			Glyma.01g152100	564	UniRef100_A0A445M3L9 Rop guanine nucleotide exchange factor 14 isoform A n=3 Tax=Soja TaxID=1462606 RepID=A0A445M3L9_GLYSO	0	99.82	UniRef100_A0A445M3L9 Rop guanine nucleotide exchange factor 14 isoform A n=3 Tax=Soja TaxID=1462606 RepID=A0A445M3L9_GLYSO	0	99.82	AT1G31650.1 | Symbols: ATROPGEF14, ROPGEF14 | RHO guanyl-nucleotide exchange factor 14 | chr1:11326474-11329767 REVERSE LENGTH=576	0	97.7	GO:0080092	regulation of pollen tube growth;	GO:0005089	Rho guanyl-nucleotide exchange factor activity;	GO:0005739 GO:0005886	mitochondrion; plasma membrane	PF03759	PRONE;	AT1G31650|ATROPGEF14|ROPGEF14|ROP (rho of plants) guanine nucleotide exchange factor 14|F27M3.15|F27M3_15	XM_006573431.4	0
IR4	Green1	67	386	Glyma.18G008100		-0.018563	0.17045	0.947639	0.352299				1			Glyma.18g008100	392	UniRef100_I1MYG9 Nup54 domain-containing protein n=1 Tax=Glycine max TaxID=3847 RepID=I1MYG9_SOYBN	0	99.74	UniRef100_I1MYG9 Nup54 domain-containing protein n=1 Tax=Glycine max TaxID=3847 RepID=I1MYG9_SOYBN	0	99.74	AT1G24310.1 | Symbols: | unknown protein; FUNCTIONS IN: molecular_function unknown; INVOLVED IN: biological_process unknown; LOCATED IN: nucleolus; EXPRESSED IN: 20 plant structures; EXPRESSED DURING: 13 growth stages; Has 2922 Blast hits to 2454 proteins in 263 species: Archae - 0; Bacteria - 57; Metazoa - 1043; Fungi - 654; Plants - 388; Viruses - 11; Other Eukaryotes - 769 (source: NCBI BLink)…	3e-172	92.35	GO:0006607 GO:0006999 GO:0036228 GO:0051028	NLS-bearing protein import into nucleus; nuclear pore organization; protein localization to nuclear inner membrane; mRNA transport;	GO:0005515 GO:0017056	protein binding; structural constituent of nuclear pore;	GO:0005635 GO:0005730 GO:0009507 GO:0044613	nuclear envelope; nucleolus; chloroplast; nuclear pore central transport channel	PF13874	Nup54;	AT1G24310|NUP54|F3I6.25|F3I6_25	XM_003551426.5	0
IR4	Green1	68	387	Glyma.01G057100		-0.0758335	0.118833	0.778637	0.186539				1			Glyma.01g057100	481	UniRef100_A0A445LZ97 UDP-glucose 6-dehydrogenase n=2 Tax=Soja TaxID=1462606 RepID=A0A445LZ97_GLYSO	0	99.79	UniRef100_A0A445LZ97 UDP-glucose 6-dehydrogenase n=2 Tax=Soja TaxID=1462606 RepID=A0A445LZ97_GLYSO	0	99.79	AT3G29360.1 | Symbols: | UDP-glucose 6-dehydrogenase family protein | chr3:11267375-11268817 REVERSE LENGTH=480	0	99.79	GO:0005975 GO:0006024 GO:0006065 GO:0052546 GO:0055114	carbohydrate metabolic process; glycosaminoglycan biosynthetic process; UDP-glucuronate biosynthetic process; cell wall pectin metabolic process; oxidation-reduction process;	GO:0003979 GO:0051287	UDP-glucose 6-dehydrogenase activity; NAD binding;	GO:0005634 GO:0005737 GO:0005829 GO:0099503	nucleus; cytoplasm; cytosol; secretory vesicle	PF00984 PF03720 PF03721	UDPG_MGDP_dh; UDPG_MGDP_dh_C; UDPG_MGDP_dh_N;	AT3G29360|UGD2|UDP-glucose dehydrogenase 2|MUO10.18	NM_001317685.2	0
IR4	Green1	69	388	Glyma.05G233500		0.577254	1.03446	2.27916	0.920514				1			Glyma.05g233500	194	UniRef100_C6TCE2 Uncharacterized protein n=1 Tax=Glycine max TaxID=3847 RepID=C6TCE2_SOYBN	5e-137	99.48	UniRef100_A0A1S3UMU2 uncharacterized protein LOC106767076 n=1 Tax=Vigna radiata var. radiata TaxID=3916 RepID=A0A1S3UMU2_VIGRR	1e-81	95.88	AT1G13360.1 | Symbols: | unknown protein; BEST Arabidopsis thaliana protein match is: unknown protein (TAIR:AT3G25870.1); Has 69 Blast hits to 69 proteins in 16 species: Archae - 0; Bacteria - 0; Metazoa - 6; Fungi - 0; Plants - 63; Viruses - 0; Other Eukaryotes - 0 (source: NCBI BLink). | chr1:4577229-4577813 REVERSE LENGTH=194	5e-25	93.81	GO:0071456	cellular response to hypoxia;	GO:0003674	molecular function;	GO:0005634	nucleus	NA	NA	AT1G13360	NM_001252936.1	0
IR4	Green1	70	389	Glyma.04G051200		-0.279374	-0.0844396	0.841375	-0.101981				1			Glyma.04g051200	1032	UniRef100_I1JTW7 Glycine cleavage system P protein n=1 Tax=Glycine max TaxID=3847 RepID=I1JTW7_SOYBN	0	99.9	UniRef100_I1JTW7 Glycine cleavage system P protein n=1 Tax=Glycine max TaxID=3847 RepID=I1JTW7_SOYBN	0	99.9	AT4G33010.1 | Symbols: AtGLDP1, GLDP1 | glycine decarboxylase P-protein 1 | chr4:15926852-15931150 REVERSE LENGTH=1037	0	99.71	GO:0006546 GO:0019464 GO:0046686 GO:0055114	glycine catabolic process; glycine decarboxylation via glycine cleavage system; response to cadmium ion; oxidation-reduction process;	GO:0004375 GO:0005515 GO:0016594 GO:0030170	glycine dehydrogenase (decarboxylating) activity; protein binding; glycine binding; pyridoxal phosphate binding;	GO:0005739 GO:0005829 GO:0005886 GO:0005960 GO:0009507 GO:0009534 GO:0009570 GO:0009941 GO:0048046	mitochondrion; cytosol; plasma membrane; glycine cleavage complex; chloroplast; chloroplast thylakoid; chloroplast stroma; chloroplast envelope; apoplast	PF02347	GDC-P;	AT4G33010|AtGLDP1|GLDP1|glycine decarboxylase P-protein 1|F4I10.7	XM_003523595.5	0
IR4	Green1	71	390	Glyma.17G139800		0.554368	-0.21251	1.83804	0.777585				1			Glyma.17g139800	137	UniRef100_I1MUZ0 AAI domain-containing protein n=2 Tax=Soja TaxID=1462606 RepID=I1MUZ0_SOYBN	4e-87	99.27	UniRef100_I1MUZ0 AAI domain-containing protein n=2 Tax=Soja TaxID=1462606 RepID=I1MUZ0_SOYBN	4e-87	99.27	AT4G12510.1 | Symbols: | Bifunctional inhibitor/lipid-transfer protein/seed storage 2S albumin superfamily protein | chr4:7417414-7417803 REVERSE LENGTH=129	1e-45	99.27	NA	NA	NA	NA	GO:0005576 GO:0005783 GO:0009506	extracellular region; endoplasmic reticulum; plasmodesma	PF14547	Hydrophob_seed;	AT4G12510	XM_003549858.5	0
IR4	Green1	72	391	Glyma.10G161700		-0.0699028	-0.598696	0.946971	0.180301				1			Glyma.10g161700	340	UniRef100_I1LBL0 Aldo_ket_red domain-containing protein n=2 Tax=Soja TaxID=1462606 RepID=I1LBL0_SOYBN	0	99.71	UniRef100_I1LBL0 Aldo_ket_red domain-containing protein n=2 Tax=Soja TaxID=1462606 RepID=I1LBL0_SOYBN	0	99.71	AT1G60710.1 | Symbols: ATB2 | NAD(P)-linked oxidoreductase superfamily protein | chr1:22355073-22356627 REVERSE LENGTH=345	3e-137	98.24	GO:0046686 GO:0055114	response to cadmium ion; oxidation-reduction process;	GO:0016491	oxidoreductase activity;	GO:0005634 GO:0005737 GO:0005829	nucleus; cytoplasm; cytosol	PF00248	Aldo_ket_red;	AT1G60710|ATB2|F8A5.23|F8A5_23	NM_001255633.1	0
IR4	Green1	73	392	Glyma.13G089800		0.27494	-0.27418	1.50781	0.548902				1			Glyma.13g089800	277	UniRef100_I1LVX9 RRM domain-containing protein n=2 Tax=Soja TaxID=1462606 RepID=I1LVX9_SOYBN	0	99.64	UniRef100_I1LVX9 RRM domain-containing protein n=2 Tax=Soja TaxID=1462606 RepID=I1LVX9_SOYBN	0	99.64	AT1G22330.1 | Symbols: | RNA-binding (RRM/RBD/RNP motifs) family protein | chr1:7886693-7889241 FORWARD LENGTH=291	1e-67	91.7	NA	NA	GO:0003729	mRNA binding;	GO:0005634	nucleus	PF00076	RRM_1;	AT1G22330	XM_006593498.4	0
IR4	Green1	74	393	Glyma.17G140300		0.93102	0.32139	1.98331	1.01908				1			Glyma.17g140300	132	UniRef100_K7MLK2 AAI domain-containing protein n=1 Tax=Glycine max TaxID=3847 RepID=K7MLK2_SOYBN	2e-84	99.24	UniRef100_K7MLK2 AAI domain-containing protein n=1 Tax=Glycine max TaxID=3847 RepID=K7MLK2_SOYBN	2e-84	99.24	AT2G45180.1 | Symbols: | Bifunctional inhibitor/lipid-transfer protein/seed storage 2S albumin superfamily protein | chr2:18626377-18626781 FORWARD LENGTH=134	1e-46	98.48	NA	NA	NA	NA	GO:0005576 GO:0009535	extracellular region; chloroplast thylakoid membrane	PF00234	Tryp_alpha_amyl;	AT2G45180	NM_001248959.3	0
IR4	Green1	75	394	Glyma.18G124200		0.304852	-0.265579	2.01743	0.419127				1			Glyma.18g124200	548	UniRef100_K7MRM1 DUF4005 domain-containing protein n=1 Tax=Glycine max TaxID=3847 RepID=K7MRM1_SOYBN	0	99.82	UniRef100_K7MRM1 DUF4005 domain-containing protein n=1 Tax=Glycine max TaxID=3847 RepID=K7MRM1_SOYBN	0	99.82	AT2G02790.1 | Symbols: IQD29 | IQ-domain 29 | chr2:788708-790946 FORWARD LENGTH=636	6e-50	99.09	GO:0008150	biological process;	NA	NA	GO:0005829 GO:0005875 GO:0005886	cytosol; microtubule associated complex; plasma membrane	PF13178 PF00612	DUF4005; IQ;	AT2G02790|IQD29|IQ-domain 29|T20F6.7|T20F6_7	XM_041012262.1	0
IR4	Green1	76	395	Glyma.04G112500		0.213176	-0.169499	1.13551	0.196222				1			Glyma.04g112500	171	UniRef100_A0A0B2NWH2 GPI-anchored protein LLG1 isoform A n=2 Tax=Soja TaxID=1462606 RepID=A0A0B2NWH2_GLYSO	2e-120	99.42	UniRef100_A0A0B2NWH2 GPI-anchored protein LLG1 isoform A n=2 Tax=Soja TaxID=1462606 RepID=A0A0B2NWH2_GLYSO	2e-120	99.42	AT5G56170.1 | Symbols: LLG1 | LORELEI-LIKE-GPI-ANCHORED PROTEIN 1 | chr5:22736072-22737108 FORWARD LENGTH=168	3e-59	80.12	GO:0045927	positive regulation of growth;	GO:0005515	protein binding;	GO:0005886 GO:0009536 GO:0031225 GO:0090406	plasma membrane; plastid; anchored component of membrane; pollen tube	NA	NA	AT5G56170|LLG1|LORELEI-LIKE-GPI-ANCHORED PROTEIN 1|MDA7.23|MDA7_23	NM_001249105.2	0
IR4	Green1	77	396	Glyma.10G107700		0.282185	0.0355953	0.584999	0.218497				1			Glyma.10g107700	1036	UniRef100_I1LA34 Calcium-transporting ATPase n=3 Tax=Soja TaxID=1462606 RepID=I1LA34_SOYBN	0	99.9	UniRef100_I1LA34 Calcium-transporting ATPase n=3 Tax=Soja TaxID=1462606 RepID=I1LA34_SOYBN	0	99.9	AT2G41560.1 | Symbols: ACA4 | autoinhibited Ca(2+)-ATPase, isoform 4 | chr2:17332256-17337179 REVERSE LENGTH=1030	0	98.84	GO:0006970 GO:0009624 GO:0009651 GO:0042742 GO:0043069 GO:0055081 GO:0070588	response to osmotic stress; response to nematode; response to salt stress; defense response to bacterium; negative regulation of programmed cell death; anion homeostasis; calcium ion transmembrane transport;	GO:0005388 GO:0005516 GO:0005524 GO:0019829 GO:0046872	calcium transmembrane transporter activity, phosphorylative mechanism; calmodulin binding; ATP binding; ATPase-coupled cation transmembrane transporter activity; metal ion binding;	GO:0000325 GO:0005634 GO:0005773 GO:0005774 GO:0005829 GO:0009507 GO:0009705 GO:0016021 GO:0043231	plant-type vacuole; nucleus; vacuole; vacuolar membrane; cytosol; chloroplast; plant-type vacuole membrane; integral component of membrane; intracellular membrane-bounded organelle	PF00690 PF12515 PF12710 PF00689 PF00122 PF12710 PF00689 PF00122	Cation_ATPase_N; CaATP_NAI; HAD; Cation_ATPase_C; E1-E2_ATPase; HAD; Cation_ATPase_C; E1-E2_ATPase;	AT2G41560|ACA4|autoinhibited Ca(2+)-ATPase, isoform 4|T32G6.8|T32G6_8	XM_003535839.5	0
IR4	Green1	78	397	Glyma.14G218900		0.258095	-0.174133	0.727734	0.13397				1			Glyma.14g218900	143	UniRef100_C6T1J5 AP complex subunit sigma n=2 Tax=Soja TaxID=1462606 RepID=C6T1J5_SOYBN	1e-97	99.3	UniRef100_C6T1J5 AP complex subunit sigma n=2 Tax=Soja TaxID=1462606 RepID=C6T1J5_SOYBN	1e-97	99.3	AT1G47830.1 | Symbols: | SNARE-like superfamily protein | chr1:17613346-17614784 REVERSE LENGTH=142	2e-96	99.3	GO:0006897 GO:0015031 GO:0016192	endocytosis; protein transport; vesicle-mediated transport;	NA	NA	GO:0005634 GO:0005794 GO:0005886 GO:0005905 GO:0043231	nucleus; Golgi apparatus; plasma membrane; clathrin-coated pit; intracellular membrane-bounded organelle	PF01217	Clat_adaptor_s;	AT1G47830|AP2S|ADAPTOR 55 PROTEIN 2 small subunit|T2E6.6|T2E6_6	NM_001250195.1	0
IR4	Green1	79	398	Glyma.08G177200		0.420896	0.0784027	1.00616	0.374275				1			Glyma.08g177200	123	UniRef100_K7L7C6 Uncharacterized protein n=2 Tax=Soja TaxID=1462606 RepID=K7L7C6_SOYBN	5e-71	99.19	UniRef100_UPI001016653B classical arabinogalactan protein 1-like n=1 Tax=Vigna unguiculata TaxID=3917 RepID=UPI001016653B	6e-23	89.43	NA	NA	NA	NA	NA	NA	NA	NA	NA	NA	NA	NA	XM_003531488.5	0
IR4	Green1	80	399	Glyma.01G063000		0.377272	0.00414256	0.858932	0.225006				1			Glyma.01g063000	369	UniRef100_A0A0B2P8D5 Alpha-1,4-glucan-protein synthase [UDP-forming] n=2 Tax=Soja TaxID=1462606 RepID=A0A0B2P8D5_GLYSO	0	99.73	UniRef100_A0A0B2P8D5 Alpha-1,4-glucan-protein synthase [UDP-forming] n=2 Tax=Soja TaxID=1462606 RepID=A0A0B2P8D5_GLYSO	0	99.73	AT3G02230.1 | Symbols: RGP1, ATRGP1 | reversibly glycosylated polypeptide 1 | chr3:415463-417304 FORWARD LENGTH=357	0	95.39	GO:0009555 GO:0009832 GO:0033356 GO:0071555 GO:0071669	pollen development; plant-type cell wall biogenesis; UDP-L-arabinose metabolic process; cell wall organization; plant-type cell wall organization or biogenesis;	GO:0005515 GO:0016760 GO:0016866 GO:0052691	protein binding; cellulose synthase (UDP-forming) activity; intramolecular transferase activity; UDP-arabinopyranose mutase activity;	GO:0000138 GO:0005618 GO:0005634 GO:0005774 GO:0005794 GO:0005795 GO:0005829 GO:0022626	Golgi trans cisterna; cell wall; nucleus; vacuolar membrane; Golgi apparatus; Golgi stack; cytosol; cytosolic ribosome	PF03214	RGP;	AT3G02230|RGP1|ATRGP1|reversibly glycosylated polypeptide 1|ARABIDOPSIS THALIANA REVERSIBLY GLYCOSYLATED POLYPEPTIDE 1|F14P3.12|F14P3_12	XM_003516384.5	0
IR4	Green1	81	400	Glyma.19G128100		0.538517	0.207679	1.07695	0.387489				1			Glyma.19g128100	463	UniRef100_I1N8P9 Carboxypeptidase n=3 Tax=Soja TaxID=1462606 RepID=I1N8P9_SOYBN	0	99.78	UniRef100_I1N8P9 Carboxypeptidase n=3 Tax=Soja TaxID=1462606 RepID=I1N8P9_SOYBN	0	99.78	AT1G28110.1 | Symbols: SCPL45 | serine carboxypeptidase-like 45 | chr1:9804153-9806832 REVERSE LENGTH=461	0	92.66	GO:0051603	proteolysis involved in cellular protein catabolic process;	GO:0004185	serine-type carboxypeptidase activity;	GO:0005576 GO:0005773 GO:0009505 GO:0009506 GO:0009507	extracellular region; vacuole; plant-type cell wall; plasmodesma; chloroplast	PF00450	Peptidase_S10;	AT1G28110|SCPL45|serine carboxypeptidase-like 45|F13K9.20|F13K9_20	XM_026126970.2	0
			401
IR5	Green2	1	402	Glyma.01G149300		0.150213	-0.0578649	0.647876	0.678681				1			Glyma.01g149300	598	UniRef100_A0A445M3I7 Methyltransferase n=6 Tax=Soja TaxID=1462606 RepID=A0A445M3I7_GLYSO	0	99.83	UniRef100_A0A445M3I7 Methyltransferase n=6 Tax=Soja TaxID=1462606 RepID=A0A445M3I7_GLYSO	0	99.83	AT1G31850.1 | Symbols: | S-adenosyl-L-methionine-dependent methyltransferases superfamily protein | chr1:11431165-11433443 FORWARD LENGTH=603	0	99.16	GO:0032259	methylation;	GO:0008168	methyltransferase activity;	GO:0000139 GO:0005737 GO:0005768 GO:0005794 GO:0005797 GO:0005802 GO:0009507 GO:0016021	Golgi membrane; cytoplasm; endosome; Golgi apparatus; Golgi medial cisterna; trans-Golgi network; chloroplast; integral component of membrane	PF03141	Methyltransf_29;	AT1G31850|F5M6.14|F5M6_14	XM_041015903.1	0
IR5	Green2	2	403	Glyma.19G041375		0.289461	0.11375	0.737528	0.789173				1			Glyma.19g041375	428	UniRef100_A0A0B2R2R5 Protein trichome birefringence-like 19 n=1 Tax=Glycine soja TaxID=3848 RepID=A0A0B2R2R5_GLYSO	0	99.77	UniRef100_A0A0B2R2R5 Protein trichome birefringence-like 19 n=1 Tax=Glycine soja TaxID=3848 RepID=A0A0B2R2R5_GLYSO	0	99.77	AT5G15900.1 | Symbols: TBL19 | TRICHOME BIREFRINGENCE-LIKE 19 | chr5:5189524-5192070 REVERSE LENGTH=426	0	94.16	NA	NA	GO:0016413	O-acetyltransferase activity;	GO:0005794 GO:0009507 GO:0016021	Golgi apparatus; chloroplast; integral component of membrane	PF14416 PF13839	PMR5N; PC-Esterase;	AT5G15900	XM_041012849.1	0
IR5	Green2	3	404	Glyma.03G014400		0.348161	-0.110586	1.99923	2.0537				1			Glyma.03g014400	295	UniRef100_I1JKC0 Uncharacterized protein n=2 Tax=Soja TaxID=1462606 RepID=I1JKC0_SOYBN	0	99.66	UniRef100_A0A0B2R056 (+)-neomenthol dehydrogenase n=1 Tax=Glycine soja TaxID=3848 RepID=A0A0B2R056_GLYSO	0	97.63	AT3G61220.2 | Symbols: | NAD(P)-binding Rossmann-fold superfamily protein | chr3:22663025-22664316 FORWARD LENGTH=303	5e-114	97.29	GO:0006952 GO:0055114 GO:0080167	defense response; oxidation-reduction process; response to karrikin;	GO:0008106 GO:0047501 GO:0047504	alcohol dehydrogenase (NADP+) activity; (+)-neomenthol dehydrogenase activity; (-)-menthol dehydrogenase activity;	GO:0005737 GO:0005829 GO:0005886 GO:0016020	cytoplasm; cytosol; plasma membrane; membrane	PF00106	adh_short;	AT3G61220|SDR1|short-chain dehydrogenase/reductase 1|T20K12.120	XM_014773429.2	0
IR5	Green2	4	405	Glyma.15G146800		0.148777	-0.111861	1.10912	0.961726				1			Glyma.15g146800	472	UniRef100_A0A0R0GA40 Uncharacterized protein n=1 Tax=Glycine max TaxID=3847 RepID=A0A0R0GA40_SOYBN	0	99.79	UniRef100_I1MGK4 Pectate_lyase_3 domain-containing protein n=2 Tax=Soja TaxID=1462606 RepID=I1MGK4_SOYBN	0	95.34	AT3G16850.1 | Symbols: | Pectin lyase-like superfamily protein | chr3:5748692-5750981 FORWARD LENGTH=455	0	92.8	GO:0005975 GO:0071555	carbohydrate metabolic process; cell wall organization;	GO:0004650 GO:0016829	polygalacturonase activity; lyase activity;	GO:0005576 GO:0005773 GO:0099503	extracellular region; vacuole; secretory vesicle	PF12708	Pectate_lyase_3;	AT3G16850|K20I9.8	XM_006597656.4	0
IR5	Green2	5	406	Glyma.09G146700		0.510802	0.445074	0.842868	0.802266				1			Glyma.09g146700	354	UniRef100_I1L3E3 Uncharacterized protein n=3 Tax=Soja TaxID=1462606 RepID=I1L3E3_SOYBN	0	99.72	UniRef100_A0A445GKQ9 BAG family molecular chaperone regulator 3 isoform A n=1 Tax=Glycine soja TaxID=3848 RepID=A0A445GKQ9_GLYSO	0	99.72	AT5G52060.1 | Symbols: ATBAG1, BAG1 | BCL-2-associated athanogene 1 | chr5:21152449-21153741 REVERSE LENGTH=342	3e-113	92.09	GO:0071629	cytoplasm protein quality control by the ubiquitin-proteasome system;	GO:0005515 GO:0051087	protein binding; chaperone binding;	GO:0005634 GO:0005739 GO:0005829	nucleus; mitochondrion; cytosol	PF00240 PF02179	ubiquitin; BAG;	AT5G52060|ATBAG1|BAG1|BCL-2-associated athanogene 1|MSG15.15|MSG15_15	NM_001255910.2	0
IR5	Green2	6	407	Glyma.08G281600		0.540122	0.0142202	1.61413	1.34064				1			Glyma.08g281600	141	UniRef100_I1KXA1 Uncharacterized protein n=2 Tax=Soja TaxID=1462606 RepID=I1KXA1_SOYBN	8e-78	99.29	UniRef100_A0A072TSG3 Transmembrane protein, putative n=1 Tax=Medicago truncatula TaxID=3880 RepID=A0A072TSG3_MEDTR	2e-20	99.29	NA	NA	NA	NA	NA	NA	NA	NA	NA	NA	NA	NA	XM_041018478.1	0
IR5	Green2	7	408	Glyma.15G030800		0.101768	-0.116553	0.748146	0.562259				1			Glyma.15g030800	347	UniRef100_A0A0R0FW09 Uncharacterized protein n=1 Tax=Glycine max TaxID=3847 RepID=A0A0R0FW09_SOYBN	0	99.71	UniRef100_A0A445GNI7 Histidine protein methyltransferase 1-like isoform C n=1 Tax=Glycine soja TaxID=3848 RepID=A0A445GNI7_GLYSO	0	99.71	AT2G43320.1 | Symbols: | S-adenosyl-L-methionine-dependent methyltransferases superfamily protein | chr2:17996874-17999158 REVERSE LENGTH=351	0	99.71	GO:0032259	methylation;	GO:0008168	methyltransferase activity;	GO:0009507	chloroplast	NA	NA	AT2G43320|F14B2.22	XM_006596948.4	0
IR5	Green2	8	409	Glyma.11G048200		-0.188702	-0.1927	0.685929	0.645632				1			Glyma.11g048200	277	UniRef100_A0A0B2PUI7 Mitochondrial outer membrane protein porin 2 n=2 Tax=Soja TaxID=1462606 RepID=A0A0B2PUI7_GLYSO	0	99.64	UniRef100_A0A0B2PUI7 Mitochondrial outer membrane protein porin 2 n=2 Tax=Soja TaxID=1462606 RepID=A0A0B2PUI7_GLYSO	0	99.64	AT5G67500.2 | Symbols: VDAC2 | voltage dependent anion channel 2 | chr5:26935223-26937123 FORWARD LENGTH=303	1e-142	99.64	GO:0009617 GO:0040008 GO:0098656	response to bacterium; regulation of growth; anion transmembrane transport;	GO:0008308 GO:0015288	voltage-gated anion channel activity; porin activity;	GO:0005618 GO:0005739 GO:0005741 GO:0005774 GO:0009536 GO:0009941 GO:0046930	cell wall; mitochondrion; mitochondrial outer membrane; vacuolar membrane; plastid; chloroplast envelope; pore complex	PF01459	Porin_3;	AT5G67500|VDAC2|ATVDAC2|voltage dependent anion channel 2|ARABIDOPSIS THALIANA VOLTAGE DEPENDENT ANION CHANNEL 2|K9I9.6|K9I9_6	NM_001252970.2	0
IR5	Green2	9	410	Glyma.06G205400		0.152874	0.186005	0.957061	0.802476				1			Glyma.06g205400	457	UniRef100_I1KD34 COBRA-like protein n=3 Tax=Soja TaxID=1462606 RepID=I1KD34_SOYBN	0	99.78	UniRef100_I1KD34 COBRA-like protein n=3 Tax=Soja TaxID=1462606 RepID=I1KD34_SOYBN	0	99.78	AT5G60920.1 | Symbols: COB | COBRA-like extracellular glycosyl-phosphatidyl inositol-anchored protein family | chr5:24511466-24513932 REVERSE LENGTH=456	0	94.09	GO:0009651 GO:0009664 GO:0009825 GO:0009832 GO:0010215 GO:0052324	response to salt stress; plant-type cell wall organization; multidimensional cell growth; plant-type cell wall biogenesis; cellulose microfibril organization; plant-type cell wall cellulose biosynthetic process;	GO:0003674	molecular function;	GO:0005886 GO:0009505 GO:0009897 GO:0009930 GO:0016328 GO:0031225 GO:0046658	plasma membrane; plant-type cell wall; external side of plasma membrane; longitudinal side of cell surface; lateral plasma membrane; anchored component of membrane; anchored component of plasma membrane	PF04833	COBRA;	AT5G60920|COB|COBRA|MSL3.40|MSL3_40	XM_003527069.4	0
IR5	Green2	10	411	Glyma.14G037300		-0.0186919	-0.0803147	0.707208	0.552076				1			Glyma.14g037300	382	UniRef100_A0A445H126 Late embryogenesis abundant protein Lea14-A isoform B n=3 Tax=Soja TaxID=1462606 RepID=A0A445H126_GLYSO	0	99.74	UniRef100_A0A445H126 Late embryogenesis abundant protein Lea14-A isoform B n=3 Tax=Soja TaxID=1462606 RepID=A0A445H126_GLYSO	0	99.74	AT2G44060.1 | Symbols: | Late embryogenesis abundant protein, group 2 | chr2:18226922-18227988 FORWARD LENGTH=325	2e-165	79.84	GO:0009269 GO:0046686	response to desiccation; response to cadmium ion;	GO:0003674	molecular function;	GO:0005634 GO:0005794 GO:0005829 GO:0005886 GO:0009506	nucleus; Golgi apparatus; cytosol; plasma membrane; plasmodesma	PF03168	LEA_2;	AT2G44060|LEA26|late embryogenesis abundant 26|F6E13.19	NM_001254648.2	0
IR5	Green2	11	412	Glyma.02G004600		-0.451839	-0.579122	2.0416	1.40591				1			Glyma.02g004600	418	UniRef100_I1JB75 DUF4005 domain-containing protein n=1 Tax=Glycine max TaxID=3847 RepID=I1JB75_SOYBN	0	99.76	UniRef100_I1JB75 DUF4005 domain-containing protein n=1 Tax=Glycine max TaxID=3847 RepID=I1JB75_SOYBN	0	99.76	AT4G14750.1 | Symbols: IQD19 | IQ-domain 19 | chr4:8470449-8471903 FORWARD LENGTH=387	6e-90	98.56	NA	NA	NA	NA	GO:0005634	nucleus	PF00612 PF13178	IQ; DUF4005;	AT4G14750	XM_006574393.4	0
IR5	Green2	12	413	Glyma.11G193600		0.639697	0.446409	2.3785	1.82428				1			Glyma.11g193600	303	UniRef100_C6TJL7 Xyloglucan endotransglucosylase/hydrolase n=2 Tax=Soja TaxID=1462606 RepID=C6TJL7_SOYBN	0	99.67	UniRef100_C6TJL7 Xyloglucan endotransglucosylase/hydrolase n=2 Tax=Soja TaxID=1462606 RepID=C6TJL7_SOYBN	0	99.67	AT2G36870.1 | Symbols: XTH32 | xyloglucan endotransglucosylase/hydrolase 32 | chr2:15472869-15474630 REVERSE LENGTH=299	2e-153	98.02	GO:0010411 GO:0016998 GO:0042546 GO:0071555	xyloglucan metabolic process; cell wall macromolecule catabolic process; cell wall biogenesis; cell wall organization;	GO:0004553 GO:0016762	hydrolase activity, hydrolyzing O-glycosyl compounds; xyloglucan:xyloglucosyl transferase activity;	GO:0005576 GO:0005618 GO:0009507 GO:0048046	extracellular region; cell wall; chloroplast; apoplast	PF06955 PF00722	XET_C; Glyco_hydro_16;	AT2G36870|XTH32|AtXTH32|xyloglucan endotransglucosylase/hydrolase 32|T1J8.5|T1J8_5	NM_001254568.2	0
IR5	Green2	13	414	Glyma.14G121400		0.507222	0.39067	1.27498	1.04906				1			Glyma.14g121400	387	UniRef100_A1YNA0 Acyl-[acyl-carrier-protein] desaturase n=4 Tax=Soja TaxID=1462606 RepID=A1YNA0_SOYBN	0	99.74	UniRef100_A1YNA0 Acyl-[acyl-carrier-protein] desaturase n=4 Tax=Soja TaxID=1462606 RepID=A1YNA0_SOYBN	0	99.74	AT1G43800.1 | Symbols: | Plant stearoyl-acyl-carrier-protein desaturase family protein | chr1:16577662-16579549 FORWARD LENGTH=391	0	98.45	GO:0006631 GO:0006633 GO:0055114 GO:0071456	fatty acid metabolic process; fatty acid biosynthetic process; oxidation-reduction process; cellular response to hypoxia;	GO:0045300 GO:0046872 GO:0102786	acyl-[acyl-carrier-protein] desaturase activity; metal ion binding; stearoyl-[acp] desaturase activity;	GO:0009507 GO:0009570	chloroplast; chloroplast stroma	PF03405	FA_desaturase_2;	AT1G43800|FTM1|SAD6|AAD6|FLORAL TRANSITION AT THE MERISTEM1|STEAROYL-ACYL CARRIER PROTEIN &#916;9-DESATURASE6|ACYL?ACYL CARRIER PROTEIN (ACP) DESATURASE 6|F28H19.7|F28H19_7	NM_001249462.2	0
IR5	Green2	14	415	Glyma.12G227100		0.308406	-0.0464229	1.34391	1.55828				1			Glyma.12g227100	332	UniRef100_I1LV37 Uncharacterized protein n=2 Tax=Soja TaxID=1462606 RepID=I1LV37_SOYBN	0	99.7	UniRef100_A0A1S3U1N6 uncharacterized protein LOC106760983 n=1 Tax=Vigna radiata var. radiata TaxID=3916 RepID=A0A1S3U1N6_VIGRR	0	99.7	AT3G15115.1 | Symbols: | unknown protein; BEST Arabidopsis thaliana protein match is: unknown protein (TAIR:AT1G53180.1); Has 47 Blast hits to 47 proteins in 15 species: Archae - 0; Bacteria - 0; Metazoa - 13; Fungi - 0; Plants - 30; Viruses - 0; Other Eukaryotes - 4 (source: NCBI BLink). | chr3:5086219-5087352 REVERSE LENGTH=339	8e-23	95.18	GO:0008150	biological process;	GO:0003674	molecular function;	GO:0005634	nucleus	NA	NA	AT3G15115	NM_001250083.2	0
IR5	Green2	15	416	Glyma.02G104300		1.38862	0.360424	3.5081	4.08025				1			Glyma.02g104300	476	UniRef100_I1JE14 Glycosyltransferase n=2 Tax=Soja TaxID=1462606 RepID=I1JE14_SOYBN	0	99.79	UniRef100_I1JE14 Glycosyltransferase n=2 Tax=Soja TaxID=1462606 RepID=I1JE14_SOYBN	0	99.79	AT2G15490.1 | Symbols: UGT73B4 | UDP-glycosyltransferase 73B4 | chr2:6761750-6763398 FORWARD LENGTH=484	2e-132	97.27	GO:0009636 GO:0051707	response to toxic substance; response to other organism;	GO:0008194 GO:0016757 GO:0035251 GO:0047893 GO:0080043 GO:0080044 GO:0102360 GO:0102425	UDP-glycosyltransferase activity; transferase activity, transferring glycosyl groups; UDP-glucosyltransferase activity; flavonol 3-O-glucosyltransferase activity; quercetin 3-O-glucosyltransferase activity; quercetin 7-O-glucosyltransferase activity; daphnetin 3-O-glucosyltransferase activity; myricetin 3-O-glucosyltransferase activity;	GO:0005829 GO:0009507 GO:0043231	cytosol; chloroplast; intracellular membrane-bounded organelle	PF00201	UDPGT;	AT2G15490|UGT73B4|UDP-glycosyltransferase 73B4|F9O13.4	XM_003518660.5	0
IR5	Green2	16	417	Glyma.18G184800		0.163152	-0.614997	1.321	1.6286				1			Glyma.18g184800	378	UniRef100_A0A0B2PAZ0 Protein SRG1 n=3 Tax=Soja TaxID=1462606 RepID=A0A0B2PAZ0_GLYSO	0	99.74	UniRef100_A0A0B2PAZ0 Protein SRG1 n=3 Tax=Soja TaxID=1462606 RepID=A0A0B2PAZ0_GLYSO	0	99.74	AT3G21420.1 | Symbols: | 2-oxoglutarate (2OG) and Fe(II)-dependent oxygenase superfamily protein | chr3:7541579-7543221 FORWARD LENGTH=364	4e-106	91.8	GO:0055114 GO:1901601	oxidation-reduction process; strigolactone biosynthetic process;	GO:0046872 GO:0051213	metal ion binding; dioxygenase activity;	GO:0005737	cytoplasm	PF03171 PF14226 PF14226 PF03171	2OG-FeII_Oxy; DIOX_N; DIOX_N; 2OG-FeII_Oxy;	AT3G21420|LBO1|LATERAL BRANCHING OXIDOREDUCTASE 1|MHC9.10	XM_003552137.5	0
IR5	Green2	17	418	Glyma.03G132700		0.930801	0.140344	2.1319	2.61323				1	1		Glyma.03g132700	348	UniRef100_Q03773 Glucan endo-1,3-beta-glucosidase n=4 Tax=Soja TaxID=1462606 RepID=E13A_SOYBN	0	99.71	UniRef100_Q03773 Glucan endo-1,3-beta-glucosidase n=4 Tax=Soja TaxID=1462606 RepID=E13A_SOYBN	0	99.71	AT3G57270.1 | Symbols: BG1 | beta-1,3-glucanase 1 | chr3:21191336-21193118 REVERSE LENGTH=340	1e-140	91.95	GO:0005975 GO:0006952	carbohydrate metabolic process; defense response;	GO:0042973	glucan endo-1,3-beta-D-glucosidase activity;	GO:0005576 GO:0005618 GO:0046658	extracellular region; cell wall; anchored component of plasma membrane	PF00332	Glyco_hydro_17;	AT3G57270|BG1|GNS1|beta-1,3-glucanase 1|&#946;-1,3-Glucanase 1|F28O9.120	NM_001251545.1	0
IR5	Green2	18	419	Glyma.12G083100		0.146394	0.0944878	0.773566	0.904389				1			Glyma.12g083100	460	UniRef100_A0A445HMR0 Carboxypeptidase n=3 Tax=Soja TaxID=1462606 RepID=A0A445HMR0_GLYSO	0	99.78	UniRef100_A0A445HMR0 Carboxypeptidase n=3 Tax=Soja TaxID=1462606 RepID=A0A445HMR0_GLYSO	0	99.78	AT2G27920.1 | Symbols: SCPL51 | serine carboxypeptidase-like 51 | chr2:11885777-11889043 REVERSE LENGTH=461	0	99.35	GO:0051603	proteolysis involved in cellular protein catabolic process;	GO:0004185	serine-type carboxypeptidase activity;	GO:0005576	extracellular region	PF00450	Peptidase_S10;	AT2G27920|SCPL51|serine carboxypeptidase-like 51|T1E2.16|T1E2_16	XM_003539751.5	0
IR5	Green2	19	420	Glyma.12G080100		0.202909	0.122168	1.22814	1.35987				1			Glyma.12g080100	303	UniRef100_A0A445HME4 Xyloglucan endotransglucosylase/hydrolase n=1 Tax=Glycine soja TaxID=3848 RepID=A0A445HME4_GLYSO	0	99.67	UniRef100_A0A445HME4 Xyloglucan endotransglucosylase/hydrolase n=1 Tax=Glycine soja TaxID=3848 RepID=A0A445HME4_GLYSO	0	99.67	AT2G36870.1 | Symbols: XTH32 | xyloglucan endotransglucosylase/hydrolase 32 | chr2:15472869-15474630 REVERSE LENGTH=299	1e-154	98.02	GO:0010411 GO:0016998 GO:0042546 GO:0071555	xyloglucan metabolic process; cell wall macromolecule catabolic process; cell wall biogenesis; cell wall organization;	GO:0004553 GO:0016762	hydrolase activity, hydrolyzing O-glycosyl compounds; xyloglucan:xyloglucosyl transferase activity;	GO:0005576 GO:0005618 GO:0009507 GO:0048046	extracellular region; cell wall; chloroplast; apoplast	PF06955 PF00722	XET_C; Glyco_hydro_16;	AT2G36870|XTH32|AtXTH32|xyloglucan endotransglucosylase/hydrolase 32|T1J8.5|T1J8_5	XM_003539739.4	0
IR5	Green2	20	421	Glyma.20G238000		1.58023	1.08718	2.58847	2.03996				1			Glyma.20g238000	1084	UniRef100_I1NJ37 Phospholipase n=1 Tax=Glycine max TaxID=3847 RepID=I1NJ37_SOYBN	0	99.91	UniRef100_I1NJ37 Phospholipase n=1 Tax=Glycine max TaxID=3847 RepID=I1NJ37_SOYBN	0	99.91	AT3G16785.1 | Symbols: PLDP1, PLDZ1, PLDZETA1, PLD ZETA 1 | phospholipase D P1 | chr3:5711329-5718696 FORWARD LENGTH=1096	0	97.32	GO:0006654 GO:0008610 GO:0016042 GO:0048017 GO:0048364	phosphatidic acid biosynthetic process; lipid biosynthetic process; lipid catabolic process; inositol lipid-mediated signaling; root development;	GO:0004630 GO:0070290	phospholipase D activity; N-acylphosphatidylethanolamine-specific phospholipase D activity;	GO:0005737 GO:0031410	cytoplasm; cytoplasmic vesicle	PF00169 PF13091 PF00614 PF13091 PF00614	PH; PLDc_2; PLDc; PLDc_2; PLDc;	AT3G16785|PLDP1|PLDZ1|PLDZETA1|PLD ZETA 1|phospholipase D P1|PHOSPHOLIPASE D ZETA1|PHOSPHOLIPASE D ZETA 1|K20I9.1|PHOSPHOLIPASE D|PHOSPHOLIPASE D P1	NM_001288593.1	0
IR5	Green2	21	422	Glyma.13G272300		0.310997	-0.24389	1.65115	0.967541				1			Glyma.13g272300	713	UniRef100_K7M290 Uncharacterized protein n=2 Tax=Soja TaxID=1462606 RepID=K7M290_SOYBN	0	99.86	UniRef100_A0A445HUD1 Sodium/calcium exchanger NCL isoform A n=1 Tax=Glycine soja TaxID=3848 RepID=A0A445HUD1_GLYSO	0	99.86	AT1G53210.1 | Symbols: | sodium/calcium exchanger family protein / calcium-binding EF hand family protein | chr1:19844790-19847533 FORWARD LENGTH=585	6e-79	54.42	GO:0006874 GO:0055074 GO:0070588 GO:0071472	cellular calcium ion homeostasis; calcium ion homeostasis; calcium ion transmembrane transport; cellular response to salt stress;	GO:0005432 GO:0005509 GO:0015369	calcium:sodium antiporter activity; calcium ion binding; calcium:proton antiporter activity;	GO:0000325 GO:0005773 GO:0005774 GO:0005886 GO:0009506 GO:0009507 GO:0016020 GO:0016021	plant-type vacuole; vacuole; vacuolar membrane; plasma membrane; plasmodesma; chloroplast; membrane; integral component of membrane	PF13833 PF01699 PF13499	EF-hand_8; Na_Ca_ex; EF-hand_7;	AT1G53210|NCL|AtNCL|Na+/Ca2+ exchanger|F12M16.12|F12M16_12	XM_006594681.4	0
IR5	Green2	22	423	Glyma.02G277300		0.217713	0.023073	0.784259	0.459127				1			Glyma.02g277300	322	UniRef100_I1JIU4 Uncharacterized protein n=1 Tax=Glycine max TaxID=3847 RepID=I1JIU4_SOYBN	0	99.07	UniRef100_UPI00103D5BBD uncharacterized protein LOC114401028 isoform X1 n=1 Tax=Glycine soja TaxID=3848 RepID=UPI00103D5BBD	0	99.07	AT2G44060.1 | Symbols: | Late embryogenesis abundant protein, group 2 | chr2:18226922-18227988 FORWARD LENGTH=325	3e-166	94.72	GO:0009269 GO:0046686	response to desiccation; response to cadmium ion;	GO:0003674	molecular function;	GO:0005634 GO:0005794 GO:0005829 GO:0005886 GO:0009506	nucleus; Golgi apparatus; cytosol; plasma membrane; plasmodesma	PF03168	LEA_2;	AT2G44060|LEA26|late embryogenesis abundant 26|F6E13.19	NM_001255774.3	0
IR5	Green2	23	424	Glyma.07G129000		0.56509	0.363061	1.51535	0.892583				1			Glyma.07g129000	307	UniRef100_K7L1E9 Fe2OG dioxygenase domain-containing protein n=1 Tax=Glycine max TaxID=3847 RepID=K7L1E9_SOYBN	0	99.67	UniRef100_K7L1E9 Fe2OG dioxygenase domain-containing protein n=1 Tax=Glycine max TaxID=3847 RepID=K7L1E9_SOYBN	0	99.67	AT2G19590.1 | Symbols: ACO1, ATACO1 | ACC oxidase 1 | chr2:8476239-8477354 REVERSE LENGTH=310	5e-163	97.72	GO:0006952 GO:0009693 GO:0051365 GO:0055114 GO:0071398 GO:0071732	defense response; ethylene biosynthetic process; cellular response to potassium ion starvation; oxidation-reduction process; cellular response to fatty acid; cellular response to nitric oxide;	GO:0009815 GO:0031418 GO:0046872 GO:0051213	1-aminocyclopropane-1-carboxylate oxidase activity; L-ascorbic acid binding; metal ion binding; dioxygenase activity;	GO:0005737	cytoplasm	PF14226 PF03171	DIOX_N; 2OG-FeII_Oxy;	AT2G19590|ACO1|ATACO1|ACC oxidase 1|F3P11.19|F3P11_19	XM_026129227.2	0
IR5	Green2	24	425	Glyma.15G011000		-0.136991	-0.340721	1.65498	0.527719				1			Glyma.15g011000	375	UniRef100_I1MCI8 Uncharacterized protein n=2 Tax=Soja TaxID=1462606 RepID=I1MCI8_SOYBN	0	99.73	UniRef100_UPI00098DBE64 uncharacterized protein LOC109805915 isoform X2 n=1 Tax=Cajanus cajan TaxID=3821 RepID=UPI00098DBE64	0	99.73	AT5G11420.1 | Symbols: | Protein of unknown function, DUF642 | chr5:3644655-3646991 FORWARD LENGTH=366	0	98.93	GO:0008150	biological process;	GO:0005515	protein binding;	GO:0005576 GO:0005618 GO:0005886 GO:0009505	extracellular region; cell wall; plasma membrane; plant-type cell wall	PF04862	DUF642;	AT5G11420|F15N18.10|F15N18_10	NM_001369336.1	0
IR5	Green2	25	426	Glyma.03G154700		0.379555	0.0918932	2.17142	1.47366				1			Glyma.03g154700	816	UniRef100_K7KF95 Uncharacterized protein n=2 Tax=Soja TaxID=1462606 RepID=K7KF95_SOYBN	0	99.88	UniRef100_A0A0B2QF47 Ent-copalyl diphosphate synthase, chloroplastic n=1 Tax=Glycine soja TaxID=3848 RepID=A0A0B2QF47_GLYSO	0	99.88	AT4G02780.1 | Symbols: GA1, ABC33, ATCPS1, CPS, CPS1 | Terpenoid cyclases/Protein prenyltransferases superfamily protein | chr4:1237881-1244766 REVERSE LENGTH=802	0	88.11	GO:0009686 GO:0009740 GO:0016102	gibberellin biosynthetic process; gibberellic acid mediated signaling pathway; diterpenoid biosynthetic process;	GO:0000287 GO:0009905 GO:0010333	magnesium ion binding; ent-copalyl diphosphate synthase activity; terpene synthase activity;	GO:0009507	chloroplast	PF03936 PF01397	Terpene_synth_C; Terpene_synth;	AT4G02780|GA1|ABC33|ATCPS1|CPS|CPS1|GA REQUIRING 1|ARABIDOPSIS THALIANA ENT-COPALYL DIPHOSPHATE SYNTHETASE 1|CPP synthase|ENT-COPALYL DIPHOSPHATE SYNTHETASE 1|T5J8.9|T5J8_9|ATCPS1|ENT-COPALYL DIPHOSPHATE SYNTHETASE	XM_006576836.4	0
IR5	Green2	26	427	Glyma.19G168600		-0.391518	-0.578606	1.51852	0.750547				1			Glyma.19g168600	1023	UniRef100_I1N9V6 Protein kinase domain-containing protein n=2 Tax=Soja TaxID=1462606 RepID=I1N9V6_SOYBN	0	99.9	UniRef100_I1N9V6 Protein kinase domain-containing protein n=2 Tax=Soja TaxID=1462606 RepID=I1N9V6_SOYBN	0	99.9	AT4G28650.1 | Symbols: | Leucine-rich repeat transmembrane protein kinase family protein | chr4:14144155-14147276 REVERSE LENGTH=1013	0	99.02	GO:0001944 GO:0006468 GO:0009755 GO:0010067 GO:0010183 GO:0030154 GO:0046777	vasculature development; protein phosphorylation; hormone-mediated signaling pathway; procambium histogenesis; pollen tube guidance; cell differentiation; protein autophosphorylation;	GO:0004672 GO:0004674 GO:0005515 GO:0005524	protein kinase activity; protein serine/threonine kinase activity; protein binding; ATP binding;	GO:0005886 GO:0016021 GO:0090406	plasma membrane; integral component of membrane; pollen tube	PF08263 PF00069 PF13855	LRRNT_2; Pkinase; LRR_8;	AT4G28650|PXL2|MIK1|PXY-like2|MDIS1-INTERACTING RECEPTOR LIKE KINASE1|T5F17.100|T5F17_100	XM_003553462.4	0
IR5	Green2	27	428	Glyma.17G261500		0.522777	0.4977	1.34793	1.09424				1			Glyma.17g261500	542	UniRef100_A0A0B2SUH4 L-ascorbate oxidase-like n=2 Tax=Soja TaxID=1462606 RepID=A0A0B2SUH4_GLYSO	0	99.82	UniRef100_A0A0B2SUH4 L-ascorbate oxidase-like n=2 Tax=Soja TaxID=1462606 RepID=A0A0B2SUH4_GLYSO	0	99.82	AT1G76160.1 | Symbols: sks5 | SKU5 similar 5 | chr1:28578211-28581020 REVERSE LENGTH=541	0	99.63	GO:0006826 GO:0055072 GO:0055114	iron ion transport; iron ion homeostasis; oxidation-reduction process;	GO:0004322 GO:0005507 GO:0016491	ferroxidase activity; copper ion binding; oxidoreductase activity;	GO:0005576 GO:0005618 GO:0005886 GO:0009506 GO:0048046 GO:0099503	extracellular region; cell wall; plasma membrane; plasmodesma; apoplast; secretory vesicle	PF07731 PF07732 PF00394	Cu-oxidase_2; Cu-oxidase_3; Cu-oxidase;	AT1G76160|sks5|SKU5 similar 5|T23E18.10|T23E18_10	XM_003550396.5	0
IR5	Green2	28	429	Glyma.05G102800		0.79414	0.739661	2.01169	1.59687				1			Glyma.05g102800	273	UniRef100_I1K2B0 AB hydrolase-1 domain-containing protein n=2 Tax=Soja TaxID=1462606 RepID=I1K2B0_SOYBN	0	99.63	UniRef100_I1K2B0 AB hydrolase-1 domain-containing protein n=2 Tax=Soja TaxID=1462606 RepID=I1K2B0_SOYBN	0	99.63	AT4G37470.1 | Symbols: | alpha/beta-Hydrolases superfamily protein | chr4:17617045-17618363 REVERSE LENGTH=270	6e-162	98.53	GO:0009640 GO:0009704 GO:0080167	photomorphogenesis; de-etiolation; response to karrikin;	GO:0016787	hydrolase activity;	GO:0005634 GO:0005737 GO:0005829	nucleus; cytoplasm; cytosol	PF00561	Abhydrolase_1;	AT4G37470|KAI2|KARRIKIN INSENSITIVE 2|F6G17.120|F6G17_120	XM_003524628.5	0
IR5	Green2	29	430	Glyma.19G180200		-0.079904	-0.11447	1.19591	0.62006				1			Glyma.19g180200	266	UniRef100_I1NA77 t-SNARE coiled-coil homology domain-containing protein n=1 Tax=Glycine max TaxID=3847 RepID=I1NA77_SOYBN	0	99.62	UniRef100_I1NA77 t-SNARE coiled-coil homology domain-containing protein n=1 Tax=Glycine max TaxID=3847 RepID=I1NA77_SOYBN	0	99.62	AT3G09740.1 | Symbols: SYP71, ATSYP71 | syntaxin of plants 71 | chr3:2989615-2991354 FORWARD LENGTH=266	1e-153	99.25	GO:0006612 GO:0006886 GO:0006906 GO:0048278	protein targeting to membrane; intracellular protein transport; vesicle fusion; vesicle docking;	GO:0000149 GO:0005484	SNARE binding; SNAP receptor activity;	GO:0005634 GO:0005783 GO:0005829 GO:0005886 GO:0009506 GO:0012505 GO:0016021 GO:0031201	nucleus; endoplasmic reticulum; cytosol; plasma membrane; plasmodesma; endomembrane system; integral component of membrane; SNARE complex	PF05739	SNARE;	AT3G09740|SYP71|ATSYP71|syntaxin of plants 71|F11F8.33	XM_003554322.4	0
IR5	Green2	30	431	Glyma.17G066800		3.23427	3.09838	5.83348	4.64984				1			Glyma.17g066800	418	UniRef100_I1MSU6 Protein kinase domain-containing protein n=1 Tax=Glycine max TaxID=3847 RepID=I1MSU6_SOYBN	0	99.76	UniRef100_I1MSU6 Protein kinase domain-containing protein n=1 Tax=Glycine max TaxID=3847 RepID=I1MSU6_SOYBN	0	99.76	AT1G52540.1 | Symbols: | Protein kinase superfamily protein | chr1:19570298-19571884 REVERSE LENGTH=350	3e-117	75.36	GO:0006468	protein phosphorylation;	GO:0004675 GO:0005524	transmembrane receptor protein serine/threonine kinase activity; ATP binding;	GO:0005634 GO:0005886 GO:0009506	nucleus; plasma membrane; plasmodesma	PF07714	Pkinase_Tyr;	AT1G52540|F6D8.24|F6D8_24	XM_003550623.4	0
IR5	Green2	31	432	Glyma.16G022600		-0.0647851	-1.90393	1.18507	0.713067				1			Glyma.16g022600	675	UniRef100_K7MES8 Protein kinase domain-containing protein n=3 Tax=Soja TaxID=1462606 RepID=K7MES8_SOYBN	0	99.85	UniRef100_K7MES8 Protein kinase domain-containing protein n=3 Tax=Soja TaxID=1462606 RepID=K7MES8_SOYBN	0	99.85	AT3G18750.1 | Symbols: WNK6, ZIK5, ATWNK6 | with no lysine (K) kinase 6 | chr3:6454307-6456830 REVERSE LENGTH=567	0	65.04	GO:0006468 GO:0035556	protein phosphorylation; intracellular signal transduction;	GO:0004672 GO:0004674 GO:0005524	protein kinase activity; protein serine/threonine kinase activity; ATP binding;	GO:0005634 GO:0005737	nucleus; cytoplasm	PF00069	Pkinase;	AT3G18750|WNK6|ZIK5|ATWNK6|with no lysine (K) kinase 6|ARABIDOPSIS THALIANA WITH NO K 6|MVE11.20	XM_006598830.4	0
IR5	Green2	32	433	Glyma.19G101000		0.260133	-0.20565	0.570989	0.465913				1			Glyma.19g101000	378	UniRef100_I1N7Z4 V-type proton ATPase subunit C n=2 Tax=Soja TaxID=1462606 RepID=I1N7Z4_SOYBN	0	99.74	UniRef100_I1N7Z4 V-type proton ATPase subunit C n=2 Tax=Soja TaxID=1462606 RepID=I1N7Z4_SOYBN	0	99.74	AT1G12840.1 | Symbols: DET3, ATVHA-C | vacuolar ATP synthase subunit C (VATC) / V-ATPase C subunit / vacuolar proton pump C subunit (DET3) | chr1:4375584-4378220 FORWARD LENGTH=375	0	99.74	GO:0009809 GO:0009826 GO:0043255 GO:1902600	lignin biosynthetic process; unidimensional cell growth; regulation of carbohydrate biosynthetic process; proton transmembrane transport;	GO:0005515 GO:0008553 GO:0046961	protein binding; proton-exporting ATPase activity, phosphorylative mechanism; proton-transporting ATPase activity, rotational mechanism;	GO:0000221 GO:0000325 GO:0005576 GO:0005773 GO:0005774 GO:0005794 GO:0005886 GO:0009507	vacuolar proton-transporting V-type ATPase, V1 domain; plant-type vacuole; extracellular region; vacuole; vacuolar membrane; Golgi apparatus; plasma membrane; chloroplast	PF03223	V-ATPase_C;	AT1G12840|DET3|ATVHA-C|DE-ETIOLATED 3|ARABIDOPSIS THALIANA VACUOLAR ATP SYNTHASE SUBUNIT C|F13K23.9|F13K23_9|VACUOLAR ATP SYNTHASE SUBUNIT C	XM_003553926.5	0
IR5	Green2	33	434	Glyma.05G217100		1.2696	0.0447984	2.02997	1.71737				1			Glyma.05g217100	351	UniRef100_I1K694 UDP-glucose 4-epimerase n=2 Tax=Soja TaxID=1462606 RepID=I1K694_SOYBN	0	99.72	UniRef100_I1K694 UDP-glucose 4-epimerase n=2 Tax=Soja TaxID=1462606 RepID=I1K694_SOYBN	0	99.72	AT4G10960.1 | Symbols: UGE5 | UDP-D-glucose/UDP-D-galactose 4-epimerase 5 | chr4:6716083-6718472 REVERSE LENGTH=351	0	99.72	GO:0019388 GO:0033499	galactose catabolic process; galactose catabolic process via UDP-galactose;	GO:0003978 GO:0046983	UDP-glucose 4-epimerase activity; protein dimerization activity;	GO:0005576 GO:0005829	extracellular region; cytosol	PF02719	Polysacc_synt_2;	AT4G10960|UGE5|UDP-D-glucose/UDP-D-galactose 4-epimerase 5|F25I24.170|F25I24_170	NM_001255031.2	0
IR5	Green2	34	435	Glyma.12G199800		0.704766	-4.82657	5.38394	3.92073				1			Glyma.12g199800	467	UniRef100_I1LUB7 Uncharacterized protein n=1 Tax=Glycine max TaxID=3847 RepID=I1LUB7_SOYBN	0	99.79	UniRef100_A0A0B2P4W8 Malonyl-coenzyme A:anthocyanin 3-O-glucoside-6''-O-malonyltransferase n=1 Tax=Glycine soja TaxID=3848 RepID=A0A0B2P4W8_GLYSO	0	99.79	AT1G03495.1 | Symbols: | HXXXD-type acyl-transferase family protein | chr1:873436-874832 FORWARD LENGTH=465	2e-84	98.07	NA	NA	GO:0016747	transferase activity, transferring acyl groups other than amino-acyl groups;	GO:0005737	cytoplasm	PF02458	Transferase;	AT1G03495	XM_003539473.5	0
IR5	Green2	35	436	Glyma.20G085500		1.18378	-0.0700228	1.80239	1.43603				1			Glyma.20g085500	273	UniRef100_K7N2C4 Uncharacterized protein n=3 Tax=Soja TaxID=1462606 RepID=K7N2C4_SOYBN	0	99.63	UniRef100_A0A0B2QY06 Acid phosphatase 1 n=1 Tax=Glycine soja TaxID=3848 RepID=A0A0B2QY06_GLYSO	0	93.41	AT1G04040.1 | Symbols: | HAD superfamily, subfamily IIIB acid phosphatase | chr1:1042564-1043819 REVERSE LENGTH=271	6e-95	93.41	NA	NA	GO:0003993	acid phosphatase activity;	GO:0005576 GO:0005618 GO:0005773 GO:0005774 GO:0009505 GO:0009506	extracellular region; cell wall; vacuole; vacuolar membrane; plant-type cell wall; plasmodesma	PF03767	Acid_phosphat_B;	AT1G04040	XM_003555700.5	0
IR5	Green2	36	437	Glyma.19G192900		1.95138	0.59552	2.62527	2.3622				1			Glyma.19g192900	1455	UniRef100_K7MZ72 Uncharacterized protein n=1 Tax=Glycine max TaxID=3847 RepID=K7MZ72_SOYBN	0	99.93	UniRef100_A0A3Q0EUZ7 ABC transporter G family member 39 isoform X1 n=1 Tax=Vigna radiata var. radiata TaxID=3916 RepID=A0A3Q0EUZ7_VIGRR	0	99.93	AT1G66950.1 | Symbols: PDR11, ATPDR11 | pleiotropic drug resistance 11 | chr1:24978239-24984461 FORWARD LENGTH=1454	0	99.73	GO:0000302 GO:0042908 GO:0055085	response to reactive oxygen species; xenobiotic transport; transmembrane transport;	GO:0005524 GO:0016887 GO:0042626	ATP binding; ATPase activity; ATPase-coupled transmembrane transporter activity;	GO:0005739 GO:0005886 GO:0016021	mitochondrion; plasma membrane; integral component of membrane	PF14510 PF08370 PF00005 PF01061	ABC_trans_N; PDR_assoc; ABC_tran; ABC2_membrane;	AT1G66950|PDR11|ATPDR11|ABCG39|pleiotropic drug resistance 11|ATP-binding cassette G39|T4O24.9|T4O24_9	XM_006604562.4	0
IR5	Green2	37	438	Glyma.16G038900		0.576348	0.133446	0.760296	0.793729				1			Glyma.16g038900	1081	UniRef100_K7MF37 ANK_REP_REGION domain-containing protein n=1 Tax=Glycine max TaxID=3847 RepID=K7MF37_SOYBN	0	99.91	UniRef100_K7MF37 ANK_REP_REGION domain-containing protein n=1 Tax=Glycine max TaxID=3847 RepID=K7MF37_SOYBN	0	99.91	AT3G03790.3 | Symbols: | ankyrin repeat family protein / regulator of chromosome condensation (RCC1) family protein | chr3:963195-968011 FORWARD LENGTH=1099	0	99.54	GO:0008150	biological process;	NA	NA	GO:0005634 GO:0009507	nucleus; chloroplast	PF12796 PF00415	Ank_2; RCC1;	AT3G03790|F20H23.18|F20H23_18	XM_041010770.1	0
IR5	Green2	38	439	Glyma.01G048400		1.29162	-0.691297	1.82471	2.00149				1			Glyma.01g048400	227	UniRef100_I1J5R4 Uncharacterized protein n=2 Tax=Soja TaxID=1462606 RepID=I1J5R4_SOYBN	3e-167	99.56	UniRef100_A0A0B2PWX6 Ribonuclease 3 n=2 Tax=Soja TaxID=1462606 RepID=A0A0B2PWX6_GLYSO	5e-159	99.56	AT1G14220.1 | Symbols: | Ribonuclease T2 family protein | chr1:4858642-4859601 REVERSE LENGTH=228	1e-121	97.36	GO:0006401	RNA catabolic process;	GO:0003723 GO:0004521 GO:0033897	RNA binding; endoribonuclease activity; ribonuclease T2 activity;	GO:0005576	extracellular region	PF00445	Ribonuclease_T2;	AT1G14220|F7A19.32|F7A19_32	XM_003517942.5	0
IR5	Green2	39	440	Glyma.16G147200		-0.727957	-2.9	0.648711	0.702527			1				Glyma.16g147200	445	UniRef100_A0A0R0FQW7 BHLH domain-containing protein n=2 Tax=Glycine max TaxID=3847 RepID=A0A0R0FQW7_SOYBN	0	99.78	UniRef100_A0A0R0FQW7 BHLH domain-containing protein n=2 Tax=Glycine max TaxID=3847 RepID=A0A0R0FQW7_SOYBN	0	99.78	AT3G26744.1 | Symbols: ICE1, ATICE1, SCRM | basic helix-loop-helix (bHLH) DNA-binding superfamily protein | chr3:9832953-9834790 REVERSE LENGTH=494	3e-106	93.03	GO:0009409 GO:0009738 GO:0009960 GO:0010115 GO:0010162 GO:0010440 GO:0016567 GO:0045892 GO:0045893 GO:0048317 GO:0050826	response to cold; abscisic acid-activated signaling pathway; endosperm development; regulation of abscisic acid biosynthetic process; seed dormancy process; stomatal lineage progression; protein ubiquitination; negative regulation of transcription, DNA-templated; positive regulation of transcription, DNA-templated; seed morphogenesis; response to freezing;	GO:0000987 GO:0001046 GO:0003677 GO:0003700 GO:0005515 GO:0044212 GO:0046983	cis-regulatory region sequence-specific DNA binding; core promoter sequence-specific DNA binding; DNA binding; DNA-binding transcription factor activity; protein binding; transcription regulatory region DNA binding; protein dimerization activity;	GO:0005634	nucleus	PF00010	HLH;	AT3G26744|ICE1|ATICE1|SCRM|SCREAM|INDUCER OF CBF EXPRESSION 1|A. THALIANA INDUCER OF CBP EXPRESSION 1|SCREAM||MDJ14.8	NM_001254406.1	0
IR5	Green2	40	441	Glyma.05G013600		0.706514	-0.587579	1.96132	2.22781				1			Glyma.05g013600	119	UniRef100_E9L567 CLE21 protein n=2 Tax=Soja TaxID=1462606 RepID=E9L567_SOYBN	7e-79	99.16	UniRef100_E9L567 CLE21 protein n=2 Tax=Soja TaxID=1462606 RepID=E9L567_SOYBN	7e-79	99.16	AT1G73965.1 | Symbols: CLE13 | CLAVATA3/ESR-RELATED 13 | chr1:27815822-27816145 FORWARD LENGTH=107	1e-19	94.96	GO:0007275	multicellular organism development;	NA	NA	GO:0005615 GO:0005739 GO:0048046	extracellular space; mitochondrion; apoplast	NA	NA	AT1G73965|CLE13|CLAVATA3/ESR-RELATED 13	XM_006579663.4	0
IR5	Green2	41	442	Glyma.20G217100		-0.0466192	-2.15167	2.07058	1.72708				1			Glyma.20g217100	196	UniRef100_K7N4X8 Phytocyanin domain-containing protein n=2 Tax=Soja TaxID=1462606 RepID=K7N4X8_SOYBN	6e-142	99.49	UniRef100_K7N4X8 Phytocyanin domain-containing protein n=2 Tax=Soja TaxID=1462606 RepID=K7N4X8_SOYBN	6e-142	99.49	AT1G64640.1 | Symbols: ENODL8, AtENODL8 | early nodulin-like protein 8 | chr1:24022482-24023151 REVERSE LENGTH=191	5e-55	83.67	NA	NA	GO:0009055	electron transfer activity;	GO:0031225 GO:0046658	anchored component of membrane; anchored component of plasma membrane	PF02298	Cu_bind_like;	AT1G64640	NM_001250251.2	0
IR5	Green2	42	443	Glyma.19G099600		0.813244	0.360239	1.40877	1.3384				1			Glyma.19g099600	423	UniRef100_I1N7X9 BRO1 domain-containing protein n=2 Tax=Glycine max TaxID=3847 RepID=I1N7X9_SOYBN	0	99.76	UniRef100_I1N7X9 BRO1 domain-containing protein n=2 Tax=Glycine max TaxID=3847 RepID=I1N7X9_SOYBN	0	99.76	AT5G14020.1 | Symbols: | Endosomal targeting BRO1-like domain-containing protein | chr5:4523730-4525819 REVERSE LENGTH=401	0	90.54	NA	NA	NA	NA	GO:0005773	vacuole	PF03097	BRO1;	AT5G14020	XM_014771440.3	0
IR5	Green2	43	444	Glyma.08G150700		0.407605	0.0907026	0.894515	0.658332				1			Glyma.08g150700	578	UniRef100_I1KTJ3 Uncharacterized protein n=1 Tax=Glycine max TaxID=3847 RepID=I1KTJ3_SOYBN	0	99.83	UniRef100_A0A445JF11 O-fucosyltransferase 20 n=1 Tax=Glycine soja TaxID=3848 RepID=A0A445JF11_GLYSO	0	99.83	AT2G44500.1 | Symbols: | O-fucosyltransferase family protein | chr2:18374447-18376435 FORWARD LENGTH=573	0	97.92	GO:0006004 GO:0071555	fucose metabolic process; cell wall organization;	GO:0005515 GO:0016757	protein binding; transferase activity, transferring glycosyl groups;	GO:0000139 GO:0005634 GO:0005737 GO:0016021	Golgi membrane; nucleus; cytoplasm; integral component of membrane	PF10250	O-FucT;	AT2G44500|F4I1.31	XM_014778974.2	0
IR5	Green2	44	445	Glyma.20G000200		0.0042549	-0.701254	0.788576	0.462072				1			Glyma.20g000200	324	UniRef100_I1NCV1 IU_nuc_hydro domain-containing protein n=4 Tax=Soja TaxID=1462606 RepID=I1NCV1_SOYBN	0	99.69	UniRef100_I1NCV1 IU_nuc_hydro domain-containing protein n=4 Tax=Soja TaxID=1462606 RepID=I1NCV1_SOYBN	0	99.69	AT1G05620.1 | Symbols: URH2 | uridine-ribohydrolase 2 | chr1:1679286-1681527 FORWARD LENGTH=322	0	97.53	GO:0006148 GO:0006152 GO:0010150	inosine catabolic process; purine nucleoside catabolic process; leaf senescence;	GO:0005515 GO:0008477 GO:0035251 GO:0045437 GO:0047724	protein binding; purine nucleosidase activity; UDP-glucosyltransferase activity; uridine nucleosidase activity; inosine nucleosidase activity;	GO:0005829	cytosol	PF01156	IU_nuc_hydro;	AT1G05620|URH2|NSH2|uridine-ribohydrolase 2|nucleoside hydrolase 2|F3F20.7|F3F20_7	XM_003555631.5	0
IR5	Green2	45	446	Glyma.01G083300		0.643416	0.311743	1.00504	0.763406				1			Glyma.01g083300	294	UniRef100_A0A0B2R0J4 Endonuclease 2 isoform A n=2 Tax=Soja TaxID=1462606 RepID=A0A0B2R0J4_GLYSO	0	99.66	UniRef100_A0A0B2R0J4 Endonuclease 2 isoform A n=2 Tax=Soja TaxID=1462606 RepID=A0A0B2R0J4_GLYSO	0	99.66	AT1G68290.1 | Symbols: ENDO 2 | endonuclease 2 | chr1:25596718-25598264 FORWARD LENGTH=290	1e-118	96.6	GO:0006308 GO:0090305 GO:0090502	DNA catabolic process; nucleic acid phosphodiester bond hydrolysis; RNA phosphodiester bond hydrolysis, endonucleolytic;	GO:0000014 GO:0003676 GO:0004519 GO:0004521 GO:0008309 GO:0043765 GO:0046872	single-stranded DNA endodeoxyribonuclease activity; nucleic acid binding; endonuclease activity; endoribonuclease activity; double-stranded DNA exodeoxyribonuclease activity; T/G mismatch-specific endonuclease activity; metal ion binding;	GO:0005576	extracellular region	PF02265	S1-P1_nuclease;	AT1G68290|ENDO2|AtBFN2|endonuclease 2|T22E19.8|T22E19_8	XM_003516787.5	0
IR5	Green2	46	447	Glyma.08G021900		1.31191	-0.193411	2.70435	1.69151				1			Glyma.08g021900	360	UniRef100_I1KPJ1 WRKY transcription factor n=4 Tax=Soja TaxID=1462606 RepID=I1KPJ1_SOYBN	0	99.72	UniRef100_I1KPJ1 WRKY transcription factor n=4 Tax=Soja TaxID=1462606 RepID=I1KPJ1_SOYBN	0	99.72	AT4G11070.1 | Symbols: WRKY41, AtWRKY41 | WRKY family transcription factor | chr4:6759303-6760763 FORWARD LENGTH=313	7e-74	96.39	GO:0006355	regulation of transcription, DNA-templated;	GO:0003700 GO:0043565 GO:0044212	DNA-binding transcription factor activity; sequence-specific DNA binding; transcription regulatory region DNA binding;	GO:0005634	nucleus	PF03106	WRKY;	AT4G11070|WRKY41|AtWRKY41|T22B4.50|T22B4_50	NM_001354170.1	0
IR5	Green2	47	448	Glyma.03G227000		0.266102	-2.7045	2.98303	1.37456				1			Glyma.03g227000	117	UniRef100_K7KGH8 Uncharacterized protein n=1 Tax=Glycine max TaxID=3847 RepID=K7KGH8_SOYBN	7e-77	99.15	UniRef100_UPI00077EAEB9 uncharacterized protein LOC107411665 n=1 Tax=Ziziphus jujuba TaxID=326968 RepID=UPI00077EAEB9	7e-28	95.73	AT3G05936.1 | Symbols: | unknown protein; FUNCTIONS IN: molecular_function unknown; INVOLVED IN: biological_process unknown; LOCATED IN: cellular_component unknown; Has 30201 Blast hits to 17322 proteins in 780 species: Archae - 12; Bacteria - 1396; Metazoa - 17338; Fungi - 3422; Plants - 5037; Viruses - 0; Other Eukaryotes - 2996 (source: NCBI BLink). | chr3:1774062-1774403 REVERSE LENGTH=113	2e-11	50.43	GO:0008150	biological process;	GO:0003674	molecular function;	GO:0005739	mitochondrion	NA	NA	AT3G05936	NA	NA
IR5	Green2	48	449	Glyma.02G002900		0.634755	0.0950104	1.10055	0.803023				1			Glyma.02g002900	626	UniRef100_A0A0B2Q5P2 Methyltransferase n=2 Tax=Soja TaxID=1462606 RepID=A0A0B2Q5P2_GLYSO	0	99.84	UniRef100_A0A0B2Q5P2 Methyltransferase n=2 Tax=Soja TaxID=1462606 RepID=A0A0B2Q5P2_GLYSO	0	99.84	AT1G04430.1 | Symbols: | S-adenosyl-L-methionine-dependent methyltransferases superfamily protein | chr1:1198860-1201301 FORWARD LENGTH=623	0	99.84	GO:0032259	methylation;	GO:0008168	methyltransferase activity;	GO:0000138 GO:0000139 GO:0005737 GO:0005768 GO:0005774 GO:0005794 GO:0005802 GO:0016021	Golgi trans cisterna; Golgi membrane; cytoplasm; endosome; vacuolar membrane; Golgi apparatus; trans-Golgi network; integral component of membrane	PF03141	Methyltransf_29;	AT1G04430|F19P19.11|F19P19_11	XM_026124408.2	0
IR5	Green2	49	450	Glyma.10G180100		0.231095	0.439985	0.795681	0.766011				1			Glyma.10g180100	240	UniRef100_D2DGW4 Auxin-induced protein n=1 Tax=Glycine max TaxID=3847 RepID=D2DGW4_SOYBN	3e-175	99.58	UniRef100_D2DGW4 Auxin-induced protein n=1 Tax=Glycine max TaxID=3847 RepID=D2DGW4_SOYBN	3e-175	99.58	AT4G14550.1 | Symbols: IAA14, SLR | indole-3-acetic acid inducible 14 | chr4:8348521-8349923 REVERSE LENGTH=228	2e-124	94.58	GO:0009733 GO:0009734 GO:0010102 GO:0045892	response to auxin; auxin-activated signaling pathway; lateral root morphogenesis; negative regulation of transcription, DNA-templated;	GO:0003700 GO:0005515 GO:0044212	DNA-binding transcription factor activity; protein binding; transcription regulatory region DNA binding;	GO:0005634	nucleus	PF02309	AUX_IAA;	AT4G14550|IAA14|SLR|indole-3-acetic acid inducible 14|SOLITARY ROOT|DL3315C|FCAALL.254	NM_001253284.2	0
IR5	Green2	50	451	Glyma.03G102700		0.069434	0.285953	0.645293	0.645303				1			Glyma.03g102700	237	UniRef100_I1JMI6 UMP-CMP kinase n=1 Tax=Glycine max TaxID=3847 RepID=I1JMI6_SOYBN	1e-172	99.58	UniRef100_I1JMI6 UMP-CMP kinase n=1 Tax=Glycine max TaxID=3847 RepID=I1JMI6_SOYBN	1e-172	99.58	AT5G26667.1 | Symbols: PYR6 | P-loop containing nucleoside triphosphate hydrolases superfamily protein | chr5:9276659-9277788 FORWARD LENGTH=208	2e-123	86.92	GO:0006207 GO:0006221 GO:0009173 GO:0016310	de novo' pyrimidine nucleobase biosynthetic process; pyrimidine nucleotide biosynthetic process; pyrimidine ribonucleoside monophosphate metabolic process; phosphorylation;	GO:0004127 GO:0005524 GO:0009041	cytidylate kinase activity; ATP binding; uridylate kinase activity;	GO:0005634 GO:0005737 GO:0005829 GO:0009536	nucleus; cytoplasm; cytosol; plastid	PF13238	AAA_18;	AT5G26667|PYR6|CMP/UMP KINASE	XR_005890637.1	0
IR5	Green2	51	452	Glyma.07G151800		-0.110461	0.185751	0.847388	0.778356				1			Glyma.07g151800	513	UniRef100_I1KKG3 Uncharacterized protein n=1 Tax=Glycine max TaxID=3847 RepID=I1KKG3_SOYBN	0	99.81	UniRef100_A0A0B2SD69 Beta-glucosidase 11 n=1 Tax=Glycine soja TaxID=3848 RepID=A0A0B2SD69_GLYSO	0	99.81	AT1G02850.4 | Symbols: BGLU11 | beta glucosidase 11 | chr1:630569-633085 FORWARD LENGTH=521	0	90.06	GO:0005975	carbohydrate metabolic process;	GO:0008422 GO:0102483	beta-glucosidase activity; scopolin beta-glucosidase activity;	GO:0005576 GO:0005886	extracellular region; plasma membrane	PF00232	Glyco_hydro_1;	AT1G02850|BGLU11|beta glucosidase 11|F22D16.15|F22D16_15	XM_003530241.5	0
IR5	Green2	52	453	Glyma.17G111900		-6.0172	-4.58563	0.497591	0.214153		1					Glyma.17g111900	74	UniRef100_A0A0R0FAZ6 Uncharacterized protein n=2 Tax=Soja TaxID=1462606 RepID=A0A0R0FAZ6_SOYBN	3e-47	98.65	NA	NA	NA	NA	NA	NA	NA	NA	NA	NA	NA	NA	NA	NA	NA	NA	NA
IR5	Green2	53	454	Glyma.11G087900		0.0567556	0.253833	0.858485	0.95254				1			Glyma.11g087900	568	UniRef100_A0A445HYU0 Plant intracellular Ras-group-related LRR protein 4 isoform A n=2 Tax=Soja TaxID=1462606 RepID=A0A445HYU0_GLYSO	0	99.82	UniRef100_A0A4D6LTE0 Internalin A n=1 Tax=Vigna unguiculata TaxID=3917 RepID=A0A4D6LTE0_VIGUN	0	99.82	AT4G35470.1 | Symbols: PIRL4 | plant intracellular ras group-related LRR 4 | chr4:16846531-16848448 FORWARD LENGTH=549	0	98.94	NA	NA	NA	NA	GO:0005634 GO:0005886	nucleus; plasma membrane	PF13855	LRR_8;	AT4G35470	XM_003537650.5	0
IR5	Green2	54	455	Glyma.17G065800		-0.53925	0.042402	1.44	1.91859				1			Glyma.17g065800	366	UniRef100_I1MST6 Uncharacterized protein n=2 Tax=Soja TaxID=1462606 RepID=I1MST6_SOYBN	0	99.73	UniRef100_A0A0B2RJR1 Transcription factor MYB36 n=2 Tax=Soja TaxID=1462606 RepID=A0A0B2RJR1_GLYSO	0	99.73	AT5G57620.1 | Symbols: MYB36, AtMYB36 | myb domain protein 36 | chr5:23334904-23336388 FORWARD LENGTH=333	4e-101	54.37	GO:0008285 GO:0030154 GO:0035987 GO:0045597 GO:0045892 GO:0045893 GO:0050801 GO:2000067	negative regulation of cell population proliferation; cell differentiation; endodermal cell differentiation; positive regulation of cell differentiation; negative regulation of transcription, DNA-templated; positive regulation of transcription, DNA-templated; ion homeostasis; regulation of root morphogenesis;	GO:0003700 GO:0043565 GO:0044212	DNA-binding transcription factor activity; sequence-specific DNA binding; transcription regulatory region DNA binding;	GO:0005634 GO:0048226	nucleus; Casparian strip	PF00249	Myb_DNA-binding;	AT5G57620|MYB36|AtMYB36|myb domain protein 36|MUA2.20|MUA2_20	XM_006600439.4	0
IR5	Green2	55	456	Glyma.02G072400		-0.414632	0.424001	1.3427	1.40539				1	1		Glyma.02g072400	56	UniRef100_C6T079 Uncharacterized protein n=2 Tax=Soja TaxID=1462606 RepID=C6T079_SOYBN	1e-27	98.21	UniRef100_G7KZH1 Transmembrane protein, putative n=1 Tax=Medicago truncatula TaxID=3880 RepID=G7KZH1_MEDTR	3e-17	98.21	AT5G56540.1 | Symbols: AGP14, ATAGP14 | arabinogalactan protein 14 | chr5:22893243-22893425 FORWARD LENGTH=60	1e-09	98.21	GO:0048767	root hair elongation;	GO:0005515	protein binding;	GO:0005886 GO:0031225	plasma membrane; anchored component of membrane	NA	NA	AT5G56540|AGP14|ATAGP14|arabinogalactan protein 14|MKN22.5|MKN22_5|ARABINOGALACTAN PROTEIN 14	XM_003518194.3	5e-84
IR5	Green2	56	457	Glyma.01G044600		-0.349754	0.340862	0.913061	1.04662				1			Glyma.01g044600	292	UniRef100_A0A0R0LDX5 Homeobox domain-containing protein n=1 Tax=Glycine max TaxID=3847 RepID=A0A0R0LDX5_SOYBN	0	99.66	UniRef100_A0A0R0LDX5 Homeobox domain-containing protein n=1 Tax=Glycine max TaxID=3847 RepID=A0A0R0LDX5_SOYBN	0	99.66	AT1G69780.1 | Symbols: ATHB13 | Homeobox-leucine zipper protein family | chr1:26259166-26260465 FORWARD LENGTH=294	4e-124	98.29	GO:0009744 GO:0009965 GO:0045893 GO:0048826 GO:0080022	response to sucrose; leaf morphogenesis; positive regulation of transcription, DNA-templated; cotyledon morphogenesis; primary root development;	GO:0003700 GO:0043565 GO:0044212	DNA-binding transcription factor activity; sequence-specific DNA binding; transcription regulatory region DNA binding;	GO:0005634	nucleus	PF00046 PF02183	Homeodomain; HALZ;	AT1G69780|ATHB13|T6C23.2|T6C23_2|HOMEODOMAIN LEUCINE-ZIPPER PROTEIN ATHB13	XM_006572823.4	0
IR5	Green2	57	458	Glyma.11G233500		-1.7967	-0.882943	0.214305	0.508178		1					Glyma.11g233500	850	UniRef100_C4TP24 Receptor-like kinase n=1 Tax=Glycine max TaxID=3847 RepID=C4TP24_SOYBN	0	99.88	UniRef100_C4TP24 Receptor-like kinase n=1 Tax=Glycine max TaxID=3847 RepID=C4TP24_SOYBN	0	99.88	AT3G51740.1 | Symbols: IMK2 | inflorescence meristem receptor-like kinase 2 | chr3:19189248-19191842 FORWARD LENGTH=836	0	91.53	GO:0006468	protein phosphorylation;	GO:0004672 GO:0005524 GO:0016301	protein kinase activity; ATP binding; kinase activity;	GO:0005618 GO:0005886 GO:0009505 GO:0009506 GO:0016020 GO:0016021	cell wall; plasma membrane; plant-type cell wall; plasmodesma; membrane; integral component of membrane	PF00560 PF08263 PF13855 PF07714	LRR_1; LRRNT_2; LRR_8; Pkinase_Tyr;	AT3G51740|IMK2|inflorescence meristem receptor-like kinase 2|T18N14.120	XM_006591331.4	0
IR5	Green2	58	459	Glyma.16G015300		-0.244611	-0.226799	1.18708	1.81689				1	1		Glyma.16g015300	270	UniRef100_I1MK88 RRM domain-containing protein n=2 Tax=Soja TaxID=1462606 RepID=I1MK88_SOYBN	0	99.63	UniRef100_I1MK88 RRM domain-containing protein n=2 Tax=Soja TaxID=1462606 RepID=I1MK88_SOYBN	0	99.63	AT3G54770.1 | Symbols: | RNA-binding (RRM/RBD/RNP motifs) family protein | chr3:20273863-20275827 REVERSE LENGTH=261	4e-55	98.52	GO:0006397 GO:0009414 GO:0009651 GO:0009737 GO:0010029 GO:0051252	mRNA processing; response to water deprivation; response to salt stress; response to abscisic acid; regulation of seed germination; regulation of RNA metabolic process;	GO:0003723 GO:0003729	RNA binding; mRNA binding;	GO:0005634 GO:0005737 GO:1990904	nucleus; cytoplasm; ribonucleoprotein complex	PF00076	RRM_1;	AT3G54770|ARP1|ABA-regulated RNA-binding protein 1|T5N23.130	XM_026125984.2	0
IR5	Green2	59	460	Glyma.16G039300		0.253951	0.272762	0.767632	1.06378				1			Glyma.16g039300	632	UniRef100_UPI000233BD5B uncharacterized protein LOC100779642 n=1 Tax=Glycine max TaxID=3847 RepID=UPI000233BD5B	0	99.84	UniRef100_UPI000233BD5B uncharacterized protein LOC100779642 n=1 Tax=Glycine max TaxID=3847 RepID=UPI000233BD5B	0	99.84	AT5G04885.1 | Symbols: | Glycosyl hydrolase family protein | chr5:1423369-1426628 FORWARD LENGTH=665	0	98.58	GO:0009969	xyloglucan biosynthetic process;	GO:0008422	beta-glucosidase activity;	GO:0005886 GO:0031225	plasma membrane; anchored component of membrane	PF01915 PF00933	Glyco_hydro_3_C; Glyco_hydro_3;	AT5G04885|BGLC3	XM_041010771.1	0
IR5	Green2	60	461	Glyma.04G079200		1.40591	1.52179	2.1249	2.48857				1			Glyma.04g079200	173	UniRef100_I1JUQ9 Uncharacterized protein n=1 Tax=Glycine max TaxID=3847 RepID=I1JUQ9_SOYBN	5e-126	99.42	UniRef100_A0A445KXI8 Two-on-two hemoglobin-3 n=1 Tax=Glycine soja TaxID=3848 RepID=A0A445KXI8_GLYSO	3e-125	99.42	AT4G32690.1 | Symbols: GLB3, ATGLB3 | hemoglobin 3 | chr4:15765486-15766862 FORWARD LENGTH=175	2e-83	95.38	GO:0001666 GO:0009733 GO:0015671	response to hypoxia; response to auxin; oxygen transport;	GO:0005344 GO:0005515 GO:0019825 GO:0020037 GO:0046872	oxygen carrier activity; protein binding; oxygen binding; heme binding; metal ion binding;	GO:0005886	plasma membrane	PF01152	Bac_globin;	AT4G32690|GLB3|ATGLB3|AHb3|hemoglobin 3|ARABIDOPSIS HEMOGLOBIN 3|F4D11.1	NM_001250415.2	0
IR5	Green2	61	462	Glyma.05G196000		-5.34155	-4.57225	-0.392049	0.855831		1					Glyma.05g196000	165	UniRef100_K7KR93 Uncharacterized protein n=2 Tax=Soja TaxID=1462606 RepID=K7KR93_SOYBN	7e-115	99.39	UniRef100_K7M8R9 Magnesium transporter n=1 Tax=Glycine max TaxID=3847 RepID=K7M8R9_SOYBN	1e-74	97.58	AT3G19640.1 | Symbols: MGT4, MRS2-3 | magnesium transporter 4 | chr3:6820969-6823104 FORWARD LENGTH=484	2e-49	97.58	GO:0015693 GO:1903830	magnesium ion transport; magnesium ion transmembrane transport;	GO:0015095	magnesium ion transmembrane transporter activity;	GO:0005886 GO:0009507 GO:0016021	plasma membrane; chloroplast; integral component of membrane	NA	NA	AT3G19640|MGT4|MRS2-3|ATMGT4|magnesium transporter 4|ARABIDOPSIS THALIANA MAGNESIUM TRANSPORT 4|MMB12.11	XR_003267153.2	2e-68
IR5	Green2	62	463	Glyma.18G135351		-0.457645	-0.284842	1.12536	1.65165					1		Glyma.18g135351	174	UniRef100_A0A0B2P9B1 AP-1 complex subunit gamma-2 n=1 Tax=Glycine soja TaxID=3848 RepID=A0A0B2P9B1_GLYSO	3e-116	99.43	UniRef100_A0A0B2P9B1 AP-1 complex subunit gamma-2 n=1 Tax=Glycine soja TaxID=3848 RepID=A0A0B2P9B1_GLYSO	3e-116	99.43	AT1G23900.1 | Symbols: GAMMA-ADAPTIN 1, Gamma-ADR | gamma-adaptin 1 | chr1:8441379-8447152 FORWARD LENGTH=876	1e-61	79.31	GO:0006886 GO:0016192	intracellular protein transport; vesicle-mediated transport;	GO:0005515	protein binding;	GO:0005634 GO:0030121	nucleus; AP-1 adaptor complex	PF02883	Alpha_adaptinC2;	AT1G23900|GAMMA-ADAPTIN 1|Gamma-ADR|gamma-adaptin 1|Gamma-adaptin|T23E23.7|T23E23_7	XR_005889555.1	0
IR5	Green2	63	464	Glyma.19G113700		0.405302	0.507415	0.713451	0.855565				1			Glyma.19g113700	1078	UniRef100_K7MXV6 ANK_REP_REGION domain-containing protein n=1 Tax=Glycine max TaxID=3847 RepID=K7MXV6_SOYBN	0	99.91	UniRef100_K7MXV6 ANK_REP_REGION domain-containing protein n=1 Tax=Glycine max TaxID=3847 RepID=K7MXV6_SOYBN	0	99.91	AT3G03790.3 | Symbols: | ankyrin repeat family protein / regulator of chromosome condensation (RCC1) family protein | chr3:963195-968011 FORWARD LENGTH=1099	0	99.54	GO:0008150	biological process;	NA	NA	GO:0005634 GO:0009507	nucleus; chloroplast	PF12796 PF00415	Ank_2; RCC1;	AT3G03790|F20H23.18|F20H23_18	XM_014771886.3	0
IR5	Green2	64	465	Glyma.09G014400		0.745021	0.576824	1.68267	2.59356					1		Glyma.09g014400	129	UniRef100_C6TMK6 AAI domain-containing protein n=2 Tax=Soja TaxID=1462606 RepID=C6TMK6_SOYBN	3e-83	99.22	UniRef100_C6TMK6 AAI domain-containing protein n=2 Tax=Soja TaxID=1462606 RepID=C6TMK6_SOYBN	3e-83	99.22	AT2G45180.1 | Symbols: | Bifunctional inhibitor/lipid-transfer protein/seed storage 2S albumin superfamily protein | chr2:18626377-18626781 FORWARD LENGTH=134	9e-36	98.45	NA	NA	NA	NA	GO:0005576 GO:0009535	extracellular region; chloroplast thylakoid membrane	PF14547	Hydrophob_seed;	AT2G45180	NM_001254265.3	0
IR5	Green2	65	466	Glyma.10G164700		-0.295059	-0.536681	1.1451	2.94452					1		Glyma.10g164700	1035	UniRef100_I1LBP0 Protein kinase domain-containing protein n=1 Tax=Glycine max TaxID=3847 RepID=I1LBP0_SOYBN	0	99.9	UniRef100_I1LBP0 Protein kinase domain-containing protein n=1 Tax=Glycine max TaxID=3847 RepID=I1LBP0_SOYBN	0	99.9	AT1G08590.1 | Symbols: | Leucine-rich receptor-like protein kinase family protein | chr1:2718859-2721948 FORWARD LENGTH=1029	0	97.68	GO:0001944 GO:0006468 GO:0009755 GO:0010067 GO:0030154	vasculature development; protein phosphorylation; hormone-mediated signaling pathway; procambium histogenesis; cell differentiation;	GO:0004674 GO:0005515 GO:0005524 GO:0016301	protein serine/threonine kinase activity; protein binding; ATP binding; kinase activity;	GO:0005886 GO:0016021	plasma membrane; integral component of membrane	PF08263 PF13855 PF00069	LRRNT_2; LRR_8; Pkinase;	AT1G08590|PXL1|ATPXL1|PXY-like1|PHLOEM INTERCALATED WITH XYLEM-LIKE 1|F22O13.7|F22O13_7	XM_003535325.5	0
IR5	Green2	66	467	Glyma.06G222500		1.20968	0.98377	2.47977	3.18866				1			Glyma.06g222500	347	UniRef100_A0A0B2PLD9 2-alkenal reductase (NADP(+)-dependent) isoform A n=2 Tax=Soja TaxID=1462606 RepID=A0A0B2PLD9_GLYSO	0	99.71	UniRef100_A0A0B2PLD9 2-alkenal reductase (NADP(+)-dependent) isoform A n=2 Tax=Soja TaxID=1462606 RepID=A0A0B2PLD9_GLYSO	0	99.71	AT5G16970.1 | Symbols: AT-AER, AER | alkenal reductase | chr5:5576291-5578001 REVERSE LENGTH=345	2e-117	99.71	GO:0006979 GO:0046686 GO:0055114	response to oxidative stress; response to cadmium ion; oxidation-reduction process;	GO:0032440	2-alkenal reductase [NAD(P)+] activity;	GO:0005634 GO:0005654 GO:0005737 GO:0005829 GO:0009536	nucleus; nucleoplasm; cytoplasm; cytosol; plastid	PF00107 PF16884	ADH_zinc_N; ADH_N_2;	AT5G16970|AT-AER|AER|alkenal reductase|F2K13.120|F2K13_120	XM_003527137.5	0
IR5	Green2	67	468	Glyma.04G070500		0.223572	-0.818576	2.695	5.67735				1			Glyma.04g070500	317	UniRef100_I1JUH4 Fe2OG dioxygenase domain-containing protein n=2 Tax=Soja TaxID=1462606 RepID=I1JUH4_SOYBN	0	99.68	UniRef100_I1JUH4 Fe2OG dioxygenase domain-containing protein n=2 Tax=Soja TaxID=1462606 RepID=I1JUH4_SOYBN	0	99.68	AT1G52820.1 | Symbols: | 2-oxoglutarate (2OG) and Fe(II)-dependent oxygenase superfamily protein | chr1:19669216-19670321 FORWARD LENGTH=317	6e-73	99.68	GO:0055114	oxidation-reduction process;	GO:0046872 GO:0051213	metal ion binding; dioxygenase activity;	GO:0005737	cytoplasm	PF14226 PF03171	DIOX_N; 2OG-FeII_Oxy;	AT1G52820|F14G24.9|F14G24_9	XM_003522587.5	0
IR5	Green2	68	469	Glyma.02G020300		0.646027	-0.358876	2.30241	4.1132				1			Glyma.02g020300	510	UniRef100_K7K5Z5 WRKY domain-containing protein n=3 Tax=Soja TaxID=1462606 RepID=K7K5Z5_SOYBN	0	99.8	UniRef100_K7K5Z5 WRKY domain-containing protein n=3 Tax=Soja TaxID=1462606 RepID=K7K5Z5_SOYBN	0	99.8	AT5G15130.1 | Symbols: WRKY72, ATWRKY72 | WRKY DNA-binding protein 72 | chr5:4904426-4906879 FORWARD LENGTH=548	6e-61	62.75	GO:0006355 GO:0006952	regulation of transcription, DNA-templated; defense response;	GO:0003700 GO:0043565	DNA-binding transcription factor activity; sequence-specific DNA binding;	GO:0005634	nucleus	PF03106	WRKY;	AT5G15130|WRKY72|ATWRKY72|WRKY DNA-binding protein 72|ARABIDOPSIS THALIANA WRKY DNA-BINDING PROTEIN 72|F8M21.20|F8M21_20	XM_014764342.2	0
IR5	Green2	69	470	Glyma.01G073200		2.15387	1.34689	2.96599	4.57533				1			Glyma.01g073200	615	UniRef100_K7K2H0 Uncharacterized protein n=2 Tax=Soja TaxID=1462606 RepID=K7K2H0_SOYBN	0	99.84	UniRef100_A0A0B2QRP5 Carotenoid cleavage dioxygenase 7, chloroplastic n=1 Tax=Glycine soja TaxID=3848 RepID=A0A0B2QRP5_GLYSO	0	99.84	AT2G44990.1 | Symbols: CCD7, MAX3, ATCCD7 | carotenoid cleavage dioxygenase 7 | chr2:18558938-18561621 FORWARD LENGTH=629	0	97.89	GO:0009926 GO:0010223 GO:0016121 GO:0016124 GO:0055114 GO:1901601	auxin polar transport; secondary shoot formation; carotene catabolic process; xanthophyll catabolic process; oxidation-reduction process; strigolactone biosynthetic process;	GO:0010436 GO:0016702 GO:0045549 GO:0046872 GO:0102395	carotenoid dioxygenase activity; oxidoreductase activity, acting on single donors with incorporation of molecular oxygen, incorporation of two atoms of oxygen; 9-cis-epoxycarotenoid dioxygenase activity; metal ion binding; 9-cis-beta-carotene 9',10'-cleavage oxygenase activity;	GO:0009507 GO:0009536 GO:0009570	chloroplast; plastid; chloroplast stroma	PF03055	RPE65;	AT2G44990|CCD7|MAX3|ATCCD7|carotenoid cleavage dioxygenase 7|T14P1.21	XM_003516754.4	0
IR5	Green2	70	471	Glyma.17G038300		-0.132856	-0.862667	0.589124	1.48409					1		Glyma.17g038300	730	UniRef100_K7MJU2 SAM-dependent MTase DRM-type domain-containing protein n=3 Tax=Soja TaxID=1462606 RepID=K7MJU2_SOYBN	0	99.86	UniRef100_K7MJU2 SAM-dependent MTase DRM-type domain-containing protein n=3 Tax=Soja TaxID=1462606 RepID=K7MJU2_SOYBN	0	99.86	AT3G17310.2 | Symbols: DRM3, AtDRM3 | S-adenosyl-L-methionine-dependent methyltransferases superfamily protein | chr3:5909294-5912838 REVERSE LENGTH=710	8e-159	99.18	GO:0006306	DNA methylation;	GO:0003677 GO:0008168	DNA binding; methyltransferase activity;	GO:0005634	nucleus	PF00145	DNA_methylase;	AT3G17310|DRM3|AtDRM3|domains rearranged methyltransferase 3|MGD8.15	XM_003550524.5	0
IR5	Green2	71	472	Glyma.08G056400		1.66393	1.68893	2.39979	3.79329				1	1		Glyma.08g056400	329	UniRef100_I1KQM7 Purple acid phosphatase n=1 Tax=Glycine max TaxID=3847 RepID=I1KQM7_SOYBN	0	99.7	UniRef100_I1KQM7 Purple acid phosphatase n=1 Tax=Glycine max TaxID=3847 RepID=I1KQM7_SOYBN	0	99.7	AT3G17790.1 | Symbols: ATACP5, ATPAP17, PAP17 | purple acid phosphatase 17 | chr3:6089779-6090988 FORWARD LENGTH=338	2e-167	98.18	GO:0016311 GO:0030643 GO:0042542 GO:0055114	dephosphorylation; cellular phosphate ion homeostasis; response to hydrogen peroxide; oxidation-reduction process;	GO:0003993 GO:0004601 GO:0008198 GO:0008199 GO:0016791	acid phosphatase activity; peroxidase activity; ferrous iron binding; ferric iron binding; phosphatase activity;	GO:0005576 GO:0009986	extracellular region; cell surface	PF00149	Metallophos;	AT3G17790|ATACP5|ATPAP17|PAP17|purple acid phosphatase 17|MEB5.10	XM_003530928.5	0
IR5	Green2	72	473	Glyma.06G102000		0.568084	0.630857	1.5761	3.58785				1			Glyma.06g102000	309	UniRef100_I1K9W8 Uncharacterized protein n=1 Tax=Glycine max TaxID=3847 RepID=I1K9W8_SOYBN	0	99.68	UniRef100_A0A445K7I5 Protein EXORDIUM n=1 Tax=Glycine soja TaxID=3848 RepID=A0A445K7I5_GLYSO	0	99.68	AT4G08950.1 | Symbols: EXO | Phosphate-responsive 1 family protein | chr4:5740378-5741322 FORWARD LENGTH=314	3e-149	92.88	GO:0009741	response to brassinosteroid;	GO:0003674	molecular function;	GO:0005576 GO:0005615 GO:0005618 GO:0005794 GO:0009505 GO:0048046	extracellular region; extracellular space; cell wall; Golgi apparatus; plant-type cell wall; apoplast	PF04674	Phi_1;	AT4G08950|EXO|EXORDIUM|T3H13.3|T3H13_3	XM_003526526.5	0
IR5	Green2	73	474	Glyma.11G035900		-0.0577018	-0.00413866	0.370833	1.12633					1		Glyma.11g035900	286	UniRef100_A0A0R0HLM6 Homeobox domain-containing protein n=2 Tax=Soja TaxID=1462606 RepID=A0A0R0HLM6_SOYBN	0	99.65	UniRef100_A0A0R0HLM6 Homeobox domain-containing protein n=2 Tax=Soja TaxID=1462606 RepID=A0A0R0HLM6_SOYBN	0	99.65	AT5G47370.1 | Symbols: HAT2 | Homeobox-leucine zipper protein 4 (HB-4) / HD-ZIP protein | chr5:19216482-19217647 REVERSE LENGTH=283	4e-111	99.65	GO:0009641 GO:0009733 GO:0009734 GO:0009826 GO:0045892	shade avoidance; response to auxin; auxin-activated signaling pathway; unidimensional cell growth; negative regulation of transcription, DNA-templated;	GO:0003677 GO:0003700 GO:0005515 GO:0043565	DNA binding; DNA-binding transcription factor activity; protein binding; sequence-specific DNA binding;	GO:0005634	nucleus	PF02183 PF00046 PF04618	HALZ; Homeodomain; HD-ZIP_N;	AT5G47370|HAT2|MQL5.23|MQL5_23	XM_003538946.5	0
IR5	Green2	74	475	Glyma.16G052000		0.582631	0.676508	1.01068	2.05664					1		Glyma.16g052000	382	UniRef100_A0A0B2NQE6 Glycerophosphodiester phosphodiesterase GDE1 n=2 Tax=Soja TaxID=1462606 RepID=A0A0B2NQE6_GLYSO	0	99.74	UniRef100_A0A0B2NQE6 Glycerophosphodiester phosphodiesterase GDE1 n=2 Tax=Soja TaxID=1462606 RepID=A0A0B2NQE6_GLYSO	0	99.74	AT3G02040.1 | Symbols: SRG3 | senescence-related gene 3 | chr3:348505-349909 REVERSE LENGTH=361	6e-173	99.48	GO:0006071 GO:0030643 GO:0046475 GO:0071456	glycerol metabolic process; cellular phosphate ion homeostasis; glycerophospholipid catabolic process; cellular response to hypoxia;	GO:0000287 GO:0008889	magnesium ion binding; glycerophosphodiester phosphodiesterase activity;	GO:0005623 GO:0005737 GO:0009507 GO:0009536	cell; cytoplasm; chloroplast; plastid	PF03009	GDPD;	AT3G02040|SRG3|GDPD1|AtGDPD1|senescence-related gene 3|Glycerophosphodiester phosphodiesterase 1|F1C9.18|F1C9_18	XM_003548941.5	0
IR5	Green2	75	476	Glyma.05G188000		-0.013469	-0.0455928	0.366742	1.08273					1		Glyma.05g188000	433	UniRef100_I1K4V3 Uncharacterized protein n=1 Tax=Glycine max TaxID=3847 RepID=I1K4V3_SOYBN	0	99.77	UniRef100_A0A1S3UH50 microtubule-associated protein futsch n=1 Tax=Vigna radiata var. radiata TaxID=3916 RepID=A0A1S3UH50_VIGRR	4e-98	95.38	NA	NA	NA	NA	NA	NA	NA	NA	NA	NA	NA	NA	XM_003525055.5	1e-88
IR5	Green2	76	477	Glyma.12G186500		-1.01905	-1.07802	0.194179	2.72804					1		Glyma.12g186500	219	UniRef100_C6T4E0 Casparian strip membrane protein 5 n=3 Tax=Soja TaxID=1462606 RepID=CASP5_SOYBN	8e-155	99.54	UniRef100_C6T4E0 Casparian strip membrane protein 5 n=3 Tax=Soja TaxID=1462606 RepID=CASP5_SOYBN	8e-155	99.54	AT2G27370.1 | Symbols: | Uncharacterised protein family (UPF0497) | chr2:11708628-11709905 REVERSE LENGTH=221	1e-64	98.17	GO:0007043 GO:0042545	cell-cell junction assembly; cell wall modification;	GO:0005515 GO:0042803 GO:0051539	protein binding; protein homodimerization activity; 4 iron, 4 sulfur cluster binding;	GO:0005886 GO:0016021 GO:0048226	plasma membrane; integral component of membrane; Casparian strip	PF04535	DUF588;	AT2G27370|CASP3|Casparian strip membrane domain protein 3|F12K2.5|F12K2_5	NM_001249409.2	0
IR5	Green2	77	478	Glyma.13G076900		0.104188	0.0625547	0.374607	1.02124					1		Glyma.13g076900	577	UniRef100_A0A0R4J4T7 Uncharacterized protein n=2 Tax=Soja TaxID=1462606 RepID=A0A0R4J4T7_SOYBN	0	99.83	UniRef100_A0A0B2RL59 L-ascorbate oxidase n=1 Tax=Glycine soja TaxID=3848 RepID=A0A0B2RL59_GLYSO	0	99.31	AT5G21105.1 | Symbols: | Plant L-ascorbate oxidase | chr5:7172727-7177409 FORWARD LENGTH=588	0	97.75	NA	NA	NA	NA	GO:0005576 GO:0005618 GO:0009506	extracellular region; cell wall; plasmodesma	PF07732 PF07731 PF00394	Cu-oxidase_3; Cu-oxidase_2; Cu-oxidase;	AT5G21105	XM_003543089.5	0
IR5	Green2	78	479	Glyma.09G119900		0.663189	0.522384	1.33507	3.06084				1	1		Glyma.09g119900	82	UniRef100_A0A0B2P638 Uncharacterized protein n=2 Tax=Soja TaxID=1462606 RepID=A0A0B2P638_GLYSO	1e-49	98.78	NA	NA	NA	NA	NA	NA	NA	NA	NA	NA	NA	NA	NA	NA	NA	XM_026123621.2	3e-127
IR5	Green2	79	480	Glyma.03G078300		0.476562	0.630691	1.71729	2.91617				1	1		Glyma.03g078300	518	UniRef100_I1JLR0 Uncharacterized protein n=5 Tax=Soja TaxID=1462606 RepID=I1JLR0_SOYBN	0	99.81	UniRef100_A0A445M1N0 Sulfoquinovosyl transferase SQD2 n=2 Tax=Glycine soja TaxID=3848 RepID=A0A445M1N0_GLYSO	0	99.81	AT5G01220.1 | Symbols: SQD2 | sulfoquinovosyldiacylglycerol 2 | chr5:86907-89885 REVERSE LENGTH=510	0	91.31	GO:0009247 GO:0016036 GO:0046506	glycolipid biosynthetic process; cellular response to phosphate starvation; sulfolipid biosynthetic process;	GO:0008194 GO:0016757 GO:0046510	UDP-glycosyltransferase activity; transferase activity, transferring glycosyl groups; UDP-sulfoquinovose:DAG sulfoquinovosyltransferase activity;	GO:0005886 GO:0009507 GO:0009536 GO:0009941 GO:0016021 GO:0031969	plasma membrane; chloroplast; plastid; chloroplast envelope; integral component of membrane; chloroplast membrane	PF13579 PF00534	Glyco_trans_4_4; Glycos_transf_1;	AT5G01220|SQD2|sulfoquinovosyldiacylglycerol 2|F7J8.200|F7J8_200|sulfolipid synthase	XM_003520878.4	0
IR5	Green2	80	481	Glyma.13G137700		-0.0986783	0.0671733	0.446192	1.00887					1		Glyma.13g137700	518	UniRef100_I1LZ19 Importin subunit alpha n=1 Tax=Glycine max TaxID=3847 RepID=I1LZ19_SOYBN	0	99.81	UniRef100_I1LZ19 Importin subunit alpha n=1 Tax=Glycine max TaxID=3847 RepID=I1LZ19_SOYBN	0	99.81	AT5G03070.1 | Symbols: IMPA-9 | importin alpha isoform 9 | chr5:718468-721395 REVERSE LENGTH=519	0	99.81	GO:0006607	NLS-bearing protein import into nucleus;	GO:0008139	nuclear localization sequence binding;	GO:0005643 GO:0005654 GO:0005737 GO:0005829	nuclear pore; nucleoplasm; cytoplasm; cytosol	PF00514	Arm;	AT5G03070|IMPA-9|importin alpha isoform 9|F15A17.100|F15A17_100	XM_003542454.5	1e-19
			482
IR6	Orange	1	483	Glyma.02G160600		0.39793	-0.0489597	-0.353148	-5.83011					1		Glyma.02g160600	74	UniRef100_A0A0R0KX38 Uncharacterized protein n=1 Tax=Glycine max TaxID=3847 RepID=A0A0R0KX38_SOYBN	5e-45	98.65	NA	NA	NA	NA	NA	NA	NA	NA	NA	NA	NA	NA	NA	NA	NA	XR_413152.4	4e-46
IR6	Orange	2	484	Glyma.03G119500		-0.254789	-0.298821	-0.27471	-1.15884					1		Glyma.03g119500	425	UniRef100_A0A0B2PTL5 Magnesium-protoporphyrin IX monomethyl ester [oxidative] cyclase, chloroplastic n=2 Tax=Soja TaxID=1462606 RepID=A0A0B2PTL5_GLYSO	0	99.76	UniRef100_A0A0B2PTL5 Magnesium-protoporphyrin IX monomethyl ester [oxidative] cyclase, chloroplastic n=2 Tax=Soja TaxID=1462606 RepID=A0A0B2PTL5_GLYSO	0	99.76	AT3G56940.1 | Symbols: CRD1, CHL27, ACSF | dicarboxylate diiron protein, putative (Crd1) | chr3:21076594-21078269 FORWARD LENGTH=409	0	94.82	GO:0009658 GO:0015979 GO:0015995 GO:0055114 GO:1901401	chloroplast organization; photosynthesis; chlorophyll biosynthetic process; oxidation-reduction process; regulation of tetrapyrrole metabolic process;	GO:0003677 GO:0005515 GO:0046872 GO:0048529	DNA binding; protein binding; metal ion binding; magnesium-protoporphyrin IX monomethyl ester (oxidative) cyclase activity;	GO:0009507 GO:0009534 GO:0009535 GO:0009706 GO:0009941	chloroplast; chloroplast thylakoid; chloroplast thylakoid membrane; chloroplast inner membrane; chloroplast envelope	PF02915	Rubrerythrin;	AT3G56940|CRD1|CHL27|ACSF|COPPER RESPONSE DEFECT 1|T8M16.1	XM_003521045.4	0
IR6	Orange	3	485	Glyma.03G259400		0.341799	-0.109962	-0.0631635	-2.05483					1		Glyma.03g259400	273	UniRef100_A0A0B2Q9E6 Uncharacterized protein n=2 Tax=Soja TaxID=1462606 RepID=A0A0B2Q9E6_GLYSO	0	99.63	UniRef100_UPI000F7C65BE uncharacterized protein LOC113862770 n=1 Tax=Abrus precatorius TaxID=3816 RepID=UPI000F7C65BE	1e-166	99.63	AT3G61870.1 | Symbols: | unknown protein; FUNCTIONS IN: molecular_function unknown; INVOLVED IN: biological_process unknown; LOCATED IN: chloroplast, chloroplast inner membrane, chloroplast envelope; EXPRESSED IN: 23 plant structures; EXPRESSED DURING: 14 growth stages; Has 200 Blast hits to 200 proteins in 73 species: Archae - 0; Bacteria - 112; Metazoa - 0; Fungi - 0; Plants - 53; Viruses - 0; …	9e-123	83.15	GO:0008150	biological process;	GO:0003674	molecular function;	GO:0005739 GO:0005829 GO:0009507 GO:0009534 GO:0009706 GO:0009941 GO:0016021	mitochondrion; cytosol; chloroplast; chloroplast thylakoid; chloroplast inner membrane; chloroplast envelope; integral component of membrane	PF13301	DUF4079;	AT3G61870|F21F14.40	XM_041014251.1	0
IR6	Orange	4	486	Glyma.05G201800		-0.156137	-0.463863	0.0483583	-1.67099					1		Glyma.05g201800	312	UniRef100_A0A445KR25 SAM domain-containing protein n=3 Tax=Soja TaxID=1462606 RepID=A0A445KR25_GLYSO	0	99.68	UniRef100_A0A445KR25 SAM domain-containing protein n=3 Tax=Soja TaxID=1462606 RepID=A0A445KR25_GLYSO	0	99.68	AT3G48800.1 | Symbols: | Sterile alpha motif (SAM) domain-containing protein | chr3:18095825-18096661 REVERSE LENGTH=278	2e-63	99.68	GO:0008150	biological process;	GO:0003674	molecular function;	GO:0005737	cytoplasm	PF00536	SAM_1;	AT3G48800|T21J18.70	XM_041015637.1	0
IR6	Orange	5	487	Glyma.10G113700		-0.211925	-0.441984	-0.0912228	-1.46972					1		Glyma.10g113700	125	UniRef100_A0A0B2R602 Uncharacterized protein n=2 Tax=Soja TaxID=1462606 RepID=A0A0B2R602_GLYSO	7e-85	99.2	UniRef100_UPI000F7C4143 uncharacterized protein LOC113873539 n=1 Tax=Abrus precatorius TaxID=3816 RepID=UPI000F7C4143	3e-66	99.2	AT4G32090.1 | Symbols: | Beta-1,3-N-Acetylglucosaminyltransferase family protein | chr4:15509990-15510820 REVERSE LENGTH=124	2e-33	97.6	GO:0001709	cell fate determination;	GO:0016757	transferase activity, transferring glycosyl groups;	GO:0005576	extracellular region	NA	NA	AT4G32090|F10N7.100|F10N7_100	NM_001248074.2	0
IR6	Orange	6	488	Glyma.03G061751		-1.69355	-2.11616	-0.598297	-6.74304					1		Glyma.03g061751	166	UniRef100_A0A0R0KFY0 CBM20 domain-containing protein n=2 Tax=Soja TaxID=1462606 RepID=A0A0R0KFY0_SOYBN	3e-117	99.4	UniRef100_A0A0R0KFY0 CBM20 domain-containing protein n=2 Tax=Soja TaxID=1462606 RepID=A0A0R0KFY0_SOYBN	3e-117	99.4	AT5G01260.2 | Symbols: | Carbohydrate-binding-like fold | chr5:105367-107045 FORWARD LENGTH=385	4e-26	63.25	NA	NA	GO:2001070	starch binding;	GO:0005576	extracellular region	PF00686	CBM_20;	AT5G01260	XM_041014409.1	0
IR6	Orange	7	489	Glyma.09G202600		-0.109669	-0.665921	-0.365069	-1.37663					1		Glyma.09g202600	828	UniRef100_K7LF15 Uncharacterized protein n=1 Tax=Glycine max TaxID=3847 RepID=K7LF15_SOYBN	0	99.88	UniRef100_A0A445J3M3 Glycine-rich domain-containing protein 1 isoform A n=1 Tax=Glycine soja TaxID=3848 RepID=A0A445J3M3_GLYSO	0	99.88	AT2G22660.2 | Symbols: | Protein of unknown function (duplicated DUF1399) | chr2:9627737-9630840 FORWARD LENGTH=819	0	97.83	GO:0006970 GO:0009738	response to osmotic stress; abscisic acid-activated signaling pathway;	NA	NA	GO:0005634 GO:0005737 GO:0005886	nucleus; cytoplasm; plasma membrane	PF07173	GRDP-like;	AT2G22660|AtGRDP1|Glycine-Rich Domain Protein1|T9I22.10|T9I22_10	XM_041005072.1	0
IR6	Orange	8	490	Glyma.06G214700		-0.131413	-1.13277	-0.617169	-2.35668					1		Glyma.06g214700	388	UniRef100_I1KD99 Uncharacterized protein n=1 Tax=Glycine max TaxID=3847 RepID=I1KD99_SOYBN	0	99.74	UniRef100_A0A0B2Q1X0 Heme-binding-like protein, chloroplastic n=1 Tax=Glycine soja TaxID=3848 RepID=A0A0B2Q1X0_GLYSO	0	99.74	AT5G20140.2 | Symbols: | SOUL heme-binding family protein | chr5:6799066-6800892 REVERSE LENGTH=395	2e-179	96.13	GO:0006979	response to oxidative stress;	GO:0005515 GO:0020037	protein binding; heme binding;	GO:0005737 GO:0009507 GO:0009534 GO:0009535 GO:0009536 GO:0009941	cytoplasm; chloroplast; chloroplast thylakoid; chloroplast thylakoid membrane; plastid; chloroplast envelope	PF10184 PF04832	DUF2358; SOUL;	AT5G20140|HBP5|AtHBP5|haem-binding protein 5|F5O24.30|F5O24_30	XM_003527103.4	0
IR6	Orange	9	491	Glyma.07G108900		1.26109	0.855974	1.16496	0.163698				1			Glyma.07g108900	238	UniRef100_A0A445JV66 GATA transcription factor 2 n=2 Tax=Soja TaxID=1462606 RepID=A0A445JV66_GLYSO	8e-176	99.58	UniRef100_A0A445JV66 GATA transcription factor 2 n=2 Tax=Soja TaxID=1462606 RepID=A0A445JV66_GLYSO	8e-176	99.58	AT2G45050.1 | Symbols: GATA2 | GATA transcription factor 2 | chr2:18582958-18583845 FORWARD LENGTH=264	2e-62	78.57	GO:0006355 GO:0009416 GO:0030154 GO:0045893	regulation of transcription, DNA-templated; response to light stimulus; cell differentiation; positive regulation of transcription, DNA-templated;	GO:0003700 GO:0008270 GO:0043565	DNA-binding transcription factor activity; zinc ion binding; sequence-specific DNA binding;	GO:0005634	nucleus	PF00320	GATA;	AT2G45050|GATA2|GATA transcription factor 2|T14P1.14	XM_006583487.3	0
IR6	Orange	10	492	Glyma.03G005800		1.16482	0.310689	0.932399	-0.653164		1		1			Glyma.03g005800	495	UniRef100_A0A0R4J2S8 Protein DETOXIFICATION n=2 Tax=Soja TaxID=1462606 RepID=A0A0R4J2S8_SOYBN	0	99.8	UniRef100_A0A0R4J2S8 Protein DETOXIFICATION n=2 Tax=Soja TaxID=1462606 RepID=A0A0R4J2S8_SOYBN	0	99.8	AT1G33110.1 | Symbols: | MATE efflux family protein | chr1:12005084-12008618 FORWARD LENGTH=494	0	97.17	GO:0055085	transmembrane transport;	GO:0015297 GO:0022857 GO:0042910	antiporter activity; transmembrane transporter activity; xenobiotic transmembrane transporter activity;	GO:0005634 GO:0005737 GO:0016020 GO:0016021	nucleus; cytoplasm; membrane; integral component of membrane	PF01554	MatE;	AT1G33110|T9L6.1|T9L6_1	XM_003520856.5	0
IR6	Orange	11	493	Glyma.04G133100		0.4323	-0.20459	0.239452	-0.861696					1		Glyma.04g133100	606	UniRef100_A0A368UIA0 MGS domain-containing protein n=2 Tax=Soja TaxID=1462606 RepID=A0A368UIA0_SOYBN	0	99.83	UniRef100_A0A368UIA0 MGS domain-containing protein n=2 Tax=Soja TaxID=1462606 RepID=A0A368UIA0_SOYBN	0	99.83	AT2G35040.1 | Symbols: | AICARFT/IMPCHase bienzyme family protein | chr2:14765347-14768269 REVERSE LENGTH=596	0	98.35	GO:0006189 GO:0009409	de novo' IMP biosynthetic process; response to cold;	GO:0003937 GO:0004643	IMP cyclohydrolase activity; phosphoribosylaminoimidazolecarboxamide formyltransferase activity;	GO:0005829 GO:0009507 GO:0009536 GO:0009570 GO:0010319	cytosol; chloroplast; plastid; chloroplast stroma; stromule	PF02142 PF01808	MGS; AICARFT_IMPCHas;	AT2G35040|F19I3.27|F19I3_27	XM_003522844.5	0
IR6	Orange	12	494	Glyma.10G134100		-0.216775	-1.19033	-0.57725	-2.16176					1		Glyma.10g134100	283	UniRef100_I1LAQ5 Uncharacterized protein n=2 Tax=Soja TaxID=1462606 RepID=I1LAQ5_SOYBN	0	99.65	UniRef100_A0A0B2SBA8 30S ribosomal protein 2, chloroplastic n=1 Tax=Glycine soja TaxID=3848 RepID=A0A0B2SBA8_GLYSO	0	93.64	AT1G60000.1 | Symbols: | RNA-binding (RRM/RBD/RNP motifs) family protein | chr1:22093678-22094540 REVERSE LENGTH=258	8e-94	68.9	GO:0051252	regulation of RNA metabolic process;	GO:0003723 GO:0003729	RNA binding; mRNA binding;	GO:0005634 GO:0005739 GO:0009507 GO:1990904	nucleus; mitochondrion; chloroplast; ribonucleoprotein complex	PF00076	RRM_1;	AT1G60000|T2K10.5|T2K10_5	NM_001360415.1	0
IR6	Orange	13	495	Glyma.02G158700		1.08101	0.562276	0.954663	0.116767		1		1			Glyma.02g158700	340	UniRef100_A0A0B2QZI2 Bifunctional dihydroflavonol 4-reductase/flavanone 4-reductase n=4 Tax=Soja TaxID=1462606 RepID=A0A0B2QZI2_GLYSO	0	99.71	UniRef100_A0A0B2QZI2 Bifunctional dihydroflavonol 4-reductase/flavanone 4-reductase n=4 Tax=Soja TaxID=1462606 RepID=A0A0B2QZI2_GLYSO	0	99.71	AT5G42800.1 | Symbols: DFR, TT3, M318 | dihydroflavonol 4-reductase | chr5:17164296-17165864 REVERSE LENGTH=382	1e-166	95.88	GO:0009718 GO:0055114	anthocyanin-containing compound biosynthetic process; oxidation-reduction process;	GO:0005515 GO:0016491 GO:0016616 GO:0045552 GO:0047890 GO:0050662	protein binding; oxidoreductase activity; oxidoreductase activity, acting on the CH-OH group of donors, NAD or NADP as acceptor; dihydrokaempferol 4-reductase activity; flavanone 4-reductase activity; coenzyme binding;	GO:0042406	extrinsic component of endoplasmic reticulum membrane	PF01370	Epimerase;	AT5G42800|DFR|TT3|M318|dihydroflavonol 4-reductase|MJB21.18|MJB21_18|DIHYDROFLAVONOL 4-REDUCTASE|DIHYDROKAEMPFEROL 4-REDUCTASE	XM_006574326.4	0
IR6	Orange	14	496	Glyma.04G021500		0.355523	0.035137	0.508985	-0.367595				1			Glyma.04g021500	488	UniRef100_I1JT00 PCI domain-containing protein n=3 Tax=Soja TaxID=1462606 RepID=I1JT00_SOYBN	0	99.8	UniRef100_I1JT00 PCI domain-containing protein n=3 Tax=Soja TaxID=1462606 RepID=I1JT00_SOYBN	0	99.8	AT1G20200.1 | Symbols: EMB2719, HAP15 | PAM domain (PCI/PINT associated module) protein | chr1:7001409-7004154 REVERSE LENGTH=488	0	99.8	GO:0006511 GO:0009793 GO:0042176	ubiquitin-dependent protein catabolic process; embryo development ending in seed dormancy; regulation of protein catabolic process;	GO:0030234	enzyme regulator activity;	GO:0000502 GO:0005634 GO:0005829 GO:0005886 GO:0008541 GO:0009506	proteasome complex; nucleus; cytosol; plasma membrane; proteasome regulatory particle, lid subcomplex; plasmodesma	PF01399 PF08375	PCI; Rpn3_C;	AT1G20200|EMB2719|HAP15|EMBRYO DEFECTIVE 2719|HAPLESS 15|T20H2.3|T20H2_3	XM_003523274.5	0
IR6	Orange	15	497	Glyma.03G105700		-0.312935	-0.999389	0.0738118	-2.03122					1		Glyma.03g105700	313	UniRef100_I1JML4 BHLH domain-containing protein n=1 Tax=Glycine max TaxID=3847 RepID=I1JML4_SOYBN	0	99.68	UniRef100_I1JML4 BHLH domain-containing protein n=1 Tax=Glycine max TaxID=3847 RepID=I1JML4_SOYBN	0	99.68	AT4G37850.1 | Symbols: | basic helix-loop-helix (bHLH) DNA-binding superfamily protein | chr4:17796362-17797647 REVERSE LENGTH=328	1e-40	59.11	GO:0006355	regulation of transcription, DNA-templated;	GO:0003700 GO:0044212 GO:0046983	DNA-binding transcription factor activity; transcription regulatory region DNA binding; protein dimerization activity;	GO:0005634	nucleus	PF00010	HLH;	AT4G37850|T28I19.130|T28I19_130	XM_003520354.4	0
IR6	Orange	16	498	Glyma.18G145500		0.506829	0.0393604	0.823047	-0.439165				1			Glyma.18g145500	535	UniRef100_I1N1M0 ATP-dependent 6-phosphofructokinase n=2 Tax=Soja TaxID=1462606 RepID=I1N1M0_SOYBN	0	99.81	UniRef100_I1N1M0 ATP-dependent 6-phosphofructokinase n=2 Tax=Soja TaxID=1462606 RepID=I1N1M0_SOYBN	0	99.81	AT2G22480.1 | Symbols: PFK5 | phosphofructokinase 5 | chr2:9545670-9548414 FORWARD LENGTH=537	0	93.27	GO:0006002 GO:0006096	fructose 6-phosphate metabolic process; glycolytic process;	GO:0003872 GO:0005524 GO:0046872	6-phosphofructokinase activity; ATP binding; metal ion binding;	GO:0005737 GO:0009507	cytoplasm; chloroplast	PF00365	PFK;	AT2G22480|PFK5|phosphofructokinase 5|F14M13.12|F14M13_12	XM_003551998.4	0
IR6	Orange	17	499	Glyma.12G107000		0.203562	-0.132439	0.623723	-0.768443				1			Glyma.12g107000	574	UniRef100_A0A445HNC3 External alternative NAD(P)H-ubiquinone oxidoreductase B1, mitochondrial isoform A n=1 Tax=Glycine soja TaxID=3848 RepID=A0A445HNC3_GLYSO	0	99.83	UniRef100_A0A445HNC3 External alternative NAD(P)H-ubiquinone oxidoreductase B1, mitochondrial isoform A n=1 Tax=Glycine soja TaxID=3848 RepID=A0A445HNC3_GLYSO	0	99.83	AT4G28220.1 | Symbols: NDB1 | NAD(P)H dehydrogenase B1 | chr4:13993078-13995651 FORWARD LENGTH=571	0	90.42	NA	NA	GO:0003954 GO:0005509	NADH dehydrogenase activity; calcium ion binding;	GO:0005739 GO:0005777 GO:0031314	mitochondrion; peroxisome; extrinsic component of mitochondrial inner membrane	PF00036 PF00070	EF-hand_1; Pyr_redox;	AT4G28220	XM_003539845.5	0
IR6	Orange	18	500	Glyma.15G054500		1.16989	0.733505	1.88914	-0.377264				1			Glyma.15g054500	483	UniRef100_A0A0R0FW96 Glycosyltransferase n=1 Tax=Glycine max TaxID=3847 RepID=A0A0R0FW96_SOYBN	0	99.79	UniRef100_A0A0R0FW96 Glycosyltransferase n=1 Tax=Glycine max TaxID=3847 RepID=A0A0R0FW96_SOYBN	0	99.79	AT1G22360.1 | Symbols: AtUGT85A2, UGT85A2 | UDP-glucosyl transferase 85A2 | chr1:7895068-7897527 REVERSE LENGTH=481	0	98.96	NA	NA	GO:0008194 GO:0015020 GO:0016757 GO:0080043 GO:0080044	UDP-glycosyltransferase activity; glucuronosyltransferase activity; transferase activity, transferring glycosyl groups; quercetin 3-O-glucosyltransferase activity; quercetin 7-O-glucosyltransferase activity;	GO:0005634 GO:0043231	nucleus; intracellular membrane-bounded organelle	PF00201	UDPGT;	AT1G22360	XM_003545635.5	0
IR6	Orange	19	501	Glyma.06G312300		1.47497	0.713401	1.77473	-0.732193		1		1			Glyma.06g312300	1616	UniRef100_A0A368UI70 Uncharacterized protein n=1 Tax=Glycine max TaxID=3847 RepID=A0A368UI70_SOYBN	0	99.94	UniRef100_A0A445KGK6 ABC transporter C family member 12 isoform A n=2 Tax=Glycine soja TaxID=3848 RepID=A0A445KGK6_GLYSO	0	99.94	AT1G30400.1 | Symbols: ATMRP1, EST1, ABCC1, ATABCC1, MRP1 | multidrug resistance-associated protein 1 | chr1:10728139-10737697 FORWARD LENGTH=1622	0	99.94	GO:0006855 GO:0015700 GO:0042908 GO:0046685 GO:0055085 GO:1902418	drug transmembrane transport; arsenite transport; xenobiotic transport; response to arsenic-containing substance; transmembrane transport; (+)-abscisic acid D-glucopyranosyl ester transmembrane transport;	GO:0005515 GO:0005516 GO:0005524 GO:0008559 GO:0015446 GO:0016887 GO:0042626 GO:1902417	protein binding; calmodulin binding; ATP binding; ATPase-coupled xenobiotic transmembrane transporter activity; ATPase-coupled arsenite transmembrane transporter activity; ATPase activity; ATPase-coupled transmembrane transporter activity; (+)-abscisic acid D-glucopyranosyl ester transmembrane transporter activity;	GO:0000325 GO:0005634 GO:0005773 GO:0005774 GO:0009506 GO:0016020 GO:0016021	plant-type vacuole; nucleus; vacuole; vacuolar membrane; plasmodesma; membrane; integral component of membrane	PF00005 PF00664	ABC_tran; ABC_membrane;	AT1G30400|ATMRP1|EST1|ABCC1|ATABCC1|MRP1|ARABIDOPSIS THALIANA MULTIDRUG RESISTANCE-ASSOCIATED PROTEIN 1|ATP-binding cassette C1|Arabidopsis thaliana ATP-binding cassette C1|multidrug resistance-associated protein 1|T4K22.12|T4K22_12|GLUTATHIONE S-CONJUGATE TRANSPORTING ATPASE|AtABCC1	XM_003527479.5	0
IR6	Orange	20	502	Glyma.20G233900		0.447032	-2.27125	1.08735	-6.13312					1		Glyma.20g233900	975	UniRef100_I1NIZ2 Uncharacterized protein n=2 Tax=Glycine max TaxID=3847 RepID=I1NIZ2_SOYBN	0	99.9	UniRef100_A0A445F9D0 Mannosylglycoprotein endo-beta-mannosidase isoform A n=3 Tax=Glycine soja TaxID=3848 RepID=A0A445F9D0_GLYSO	0	99.9	AT1G09010.1 | Symbols: | glycoside hydrolase family 2 protein | chr1:2895259-2899287 REVERSE LENGTH=944	0	98.87	GO:0005975	carbohydrate metabolic process;	GO:0033947	mannosylglycoprotein endo-beta-mannosidase activity;	GO:0005773	vacuole	PF02836 PF02837 PF00703 PF02836 PF00703	Glyco_hydro_2_C; Glyco_hydro_2_N; Glyco_hydro_2; Glyco_hydro_2_C; Glyco_hydro_2;	AT1G09010|F7G19.12|F7G19_12	XM_003555553.5	0
IR6	Orange	21	503	Glyma.09G128300		0.978	0.739843	1.25667	0.456306				1			Glyma.09g128300	452	UniRef100_I1L2Z0 Glycosyltransferase n=3 Tax=Soja TaxID=1462606 RepID=I1L2Z0_SOYBN	0	99.78	UniRef100_I1L2Z0 Glycosyltransferase n=3 Tax=Soja TaxID=1462606 RepID=I1L2Z0_SOYBN	0	99.78	AT3G16520.3 | Symbols: UGT88A1 | UDP-glucosyl transferase 88A1 | chr3:5619355-5620833 REVERSE LENGTH=462	2e-126	98.45	NA	NA	GO:0008194 GO:0016757 GO:0080043 GO:0080044 GO:0080045 GO:0080046	UDP-glycosyltransferase activity; transferase activity, transferring glycosyl groups; quercetin 3-O-glucosyltransferase activity; quercetin 7-O-glucosyltransferase activity; quercetin 3'-O-glucosyltransferase activity; quercetin 4'-O-glucosyltransferase activity;	GO:0005634 GO:0005829 GO:0043231	nucleus; cytosol; intracellular membrane-bounded organelle	PF00201	UDPGT;	AT3G16520	XM_003533922.5	0
IR6	Orange	22	504	Glyma.12G075200		0.776808	-0.0637338	1.90291	-1.20652				1			Glyma.12g075200	615	UniRef100_I1LR33 Exocyst subunit Exo70 family protein n=1 Tax=Glycine max TaxID=3847 RepID=I1LR33_SOYBN	0	99.84	UniRef100_I1LR33 Exocyst subunit Exo70 family protein n=1 Tax=Glycine max TaxID=3847 RepID=I1LR33_SOYBN	0	99.84	AT5G59730.1 | Symbols: ATEXO70H7, EXO70H7 | exocyst subunit exo70 family protein H7 | chr5:24064100-24066004 REVERSE LENGTH=634	0	92.68	GO:0006887 GO:0015031	exocytosis; protein transport;	NA	NA	GO:0000145 GO:0005634 GO:0005829	exocyst; nucleus; cytosol	PF03081	Exo70;	AT5G59730|ATEXO70H7|EXO70H7|exocyst subunit exo70 family protein H7|MTH12.6|MTH12_6	XM_003539710.5	0
IR6	Orange	23	505	Glyma.19G042700		0.371924	0.147667	0.834236	-0.231833				1			Glyma.19g042700	295	UniRef100_A0A445FC41 Protein YIF1B-B n=3 Tax=Soja TaxID=1462606 RepID=A0A445FC41_GLYSO	0	91.86	UniRef100_A0A445FC41 Protein YIF1B-B n=3 Tax=Soja TaxID=1462606 RepID=A0A445FC41_GLYSO	0	91.86	AT3G59500.1 | Symbols: | Integral membrane HRF1 family protein | chr3:21987110-21988169 FORWARD LENGTH=269	5e-164	90.85	GO:0006888	endoplasmic reticulum to Golgi vesicle-mediated transport;	NA	NA	GO:0005739 GO:0005783 GO:0005789 GO:0005793 GO:0005794 GO:0005829 GO:0030134 GO:0030173	mitochondrion; endoplasmic reticulum; endoplasmic reticulum membrane; endoplasmic reticulum-Golgi intermediate compartment; Golgi apparatus; cytosol; COPII-coated ER to Golgi transport vesicle; integral component of Golgi membrane	PF03878	YIF1;	AT3G59500|T16L24.50	XM_003555026.5	0
IR6	Orange	24	506	Glyma.09G154000		0.24847	-0.120547	0.596939	-0.370377				1			Glyma.09g154000	368	UniRef100_I1L3K8 DUF89 domain-containing protein n=2 Tax=Soja TaxID=1462606 RepID=I1L3K8_SOYBN	0	99.73	UniRef100_I1L3K8 DUF89 domain-containing protein n=2 Tax=Soja TaxID=1462606 RepID=I1L3K8_SOYBN	0	99.73	AT4G35360.1 | Symbols: | Uncharacterised conserved protein (UCP030210) | chr4:16812303-16814656 REVERSE LENGTH=367	0	99.46	GO:0015937 GO:0016310	coenzyme A biosynthetic process; phosphorylation;	GO:0004594	pantothenate kinase activity;	GO:0005634 GO:0005737 GO:0005829 GO:0005886	nucleus; cytoplasm; cytosol; plasma membrane	PF01937	DUF89;	AT4G35360|F23E12.80|F23E12_80	NM_001255359.2	0
IR6	Orange	25	507	Glyma.11G214500		1.80581	1.09572	2.32601	0.596506				1			Glyma.11g214500	436	UniRef100_I1LMA2 RING-type E3 ubiquitin transferase n=1 Tax=Glycine max TaxID=3847 RepID=I1LMA2_SOYBN	0	99.77	UniRef100_I1LMA2 RING-type E3 ubiquitin transferase n=1 Tax=Glycine max TaxID=3847 RepID=I1LMA2_SOYBN	0	99.77	AT1G66160.1 | Symbols: ATCMPG1, CMPG1 | CYS, MET, PRO, and GLY protein 1 | chr1:24637218-24638513 FORWARD LENGTH=431	1e-122	94.27	GO:0010200 GO:0016567	response to chitin; protein ubiquitination;	GO:0004842	ubiquitin-protein transferase activity;	NA	NA	PF04564	U-box;	AT1G66160|ATCMPG1|CMPG1|CYS, MET, PRO, and GLY protein 1|F15E12.6|F15E12_6	NM_001317643.2	0
IR6	Orange	26	508	Glyma.08G165500		-0.405283	-0.438461	-0.237131	-0.825896					1		Glyma.08g165500	486	UniRef100_A0A445JFJ4 Phosphoglycerate kinase n=4 Tax=Soja TaxID=1462606 RepID=A0A445JFJ4_GLYSO	0	99.79	UniRef100_A0A445JFJ4 Phosphoglycerate kinase n=4 Tax=Soja TaxID=1462606 RepID=A0A445JFJ4_GLYSO	0	99.79	AT1G56190.1 | Symbols: | Phosphoglycerate kinase family protein | chr1:21028403-21030454 FORWARD LENGTH=478	0	90.53	GO:0006094 GO:0006096 GO:0010027 GO:0019253 GO:0019375 GO:0046686 GO:0050691 GO:1903862	gluconeogenesis; glycolytic process; thylakoid membrane organization; reductive pentose-phosphate cycle; galactolipid biosynthetic process; response to cadmium ion; regulation of defense response to virus by host; positive regulation of oxidative phosphorylation;	GO:0004618 GO:0004672 GO:0005524 GO:0043531	phosphoglycerate kinase activity; protein kinase activity; ATP binding; ADP binding;	GO:0005634 GO:0005739 GO:0005829 GO:0009507 GO:0009536 GO:0009570 GO:0009579	nucleus; mitochondrion; cytosol; chloroplast; plastid; chloroplast stroma; thylakoid	PF00162	PGK;	AT1G56190|cPGK2|PGK2|PGKp2|F14G9.19|F14G9_19	XM_003531434.4	0
[truncated: 596 more rows]
