# Supplementary material for: Coupling VIGS with Short- and Long-Term Stress Exposure to Understand the Fiskeby III Iron Deficiency Stress Response
Source: Int J Mol Sci. 2022 Dec 30;24(1):647. doi: 10.3390/ijms24010647 (PMC9820625; doi:10.3390/ijms24010647)
Supplement: Supplementary file 1 [file ijms-24-00647-s001.zip › ORourke_Fisk_IJMS_92022_Supp 2/ST6 GO VIGS1700 uniqueIron.xlsx]

## Sheet: Sheet1
Supplemental Table S6: Statistically significant GO terms associated with either the 486 or 130 DEGs unique to VIGS_Glyma.05G001700 silenced plants after 1D or 7D of -Fe stress. No biologically relevant GO terms were identified when each list was queried individually, so lists were split into up and down regulated genes to provide biological relevance to the unique DEGs.
Statistically Significant (P<0.05) GO terms associated with 225 down-regulated genes unique to VIGS_Glyma.05G001700 silenced plants at 7D-Fe stress
Significant Biological Process GO ID	Genome Count	Expressed Count	Corrected P-value	GO BP Description
GO:0009657	201	18	1.33447e-09	plastid organization
GO:0019684	320	19	4.01158e-07	photosynthesis, light reaction
GO:0010207	372	19	4.65746e-06	photosystem II assembly
GO:0009773	121	11	1.81703e-05	photosynthetic electron transport in photosystem I
GO:0010218	251	14	0.000132284	response to far red light
GO:0010114	252	14	0.000138782	response to red light
GO:0007172	3	3	0.000398283	signal complex assembly
GO:0006364	532	19	0.00108052	rRNA processing
GO:0009637	269	13	0.00167711	response to blue light
GO:0019344	459	17	0.0022148	cysteine biosynthetic process
GO:0009814	196	11	0.0022271	defense response, incompatible interaction
GO:0006098	421	16	0.00300452	pentose-phosphate shunt
GO:0015979	452	16	0.0071782	photosynthesis
GO:0006468	2386	6	0.010038	protein phosphorylation
GO:0010088	9	3	0.0319808	phloem development
GO:0043900	264	11	0.0344235	regulation of multi-organism process
Statistically Significant (P<0.05) GO terms associated with 261 up-regulated genes unique to VIGS_Glyma.05G001700 silened plants at 7D-Fe stress
Significant Biological Process GO ID	Genome Count	Expressed Count	Corrected P-value	GO BP Description
GO:0001666	195	9	0.0232753	response to hypoxia
Statistically Significant (P<0.05) GO terms associated with 52 down-regulated genes unique to VIGS_Glyma.05G001700 silened plants at 7D-Fe stress
NO STAT SIG GO FOR DOWN-REGULATED GENES
Statistically Significant (P<0.05) GO terms associated with 78 up-regulated genes unique to VIGS_Glyma.05G001700 silened plants at 7D-Fe stress
Significant Biological Process GO ID	Genome Count	Expressed Count	Corrected P-value	GO BP Description
GO:0042545	266	7	0.00599592	cell wall modification
GO:0046274	64	4	0.010806	lignin catabolic process
GO:0006355	4060	2	0.0217343	regulation of transcription, DNA-dependent
GO:0030643	7	2	0.0368156	cellular phosphate ion homeostasis
