# Supplementary material for: Coupling VIGS with Short- and Long-Term Stress Exposure to Understand the Fiskeby III Iron Deficiency Stress Response
Source: Int J Mol Sci. 2022 Dec 30;24(1):647. doi: 10.3390/ijms24010647 (PMC9820625; doi:10.3390/ijms24010647)
Supplement: Supplementary file 1 [file ijms-24-00647-s001.zip › ORourke_Fisk_IJMS_92022_Supp 2/ST7 DAT_Leaf_DEGs.xlsx]

## Sheet: DAT_Leaf
Supplemental Table S7. Differentially expressed genes (DEGs) identified by comparing expression in leaves of VIGS_EV or VIGS_Glyma.05G001700 plants subjected to 1D vs 7D +Fe or -Fe conditions. All DEGs from these analyses are represented, though not all genes are differentially expressed in all comparisons made. Genes are listed in the order of the heatmap in Figure3 C (leaf). Gene IDs correspond…
HeatMap Cluster (1)	HeatMap Cluster Color	Order Within Cluster	Overall Heatmap order		GeneID (2)	Log2 EvFe+ [2797]	Log2 EvFe- [108]	Log2 1700Fe+ [755]	Log2 1700Fe- [92]		DE EvFe+ [2797]	DE EvFe- [108]	DE 1700Fe+ [755]	DE 1700Fe- [92]		Gmax_508_Wm82.a4.v1 Locus (2)	Length of Primary Predicted Protein (AA)	Top Uniref100 Viridaeplantae Hit (3)	Best HSP Evalue (E<10-6)	Best HSP Percent Coverage	Top Most Descriptive Uniref100 Viridaeplantae Hit (4)	Best HSP Evalue (E<10-6)	Best HSP Percent Coverage	Top Arabidopsis (TAIR10) BLASTP Hit (5)	Best HSP Evalue (E<10-10)	Best HSP Percent Coverage	GO Biological Process IDs (6)	GO Biological Process Descriptions	GO Molecular Function IDs (7)	GO Molecular Function Descriptions	GO Cellular Component IDs (8)	GO Cellular Component Descriptions	PFAM IDs (9)	PFAM Names	Alternative TAIR10 IDs (10)	Top NCBI_RefSeq BLASTN Hit (11)	Best HSP Evalue (E<10-6)
DL1	Pink	1	1		Glyma.02G204700	3.04018	0.475807	1.29944	-0.19127		1					Glyma.02g204700	462	UniRef100_I1JGQ5 Carboxypeptidase n=2 Tax=Soja TaxID=1462606 RepID=I1JGQ5_SOYBN	0	99.78	UniRef100_I1JGQ5 Carboxypeptidase n=2 Tax=Soja TaxID=1462606 RepID=I1JGQ5_SOYBN	0	99.78	AT4G30610.1 | Symbols: BRS1, SCPL24 | alpha/beta-Hydrolases superfamily protein | chr4:14944219-14948391 FORWARD LENGTH=465	0	98.05	GO:0006508 GO:0009742 GO:0051603	proteolysis; brassinosteroid mediated signaling pathway; proteolysis involved in cellular protein catabolic process;	GO:0004185	serine-type carboxypeptidase activity;	GO:0005576 GO:0005615	extracellular region; extracellular space	PF00450	Peptidase_S10;	AT4G30610|BRS1|SCPL24|BRI1 SUPPRESSOR 1|SERINE CARBOXYPEPTIDASE 24 PRECURSOR|F17I23.50|F17I23_50	XM_003519103.5	0
DL1	Pink	2	2		Glyma.09G199000	1.61099	0.672081	0.976956	0.440201		1					Glyma.09g199000	517	UniRef100_I1L4R4 Uncharacterized protein n=2 Tax=Soja TaxID=1462606 RepID=I1L4R4_SOYBN	0	99.81	UniRef100_A0A0B2PZG6 DUF246 domain-containing protein n=1 Tax=Glycine soja TaxID=3848 RepID=A0A0B2PZG6_GLYSO	0	99.81	AT5G65470.1 | Symbols: | O-fucosyltransferase family protein | chr5:26172432-26174904 FORWARD LENGTH=504	0	90.91	GO:0006004	fucose metabolic process;	GO:0016757	transferase activity, transferring glycosyl groups;	GO:0000137 GO:0005634 GO:0016021	Golgi cis cisterna; nucleus; integral component of membrane	PF10250	O-FucT;	AT5G65470|MNA5.21|MNA5_21	XM_006587508.4	0
DL1	Pink	3	3		Glyma.08G243600	4.24569	1.29306	2.20069	0.648491		1					Glyma.08g243600	483	UniRef100_A0A0B2QBX6 Beta-amyrin 28-monooxygenase n=2 Tax=Soja TaxID=1462606 RepID=A0A0B2QBX6_GLYSO	0	99.79	UniRef100_A0A0B2QBX6 Beta-amyrin 28-monooxygenase n=2 Tax=Soja TaxID=1462606 RepID=A0A0B2QBX6_GLYSO	0	99.79	AT5G36110.1 | Symbols: CYP716A1 | cytochrome P450, family 716, subfamily A, polypeptide 1 | chr5:14195377-14197613 FORWARD LENGTH=477	0	94	GO:0006722 GO:0016125 GO:0055114	triterpenoid metabolic process; sterol metabolic process; oxidation-reduction process;	GO:0004497 GO:0005506 GO:0016491 GO:0016709 GO:0020037	monooxygenase activity; iron ion binding; oxidoreductase activity; oxidoreductase activity, acting on paired donors, with incorporation or reduction of molecular oxygen, NAD(P)H as one donor, and incorporation of one atom of oxygen; heme binding;	GO:0005576 GO:0016021	extracellular region; integral component of membrane	PF00067	p450;	AT5G36110|CYP716A1|cytochrome P450, family 716, subfamily A, polypeptide 1|MAB16.5|MAB16_5	XM_003531801.4	0
DL1	Pink	4	4		Glyma.13G237500	2.38437	-0.0157346	0.726778	-0.558302		1					Glyma.13g237500	358	UniRef100_I1M220 Dof-type domain-containing protein n=3 Tax=Soja TaxID=1462606 RepID=I1M220_SOYBN	0	99.72	UniRef100_I1M220 Dof-type domain-containing protein n=3 Tax=Soja TaxID=1462606 RepID=I1M220_SOYBN	0	99.72	AT1G28310.2 | Symbols: | Dof-type zinc finger DNA-binding family protein | chr1:9912534-9913685 REVERSE LENGTH=325	5e-42	82.4	GO:0006355	regulation of transcription, DNA-templated;	GO:0003677 GO:0003700 GO:0046872	DNA binding; DNA-binding transcription factor activity; metal ion binding;	GO:0005634	nucleus	PF02701	zf-Dof;	AT1G28310|F3H9.4|F3H9_4	XM_003541683.5	0
DL1	Pink	5	5		Glyma.20G127800	1.25115	0.366992	0.680797	0.195499		1					Glyma.20g127800	436	UniRef100_K7N361 Lipase n=2 Tax=Soja TaxID=1462606 RepID=K7N361_SOYBN	0	99.77	UniRef100_K7N361 Lipase n=2 Tax=Soja TaxID=1462606 RepID=K7N361_SOYBN	0	99.77	AT2G15230.1 | Symbols: ATLIP1, LIP1 | lipase 1 | chr2:6612666-6615204 FORWARD LENGTH=393	0	85.55	GO:0016042	lipid catabolic process;	GO:0004806	triglyceride lipase activity;	GO:0005576 GO:0005615	extracellular region; extracellular space	PF04083	Abhydro_lipase;	AT2G15230|ATLIP1|LIP1|lipase 1|F15A23.3|F15A23_3	XM_003555911.5	0
DL1	Pink	6	6		Glyma.10G142200	4.10104	0.296023	1.63172	-0.438781		1					Glyma.10g142200	430	UniRef100_I1LAY2 MYB/HD-like transcription factor n=1 Tax=Glycine max TaxID=3847 RepID=I1LAY2_SOYBN	0	99.77	UniRef100_I1LAY2 MYB/HD-like transcription factor n=1 Tax=Glycine max TaxID=3847 RepID=I1LAY2_SOYBN	0	99.77	AT1G09540.1 | Symbols: MYB61, ATMYB61 | myb domain protein 61 | chr1:3086333-3087689 FORWARD LENGTH=366	1e-114	99.77	GO:0001944 GO:0010089 GO:0010119 GO:0010214 GO:0030154 GO:0048364	vasculature development; xylem development; regulation of stomatal movement; seed coat development; cell differentiation; root development;	GO:0003700 GO:0005515 GO:0043565 GO:0044212	DNA-binding transcription factor activity; protein binding; sequence-specific DNA binding; transcription regulatory region DNA binding;	GO:0005634	nucleus	PF00249	Myb_DNA-binding;	AT1G09540|MYB61|ATMYB61|myb domain protein 61|ARABIDOPSIS THALIANA MYB DOMAIN PROTEIN 61|F14J9.20|F14J9_20	XM_003535260.5	0
DL1	Pink	7	7		Glyma.12G188800	2.5893	0.905572	1.52292	0.61493		1		1			Glyma.12g188800	518	UniRef100_A0A445HS89 BEL1-like homeodomain protein 1 isoform A n=4 Tax=Soja TaxID=1462606 RepID=A0A445HS89_GLYSO	0	99.81	UniRef100_A0A445HS89 BEL1-like homeodomain protein 1 isoform A n=4 Tax=Soja TaxID=1462606 RepID=A0A445HS89_GLYSO	0	99.81	AT2G35940.1 | Symbols: BLH1, EDA29 | BEL1-like homeodomain 1 | chr2:15089171-15091699 REVERSE LENGTH=680	2e-130	99.81	GO:0006355 GO:0009610 GO:0009737 GO:0010197 GO:0010201	regulation of transcription, DNA-templated; response to symbiotic fungus; response to abscisic acid; polar nucleus fusion; response to continuous far red light stimulus by the high-irradiance response system;	GO:0003677 GO:0003700 GO:0005515 GO:0042803 GO:0046982	DNA binding; DNA-binding transcription factor activity; protein binding; protein homodimerization activity; protein heterodimerization activity;	GO:0005634 GO:0005737	nucleus; cytoplasm	PF05920 PF07526	Homeobox_KN; POX;	AT2G35940|BLH1|EDA29|BEL1-like homeodomain 1|embryo sac development arrest 29|F11F19.15|F11F19_15	XM_003539438.4	0
DL1	Pink	8	8		Glyma.13G089700	2.20703	0.976093	1.4117	0.76756		1		1			Glyma.13g089700	695	UniRef100_I1LVY0 Methyltransferase n=1 Tax=Glycine max TaxID=3847 RepID=I1LVY0_SOYBN	0	99.86	UniRef100_I1LVY0 Methyltransferase n=1 Tax=Glycine max TaxID=3847 RepID=I1LVY0_SOYBN	0	99.86	AT1G78240.1 | Symbols: TSD2, QUA2, OSU1 | S-adenosyl-L-methionine-dependent methyltransferases superfamily protein | chr1:29433173-29435815 REVERSE LENGTH=684	0	99.71	GO:0007155 GO:0009735 GO:0010289 GO:0032259 GO:0048364 GO:0048367	cell adhesion; response to cytokinin; homogalacturonan biosynthetic process; methylation; root development; shoot system development;	GO:0008168	methyltransferase activity;	GO:0000138 GO:0000139 GO:0005634 GO:0005737 GO:0005768 GO:0005794 GO:0005802 GO:0016021	Golgi trans cisterna; Golgi membrane; nucleus; cytoplasm; endosome; Golgi apparatus; trans-Golgi network; integral component of membrane	PF03141	Methyltransf_29;	AT1G78240|TSD2|QUA2|OSU1|TUMOROUS SHOOT DEVELOPMENT 2|QUASIMODO2|F3F9.21|F3F9_21	XM_006593499.4	0
DL1	Pink	9	9		Glyma.17G211000	1.39478	0.534573	0.838519	0.393253		1					Glyma.17g211000	691	UniRef100_A0A0B2RNY0 EIN3-binding F-box protein 1 n=1 Tax=Glycine soja TaxID=3848 RepID=A0A0B2RNY0_GLYSO	0	91.9	UniRef100_A0A0B2RNY0 EIN3-binding F-box protein 1 n=1 Tax=Glycine soja TaxID=3848 RepID=A0A0B2RNY0_GLYSO	0	91.9	AT2G25490.1 | Symbols: EBF1, FBL6 | EIN3-binding F box protein 1 | chr2:10848018-10850275 REVERSE LENGTH=628	0	91.75	GO:0006511 GO:0009723 GO:0009873 GO:0010105 GO:0016567 GO:0031146	ubiquitin-dependent protein catabolic process; response to ethylene; ethylene-activated signaling pathway; negative regulation of ethylene-activated signaling pathway; protein ubiquitination; SCF-dependent proteasomal ubiquitin-dependent protein catabolic process;	GO:0004842 GO:0005515	ubiquitin-protein transferase activity; protein binding;	GO:0005634 GO:0005737 GO:0019005	nucleus; cytoplasm; SCF ubiquitin ligase complex	PF12937 PF13516	F-box-like; LRR_6;	AT2G25490|EBF1|FBL6|EIN3-binding F box protein 1|F13B15.15|F13B15_15	XM_041011059.1	0
DL1	Pink	10	10		Glyma.02G235100	1.96769	0.75443	1.17665	0.559997		1					Glyma.02g235100	443	UniRef100_A0A0R0L077 Non-specific serine/threonine protein kinase n=2 Tax=Glycine max TaxID=3847 RepID=A0A0R0L077_SOYBN	0	99.77	UniRef100_A0A0R0L077 Non-specific serine/threonine protein kinase n=2 Tax=Glycine max TaxID=3847 RepID=A0A0R0L077_SOYBN	0	99.77	AT2G30360.1 | Symbols: CIPK11, PKS5, SIP4, SNRK3.22 | SOS3-interacting protein 4 | chr2:12937265-12938572 REVERSE LENGTH=435	0	96.39	GO:0006468 GO:0007165 GO:0009268	protein phosphorylation; signal transduction; response to pH;	GO:0004672 GO:0004674 GO:0005515 GO:0005524	protein kinase activity; protein serine/threonine kinase activity; protein binding; ATP binding;	GO:0005634	nucleus	PF14531 PF03822	Kinase-like; NAF;	AT2G30360|CIPK11|PKS5|SIP4|SNRK3.22|CBL-INTERACTING PROTEIN KINASE 11|PROTEIN KINASE SOS2-LIKE 5|SOS3-interacting protein 4|SNF1-RELATED PROTEIN KINASE 3.22|T9D9.17|T9D9_17	XM_003519238.5	0
DL1	Pink	11	11		Glyma.10G019800	3.94144	1.61551	2.29569	1.18311		1		1			Glyma.10g019800	70	UniRef100_C6T322 Uncharacterized protein n=1 Tax=Glycine max TaxID=3847 RepID=C6T322_SOYBN	2e-42	98.57	UniRef100_UPI000F7C1E8D uncharacterized protein LOC113872083 n=1 Tax=Abrus precatorius TaxID=3816 RepID=UPI000F7C1E8D	7e-28	98.57	NA	NA	NA	NA	NA	NA	NA	NA	NA	NA	NA	NA	NM_001364685.1	3e-107
DL1	Pink	12	12		Glyma.06G168300	2.9541	0.492031	1.18119	-0.00537792		1					Glyma.06g168300	332	UniRef100_I1KC12 Uncharacterized protein n=1 Tax=Glycine max TaxID=3847 RepID=I1KC12_SOYBN	0	99.7	UniRef100_A0A0B2RJP3 Heavy metal-associated isoprenylated plant protein 7 isoform B n=1 Tax=Glycine soja TaxID=3848 RepID=A0A0B2RJP3_GLYSO	0	99.7	AT5G50740.3 | Symbols: | Heavy metal transport/detoxification superfamily protein | chr5:20635983-20637970 REVERSE LENGTH=290	2e-85	81.93	GO:0030001	metal ion transport;	GO:0046872	metal ion binding;	GO:0005737 GO:0005886	cytoplasm; plasma membrane	PF00403	HMA;	AT5G50740|MFB16.14|MFB16_14	NM_001255489.2	0
DL1	Pink	13	13		Glyma.17G227900	4.27495	1.88057	2.48358	1.07699		1					Glyma.17g227900	561	UniRef100_I1MXA0 Uncharacterized protein n=1 Tax=Glycine max TaxID=3847 RepID=I1MXA0_SOYBN	0	99.82	UniRef100_A0A445GAL1 Fructan 6-exohydrolase isoform A n=1 Tax=Glycine soja TaxID=3848 RepID=A0A445GAL1_GLYSO	0	99.82	AT5G11920.1 | Symbols: AtcwINV6, cwINV6 | 6-&1-fructan exohydrolase | chr5:3839490-3842206 FORWARD LENGTH=550	0	95.37	GO:0005975	carbohydrate metabolic process;	GO:0031219 GO:0051669 GO:0051670	levanase activity; fructan beta-fructosidase activity; inulinase activity;	GO:0005618 GO:0048046	cell wall; apoplast	PF08244 PF00251	Glyco_hydro_32C; Glyco_hydro_32N;	AT5G11920|AtcwINV6|cwINV6|6-&1-fructan exohydrolase|F14F18.90|F14F18_90	XM_003549299.4	0
DL1	Pink	14	14		Glyma.12G095800	1.02405	0.532391	0.653676	0.380768		1					Glyma.12g095800	158	UniRef100_C6SZX0 ML domain-containing protein n=2 Tax=Soja TaxID=1462606 RepID=C6SZX0_SOYBN	1e-110	99.37	UniRef100_C6SZX0 ML domain-containing protein n=2 Tax=Soja TaxID=1462606 RepID=C6SZX0_SOYBN	1e-110	99.37	AT3G44100.1 | Symbols: | MD-2-related lipid recognition domain-containing protein | chr3:15866162-15867273 REVERSE LENGTH=152	4e-51	87.97	GO:0015918 GO:0032366	sterol transport; intracellular sterol transport;	GO:0032934	sterol binding;	GO:0005576 GO:0005618 GO:0005773 GO:0005829 GO:0031225 GO:0099503	extracellular region; cell wall; vacuole; cytosol; anchored component of membrane; secretory vesicle	PF02221	E1_DerP2_DerF2;	AT3G44100|F26G5.50	NM_001249309.2	0
DL1	Pink	15	15		Glyma.06G022500	5.94039	1.65127	2.64152	0.269465		1					Glyma.06g022500	767	UniRef100_K7KSL4 Uncharacterized protein n=1 Tax=Glycine max TaxID=3847 RepID=K7KSL4_SOYBN	0	99.87	UniRef100_A0A0B2PIS0 CO(2)-response secreted protease isoform B n=1 Tax=Glycine soja TaxID=3848 RepID=A0A0B2PIS0_GLYSO	0	99.87	AT1G20160.1 | Symbols: ATSBT5.2 | Subtilisin-like serine endopeptidase family protein | chr1:6990852-6993854 REVERSE LENGTH=769	0	99.09	GO:0006508 GO:0010037 GO:1900425 GO:2000038 GO:2000122	proteolysis; response to carbon dioxide; negative regulation of defense response to bacterium; regulation of stomatal complex development; negative regulation of stomatal complex development;	GO:0004252 GO:0005515 GO:0008236	serine-type endopeptidase activity; protein binding; serine-type peptidase activity;	GO:0005576 GO:0005618 GO:0005768 GO:0048046	extracellular region; cell wall; endosome; apoplast	PF02225 PF05922 PF00082	PA; Inhibitor_I9; Peptidase_S8;	AT1G20160|ATSBT5.2|CRSP|SBT5.2(a)|SBT5.2(b)|CO2 RESPONSE SECRETED PROTEASE|T20H2.6|T20H2_6	NM_001249582.1	0
DL1	Pink	16	16		Glyma.18G017300	2.02959	0.637802	0.947303	0.170863		1					Glyma.18g017300	375	UniRef100_I1MYS1 TLDc domain-containing protein n=1 Tax=Glycine max TaxID=3847 RepID=I1MYS1_SOYBN	0	99.73	UniRef100_I1MYS1 TLDc domain-containing protein n=1 Tax=Glycine max TaxID=3847 RepID=I1MYS1_SOYBN	0	99.73	AT4G39870.1 | Symbols: | TLD-domain containing nucleolar protein | chr4:18502234-18504275 FORWARD LENGTH=394	1e-119	99.73	GO:0008150	biological process;	GO:0003674	molecular function;	GO:0005739	mitochondrion	PF07534	TLD;	AT4G39870|OXR1|oxidation resistance 1|T5J17.40|T5J17_40	XM_003552017.4	0
DL1	Pink	17	17		Glyma.14G138200	3.55369	0.868607	1.60172	0.0918515		1					Glyma.14g138200	586	UniRef100_I1M9V7 Uncharacterized protein n=5 Tax=Soja TaxID=1462606 RepID=I1M9V7_SOYBN	0	99.83	UniRef100_A0A445G912 Protein NRT1/ PTR FAMILY 1.2 isoform A n=4 Tax=Soja TaxID=1462606 RepID=A0A445G912_GLYSO	0	96.93	AT1G52190.1 | Symbols: | Major facilitator superfamily protein | chr1:19434671-19438673 FORWARD LENGTH=607	0	97.1	NA	NA	GO:0015333 GO:0035673 GO:0080054 GO:1904680	peptide:proton symporter activity; oligopeptide transmembrane transporter activity; low-affinity nitrate transmembrane transporter activity; peptide transmembrane transporter activity;	GO:0005634 GO:0005886 GO:0016021	nucleus; plasma membrane; integral component of membrane	PF07690 PF00854	MFS_1; PTR2;	AT1G52190|NRT1.11|NPF1.2|AtNPF1.2|nitrate transporter 1.11|NRT1/ PTR family 1.2|F9I5.4|F9I5_4	XM_006596104.4	0
DL1	Pink	18	18		Glyma.12G097700	2.05123	1.17566	1.4191	0.900259		1					Glyma.12g097700	538	UniRef100_A0A445HNF8 L-ascorbate oxidase-like n=1 Tax=Glycine soja TaxID=3848 RepID=A0A445HNF8_GLYSO	0	99.81	UniRef100_A0A445HNF8 L-ascorbate oxidase-like n=1 Tax=Glycine soja TaxID=3848 RepID=A0A445HNF8_GLYSO	0	99.81	AT1G76160.1 | Symbols: sks5 | SKU5 similar 5 | chr1:28578211-28581020 REVERSE LENGTH=541	0	99.63	GO:0006826 GO:0055072 GO:0055114	iron ion transport; iron ion homeostasis; oxidation-reduction process;	GO:0004322 GO:0005507 GO:0016491	ferroxidase activity; copper ion binding; oxidoreductase activity;	GO:0005576 GO:0005618 GO:0005886 GO:0009506 GO:0048046 GO:0099503	extracellular region; cell wall; plasma membrane; plasmodesma; apoplast; secretory vesicle	PF07731 PF07732 PF00394	Cu-oxidase_2; Cu-oxidase_3; Cu-oxidase;	AT1G76160|sks5|SKU5 similar 5|T23E18.10|T23E18_10	XM_003539811.5	0
DL1	Pink	19	19		Glyma.06G291700	5.67983	1.38444	2.55128	0.223814		1					Glyma.06g291700	472	UniRef100_I1KF12 Uncharacterized protein n=1 Tax=Glycine max TaxID=3847 RepID=I1KF12_SOYBN	0	99.79	UniRef100_A0A0B2RQC6 O-acyltransferase WSD1 n=1 Tax=Glycine soja TaxID=3848 RepID=A0A0B2RQC6_GLYSO	0	99.58	AT3G49190.1 | Symbols: | O-acyltransferase (WSD1-like) family protein | chr3:18231988-18234376 REVERSE LENGTH=522	4e-53	90.89	GO:0019432	triglyceride biosynthetic process;	GO:0004144 GO:0047196	diacylglycerol O-acyltransferase activity; long-chain-alcohol O-fatty-acyltransferase activity;	GO:0005634 GO:0005886	nucleus; plasma membrane	PF03007 PF06974	WES_acyltransf; DUF1298;	AT3G49190|F2K15.50	XM_003527381.4	0
DL1	Pink	20	20		Glyma.04G002400	1.15777	0.655766	0.79143	0.519912		1					Glyma.04g002400	507	UniRef100_I1JSC7 MLO-like protein n=2 Tax=Soja TaxID=1462606 RepID=I1JSC7_SOYBN	0	99.8	UniRef100_I1JSC7 MLO-like protein n=2 Tax=Soja TaxID=1462606 RepID=I1JSC7_SOYBN	0	99.8	AT4G02600.1 | Symbols: MLO1, ATMLO1 | Seven transmembrane MLO family protein | chr4:1144141-1147156 FORWARD LENGTH=526	0	92.7	GO:0006952 GO:0009607	defense response; response to biotic stimulus;	GO:0005516	calmodulin binding;	GO:0005886 GO:0016021	plasma membrane; integral component of membrane	PF03094	Mlo;	AT4G02600|MLO1|ATMLO1|MILDEW RESISTANCE LOCUS O 1|T10P11.12|T10P11_12	XM_003522240.5	0
DL1	Pink	21	21		Glyma.15G261200	2.32965	1.35555	1.62355	1.10928		1					Glyma.15g261200	1244	UniRef100_I1MJC1 Protein kinase domain-containing protein n=1 Tax=Glycine max TaxID=3847 RepID=I1MJC1_SOYBN	0	99.92	UniRef100_I1MJC1 Protein kinase domain-containing protein n=1 Tax=Glycine max TaxID=3847 RepID=I1MJC1_SOYBN	0	99.92	AT1G79570.1 | Symbols: | Protein kinase superfamily protein with octicosapeptide/Phox/Bem1p domain | chr1:29932856-29937540 REVERSE LENGTH=1248	0	99.44	GO:0006468	protein phosphorylation;	GO:0004712 GO:0005524	protein serine/threonine/tyrosine kinase activity; ATP binding;	GO:0005634 GO:0005737 GO:0005829	nucleus; cytoplasm; cytosol	PF00564 PF07714	PB1; Pkinase_Tyr;	AT1G79570|T8K14.1|T8K14_1	XM_014767806.2	0
DL1	Pink	22	22		Glyma.06G301500	4.27947	1.72095	2.36146	1.04644		1		1			Glyma.06g301500	497	UniRef100_Q42795 Beta-amylase n=1 Tax=Glycine max TaxID=3847 RepID=Q42795_SOYBN	0	99.8	UniRef100_Q42795 Beta-amylase n=1 Tax=Glycine max TaxID=3847 RepID=Q42795_SOYBN	0	99.8	AT4G15210.1 | Symbols: ATBETA-AMY, AT-BETA-AMY, RAM1, BMY1, BAM5 | beta-amylase 5 | chr4:8666734-8669357 REVERSE LENGTH=498	0	99.8	GO:0005983 GO:0080027	starch catabolic process; response to herbivore;	GO:0016161 GO:0102229	beta-amylase activity; amylopectin maltohydrolase activity;	GO:0005576 GO:0005829 GO:0099503	extracellular region; cytosol; secretory vesicle	PF01373	Glyco_hydro_14;	AT4G15210|ATBETA-AMY|AT-BETA-AMY|RAM1|BMY1|BAM5|ARABIDOPSIS THALIANA BETA-AMYLASE|REDUCED BETA AMYLASE 1|beta-amylase 5|DL3650C|FCAALL.97	NM_001249318.2	0
DL1	Pink	23	23		Glyma.13G347700	2.88483	0.74089	1.60334	0.369785		1					Glyma.13g347700	854	UniRef100_B3TDK7 Lipoxygenase n=1 Tax=Glycine max TaxID=3847 RepID=B3TDK7_SOYBN	0	99.88	UniRef100_B3TDK7 Lipoxygenase n=1 Tax=Glycine max TaxID=3847 RepID=B3TDK7_SOYBN	0	99.88	AT1G55020.1 | Symbols: LOX1, ATLOX1 | lipoxygenase 1 | chr1:20525798-20530143 FORWARD LENGTH=859	0	98.95	GO:0006952 GO:0009611 GO:0009695 GO:0009737 GO:0009753 GO:0009816 GO:0010311 GO:0030397 GO:0031408 GO:0034440 GO:0048364	defense response; response to wounding; jasmonic acid biosynthetic process; response to abscisic acid; response to jasmonic acid; defense response to bacterium, incompatible interaction; lateral root formation; membrane disassembly; oxylipin biosynthetic process; lipid oxidation; root development;	GO:0016702 GO:0046872 GO:1990136	oxidoreductase activity, acting on single donors with incorporation of molecular oxygen, incorporation of two atoms of oxygen; metal ion binding; linoleate 9S-lipoxygenase activity;	GO:0005737 GO:0009536	cytoplasm; plastid	PF01477 PF00305	PLAT; Lipoxygenase;	AT1G55020|LOX1|ATLOX1|lipoxygenase 1|ARABIDOPSIS LIPOXYGENASE 1|LIPOXYGENASE	NM_001251763.2	0
DL1	Pink	24	24		Glyma.08G194600	1.65432	0.295321	0.854492	0.0724077		1					Glyma.08g194600	1466	UniRef100_I1KUV8 Uncharacterized protein n=2 Tax=Glycine max TaxID=3847 RepID=I1KUV8_SOYBN	0	99.93	UniRef100_A0A445JH63 ABC transporter C family member 8 isoform A n=1 Tax=Glycine soja TaxID=3848 RepID=A0A445JH63_GLYSO	0	99.93	AT3G21250.2 | Symbols: MRP6, ABCC8 | multidrug resistance-associated protein 6 | chr3:7457668-7463261 REVERSE LENGTH=1464	0	98.64	GO:0055085	transmembrane transport;	GO:0005524 GO:0008559 GO:0016887 GO:0042626	ATP binding; ATPase-coupled xenobiotic transmembrane transporter activity; ATPase activity; ATPase-coupled transmembrane transporter activity;	GO:0000325 GO:0005774 GO:0005829 GO:0009507 GO:0016020 GO:0016021	plant-type vacuole; vacuolar membrane; cytosol; chloroplast; membrane; integral component of membrane	PF00664 PF00005 PF00005 PF00664	ABC_membrane; ABC_tran; ABC_tran; ABC_membrane;	AT3G21250|ATMRP6|MRP6|ABCC8|ARABIDOPSIS THALIANA MULTIDRUG RESISTANCE-ASSOCIATED PROTEIN 6|multidrug resistance-associated protein 6|ATP-binding cassette C8|MXL8.11	XM_003531577.4	0
DL1	Pink	25	25		Glyma.13G096500	1.79726	0.648986	1.13261	0.495523		1		1			Glyma.13g096500	708	UniRef100_A0A0R4J4Q1 NADPH--cytochrome P450 reductase n=1 Tax=Glycine max TaxID=3847 RepID=A0A0R4J4Q1_SOYBN	0	99.86	UniRef100_A0A0R4J4Q1 NADPH--cytochrome P450 reductase n=1 Tax=Glycine max TaxID=3847 RepID=A0A0R4J4Q1_SOYBN	0	99.86	AT4G30210.1 | Symbols: ATR2, AR2 | P450 reductase 2 | chr4:14796900-14800578 FORWARD LENGTH=712	0	98.31	GO:0009698 GO:0055114	phenylpropanoid metabolic process; oxidation-reduction process;	GO:0003958 GO:0010181 GO:0016491 GO:0016709 GO:0050660	NADPH-hemoprotein reductase activity; FMN binding; oxidoreductase activity; oxidoreductase activity, acting on paired donors, with incorporation or reduction of molecular oxygen, NAD(P)H as one donor, and incorporation of one atom of oxygen; flavin adenine dinucleotide binding;	GO:0005783 GO:0005789 GO:0005829 GO:0005886 GO:0009507 GO:0016021	endoplasmic reticulum; endoplasmic reticulum membrane; cytosol; plasma membrane; chloroplast; integral component of membrane	PF00175 PF00258 PF00667	NAD_binding_1; Flavodoxin_1; FAD_binding_1;	AT4G30210|ATR2|AR2|P450 reductase 2|F9N11.60|F9N11_60	XM_003541568.4	0
DL1	Pink	26	26		Glyma.15G054700	2.74757	0.892341	1.65568	0.634744		1					Glyma.15g054700	496	UniRef100_A0A0R0G3L8 Phospho-2-dehydro-3-deoxyheptonate aldolase n=2 Tax=Soja TaxID=1462606 RepID=A0A0R0G3L8_SOYBN	0	99.8	UniRef100_A0A0R0G3L8 Phospho-2-dehydro-3-deoxyheptonate aldolase n=2 Tax=Soja TaxID=1462606 RepID=A0A0R0G3L8_SOYBN	0	99.8	AT4G33510.1 | Symbols: DHS2 | 3-deoxy-d-arabino-heptulosonate 7-phosphate synthase | chr4:16116496-16118549 FORWARD LENGTH=507	0	95.77	GO:0009073 GO:0009423	aromatic amino acid family biosynthetic process; chorismate biosynthetic process;	GO:0003849 GO:0005515	3-deoxy-7-phosphoheptulonate synthase activity; protein binding;	GO:0005886 GO:0009507 GO:0009534	plasma membrane; chloroplast; chloroplast thylakoid	PF01474	DAHP_synth_2;	AT4G33510|DHS2|DAHP2|AtDAHP2|3-deoxy-d-arabino-heptulosonate 7-phosphate synthase|3-DEOXY-D-ARABINO-HEPTULOSONATE-7-PHOSPHATE 2|F17M5.270|F17M5_270|3-deoxy-d-arabino-heptulosonate 7-phosphate synthase	XM_003545637.5	0
DL1	Pink	27	27		Glyma.16G064100	2.3545	0.9829	1.58526	0.750507		1					Glyma.16g064100	956	UniRef100_I1MLP8 Protein kinase domain-containing protein n=1 Tax=Glycine max TaxID=3847 RepID=I1MLP8_SOYBN	0	99.9	UniRef100_I1MLP8 Protein kinase domain-containing protein n=1 Tax=Glycine max TaxID=3847 RepID=I1MLP8_SOYBN	0	99.9	AT4G08850.1 | Symbols: | Leucine-rich repeat receptor-like protein kinase family protein | chr4:5636693-5640496 REVERSE LENGTH=1045	0	96.34	GO:0006468 GO:0009755 GO:0010183	protein phosphorylation; hormone-mediated signaling pathway; pollen tube guidance;	GO:0004674 GO:0005515 GO:0005524 GO:0016301	protein serine/threonine kinase activity; protein binding; ATP binding; kinase activity;	GO:0005886 GO:0009506 GO:0016021 GO:0090406	plasma membrane; plasmodesma; integral component of membrane; pollen tube	PF08263 PF13855 PF00069	LRRNT_2; LRR_8; Pkinase;	AT4G08850|MIK2|MDIS1-INTERACTING RECEPTOR LIKE KINASE2|T32A17.160|T32A17_160	XM_026126143.2	0
DL1	Pink	28	28		Glyma.08G093500	2.07428	0.670879	1.25055	0.361454		1					Glyma.08g093500	336	UniRef100_C6T9R7 Purple acid phosphatase n=1 Tax=Glycine max TaxID=3847 RepID=C6T9R7_SOYBN	0	98.81	UniRef100_C6T9R7 Purple acid phosphatase n=1 Tax=Glycine max TaxID=3847 RepID=C6T9R7_SOYBN	0	98.81	AT1G14700.1 | Symbols: PAP3, ATPAP3 | purple acid phosphatase 3 | chr1:5058680-5060988 FORWARD LENGTH=366	2e-163	95.83	GO:0016311	dephosphorylation;	GO:0003993 GO:0008198 GO:0008199	acid phosphatase activity; ferrous iron binding; ferric iron binding;	GO:0005576 GO:0005634 GO:0005773	extracellular region; nucleus; vacuole	PF00149	Metallophos;	AT1G14700|PAP3|ATPAP3|purple acid phosphatase 3|F10B6.10|F10B6_10	NM_001248618.1	0
DL1	Pink	29	29		Glyma.06G017900	0.927485	0.0567945	0.416946	-0.132544		1					Glyma.06g017900	493	UniRef100_B0M1A4 Catalase n=3 Tax=Soja TaxID=1462606 RepID=B0M1A4_SOYBN	0	99.8	UniRef100_B0M1A4 Catalase n=3 Tax=Soja TaxID=1462606 RepID=B0M1A4_SOYBN	0	99.8	AT4G35090.1 | Symbols: CAT2 | catalase 2 | chr4:16700937-16703215 REVERSE LENGTH=492	0	99.8	GO:0006979 GO:0006995 GO:0008219 GO:0009409 GO:0009416 GO:0009648 GO:0009970 GO:0016036 GO:0042542 GO:0042744 GO:0045454 GO:0055114	response to oxidative stress; cellular response to nitrogen starvation; cell death; response to cold; response to light stimulus; photoperiodism; cellular response to sulfate starvation; cellular response to phosphate starvation; response to hydrogen peroxide; hydrogen peroxide catabolic process; cell redox homeostasis; oxidation-reduction process;	GO:0004096 GO:0005515 GO:0020037 GO:0050897	catalase activity; protein binding; heme binding; cobalt ion binding;	GO:0005634 GO:0005737 GO:0005739 GO:0005777 GO:0005829 GO:0005886 GO:0009514 GO:0010319 GO:0022626	nucleus; cytoplasm; mitochondrion; peroxisome; cytosol; plasma membrane; glyoxysome; stromule; cytosolic ribosome	PF06628 PF00199	Catalase-rel; Catalase;	AT4G35090|CAT2|catalase 2|T12J5.2|CATALASE	NM_001253092.1	0
DL1	Pink	30	30		Glyma.11G088600	1.18395	0.122082	0.553864	-0.0864602		1					Glyma.11g088600	416	UniRef100_I1LIE1 Uncharacterized protein n=1 Tax=Glycine max TaxID=3847 RepID=I1LIE1_SOYBN	0	99.76	UniRef100_A0A445HYZ5 Protein PIN-LIKES 3 isoform A n=2 Tax=Glycine soja TaxID=3848 RepID=A0A445HYZ5_GLYSO	0	99.76	AT1G76520.1 | Symbols: | Auxin efflux carrier family protein | chr1:28715384-28717289 FORWARD LENGTH=390	8e-160	99.28	GO:0009733 GO:0009734 GO:0055085	response to auxin; auxin-activated signaling pathway; transmembrane transport;	NA	NA	GO:0005739 GO:0005789 GO:0016021	mitochondrion; endoplasmic reticulum membrane; integral component of membrane	PF03547	Mem_trans;	AT1G76520|PILS3|PIN-LIKES 3|F14G6.12|F14G6_12	XM_006590239.3	0
DL1	Pink	31	31		Glyma.02G134000	3.2815	0.723311	1.69886	0.146866		1					Glyma.02g134000	345	UniRef100_A0A445LNE9 Putative carboxylesterase 2 isoform B n=1 Tax=Glycine soja TaxID=3848 RepID=A0A445LNE9_GLYSO	0	99.71	UniRef100_I1JEV8 Abhydrolase_3 domain-containing protein n=2 Tax=Soja TaxID=1462606 RepID=I1JEV8_SOYBN	0	96.23	AT1G47480.1 | Symbols: | alpha/beta-Hydrolases superfamily protein | chr1:17417623-17419296 FORWARD LENGTH=314	2e-103	97.1	GO:0009056	catabolic process;	GO:0016787 GO:0080030	hydrolase activity; methyl indole-3-acetate esterase activity;	GO:0005634	nucleus	PF00135	COesterase;	AT1G47480|F16N3.25|F16N3_25	XM_003518805.5	4e-37
DL1	Pink	32	32		Glyma.03G226300	1.21698	0.823585	0.972784	0.735286		1					Glyma.03g226300	358	UniRef100_A0A0B2Q2F9 Cathepsin B n=3 Tax=Soja TaxID=1462606 RepID=A0A0B2Q2F9_GLYSO	0	99.72	UniRef100_A0A0B2Q2F9 Cathepsin B n=3 Tax=Soja TaxID=1462606 RepID=A0A0B2Q2F9_GLYSO	0	99.72	AT1G02305.1 | Symbols: | Cysteine proteinases superfamily protein | chr1:455816-457974 FORWARD LENGTH=362	0	98.32	GO:0006508 GO:0006952 GO:0050790 GO:0051603	proteolysis; defense response; regulation of catalytic activity; proteolysis involved in cellular protein catabolic process;	GO:0004197	cysteine-type endopeptidase activity;	GO:0005576 GO:0005615 GO:0005764 GO:0005773	extracellular region; extracellular space; lysosome; vacuole	PF08127 PF00112	Propeptide_C1; Peptidase_C1;	AT1G02305|AtcathB2	XM_003521584.5	0
DL1	Pink	33	33		Glyma.01G023300	1.73786	0.704635	1.1069	0.483543		1					Glyma.01g023300	517	UniRef100_K7K1D6 Uncharacterized protein n=1 Tax=Glycine max TaxID=3847 RepID=K7K1D6_SOYBN	0	99.81	UniRef100_A0A0B2PZG6 DUF246 domain-containing protein n=1 Tax=Glycine soja TaxID=3848 RepID=A0A0B2PZG6_GLYSO	0	99.81	AT5G65470.1 | Symbols: | O-fucosyltransferase family protein | chr5:26172432-26174904 FORWARD LENGTH=504	0	94.97	GO:0006004	fucose metabolic process;	GO:0016757	transferase activity, transferring glycosyl groups;	GO:0000137 GO:0005634 GO:0016021	Golgi cis cisterna; nucleus; integral component of membrane	PF10250	O-FucT;	AT5G65470|MNA5.21|MNA5_21	XM_003517349.5	0
DL1	Pink	34	34		Glyma.11G161600	4.64069	0.883394	2.67253	0.207298		1		1			Glyma.11g161600	330	UniRef100_I1LLU9 Peroxidase n=1 Tax=Glycine max TaxID=3847 RepID=I1LLU9_SOYBN	0	99.7	UniRef100_I1LLU9 Peroxidase n=1 Tax=Glycine max TaxID=3847 RepID=I1LLU9_SOYBN	0	99.7	AT5G58390.1 | Symbols: | Peroxidase superfamily protein | chr5:23599755-23601244 REVERSE LENGTH=316	3e-151	94.85	GO:0006979 GO:0042744 GO:0055114	response to oxidative stress; hydrogen peroxide catabolic process; oxidation-reduction process;	GO:0004601 GO:0020037 GO:0046872	peroxidase activity; heme binding; metal ion binding;	GO:0005576	extracellular region	PF00141	peroxidase;	AT5G58390|MCK7.26|MCK7_26	XM_003538280.4	0
DL1	Pink	35	35		Glyma.20G013700	3.35045	0.299638	1.69487	-0.240342		1		1			Glyma.20g013700	142	UniRef100_A0A0B2RK95 Uncharacterized protein n=2 Tax=Soja TaxID=1462606 RepID=A0A0B2RK95_GLYSO	4e-92	99.3	UniRef100_A0A1S3UNT4 formin-like protein 5 n=1 Tax=Vigna radiata var. radiata TaxID=3916 RepID=A0A1S3UNT4_VIGRR	3e-41	99.3	AT1G23040.1 | Symbols: | hydroxyproline-rich glycoprotein family protein | chr1:8165025-8165459 FORWARD LENGTH=144	6e-17	97.18	GO:0008150	biological process;	NA	NA	GO:0016021 GO:0031225	integral component of membrane; anchored component of membrane	NA	NA	AT1G23040|F19G10.19	XM_003555867.5	0
DL1	Pink	36	36		Glyma.13G211300	1.80421	0.575722	1.13699	0.306814		1					Glyma.13g211300	247	UniRef100_I1M177 Uncharacterized protein n=2 Tax=Soja TaxID=1462606 RepID=I1M177_SOYBN	1e-175	99.6	UniRef100_A0A1S3VKV9 BI1-like protein n=1 Tax=Vigna radiata var. radiata TaxID=3916 RepID=A0A1S3VKV9_VIGRR	7e-157	99.6	AT4G15470.1 | Symbols: | Bax inhibitor-1 family protein | chr4:8843661-8845505 FORWARD LENGTH=256	1e-116	95.95	NA	NA	NA	NA	GO:0016021	integral component of membrane	PF01027	Bax1-I;	AT4G15470	NM_001250824.2	0
DL1	Pink	37	37		Glyma.13G348000	3.96497	1.55772	2.37931	0.730498		1					Glyma.13g348000	118	UniRef100_I1M5A0 Uncharacterized protein n=1 Tax=Glycine max TaxID=3847 RepID=I1M5A0_SOYBN	2e-80	99.15	UniRef100_UPI000F7CE9DE uncharacterized protein LOC113851032 n=1 Tax=Abrus precatorius TaxID=3816 RepID=UPI000F7CE9DE	1e-56	98.31	AT5G11970.1 | Symbols: | Protein of unknown function (DUF3511) | chr5:3863289-3863606 REVERSE LENGTH=105	1e-26	96.61	GO:0008150	biological process;	GO:0003674	molecular function;	GO:0005886	plasma membrane	PF12023	DUF3511;	AT5G11970|F14F18.140|F14F18_140	NM_001248330.3	0
DL1	Pink	38	38		Glyma.02G303500	1.56834	0.363114	0.768489	-0.057589		1					Glyma.02g303500	462	UniRef100_K7KBP3 Aa_trans domain-containing protein n=1 Tax=Glycine max TaxID=3847 RepID=K7KBP3_SOYBN	0	99.78	UniRef100_K7KBP3 Aa_trans domain-containing protein n=1 Tax=Glycine max TaxID=3847 RepID=K7KBP3_SOYBN	0	99.78	AT5G23810.1 | Symbols: AAP7 | amino acid permease 7 | chr5:8028461-8030730 FORWARD LENGTH=467	0	95.67	GO:0003333 GO:0006865	amino acid transmembrane transport; amino acid transport;	GO:0015171 GO:0015293	amino acid transmembrane transporter activity; symporter activity;	GO:0005886 GO:0016020 GO:0016021	plasma membrane; membrane; integral component of membrane	PF01490	Aa_trans;	AT5G23810|AAP7|amino acid permease 7|MRO11.15|MRO11_15	XM_041009795.1	0
DL1	Pink	39	39		Glyma.05G152200	1.44902	0.45124	0.79057	0.0566016		1					Glyma.05g152200	774	UniRef100_I1K3S7 Uncharacterized protein n=1 Tax=Glycine max TaxID=3847 RepID=I1K3S7_SOYBN	0	99.87	UniRef100_A0A445KNS0 Subtilisin-like protease SBT5.3 isoform B n=3 Tax=Glycine soja TaxID=3848 RepID=A0A445KNS0_GLYSO	0	99.87	AT2G04160.1 | Symbols: AIR3 | Subtilisin-like serine endopeptidase family protein | chr2:1401450-1407694 REVERSE LENGTH=772	0	95.35	GO:0006508 GO:0009733 GO:0010102	proteolysis; response to auxin; lateral root morphogenesis;	GO:0004252	serine-type endopeptidase activity;	GO:0005576 GO:0005618	extracellular region; cell wall	PF02225 PF05922 PF00082 PF02225 PF00082	PA; Inhibitor_I9; Peptidase_S8; PA; Peptidase_S8;	AT2G04160|AIR3|AUXIN-INDUCED IN ROOT CULTURES 3|T16B23.1	XM_003524137.5	0
DL1	Pink	40	40		Glyma.08G361200	0.997633	0.515773	0.656744	0.306857		1					Glyma.08g361200	502	UniRef100_A0A0B2QYR9 Inositol transporter 1 isoform A n=3 Tax=Soja TaxID=1462606 RepID=A0A0B2QYR9_GLYSO	0	99.8	UniRef100_A0A0B2QYR9 Inositol transporter 1 isoform A n=3 Tax=Soja TaxID=1462606 RepID=A0A0B2QYR9_GLYSO	0	99.8	AT2G43330.1 | Symbols: ATINT1, INT1 | inositol transporter 1 | chr2:18001135-18003854 FORWARD LENGTH=509	0	98.8	GO:0015798 GO:0055085	myo-inositol transport; transmembrane transport;	GO:0005366 GO:0015144	myo-inositol:proton symporter activity; carbohydrate transmembrane transporter activity;	GO:0005737 GO:0005773 GO:0005829 GO:0009705 GO:0016021	cytoplasm; vacuole; cytosol; plant-type vacuole membrane; integral component of membrane	PF00083	Sugar_tr;	AT2G43330|ATINT1|INT1|INOSITOL TRANSPORTER 1|T1O24.7	XM_003532275.5	0
DL1	Pink	41	41		Glyma.09G073700	1.33294	0.295432	0.610109	-0.0731467		1					Glyma.09g073700	848	UniRef100_A0A445IY41 Phosphoinositide phosphatase SAC3 isoform E n=1 Tax=Glycine soja TaxID=3848 RepID=A0A445IY41_GLYSO	0	99.88	UniRef100_A0A445IY41 Phosphoinositide phosphatase SAC3 isoform E n=1 Tax=Glycine soja TaxID=3848 RepID=A0A445IY41_GLYSO	0	99.88	AT3G43220.1 | Symbols: | Phosphoinositide phosphatase family protein | chr3:15197123-15202653 REVERSE LENGTH=818	0	97.64	NA	NA	GO:0042578	phosphoric ester hydrolase activity;	GO:0005634 GO:0005774	nucleus; vacuolar membrane	PF02383	Syja_N;	AT3G43220	XM_003534920.5	0
DL1	Pink	42	42		Glyma.U022200	1.09457	-0.677938	-0.131849	-1.25991					1		Glyma.u022200	258	UniRef100_A0A445L9M7 Haloalkane dehalogenase isoform C n=1 Tax=Glycine soja TaxID=3848 RepID=A0A445L9M7_GLYSO	9e-173	91.86	UniRef100_A0A445L9M7 Haloalkane dehalogenase isoform C n=1 Tax=Glycine soja TaxID=3848 RepID=A0A445L9M7_GLYSO	9e-173	91.86	AT4G12830.1 | Symbols: | alpha/beta-Hydrolases superfamily protein | chr4:7531189-7533327 FORWARD LENGTH=393	2e-74	70.93	NA	NA	GO:0016787	hydrolase activity;	GO:0009507	chloroplast	PF00561	Abhydrolase_1;	AT4G12830	NA	NA
DL1	Pink	43	43		Glyma.16G110100	6.04874	2.33378	3.3759	1.09751		1					Glyma.16g110100	652	UniRef100_A0A0B2RG30 ABC transporter G family member 14 n=2 Tax=Soja TaxID=1462606 RepID=A0A0B2RG30_GLYSO	0	99.85	UniRef100_A0A0B2RG30 ABC transporter G family member 14 n=2 Tax=Soja TaxID=1462606 RepID=A0A0B2RG30_GLYSO	0	99.85	AT1G31770.1 | Symbols: ABCG14 | ATP-binding cassette 14 | chr1:11375252-11377644 REVERSE LENGTH=648	0	99.85	GO:0010222 GO:0010588 GO:0055085	stem vascular tissue pattern formation; cotyledon vascular tissue pattern formation; transmembrane transport;	GO:0005515 GO:0005524 GO:0016887 GO:0042626	protein binding; ATP binding; ATPase activity; ATPase-coupled transmembrane transporter activity;	GO:0005886 GO:0016021	plasma membrane; integral component of membrane	PF00005 PF01061	ABC_tran; ABC2_membrane;	AT1G31770|ABCG14|AtABCG14|ATP-binding cassette G14|F5M6.22	XM_003548721.5	0
DL1	Pink	44	44		Glyma.01G056800	5.75391	1.61214	2.7671	0.178417		1					Glyma.01g056800	298	UniRef100_I1J5Y5 WRKY domain-containing protein n=2 Tax=Soja TaxID=1462606 RepID=I1J5Y5_SOYBN	0	99.66	UniRef100_I1J5Y5 WRKY domain-containing protein n=2 Tax=Soja TaxID=1462606 RepID=I1J5Y5_SOYBN	0	99.66	AT1G69310.1 | Symbols: WRKY57, ATWRKY57 | WRKY DNA-binding protein 57 | chr1:26056118-26057909 REVERSE LENGTH=287	1e-75	92.28	GO:0006355 GO:0006970 GO:0009414 GO:0009651	regulation of transcription, DNA-templated; response to osmotic stress; response to water deprivation; response to salt stress;	GO:0003700 GO:0005515 GO:0043565 GO:0044212	DNA-binding transcription factor activity; protein binding; sequence-specific DNA binding; transcription regulatory region DNA binding;	GO:0005634	nucleus	PF03106	WRKY;	AT1G69310|WRKY57|ATWRKY57|WRKY DNA-binding protein 57|F23O10.11|F23O10_11	XR_005887065.1	0
DL1	Pink	45	45		Glyma.04G051900	4.13327	1.28754	2.2136	0.420596		1					Glyma.04g051900	137	UniRef100_K7KI77 Glutaredoxin domain-containing protein n=1 Tax=Glycine max TaxID=3847 RepID=K7KI77_SOYBN	2e-92	99.27	UniRef100_K7KI77 Glutaredoxin domain-containing protein n=1 Tax=Glycine max TaxID=3847 RepID=K7KI77_SOYBN	2e-92	99.27	AT4G33040.1 | Symbols: | Thioredoxin superfamily protein | chr4:15940779-15941213 REVERSE LENGTH=144	1e-57	96.35	GO:0045454	cell redox homeostasis;	GO:0005515 GO:0009055 GO:0015035	protein binding; electron transfer activity; protein disulfide oxidoreductase activity;	GO:0005737	cytoplasm	PF00462	Glutaredoxin;	AT4G33040|ROXY21|F4I10.5	XM_006578018.4	0
DL1	Pink	46	46		Glyma.13G279600	2.09998	0.169275	0.777953	-0.372517		1					Glyma.13g279600	1190	UniRef100_I1M3B6 Uncharacterized protein n=1 Tax=Glycine max TaxID=3847 RepID=I1M3B6_SOYBN	0	99.92	UniRef100_A0A445IB99 COP1-interacting protein 7 isoform A n=1 Tax=Glycine soja TaxID=3848 RepID=A0A445IB99_GLYSO	0	99.92	AT4G27430.1 | Symbols: CIP7 | COP1-interacting protein 7 | chr4:13718817-13722736 FORWARD LENGTH=1058	0	99.83	GO:0009416 GO:0009718 GO:0015995 GO:0045893	response to light stimulus; anthocyanin-containing compound biosynthetic process; chlorophyll biosynthetic process; positive regulation of transcription, DNA-templated;	GO:0005515	protein binding;	GO:0005576 GO:0005634 GO:0005886	extracellular region; nucleus; plasma membrane	NA	NA	AT4G27430|CIP7|COP1-interacting protein 7|F27G19.30|F27G19_30	XM_003541805.5	0
DL1	Pink	47	47		Glyma.06G041400	3.47174	0.790894	1.80995	-0.0896564		1		1			Glyma.06g041400	457	UniRef100_I1K811 Uncharacterized protein n=2 Tax=Glycine max TaxID=3847 RepID=I1K811_SOYBN	0	99.78	UniRef100_Q00M86 N-hydroxycinnamoyl/benzoyltransferase 4 n=2 Tax=Soja TaxID=1462606 RepID=Q00M86_SOYBN	0	99.34	AT5G42830.1 | Symbols: | HXXXD-type acyl-transferase family protein | chr5:17176384-17177906 FORWARD LENGTH=450	0	96.72	NA	NA	GO:0016747	transferase activity, transferring acyl groups other than amino-acyl groups;	GO:0005737 GO:0005829	cytoplasm; cytosol	PF02458	Transferase;	AT5G42830	XM_003525841.5	0
DL1	Pink	48	48		Glyma.06G148200	5.45322	0.994515	2.76199	-0.423787		1					Glyma.06g148200	85	UniRef100_K7KV46 Uncharacterized protein n=2 Tax=Soja TaxID=1462606 RepID=K7KV46_SOYBN	3e-55	98.82	UniRef100_A0A1S3T867 uncharacterized protein LOC106752742 n=1 Tax=Vigna radiata var. radiata TaxID=3916 RepID=A0A1S3T867_VIGRR	8e-42	98.82	NA	NA	NA	NA	NA	NA	NA	NA	NA	NA	NA	NA	XM_014775269.3	7e-114
DL1	Pink	49	49		Glyma.14G059200	1.88692	0.414563	1.0287	-0.0784646		1					Glyma.14g059200	601	UniRef100_Q43443 Phosphoinositide phospholipase C n=2 Tax=Soja TaxID=1462606 RepID=Q43443_SOYBN	0	99.83	UniRef100_Q43443 Phosphoinositide phospholipase C n=2 Tax=Soja TaxID=1462606 RepID=Q43443_SOYBN	0	99.83	AT3G08510.1 | Symbols: ATPLC2, PLC2 | phospholipase C 2 | chr3:2582626-2585556 REVERSE LENGTH=581	0	99.17	GO:0009553 GO:0009556 GO:0010601 GO:0016042 GO:0042742 GO:0048015 GO:0048437 GO:0051209	embryo sac development; microsporogenesis; positive regulation of auxin biosynthetic process; lipid catabolic process; defense response to bacterium; phosphatidylinositol-mediated signaling; floral organ development; release of sequestered calcium ion into cytosol;	GO:0004435 GO:0004629 GO:0005515	phosphatidylinositol phospholipase C activity; phospholipase C activity; protein binding;	GO:0005886	plasma membrane	PF00168 PF09279 PF00387 PF00388 PF09279 PF00387 PF00388	C2; EF-hand_like; PI-PLC-Y; PI-PLC-X; EF-hand_like; PI-PLC-Y; PI-PLC-X;	AT3G08510|ATPLC2|PLC2|phospholipase C 2|T8G24.4	NM_001248381.1	0
DL1	Pink	50	50		Glyma.14G099200	3.69309	0.574323	1.88187	-0.269208		1					Glyma.14g099200	340	UniRef100_I1M958 PABS domain-containing protein n=3 Tax=Soja TaxID=1462606 RepID=I1M958_SOYBN	0	99.71	UniRef100_I1M958 PABS domain-containing protein n=3 Tax=Soja TaxID=1462606 RepID=I1M958_SOYBN	0	99.71	AT5G19530.1 | Symbols: ACL5 | S-adenosyl-L-methionine-dependent methyltransferases superfamily protein | chr5:6589176-6591091 REVERSE LENGTH=339	0	99.12	GO:0006596 GO:0009826 GO:0009926 GO:0010087 GO:0048759	polyamine biosynthetic process; unidimensional cell growth; auxin polar transport; phloem or xylem histogenesis; xylem vessel member cell differentiation;	GO:0010487 GO:0016768	thermospermine synthase activity; spermine synthase activity;	GO:0005634 GO:0005737	nucleus; cytoplasm	PF01564	Spermine_synth;	AT5G19530|ACL5|ACAULIS 5|T20D1.50|T20D1_50|SPERMINE SYNTHASE	XM_003544505.5	0
DL1	Pink	51	51		Glyma.08G282800	2.14416	0.480062	1.2005	0.0323139		1					Glyma.08g282800	767	UniRef100_I1KXB5 Amine oxidase n=3 Tax=Soja TaxID=1462606 RepID=I1KXB5_SOYBN	0	99.87	UniRef100_I1KXB5 Amine oxidase n=3 Tax=Soja TaxID=1462606 RepID=I1KXB5_SOYBN	0	99.87	AT2G42490.1 | Symbols: | Copper amine oxidase family protein | chr2:17691600-17695526 REVERSE LENGTH=776	0	99.87	GO:0009308 GO:0010311 GO:0055114	amine metabolic process; lateral root formation; oxidation-reduction process;	GO:0005507 GO:0008131 GO:0048038	copper ion binding; primary amine oxidase activity; quinone binding;	GO:0005777 GO:0005829 GO:0009507	peroxisome; cytosol; chloroplast	PF02727 PF02728 PF01179	Cu_amine_oxidN2; Cu_amine_oxidN3; Cu_amine_oxid;	AT2G42490|CuAO&#950;-zeta|Copper Amine Oxidase zeta|MHK10.21|MHK10_21	NM_001250853.2	0
DL1	Pink	52	52		Glyma.07G140400	1.54083	0.478535	0.862204	0.140408		1					Glyma.07g140400	226	UniRef100_I1KK66 Uncharacterized protein n=2 Tax=Soja TaxID=1462606 RepID=I1KK66_SOYBN	1e-158	99.56	UniRef100_Q9FQF0 Glutathione S-transferase GST 8 n=2 Tax=Glycine max TaxID=3847 RepID=Q9FQF0_SOYBN	2e-158	99.56	AT3G09270.1 | Symbols: ATGSTU8, GSTU8 | glutathione S-transferase TAU 8 | chr3:2848407-2849226 REVERSE LENGTH=224	9e-80	98.23	GO:0006749 GO:0009407 GO:0046686	glutathione metabolic process; toxin catabolic process; response to cadmium ion;	GO:0004364	glutathione transferase activity;	GO:0005737 GO:0005829	cytoplasm; cytosol	PF00043 PF02798	GST_C; GST_N;	AT3G09270|ATGSTU8|GSTU8|glutathione S-transferase TAU 8|F3L24.14	XM_041016894.1	2e-08
DL1	Pink	53	53		Glyma.19G013800	1.30375	0.184511	0.580019	-0.152842		1					Glyma.19g013800	163	UniRef100_I1N5X5 Ferredoxin-thioredoxin reductase, catalytic chain n=2 Tax=Soja TaxID=1462606 RepID=I1N5X5_SOYBN	5e-100	99.39	UniRef100_I1N5X5 Ferredoxin-thioredoxin reductase, catalytic chain n=2 Tax=Soja TaxID=1462606 RepID=I1N5X5_SOYBN	5e-100	99.39	AT2G04700.1 | Symbols: | ferredoxin thioredoxin reductase catalytic beta chain family protein | chr2:1646961-1648345 FORWARD LENGTH=146	1e-77	93.87	NA	NA	GO:0030385 GO:0046872 GO:0103012	ferredoxin:thioredoxin reductase activity; metal ion binding; ferredoxin-thioredoxin reductase activity;	GO:0009507 GO:0009570 GO:0009941	chloroplast; chloroplast stroma; chloroplast envelope	PF02943	FeThRed_B;	AT2G04700	NM_001251465.2	3e-50
DL1	Pink	54	54		Glyma.06G319300	3.08097	1.08784	1.82609	0.54003		1					Glyma.06g319300	199	UniRef100_C6T3C5 PMEI domain-containing protein n=2 Tax=Soja TaxID=1462606 RepID=C6T3C5_SOYBN	3e-142	99.5	UniRef100_C6T3C5 PMEI domain-containing protein n=2 Tax=Soja TaxID=1462606 RepID=C6T3C5_SOYBN	3e-142	99.5	AT5G62350.1 | Symbols: | Plant invertase/pectin methylesterase inhibitor superfamily protein | chr5:25037504-25038112 FORWARD LENGTH=202	9e-68	87.44	GO:0043086	negative regulation of catalytic activity;	GO:0004857	enzyme inhibitor activity;	GO:0009536	plastid	PF04043	PMEI;	AT5G62350|MMI9.21|MMI9_21	NM_001248214.2	0
DL1	Pink	55	55		Glyma.13G090700	2.04847	0.461305	1.02994	0.0165259		1					Glyma.13g090700	152	UniRef100_I1LVX4 Uncharacterized protein n=1 Tax=Glycine max TaxID=3847 RepID=I1LVX4_SOYBN	3e-79	99.34	UniRef100_UPI000F7CC841 glycine-rich cell wall structural protein 2-like n=1 Tax=Abrus precatorius TaxID=3816 RepID=UPI000F7CC841	9e-08	81.58	NA	NA	NA	NA	NA	NA	NA	NA	NA	NA	NA	NA	XM_003542276.5	0
DL1	Pink	56	56		Glyma.14G037300	1.89884	0.837611	1.27589	0.332191		1		1			Glyma.14g037300	382	UniRef100_A0A445H126 Late embryogenesis abundant protein Lea14-A isoform B n=3 Tax=Soja TaxID=1462606 RepID=A0A445H126_GLYSO	0	99.74	UniRef100_A0A445H126 Late embryogenesis abundant protein Lea14-A isoform B n=3 Tax=Soja TaxID=1462606 RepID=A0A445H126_GLYSO	0	99.74	AT2G44060.1 | Symbols: | Late embryogenesis abundant protein, group 2 | chr2:18226922-18227988 FORWARD LENGTH=325	2e-165	79.84	GO:0009269 GO:0046686	response to desiccation; response to cadmium ion;	GO:0003674	molecular function;	GO:0005634 GO:0005794 GO:0005829 GO:0005886 GO:0009506	nucleus; Golgi apparatus; cytosol; plasma membrane; plasmodesma	PF03168	LEA_2;	AT2G44060|LEA26|late embryogenesis abundant 26|F6E13.19	NM_001254648.2	0
DL1	Pink	57	57		Glyma.07G006900	3.16906	1.06801	1.8962	0.134167		1					Glyma.07g006900	860	UniRef100_A0A0R0IYE6 Lipoxygenase n=1 Tax=Glycine max TaxID=3847 RepID=A0A0R0IYE6_SOYBN	0	99.88	UniRef100_A0A0R0IYE6 Lipoxygenase n=1 Tax=Glycine max TaxID=3847 RepID=A0A0R0IYE6_SOYBN	0	99.88	AT1G55020.1 | Symbols: LOX1, ATLOX1 | lipoxygenase 1 | chr1:20525798-20530143 FORWARD LENGTH=859	0	99.88	GO:0006952 GO:0009611 GO:0009695 GO:0009737 GO:0009753 GO:0009816 GO:0010311 GO:0030397 GO:0031408 GO:0034440 GO:0048364	defense response; response to wounding; jasmonic acid biosynthetic process; response to abscisic acid; response to jasmonic acid; defense response to bacterium, incompatible interaction; lateral root formation; membrane disassembly; oxylipin biosynthetic process; lipid oxidation; root development;	GO:0016702 GO:0046872 GO:1990136	oxidoreductase activity, acting on single donors with incorporation of molecular oxygen, incorporation of two atoms of oxygen; metal ion binding; linoleate 9S-lipoxygenase activity;	GO:0005737 GO:0009536	cytoplasm; plastid	PF01477 PF00305	PLAT; Lipoxygenase;	AT1G55020|LOX1|ATLOX1|lipoxygenase 1|ARABIDOPSIS LIPOXYGENASE 1|LIPOXYGENASE	NM_001248260.1	0
DL1	Pink	58	58		Glyma.20G127300	2.20208	0.827789	1.41548	0.262977		1					Glyma.20g127300	398	UniRef100_C6ZS02 Leucine-rich repeat disease resistance protein n=2 Tax=Soja TaxID=1462606 RepID=C6ZS02_SOYBN	0	99.75	UniRef100_C6ZS02 Leucine-rich repeat disease resistance protein n=2 Tax=Soja TaxID=1462606 RepID=C6ZS02_SOYBN	0	99.75	AT2G15320.1 | Symbols: | Leucine-rich repeat (LRR) family protein | chr2:6666527-6667675 REVERSE LENGTH=382	3e-173	92.46	GO:0007165	signal transduction;	NA	NA	GO:0005576 GO:0005829 GO:0005886	extracellular region; cytosol; plasma membrane	PF08263 PF00560 PF13855	LRRNT_2; LRR_1; LRR_8;	AT2G15320|F27O10.3|F27O10_3	NM_001254272.2	0
DL1	Pink	59	59		Glyma.01G033300	2.14809	0.87994	1.41334	0.351701		1					Glyma.01g033300	1291	UniRef100_UPI00103901B4 uncharacterized protein LOC114406463 n=1 Tax=Glycine soja TaxID=3848 RepID=UPI00103901B4	0	99.92	UniRef100_UPI00103901B4 uncharacterized protein LOC114406463 n=1 Tax=Glycine soja TaxID=3848 RepID=UPI00103901B4	0	99.92	AT5G17680.1 | Symbols: | disease resistance protein (TIR-NBS-LRR class), putative | chr5:5822999-5827153 FORWARD LENGTH=1294	0	87.84	GO:0007165	signal transduction;	GO:0043531	ADP binding;	GO:0009507	chloroplast	PF13676 PF00931	TIR_2; NB-ARC;	AT5G17680|MVA3.30|MVA3_30	XM_041017859.1	2e-91
DL1	Pink	60	60		Glyma.02G255000	2.62117	1.24411	1.83103	0.707599		1		1			Glyma.02g255000	320	UniRef100_A0A0R0LB64 Uncharacterized protein n=1 Tax=Glycine max TaxID=3847 RepID=A0A0R0LB64_SOYBN	0	99.69	UniRef100_A0A1U8YLV7 Aquaporin PIP n=2 Tax=NPAAA clade TaxID=2231382 RepID=A0A1U8YLV7_VIGUN	0	99.69	AT4G00430.1 | Symbols: TMP-C, PIP1;4, PIP1E | plasma membrane intrinsic protein 1;4 | chr4:186143-187531 REVERSE LENGTH=287	5e-175	99.69	GO:0006833 GO:0009414 GO:0055085	water transport; response to water deprivation; transmembrane transport;	GO:0005515 GO:0015250	protein binding; water channel activity;	GO:0005773 GO:0005829 GO:0005886 GO:0009506 GO:0016021	vacuole; cytosol; plasma membrane; plasmodesma; integral component of membrane	PF00230	MIP;	AT4G00430|TMP-C|PIP1;4|PIP1E|TRANSMEMBRANE PROTEIN C|plasma membrane intrinsic protein 1;4|PLASMA MEMBRANE INTRINSIC PROTEIN 1E|A_IG005I10.2|A_IG005I10_2|F5I10.2|F5I10_2	XM_003519335.4	9e-178
DL1	Pink	61	61		Glyma.07G014500	2.32453	0.742726	1.30236	0.0517781		1					Glyma.07g014500	268	UniRef100_P15490 Stem 28 kDa glycoprotein n=2 Tax=Glycine max TaxID=3847 RepID=VSPA_SOYBN	3e-165	91.04	UniRef100_P15490 Stem 28 kDa glycoprotein n=2 Tax=Glycine max TaxID=3847 RepID=VSPA_SOYBN	3e-165	91.04	AT4G25150.1 | Symbols: | HAD superfamily, subfamily IIIB acid phosphatase | chr4:12901736-12902882 REVERSE LENGTH=260	3e-51	79.1	NA	NA	GO:0003993	acid phosphatase activity;	GO:0009507	chloroplast	PF03767	Acid_phosphat_B;	AT4G25150	NM_001251530.2	2e-65
DL1	Pink	62	62		Glyma.20G020300	1.69629	0.813258	1.14156	0.433279		1					Glyma.20g020300	358	UniRef100_I1NDD4 GST C-terminal domain-containing protein n=4 Tax=Soja TaxID=1462606 RepID=I1NDD4_SOYBN	0	99.72	UniRef100_I1NDD4 GST C-terminal domain-containing protein n=4 Tax=Soja TaxID=1462606 RepID=I1NDD4_SOYBN	0	99.72	AT4G19880.2 | Symbols: | Glutathione S-transferase family protein | chr4:10784691-10786376 REVERSE LENGTH=382	0	91.06	GO:0046686 GO:0071456	response to cadmium ion; cellular response to hypoxia;	GO:0004364	glutathione transferase activity;	GO:0005829 GO:0009507	cytosol; chloroplast	PF13410 PF13409	GST_C_2; GST_N_2;	AT4G19880|T16H5.240|T16H5_240	NM_001361477.1	0
DL1	Pink	63	63		Glyma.04G209400	1.6038	0.516372	0.934474	0.07638		1					Glyma.04g209400	929	UniRef100_K7KLE6 Uncharacterized protein n=1 Tax=Glycine max TaxID=3847 RepID=K7KLE6_SOYBN	0	96.88	UniRef100_V7CRH1 J domain-containing protein n=1 Tax=Phaseolus vulgaris TaxID=3885 RepID=V7CRH1_PHAVU	0	96.88	AT4G12770.1 | Symbols: | Chaperone DnaJ-domain superfamily protein | chr4:7506736-7511408 REVERSE LENGTH=891	3e-167	96.88	GO:0006898 GO:0045806 GO:0045926 GO:0072318 GO:0072583 GO:1900186	receptor-mediated endocytosis; negative regulation of endocytosis; negative regulation of growth; clathrin coat disassembly; clathrin-dependent endocytosis; negative regulation of clathrin-dependent endocytosis;	GO:0030276	clathrin binding;	GO:0005634 GO:0005737 GO:0005829 GO:0005886 GO:0009504 GO:0031982 GO:0043231	nucleus; cytoplasm; cytosol; plasma membrane; cell plate; vesicle; intracellular membrane-bounded organelle	NA	NA	AT4G12770|AUXILIN-LIKE2|AUXILIN-LIKE2|T20K18.120|T20K18_120	XM_006578713.4	0
DL1	Pink	64	64		Glyma.17G212100	-1.45491	-2.79484	-2.55749	-3.76144			1	1	1		Glyma.17g212100	195	UniRef100_A0A0B2RNX0 Adenine phosphoribosyltransferase 2 n=2 Tax=Soja TaxID=1462606 RepID=A0A0B2RNX0_GLYSO	4e-138	99.49	UniRef100_A0A0B2RNX0 Adenine phosphoribosyltransferase 2 n=2 Tax=Soja TaxID=1462606 RepID=A0A0B2RNX0_GLYSO	4e-138	99.49	AT5G11160.1 | Symbols: APT5 | adenine phosphoribosyltransferase 5 | chr5:3550774-3551986 FORWARD LENGTH=191	2e-98	98.46	GO:0006166 GO:0006168 GO:0044209	purine ribonucleoside salvage; adenine salvage; AMP salvage;	GO:0003999	adenine phosphoribosyltransferase activity;	GO:0005737 GO:0005829	cytoplasm; cytosol	PF00156	Pribosyltran;	AT5G11160|APT5|adenine phosphoribosyltransferase 5|F2I11.50|F2I11_50	XM_003550135.5	0
DL1	Pink	65	65		Glyma.17G126500	3.09008	1.35038	1.64851	0.0267618		1		1			Glyma.17g126500	407	UniRef100_I1MUL0 Pectate lyase n=4 Tax=Soja TaxID=1462606 RepID=I1MUL0_SOYBN	0	99.75	UniRef100_I1MUL0 Pectate lyase n=4 Tax=Soja TaxID=1462606 RepID=I1MUL0_SOYBN	0	99.75	AT5G63180.1 | Symbols: | Pectin lyase-like superfamily protein | chr5:25341106-25343113 REVERSE LENGTH=432	0	99.75	GO:0045490	pectin catabolic process;	GO:0016829 GO:0030570 GO:0046872	lyase activity; pectate lyase activity; metal ion binding;	GO:0005576 GO:0009536	extracellular region; plastid	PF00544	Pec_lyase_C;	AT5G63180|MDC12.15|MDC12_15	XM_003549784.4	0
DL1	Pink	66	66		Glyma.18G139802	5.32529	1.34535	2.15569	-1.67224		1					Glyma.18g139802	461	UniRef100_UPI000233EB00 probable polygalacturonase At1g80170 n=1 Tax=Glycine max TaxID=3847 RepID=UPI000233EB00	0	99.78	UniRef100_A0A4D6L1D6 Polygalacturonase n=1 Tax=Vigna unguiculata TaxID=3917 RepID=A0A4D6L1D6_VIGUN	0	99.78	AT1G23460.1 | Symbols: | Pectin lyase-like superfamily protein | chr1:8327382-8329622 FORWARD LENGTH=460	0	96.96	NA	NA	NA	NA	GO:0005634	nucleus	PF12708	Pectate_lyase_3;	AT1G23460	XM_003551161.5	0
DL1	Pink	67	67		Glyma.08G303800	2.05949	0.858611	1.13614	0.124147		1					Glyma.08g303800	491	UniRef100_I1KXW2 Amino_oxidase domain-containing protein n=2 Tax=Soja TaxID=1462606 RepID=I1KXW2_SOYBN	0	99.8	UniRef100_I1KXW2 Amino_oxidase domain-containing protein n=2 Tax=Soja TaxID=1462606 RepID=I1KXW2_SOYBN	0	99.8	AT2G43020.1 | Symbols: ATPAO2, PAO2 | polyamine oxidase 2 | chr2:17891945-17894440 FORWARD LENGTH=490	0	99.8	GO:0006598 GO:0046203 GO:0046208 GO:0055114	polyamine catabolic process; spermidine catabolic process; spermine catabolic process; oxidation-reduction process;	GO:0016491 GO:0046592	oxidoreductase activity; polyamine oxidase activity;	GO:0005739 GO:0005777	mitochondrion; peroxisome	PF13450	NAD_binding_8;	AT2G43020|ATPAO2|PAO2|polyamine oxidase 2|MFL8.12|MFL8_12	XM_003532021.5	0
DL1	Pink	68	68		Glyma.20G229900	1.45673	0.81673	0.968899	0.413193		1					Glyma.20g229900	547	UniRef100_A0A445F9A4 Sodium/hydrogen exchanger n=2 Tax=Soja TaxID=1462606 RepID=A0A445F9A4_GLYSO	0	99.82	UniRef100_A0A445F9A4 Sodium/hydrogen exchanger n=2 Tax=Soja TaxID=1462606 RepID=A0A445F9A4_GLYSO	0	99.82	AT3G05030.1 | Symbols: NHX2, ATNHX2 | sodium hydrogen exchanger 2 | chr3:1393456-1396784 REVERSE LENGTH=546	0	98.54	GO:0051453 GO:0055075 GO:0071805 GO:0090333 GO:0098719	regulation of intracellular pH; potassium ion homeostasis; potassium ion transmembrane transport; regulation of stomatal closure; sodium ion import across plasma membrane;	GO:0015081 GO:0015385 GO:0015386	sodium ion transmembrane transporter activity; sodium:proton antiporter activity; potassium:proton antiporter activity;	GO:0005739 GO:0005774 GO:0005829 GO:0005886 GO:0016021	mitochondrion; vacuolar membrane; cytosol; plasma membrane; integral component of membrane	PF00999	Na_H_Exchanger;	AT3G05030|NHX2|ATNHX2|sodium hydrogen exchanger 2|T9J14.2|T9J14_2	XM_041013081.1	0
DL1	Pink	69	69		Glyma.13G111200	5.28055	1.24193	2.05438	-1.14534		1					Glyma.13g111200	150	UniRef100_I1LY67 Uncharacterized protein n=1 Tax=Glycine max TaxID=3847 RepID=I1LY67_SOYBN	6e-104	99.33	UniRef100_UPI000F7CE9F6 uncharacterized protein LOC113848163 n=1 Tax=Abrus precatorius TaxID=3816 RepID=UPI000F7CE9F6	4e-87	99.33	AT5G20670.1 | Symbols: | Protein of unknown function (DUF1677) | chr5:6993332-6993793 REVERSE LENGTH=153	1e-48	94.67	NA	NA	NA	NA	GO:0005634	nucleus	PF07911	DUF1677;	AT5G20670	XM_003542316.4	0
DL1	Pink	70	70		Glyma.17G254900	1.4663	0.890655	0.994198	0.545742		1					Glyma.17g254900	393	UniRef100_K7MNZ5 Uncharacterized protein n=2 Tax=Soja TaxID=1462606 RepID=K7MNZ5_SOYBN	0	94.15	UniRef100_A0A445H8Z1 Cysteine proteinase 15A n=1 Tax=Glycine soja TaxID=3848 RepID=A0A445H8Z1_GLYSO	0	88.04	AT4G39090.1 | Symbols: RD19, RD19A | Papain family cysteine protease | chr4:18215826-18217326 REVERSE LENGTH=368	0	93.89	GO:0006970 GO:0009269 GO:0009414 GO:0009651 GO:0042742 GO:0051603	response to osmotic stress; response to desiccation; response to water deprivation; response to salt stress; defense response to bacterium; proteolysis involved in cellular protein catabolic process;	GO:0004197	cysteine-type endopeptidase activity;	GO:0000323 GO:0005576 GO:0005615 GO:0005634 GO:0005764 GO:0005773 GO:0005886	lytic vacuole; extracellular region; extracellular space; nucleus; lysosome; vacuole; plasma membrane	PF08246 PF00112	Inhibitor_I29; Peptidase_C1;	AT4G39090|RD19|RD19A|RESPONSIVE TO DEHYDRATION 19|RESPONSIVE TO DEHYDRATION 19A|F19H22.190|F19H22_190	NM_001354161.1	0
DL1	Pink	71	71		Glyma.20G107600	2.63509	1.58714	1.78796	0.909074		1					Glyma.20g107600	436	UniRef100_A0A445F391 Uncharacterized protein n=3 Tax=Glycine soja TaxID=3848 RepID=A0A445F391_GLYSO	0	99.77	UniRef100_UPI0010166658 uncharacterized protein LOC114192586 isoform X1 n=2 Tax=Vigna unguiculata TaxID=3917 RepID=UPI0010166658	0	99.77	AT4G35110.3 | Symbols: | Arabidopsis phospholipase-like protein (PEARLI 4) family | chr4:16712660-16714225 REVERSE LENGTH=401	5e-47	94.95	GO:0006302 GO:0007064 GO:0007076 GO:0034087 GO:0070550 GO:0071169 GO:0071733 GO:0080167 GO:1905406 GO:1990414	double-strand break repair; mitotic sister chromatid cohesion; mitotic chromosome condensation; establishment of mitotic sister chromatid cohesion; rDNA condensation; establishment of protein localization to chromatin; transcriptional activation by promoter-enhancer looping; response to karrikin; positive regulation of mitotic cohesin loading; replication-born double-strand break repair via siste…	GO:0003682	chromatin binding;	GO:0000228 GO:0000785 GO:0000790 GO:0005634 GO:0090694	nuclear chromosome; chromatin; nuclear chromatin; nucleus; Scc2-Scc4 cohesin loading complex	PF05278	PEARLI-4;	AT4G35110|PEARLI 4|phospholipase-like protein 4|T12J5.14	XM_003555167.4	0
DL1	Pink	72	72		Glyma.11G236300	1.89274	0.890895	1.03769	0.227631		1					Glyma.11g236300	365	UniRef100_K7LRT7 Uncharacterized protein n=2 Tax=Soja TaxID=1462606 RepID=K7LRT7_SOYBN	0	99.73	UniRef100_A0A0B2P695 Transcription factor TGA4 n=2 Tax=Soja TaxID=1462606 RepID=A0A0B2P695_GLYSO	0	99.73	AT5G10030.1 | Symbols: TGA4, OBF4 | TGACG motif-binding factor 4 | chr5:3137648-3139295 REVERSE LENGTH=364	0	99.73	GO:0006351 GO:0006355 GO:0009409 GO:0042742	transcription, DNA-templated; regulation of transcription, DNA-templated; response to cold; defense response to bacterium;	GO:0003677 GO:0003700 GO:0005515 GO:0043565 GO:0044212	DNA binding; DNA-binding transcription factor activity; protein binding; sequence-specific DNA binding; transcription regulatory region DNA binding;	GO:0005634	nucleus	PF00170 PF14144	bZIP_1; DOG1;	AT5G10030|TGA4|OBF4|TGACG motif-binding factor 4|OCS ELEMENT BINDING FACTOR 4|T31P16.20|T31P16_20|OCTOPINE SYNTHASE ELEMENT-BINDING PROTEIN|OCS BINDING ELEMENT 4	XM_041006466.1	0
DL1	Pink	73	73		Glyma.12G114900	4.52532	2.23743	2.93759	0.908181		1		1			Glyma.12g114900	471	UniRef100_A0A0B2RS79 O-acyltransferase WSD1 n=2 Tax=Soja TaxID=1462606 RepID=A0A0B2RS79_GLYSO	0	99.79	UniRef100_A0A0B2RS79 O-acyltransferase WSD1 n=2 Tax=Soja TaxID=1462606 RepID=A0A0B2RS79_GLYSO	0	99.79	AT5G53390.1 | Symbols: | O-acyltransferase (WSD1-like) family protein | chr5:21656951-21659207 REVERSE LENGTH=486	3e-52	96.6	GO:0019432 GO:0048446	triglyceride biosynthetic process; petal morphogenesis;	GO:0004144 GO:0047196	diacylglycerol O-acyltransferase activity; long-chain-alcohol O-fatty-acyltransferase activity;	GO:0005634 GO:0005886 GO:0016021	nucleus; plasma membrane; integral component of membrane	PF03007 PF06974	WES_acyltransf; DUF1298;	AT5G53390|FOP1|WSD11|FOLDED PETAL 1|NTHASE/DIACYLGLYCEROL ACYLTRANSFERASE 11|K19E1.19|K19E1_19	XM_003539885.3	0
DL1	Pink	74	74		Glyma.02G237800	2.63139	1.07476	1.51671	0.0804649		1					Glyma.02g237800	323	UniRef100_K7KAD5 KH domain-containing protein n=1 Tax=Glycine max TaxID=3847 RepID=K7KAD5_SOYBN	0	99.69	UniRef100_K7KAD5 KH domain-containing protein n=1 Tax=Glycine max TaxID=3847 RepID=K7KAD5_SOYBN	0	99.69	AT2G38610.1 | Symbols: | RNA-binding KH domain-containing protein | chr2:16147552-16149638 REVERSE LENGTH=286	1e-121	86.69	GO:0008150	biological process;	GO:0003723 GO:0003729	RNA binding; mRNA binding;	GO:0005634 GO:0005829	nucleus; cytosol	PF16544	STAR_dimer;	AT2G38610|T6A23.19|T6A23_19	XM_014769418.3	0
DL1	Pink	75	75		Glyma.11G055400	2.26589	1.86372	1.99282	1.59923		1					Glyma.11g055400	398	UniRef100_A0A0R0HCN9 Lipase_3 domain-containing protein n=1 Tax=Glycine max TaxID=3847 RepID=A0A0R0HCN9_SOYBN	0	99.75	UniRef100_A0A0R0HCN9 Lipase_3 domain-containing protein n=1 Tax=Glycine max TaxID=3847 RepID=A0A0R0HCN9_SOYBN	0	99.75	AT5G42930.1 | Symbols: | alpha/beta-Hydrolases superfamily protein | chr5:17210738-17214152 REVERSE LENGTH=467	2e-114	74.37	NA	NA	NA	NA	GO:0005576	extracellular region	PF01764	Lipase_3;	AT5G42930	NM_001253995.2	1e-132
DL1	Pink	76	76		Glyma.03G001700	5.67142	0.6455	2.34709	-1.89998		1					Glyma.03g001700	475	UniRef100_A0A445L5I4 Uncharacterized protein n=1 Tax=Glycine soja TaxID=3848 RepID=A0A445L5I4_GLYSO	0	99.79	UniRef100_UPI00098D8717 putative uncharacterized protein ENSP00000383309 n=1 Tax=Cajanus cajan TaxID=3821 RepID=UPI00098D8717	0	99.79	AT3G08670.1 | Symbols: | unknown protein; BEST Arabidopsis thaliana protein match is: unknown protein (TAIR:AT3G51540.1); Has 48380 Blast hits to 29827 proteins in 1356 species: Archae - 46; Bacteria - 5589; Metazoa - 17361; Fungi - 13192; Plants - 2237; Viruses - 905; Other Eukaryotes - 9050 (source: NCBI BLink). | chr3:2633946-2636536 FORWARD LENGTH=567	2e-77	92.63	GO:0006979	response to oxidative stress;	NA	NA	GO:0005634 GO:0055028	nucleus; cortical microtubule	NA	NA	AT3G08670|BPP6|BASIC PROLINE-RICH PROTEIN6|F17O14.14	XM_014773389.3	0
DL1	Pink	77	77		Glyma.17G163200	3.29142	1.362	1.9518	0.396953		1					Glyma.17g163200	326	UniRef100_I1MVN5 Peroxidase n=1 Tax=Glycine max TaxID=3847 RepID=I1MVN5_SOYBN	0	99.69	UniRef100_I1MVN5 Peroxidase n=1 Tax=Glycine max TaxID=3847 RepID=I1MVN5_SOYBN	0	99.69	AT5G67400.1 | Symbols: RHS19 | root hair specific 19 | chr5:26894896-26896300 FORWARD LENGTH=329	2e-163	99.69	GO:0006979 GO:0042744 GO:0055114	response to oxidative stress; hydrogen peroxide catabolic process; oxidation-reduction process;	GO:0004601 GO:0020037 GO:0046872	peroxidase activity; heme binding; metal ion binding;	GO:0005576	extracellular region	PF00141	peroxidase;	AT5G67400|RHS19|root hair specific 19|K8K14.13|K8K14_13	XM_003549970.3	0
DL1	Pink	78	78		Glyma.18G138400	3.18965	1.53149	1.91827	0.828126		1		1			Glyma.18g138400	261	UniRef100_A0A0B2R582 Carbonic anhydrase n=1 Tax=Glycine soja TaxID=3848 RepID=A0A0B2R582_GLYSO	0	99.62	UniRef100_A0A0B2R582 Carbonic anhydrase n=1 Tax=Glycine soja TaxID=3848 RepID=A0A0B2R582_GLYSO	0	99.62	AT5G14740.1 | Symbols: CA2, CA18, BETA CA2 | carbonic anhydrase 2 | chr5:4758257-4762382 FORWARD LENGTH=331	1e-131	97.7	GO:0009440 GO:0015976 GO:0042742	cyanate catabolic process; carbon utilization; defense response to bacterium;	GO:0004089 GO:0008270	carbonate dehydratase activity; zinc ion binding;	GO:0005737 GO:0005829 GO:0009507 GO:0009535 GO:0009536 GO:0009570 GO:0009941 GO:0048046	cytoplasm; cytosol; chloroplast; chloroplast thylakoid membrane; plastid; chloroplast stroma; chloroplast envelope; apoplast	PF00484	Pro_CA;	AT5G14740|CA2|CA18|BETA CA2|carbonic anhydrase 2|CARBONIC ANHYDRASE 18|BETA CARBONIC ANHYDRASE 2|T9L3.40|T9L3_40|CARBONIC ANHYDRASE 2	XM_041012346.1	0
DL1	Pink	79	79		Glyma.19G108800	4.25353	1.44877	2.10907	0.298134		1					Glyma.19g108800	352	UniRef100_A0A0B2PKC6 NAC domain-containing protein 29 n=2 Tax=Soja TaxID=1462606 RepID=A0A0B2PKC6_GLYSO	0	99.72	UniRef100_A0A0B2PKC6 NAC domain-containing protein 29 n=2 Tax=Soja TaxID=1462606 RepID=A0A0B2PKC6_GLYSO	0	99.72	AT3G04070.1 | Symbols: anac047, NAC047 | NAC domain containing protein 47 | chr3:1061573-1062976 REVERSE LENGTH=359	1e-110	99.15	GO:0006355 GO:0009413 GO:0009793 GO:0010365	regulation of transcription, DNA-templated; response to flooding; embryo development ending in seed dormancy; positive regulation of ethylene biosynthetic process;	GO:0003677 GO:0003700 GO:0043565 GO:0044212	DNA binding; DNA-binding transcription factor activity; sequence-specific DNA binding; transcription regulatory region DNA binding;	GO:0005634	nucleus	PF02365	NAM;	AT3G04070|ANAC047|NAC047|SHG|SHYG|NAC domain containing protein 47|SPEEDY HYPONASTIC GROWTH|T11I18.18|T11I18_18	NM_001249213.2	0
DL1	Pink	80	80		Glyma.10G142500	3.61169	1.07266	1.67526	0.0789169		1					Glyma.10g142500	955	UniRef100_UPI00103C23F3 titin-like isoform X1 n=2 Tax=Glycine soja TaxID=3848 RepID=UPI00103C23F3	0	99.9	UniRef100_UPI00103C23F3 titin-like isoform X1 n=2 Tax=Glycine soja TaxID=3848 RepID=UPI00103C23F3	0	99.9	NA	NA	NA	NA	NA	NA	NA	NA	NA	NA	NA	AT3G05900|F2O10.14	XM_014763162.3	4e-36
DL1	Pink	81	81		Glyma.01G186600	2.82652	1.11548	1.52117	0.458396		1					Glyma.01g186600	478	UniRef100_C6TNI2 Lipase_3 domain-containing protein n=4 Tax=Soja TaxID=1462606 RepID=C6TNI2_SOYBN	0	99.79	UniRef100_C6TNI2 Lipase_3 domain-containing protein n=4 Tax=Soja TaxID=1462606 RepID=C6TNI2_SOYBN	0	99.79	AT5G42930.1 | Symbols: | alpha/beta-Hydrolases superfamily protein | chr5:17210738-17214152 REVERSE LENGTH=467	1e-177	94.35	NA	NA	NA	NA	GO:0005576	extracellular region	PF01764	Lipase_3;	AT5G42930	NM_001253995.2	0
DL1	Pink	82	82		Glyma.04G079600	3.59501	2.40813	2.69702	1.95493		1		1			Glyma.04g079600	342	UniRef100_I1JUR2 BURP domain-containing protein n=1 Tax=Glycine max TaxID=3847 RepID=I1JUR2_SOYBN	0	99.71	UniRef100_I1JUR2 BURP domain-containing protein n=1 Tax=Glycine max TaxID=3847 RepID=I1JUR2_SOYBN	0	99.71	AT5G25610.1 | Symbols: RD22, ATRD22 | BURP domain-containing protein | chr5:8914498-8916684 REVERSE LENGTH=392	2e-126	98.83	GO:0009269 GO:0009651 GO:0009737	response to desiccation; response to salt stress; response to abscisic acid;	GO:0045735	nutrient reservoir activity;	GO:0005576 GO:0005768 GO:0005794 GO:0005802	extracellular region; endosome; Golgi apparatus; trans-Golgi network	PF03181	BURP;	AT5G25610|RD22|ATRD22|RESPONSIVE TO DESICCATION 22|T14C9.150|T14C9_150	XM_003522636.5	0
DL1	Pink	83	83		Glyma.09G231900	3.49636	1.48434	1.84058	0.583826		1					Glyma.09g231900	208	UniRef100_C6SVJ5 PMEI domain-containing protein n=2 Tax=Soja TaxID=1462606 RepID=C6SVJ5_SOYBN	4e-149	99.52	UniRef100_C6SVJ5 PMEI domain-containing protein n=2 Tax=Soja TaxID=1462606 RepID=C6SVJ5_SOYBN	4e-149	99.52	AT5G62360.1 | Symbols: | Plant invertase/pectin methylesterase inhibitor superfamily protein | chr5:25040699-25041310 FORWARD LENGTH=203	1e-65	96.63	GO:0009827 GO:0043086	plant-type cell wall modification; negative regulation of catalytic activity;	GO:0004857	enzyme inhibitor activity;	GO:0005737 GO:0005886	cytoplasm; plasma membrane	PF04043	PMEI;	AT5G62360|PMEI13|pectin methyl-esterase inhibitor 13|MMI9.1|MMI9_1	NM_001249832.3	0
DL1	Pink	84	84		Glyma.06G082800	1.30522	0.24561	0.445908	-0.226437		1					Glyma.06g082800	667	UniRef100_I1K9A3 Uncharacterized protein n=4 Tax=Soja TaxID=1462606 RepID=I1K9A3_SOYBN	0	99.85	UniRef100_A0A0B2QDV9 TOM1-like protein 2 n=1 Tax=Glycine soja TaxID=3848 RepID=A0A0B2QDV9_GLYSO	0	99.85	AT4G32760.2 | Symbols: | ENTH/VHS/GAT family protein | chr4:15799376-15803832 FORWARD LENGTH=676	0	99.85	GO:0006886	intracellular protein transport;	GO:0005515	protein binding;	GO:0005634 GO:0005737 GO:0005886 GO:0016020	nucleus; cytoplasm; plasma membrane; membrane	PF03127 PF00790	GAT; VHS;	AT4G32760|F4D11.40|F4D11_40	XM_003526431.5	0
DL1	Pink	85	85		Glyma.08G053000	1.18124	0.114949	0.315171	-0.322312		1					Glyma.08g053000	305	UniRef100_UPI0003DE7AAB uncharacterized protein LOC100782499 isoform X2 n=1 Tax=Glycine max TaxID=3847 RepID=UPI0003DE7AAB	0	99.67	UniRef100_UPI0003DE7AAB uncharacterized protein LOC100782499 isoform X2 n=1 Tax=Glycine max TaxID=3847 RepID=UPI0003DE7AAB	0	99.67	AT1G73650.3 | Symbols: | Protein of unknown function (DUF1295) | chr1:27688409-27690165 REVERSE LENGTH=302	1e-155	97.7	GO:0006629	lipid metabolic process;	GO:0016627	oxidoreductase activity, acting on the CH-CH group of donors;	GO:0005739 GO:0005773 GO:0005774 GO:0005783 GO:0005794 GO:0005886 GO:0009506 GO:0009507 GO:0016021	mitochondrion; vacuole; vacuolar membrane; endoplasmic reticulum; Golgi apparatus; plasma membrane; plasmodesma; chloroplast; integral component of membrane	PF06966	DUF1295;	AT1G73650|F25P22.7|F25P22_7	XM_006584837.4	0
DL1	Pink	86	86		Glyma.10G222300	3.61034	1.40071	1.96682	0.326007		1					Glyma.10g222300	87	UniRef100_C6T5B1 Uncharacterized protein n=2 Tax=Soja TaxID=1462606 RepID=C6T5B1_SOYBN	1e-54	98.85	UniRef100_UPI00101661BE uncharacterized protein LOC114191949 n=1 Tax=Vigna unguiculata TaxID=3917 RepID=UPI00101661BE	4e-49	98.85	AT4G09890.1 | Symbols: | Protein of unknown function (DUF3511) | chr4:6218501-6218764 FORWARD LENGTH=87	2e-24	98.85	GO:0008150	biological process;	GO:0003674	molecular function;	GO:0005634	nucleus	PF12023	DUF3511;	AT4G09890|T5L19.20|T5L19_20	NM_001364722.1	1e-135
DL1	Pink	87	87		Glyma.02G137400	2.0753	1.11572	1.35542	0.620171		1					Glyma.02g137400	168	UniRef100_C6T509 BHLH transcription factor n=3 Tax=Soja TaxID=1462606 RepID=C6T509_SOYBN	1e-119	99.4	UniRef100_C6T509 BHLH transcription factor n=3 Tax=Soja TaxID=1462606 RepID=C6T509_SOYBN	1e-119	99.4	AT1G05710.2 | Symbols: | basic helix-loop-helix (bHLH) DNA-binding superfamily protein | chr1:1716198-1717023 FORWARD LENGTH=171	1e-55	87.5	NA	NA	GO:0001228 GO:0003677 GO:0003700 GO:0005515 GO:0046983	DNA-binding transcription activator activity, RNA polymerase II-specific; DNA binding; DNA-binding transcription factor activity; protein binding; protein dimerization activity;	GO:0005634	nucleus	NA	NA	AT1G05710	NM_001248668.1	0
DL1	Pink	88	88		Glyma.01G025500	1.88819	-0.111868	0.37575	-1.03443		1					Glyma.01g025500	351	UniRef100_C6F121 Fe2OG dioxygenase domain-containing protein n=1 Tax=Glycine max TaxID=3847 RepID=C6F121_SOYBN	0	99.72	UniRef100_C6F121 Fe2OG dioxygenase domain-containing protein n=1 Tax=Glycine max TaxID=3847 RepID=C6F121_SOYBN	0	99.72	AT4G10500.1 | Symbols: | 2-oxoglutarate (2OG) and Fe(II)-dependent oxygenase superfamily protein | chr4:6491089-6492342 FORWARD LENGTH=349	3e-87	98.01	GO:0002229 GO:0002239 GO:0009617 GO:0009620 GO:0009751 GO:0010150 GO:0046244 GO:0055114	defense response to oomycetes; response to oomycetes; response to bacterium; response to fungus; response to salicylic acid; leaf senescence; salicylic acid catabolic process; oxidation-reduction process;	GO:0046872 GO:0051213	metal ion binding; dioxygenase activity;	GO:0009507	chloroplast	PF14226 PF03171	DIOX_N; 2OG-FeII_Oxy;	AT4G10500|DLO1|DMR6-LIKE OXYGENASE 1|F7L13.80|F7L13_80	XM_006572960.4	0
DL1	Pink	89	89		Glyma.16G172600	2.48944	0.983342	1.31534	0.175329		1					Glyma.16g172600	1483	UniRef100_A0A0R0FRR3 Uncharacterized protein n=2 Tax=Glycine max TaxID=3847 RepID=A0A0R0FRR3_SOYBN	0	99.87	UniRef100_A0A445GJV1 ABC transporter C family member 10 isoform A n=3 Tax=Glycine soja TaxID=3848 RepID=A0A445GJV1_GLYSO	0	99.93	AT3G59140.1 | Symbols: ATMRP14, MRP14, ABCC10 | multidrug resistance-associated protein 14 | chr3:21863519-21868701 REVERSE LENGTH=1453	0	99.93	GO:0055085	transmembrane transport;	GO:0005524 GO:0008559 GO:0016887 GO:0042626	ATP binding; ATPase-coupled xenobiotic transmembrane transporter activity; ATPase activity; ATPase-coupled transmembrane transporter activity;	GO:0000325 GO:0005774 GO:0005829 GO:0009507 GO:0016020 GO:0016021	plant-type vacuole; vacuolar membrane; cytosol; chloroplast; membrane; integral component of membrane	PF00664 PF00005	ABC_membrane; ABC_tran;	AT3G59140|ATMRP14|MRP14|ABCC10|multidrug resistance-associated protein 14|ATP-binding cassette C10|F17J16.190	XM_041010554.1	2e-17
DL1	Pink	90	90		Glyma.03G044300	2.20981	1.21773	1.4249	0.709493		1					Glyma.03g044300	195	UniRef100_A0A445L786 Dirigent protein n=1 Tax=Glycine soja TaxID=3848 RepID=A0A445L786_GLYSO	4e-142	99.49	UniRef100_A0A445L786 Dirigent protein n=1 Tax=Glycine soja TaxID=3848 RepID=A0A445L786_GLYSO	4e-142	99.49	AT1G58170.1 | Symbols: | Disease resistance-responsive (dirigent-like protein) family protein | chr1:21536188-21536745 FORWARD LENGTH=185	1e-79	77.44	NA	NA	NA	NA	GO:0009507 GO:0048046	chloroplast; apoplast	PF03018	Dirigent;	AT1G58170	NM_001254372.3	0
DL1	Pink	91	91		Glyma.11G020700	3.42948	1.10254	2.50205	0.687149		1		1			Glyma.11g020700	928	UniRef100_I1LGC3 Uncharacterized protein n=2 Tax=Soja TaxID=1462606 RepID=I1LGC3_SOYBN	0	99.89	UniRef100_A0A151R5J1 Respiratory burst oxidase isogeny protein A n=1 Tax=Cajanus cajan TaxID=3821 RepID=A0A151R5J1_CAJCA	0	99.89	AT1G64060.1 | Symbols: ATRBOH F, ATRBOHF, RBOHAP108, RBOHF, RBOH F | respiratory burst oxidase protein F | chr1:23770266-23776317 FORWARD LENGTH=944	0	99.03	GO:0002679 GO:0006952 GO:0007231 GO:0009723 GO:0009738 GO:0009873 GO:0010119 GO:0033500 GO:0043069 GO:0050665 GO:0052542 GO:0055114 GO:0072593	respiratory burst involved in defense response; defense response; osmosensory signaling pathway; response to ethylene; abscisic acid-activated signaling pathway; ethylene-activated signaling pathway; regulation of stomatal movement; carbohydrate homeostasis; negative regulation of programmed cell death; hydrogen peroxide biosynthetic process; defense response by callose deposition; oxidation-redu…	GO:0004601 GO:0005509 GO:0005515 GO:0016174	peroxidase activity; calcium ion binding; protein binding; NAD(P)H oxidase (H(2)O(2)-forming activity;	GO:0005886 GO:0005887 GO:0016021	plasma membrane; integral component of plasma membrane; integral component of membrane	PF01794 PF08022 PF08414 PF08030	Ferric_reduct; FAD_binding_8; NADPH_Ox; NAD_binding_6;	AT1G64060|ATRBOH F|ATRBOHF|RBOHAP108|RBOHF|RBOH F|respiratory burst oxidase protein F|ARABIDOPSIS THALIANA RESPIRATORY BURST OXIDASE HOMOLOG F|F22C12.18|F22C12_18|CYTOCHROME B245 BETA CHAIN HOMOLOG RBOHAP108	XM_003538216.5	0
DL1	Pink	92	92		Glyma.19G032500	2.23344	0.851282	1.69743	0.52965		1		1			Glyma.19g032500	104	UniRef100_K7MWA5 Uncharacterized protein n=2 Tax=Soja TaxID=1462606 RepID=K7MWA5_SOYBN	1e-68	99.04	UniRef100_A0A3Q0F8X9 uncharacterized protein LOC111242278 n=1 Tax=Vigna radiata var. radiata TaxID=3916 RepID=A0A3Q0F8X9_VIGRR	3e-37	75	NA	NA	NA	NA	NA	NA	NA	NA	NA	NA	NA	NA	XM_003554882.5	8e-164
DL1	Pink	93	93		Glyma.04G103400	3.61667	1.36564	2.78489	1.11554		1		1			Glyma.04g103400	655	UniRef100_I1JVG0 TPR_REGION domain-containing protein n=1 Tax=Glycine max TaxID=3847 RepID=I1JVG0_SOYBN	0	99.85	UniRef100_I1JVG0 TPR_REGION domain-containing protein n=1 Tax=Glycine max TaxID=3847 RepID=I1JVG0_SOYBN	0	99.85	AT5G65160.1 | Symbols: TPR14 | tetratricopeptide repeat (TPR)-containing protein | chr5:26031457-26033668 REVERSE LENGTH=593	3e-139	57.1	GO:0008150	biological process;	GO:0003674	molecular function;	GO:0005737	cytoplasm	PF00085 PF13371 PF13181 PF13414	Thioredoxin; TPR_9; TPR_8; TPR_11;	AT5G65160|TPR14|tetratricopeptide repeat 14|MQN23.9|MQN23_9	XM_003523774.5	0
DL1	Pink	94	94		Glyma.10G268900	2.61922	0.0554102	1.70509	-0.328903		1					Glyma.10g268900	170	UniRef100_I1LER5 RING-type domain-containing protein n=1 Tax=Glycine max TaxID=3847 RepID=I1LER5_SOYBN	1e-119	99.41	UniRef100_I1LER5 RING-type domain-containing protein n=1 Tax=Glycine max TaxID=3847 RepID=I1LER5_SOYBN	1e-119	99.41	AT1G15100.1 | Symbols: RHA2A | RING-H2 finger A2A | chr1:5193703-5194170 REVERSE LENGTH=155	2e-44	99.41	GO:0009651 GO:0009738 GO:0009789 GO:0016567 GO:0047484	response to salt stress; abscisic acid-activated signaling pathway; positive regulation of abscisic acid-activated signaling pathway; protein ubiquitination; regulation of response to osmotic stress;	GO:0004842 GO:0005515 GO:0046872 GO:0061630	ubiquitin-protein transferase activity; protein binding; metal ion binding; ubiquitin protein ligase activity;	GO:0005634 GO:0005737	nucleus; cytoplasm	PF13639	zf-RING_2;	AT1G15100|RHA2A|RING-H2 finger A2A|RING-H2 FINGER PROTEIN RHA2A	XM_003536613.5	0
DL1	Pink	95	95		Glyma.19G210700	2.22191	0.756043	1.54607	0.412123		1					Glyma.19g210700	1505	UniRef100_I1NB55 Uncharacterized protein n=2 Tax=Soja TaxID=1462606 RepID=I1NB55_SOYBN	0	99.93	UniRef100_UPI00098D83D0 ABC transporter C family member 4 n=1 Tax=Cajanus cajan TaxID=3821 RepID=UPI00098D83D0	0	99.14	AT2G47800.1 | Symbols: ATMRP4, EST3, MRP4, ABCC4 | multidrug resistance-associated protein 4 | chr2:19574944-19580383 FORWARD LENGTH=1516	0	99.73	GO:0009414 GO:0009611 GO:0009624 GO:0010118 GO:0055085	response to water deprivation; response to wounding; response to nematode; stomatal movement; transmembrane transport;	GO:0005524 GO:0008517 GO:0008559 GO:0016887 GO:0042626	ATP binding; folic acid transmembrane transporter activity; ATPase-coupled xenobiotic transmembrane transporter activity; ATPase activity; ATPase-coupled transmembrane transporter activity;	GO:0000325 GO:0005773 GO:0005774 GO:0005794 GO:0005829 GO:0005886 GO:0009506 GO:0009507 GO:0016020 GO:0016021	plant-type vacuole; vacuole; vacuolar membrane; Golgi apparatus; cytosol; plasma membrane; plasmodesma; chloroplast; membrane; integral component of membrane	PF00664 PF00005	ABC_membrane; ABC_tran;	AT2G47800|ATMRP4|EST3|MRP4|ABCC4|multidrug resistance-associated protein 4|ATP-binding cassette C4|F17A22.19|MRP4	XM_003553602.5	0
DL1	Pink	96	96		Glyma.18G090900	1.78409	0.320075	1.14407	0.000383172		1					Glyma.18g090900	491	UniRef100_K7MQS3 Peptidase A1 domain-containing protein n=1 Tax=Glycine max TaxID=3847 RepID=K7MQS3_SOYBN	0	99.8	UniRef100_K7MQS3 Peptidase A1 domain-containing protein n=1 Tax=Glycine max TaxID=3847 RepID=K7MQS3_SOYBN	0	99.8	AT5G10770.1 | Symbols: | Eukaryotic aspartyl protease family protein | chr5:3403331-3405331 REVERSE LENGTH=474	0	86.76	GO:0006508 GO:0030163	proteolysis; protein catabolic process;	GO:0004190	aspartic-type endopeptidase activity;	GO:0005576 GO:0005886 GO:0031225	extracellular region; plasma membrane; anchored component of membrane	PF00026	Asp;	AT5G10770|T30N20.40|T30N20_40	XM_003551759.5	0
DL1	Pink	97	97		Glyma.06G324300	2.76575	0.515312	1.72001	0.0847839		1					Glyma.06g324300	700	UniRef100_I1KFY7 Uncharacterized protein n=2 Tax=Soja TaxID=1462606 RepID=I1KFY7_SOYBN	0	99.86	UniRef100_A0A445L590 Cellulose synthase-like protein G2 n=1 Tax=Glycine soja TaxID=3848 RepID=A0A445L590_GLYSO	0	99.86	AT4G24010.1 | Symbols: ATCSLG1, CSLG1 | cellulose synthase like G1 | chr4:12466391-12469760 FORWARD LENGTH=760	2e-142	96.71	GO:0009833 GO:0030244 GO:0071555	plant-type primary cell wall biogenesis; cellulose biosynthetic process; cell wall organization;	GO:0016757 GO:0016759 GO:0016760	transferase activity, transferring glycosyl groups; cellulose synthase activity; cellulose synthase (UDP-forming) activity;	GO:0000139 GO:0005794 GO:0005802 GO:0005886 GO:0016021	Golgi membrane; Golgi apparatus; trans-Golgi network; plasma membrane; integral component of membrane	PF03552	Cellulose_synt;	AT4G24010|ATCSLG1|CSLG1|ARABIDOPSIS THALIANA CELLULOSE SYNTHASE LIKE G1|cellulose synthase like G1|T32A16.180|T32A16_180	XM_006582378.3	0
DL1	Pink	98	98		Glyma.16G175900	1.79194	0.327449	1.11386	0.0785939		1					Glyma.16g175900	474	UniRef100_I1MPF3 Glycosyltransferase n=2 Tax=Soja TaxID=1462606 RepID=I1MPF3_SOYBN	0	99.79	UniRef100_I1MPF3 Glycosyltransferase n=2 Tax=Soja TaxID=1462606 RepID=I1MPF3_SOYBN	0	99.79	AT3G16520.3 | Symbols: UGT88A1 | UDP-glucosyl transferase 88A1 | chr3:5619355-5620833 REVERSE LENGTH=462	5e-125	98.95	NA	NA	GO:0008194 GO:0016757 GO:0080043 GO:0080044 GO:0080045 GO:0080046	UDP-glycosyltransferase activity; transferase activity, transferring glycosyl groups; quercetin 3-O-glucosyltransferase activity; quercetin 7-O-glucosyltransferase activity; quercetin 3'-O-glucosyltransferase activity; quercetin 4'-O-glucosyltransferase activity;	GO:0005634 GO:0005829 GO:0043231	nucleus; cytosol; intracellular membrane-bounded organelle	PF00201	UDPGT;	AT3G16520	NM_001317558.2	0
DL1	Pink	99	99		Glyma.07G105400	1.55661	0.513305	1.04941	0.269169		1					Glyma.07g105400	425	UniRef100_A0A0B2QTY7 Dihydropyrimidine dehydrogenase (NADP(+)), chloroplastic n=2 Tax=Soja TaxID=1462606 RepID=A0A0B2QTY7_GLYSO	0	99.76	UniRef100_A0A0B2QTY7 Dihydropyrimidine dehydrogenase (NADP(+)), chloroplastic n=2 Tax=Soja TaxID=1462606 RepID=A0A0B2QTY7_GLYSO	0	99.76	AT3G17810.1 | Symbols: PYD1 | pyrimidine 1 | chr3:6094279-6096289 FORWARD LENGTH=426	0	92.94	GO:0006210 GO:0006212 GO:0019483 GO:0043562 GO:0055114	thymine catabolic process; uracil catabolic process; beta-alanine biosynthetic process; cellular response to nitrogen levels; oxidation-reduction process;	GO:0002058 GO:0017113 GO:0050661 GO:0051536	uracil binding; dihydropyrimidine dehydrogenase (NADP+) activity; NADP binding; iron-sulfur cluster binding;	GO:0005886 GO:0009507 GO:0009536 GO:0009570	plasma membrane; chloroplast; plastid; chloroplast stroma	PF01180	DHO_dh;	AT3G17810|PYD1|pyrimidine 1|MEB5.3	XM_003528928.3	0
DL1	Pink	100	100		Glyma.08G302600	1.16631	0.115693	0.629083	-0.15439		1					Glyma.08g302600	402	UniRef100_A0A445JMF8 Serine--glyoxylate aminotransferase isoform A n=3 Tax=Phaseoleae TaxID=163735 RepID=A0A445JMF8_GLYSO	0	99.75	UniRef100_A0A445JMF8 Serine--glyoxylate aminotransferase isoform A n=3 Tax=Phaseoleae TaxID=163735 RepID=A0A445JMF8_GLYSO	0	99.75	AT2G13360.1 | Symbols: AGT, AGT1, SGAT | alanine:glyoxylate aminotransferase | chr2:5539417-5540902 REVERSE LENGTH=401	0	99.75	GO:0009853 GO:0019265	photorespiration; glycine biosynthetic process, by transamination of glyoxylate;	GO:0004760 GO:0008453 GO:0050281	serine-pyruvate transaminase activity; alanine-glyoxylate transaminase activity; serine-glyoxylate transaminase activity;	GO:0005739 GO:0005777 GO:0005829 GO:0005886 GO:0009507 GO:0009570 GO:0048046	mitochondrion; peroxisome; cytosol; plasma membrane; chloroplast; chloroplast stroma; apoplast	PF00266	Aminotran_5;	AT2G13360|AGT|AGT1|SGAT|alanine:glyoxylate aminotransferase|ALANINE:GLYOXYLATE AMINOTRANSFERASE 1|L-serine:glyoxylate aminotransferase|F14O4.7|F14O4_7|ALANINE:GLYOXYLATE AMINOTRANSFERASE	XM_041017667.1	0
DL1	Pink	101	101		Glyma.16G175300	2.5043	0.698418	1.93115	0.233108		1					Glyma.16g175300	463	UniRef100_I1MPE9 Glycosyltransferase n=2 Tax=Glycine max TaxID=3847 RepID=I1MPE9_SOYBN	0	99.78	UniRef100_I1MPE9 Glycosyltransferase n=2 Tax=Glycine max TaxID=3847 RepID=I1MPE9_SOYBN	0	99.78	AT3G16520.3 | Symbols: UGT88A1 | UDP-glucosyl transferase 88A1 | chr3:5619355-5620833 REVERSE LENGTH=462	2e-121	98.49	NA	NA	GO:0008194 GO:0016757 GO:0080043 GO:0080044 GO:0080045 GO:0080046	UDP-glycosyltransferase activity; transferase activity, transferring glycosyl groups; quercetin 3-O-glucosyltransferase activity; quercetin 7-O-glucosyltransferase activity; quercetin 3'-O-glucosyltransferase activity; quercetin 4'-O-glucosyltransferase activity;	GO:0005634 GO:0005829 GO:0043231	nucleus; cytosol; intracellular membrane-bounded organelle	PF00201	UDPGT;	AT3G16520	NM_001292091.1	0
DL1	Pink	102	102		Glyma.20G014400	6.27521	1.71745	4.77345	0.68853		1					Glyma.20g014400	220	UniRef100_I1ND77 Homeobox domain-containing protein n=1 Tax=Glycine max TaxID=3847 RepID=I1ND77_SOYBN	9e-156	99.55	UniRef100_I1ND77 Homeobox domain-containing protein n=1 Tax=Glycine max TaxID=3847 RepID=I1ND77_SOYBN	9e-156	99.55	AT2G01430.1 | Symbols: ATHB17, ATHB-17, HB17 | homeobox-leucine zipper protein 17 | chr2:187798-190369 REVERSE LENGTH=275	9e-84	93.64	GO:0006355 GO:0009651	regulation of transcription, DNA-templated; response to salt stress;	GO:0003700 GO:0043565	DNA-binding transcription factor activity; sequence-specific DNA binding;	GO:0005634	nucleus	PF02183 PF00046	HALZ; Homeodomain;	AT2G01430|ATHB17|ATHB-17|HB17|homeobox-leucine zipper protein 17|ARABIDOPSIS THALIANA HOMEOBOX-LEUCINE ZIPPER PROTEIN 17|F2I9.5|F2I9_5	XM_006605417.4	0
DL1	Pink	103	103		Glyma.08G239300	1.80916	0.160399	1.34606	-0.197033		1		1			Glyma.08g239300	1021	UniRef100_I1KW96 Uncharacterized protein n=1 Tax=Glycine max TaxID=3847 RepID=I1KW96_SOYBN	0	99.9	UniRef100_A0A445JJF2 FT-interacting protein 1 n=1 Tax=Glycine soja TaxID=3848 RepID=A0A445JJF2_GLYSO	0	99.9	AT1G22610.1 | Symbols: | C2 calcium/lipid-binding plant phosphoribosyltransferase family protein | chr1:7994478-7997567 FORWARD LENGTH=1029	0	99.8	GO:0008150	biological process;	GO:0016757	transferase activity, transferring glycosyl groups;	GO:0005634 GO:0005829 GO:0005886 GO:0009506 GO:0016021	nucleus; cytosol; plasma membrane; plasmodesma; integral component of membrane	PF06398 PF00168	Pex24p; C2;	AT1G22610|MCTP6|multiple C2 domain and transmembrane region protein 6|F12K8.4|F12K8_4	XM_006585685.4	0
DL1	Pink	104	104		Glyma.05G202700	1.67795	0.351169	1.30835	0.0522425		1					Glyma.05g202700	258	UniRef100_A0A0B2Q778 Bidirectional sugar transporter SWEET n=2 Tax=Soja TaxID=1462606 RepID=A0A0B2Q778_GLYSO	0	99.61	UniRef100_A0A0B2Q778 Bidirectional sugar transporter SWEET n=2 Tax=Soja TaxID=1462606 RepID=A0A0B2Q778_GLYSO	0	99.61	AT5G50800.1 | Symbols: SWEET13, AtSWEET13 | Nodulin MtN3 family protein | chr5:20665280-20667140 REVERSE LENGTH=294	4e-97	94.96	GO:0006869 GO:0008643 GO:0009555 GO:0009901 GO:0015770 GO:0052543 GO:0080112 GO:1905039 GO:1905200	lipid transport; carbohydrate transport; pollen development; anther dehiscence; sucrose transport; callose deposition in cell wall; seed growth; carboxylic acid transmembrane transport; gibberellic acid transmembrane transport;	GO:0005515 GO:0008515 GO:0051119 GO:1905201	protein binding; sucrose transmembrane transporter activity; sugar transmembrane transporter activity; gibberellin transmembrane transporter activity;	GO:0005576 GO:0005886 GO:0005887 GO:0016021	extracellular region; plasma membrane; integral component of plasma membrane; integral component of membrane	PF03083	MtN3_slv;	AT5G50800|SWEET13|AtSWEET13|RPG2|RUPTURED POLLEN GRAIN 2|K7B16.1|K7B16_1	NM_001254378.2	0
DL1	Pink	105	105		Glyma.17G132100	2.68248	0.321738	1.93695	-0.387516		1					Glyma.17g132100	582	UniRef100_I1MUR9 GMC_OxRdtase_N domain-containing protein n=2 Tax=Glycine max TaxID=3847 RepID=I1MUR9_SOYBN	0	99.83	UniRef100_I1MUR9 GMC_OxRdtase_N domain-containing protein n=2 Tax=Glycine max TaxID=3847 RepID=I1MUR9_SOYBN	0	99.83	AT1G12570.1 | Symbols: | Glucose-methanol-choline (GMC) oxidoreductase family protein | chr1:4278192-4280753 REVERSE LENGTH=572	0	97.94	GO:0055114	oxidation-reduction process;	GO:0016614 GO:0050660	oxidoreductase activity, acting on CH-OH group of donors; flavin adenine dinucleotide binding;	GO:0005576	extracellular region	PF05199 PF00732	GMC_oxred_C; GMC_oxred_N;	AT1G12570|F5O11.31|F5O11_31	XM_003549817.4	0
DL1	Pink	106	106		Glyma.04G182700	2.12497	0.710518	1.69383	0.315348		1					Glyma.04g182700	387	UniRef100_I1JX70 Protein kinase domain-containing protein n=5 Tax=Soja TaxID=1462606 RepID=I1JX70_SOYBN	0	99.74	UniRef100_I1JX70 Protein kinase domain-containing protein n=5 Tax=Soja TaxID=1462606 RepID=I1JX70_SOYBN	0	99.74	AT5G50000.1 | Symbols: | Protein kinase superfamily protein | chr5:20342838-20345033 REVERSE LENGTH=385	0	99.74	GO:0006468	protein phosphorylation;	GO:0004674 GO:0004712 GO:0005515 GO:0005524	protein serine/threonine kinase activity; protein serine/threonine/tyrosine kinase activity; protein binding; ATP binding;	GO:0005737 GO:0005886 GO:0009506 GO:0009536	cytoplasm; plasma membrane; plasmodesma; plastid	PF14531	Kinase-like;	AT5G50000|MPF21.1|MPF21_1	XM_003523030.5	0
DL1	Pink	107	107		Glyma.08G330700	7.41406	2.20627	5.95033	0.68075		1		1			Glyma.08g330700	737	UniRef100_I1KYK8 Uncharacterized protein n=1 Tax=Glycine max TaxID=3847 RepID=I1KYK8_SOYBN	0	99.86	UniRef100_A0A445JNE2 Cellulose synthase-like protein E1 n=2 Tax=Glycine soja TaxID=3848 RepID=A0A445JNE2_GLYSO	0	99.86	AT1G55850.1 | Symbols: ATCSLE1, CSLE1 | cellulose synthase like E1 | chr1:20876752-20879414 FORWARD LENGTH=729	0	98.78	GO:0009833 GO:0030244 GO:0071555	plant-type primary cell wall biogenesis; cellulose biosynthetic process; cell wall organization;	GO:0016757 GO:0016759 GO:0016760	transferase activity, transferring glycosyl groups; cellulose synthase activity; cellulose synthase (UDP-forming) activity;	GO:0000139 GO:0005634 GO:0005783 GO:0005794 GO:0005802 GO:0005886 GO:0016021	Golgi membrane; nucleus; endoplasmic reticulum; Golgi apparatus; trans-Golgi network; plasma membrane; integral component of membrane	PF03552	Cellulose_synt;	AT1G55850|ATCSLE1|CSLE1|cellulose synthase like E1|F14J16.9|F14J16_9	XM_003532132.4	0
DL1	Pink	108	108		Glyma.07G137300	3.73562	1.43026	2.7226	0.643463		1					Glyma.07g137300	764	UniRef100_UPI0010402B5A delta-1-pyrroline-5-carboxylate synthase-like isoform X1 n=1 Tax=Glycine soja TaxID=3848 RepID=UPI0010402B5A	0	99.87	UniRef100_UPI0010402B5A delta-1-pyrroline-5-carboxylate synthase-like isoform X1 n=1 Tax=Glycine soja TaxID=3848 RepID=UPI0010402B5A	0	99.87	AT3G55610.1 | Symbols: P5CS2 | delta 1-pyrroline-5-carboxylate synthase 2 | chr3:20624278-20628989 REVERSE LENGTH=726	0	93.98	GO:0006561 GO:0009555 GO:0009737 GO:0009793 GO:0016310 GO:0042538 GO:0055114 GO:0055129	proline biosynthetic process; pollen development; response to abscisic acid; embryo development ending in seed dormancy; phosphorylation; hyperosmotic salinity response; oxidation-reduction process; L-proline biosynthetic process;	GO:0004349 GO:0004350 GO:0005524	glutamate 5-kinase activity; glutamate-5-semialdehyde dehydrogenase activity; ATP binding;	GO:0005737 GO:0005739 GO:0005829 GO:0009506 GO:0009507	cytoplasm; mitochondrion; cytosol; plasmodesma; chloroplast	PF00696	AA_kinase;	AT3G55610|P5CS2|delta 1-pyrroline-5-carboxylate synthase 2|F1I16.20	XM_006583539.4	0
DL1	Pink	109	109		Glyma.10G182600	1.67155	0.706169	1.23764	0.33519		1					Glyma.10g182600	203	UniRef100_A0A0B2RFG3 Glycolipid transfer protein 1 n=2 Tax=Soja TaxID=1462606 RepID=A0A0B2RFG3_GLYSO	2e-148	99.51	UniRef100_A0A0B2RFG3 Glycolipid transfer protein 1 n=2 Tax=Soja TaxID=1462606 RepID=A0A0B2RFG3_GLYSO	2e-148	99.51	AT2G33470.1 | Symbols: GLTP1, ATGLTP1 | glycolipid transfer protein 1 | chr2:14176599-14177950 REVERSE LENGTH=202	6e-115	99.51	GO:0035627 GO:0120009	ceramide transport; intermembrane lipid transfer;	GO:0008289 GO:1902387 GO:1902388	lipid binding; ceramide 1-phosphate binding; ceramide 1-phosphate transfer activity;	GO:0005737 GO:0005829 GO:0005886 GO:0016020	cytoplasm; cytosol; plasma membrane; membrane	PF08718	GLTP;	AT2G33470|GLTP1|ATGLTP1|glycolipid transfer protein 1|ARABIDOPSIS GLYCOLIPID TRANSFER PROTEIN 1|F4P9.24|F4P9_24	NM_001248608.2	0
DL1	Pink	110	110		Glyma.15G085500	5.44129	1.18765	3.42009	-0.353873		1					Glyma.15g085500	227	UniRef100_A0A0B2R3C4 Uncharacterized protein n=2 Tax=Soja TaxID=1462606 RepID=A0A0B2R3C4_GLYSO	2e-163	99.56	UniRef100_A0A1S3VI83 uncharacterized protein LOC106775462 n=1 Tax=Vigna radiata var. radiata TaxID=3916 RepID=A0A1S3VI83_VIGRR	7e-120	99.12	AT2G42760.1 | Symbols: | unknown protein; CONTAINS InterPro DOMAIN/s: Protein of unknown function DUF1685 (InterPro:IPR012881); Has 170 Blast hits to 164 proteins in 34 species: Archae - 0; Bacteria - 1; Metazoa - 26; Fungi - 10; Plants - 107; Viruses - 0; Other Eukaryotes - 26 (source: NCBI BLink). | chr2:17796382-17797185 REVERSE LENGTH=267	2e-34	63.44	GO:0008150	biological process;	GO:0003674	molecular function;	GO:0005634	nucleus	PF07939	DUF1685;	AT2G42760|F7D19.24|F7D19_24	XM_003545994.4	0
DL1	Pink	111	111		Glyma.18G181700	2.11993	0.979814	1.61516	0.640497		1		1			Glyma.18g181700	259	UniRef100_A0A445FUQ2 Expansin n=2 Tax=Soja TaxID=1462606 RepID=A0A445FUQ2_GLYSO	0	99.61	UniRef100_A0A445FUQ2 Expansin n=2 Tax=Soja TaxID=1462606 RepID=A0A445FUQ2_GLYSO	0	99.61	AT2G39700.1 | Symbols: ATEXPA4, ATEXP4, ATHEXP ALPHA 1.6, EXPA4 | expansin A4 | chr2:16544246-16545434 REVERSE LENGTH=257	1e-160	94.21	GO:0006949 GO:0009664 GO:0009826 GO:0009828	syncytium formation; plant-type cell wall organization; unidimensional cell growth; plant-type cell wall loosening;	NA	NA	GO:0005576 GO:0005829 GO:0009505 GO:0009506 GO:0016020	extracellular region; cytosol; plant-type cell wall; plasmodesma; membrane	PF03330 PF01357	DPBB_1; Pollen_allerg_1;	AT2G39700|ATEXPA4|ATEXP4|ATHEXP ALPHA 1.6|EXPA4|XPA4|expansin A4|F17A14.7|F17A14_7	XM_003552125.5	0
DL1	Pink	112	112		Glyma.13G341500	1.80095	0.250644	1.1377	-0.150353		1					Glyma.13g341500	369	UniRef100_C6ZS03 Leucine rich repeat protein n=1 Tax=Glycine max TaxID=3847 RepID=C6ZS03_SOYBN	0	99.73	UniRef100_C6ZS03 Leucine rich repeat protein n=1 Tax=Glycine max TaxID=3847 RepID=C6ZS03_SOYBN	0	99.73	AT3G20820.1 | Symbols: | Leucine-rich repeat (LRR) family protein | chr3:7280930-7282027 FORWARD LENGTH=365	0	94.31	GO:0007165	signal transduction;	NA	NA	GO:0005618 GO:0005829 GO:0005886 GO:0009506 GO:0048046	cell wall; cytosol; plasma membrane; plasmodesma; apoplast	PF08263 PF00560 PF13855	LRRNT_2; LRR_1; LRR_8;	AT3G20820|moe17.11	NM_001253996.2	0
DL1	Pink	113	113		Glyma.17G159000	3.53531	1.46979	2.4915	0.819181		1		1			Glyma.17g159000	79	UniRef100_I1MVI9 Uncharacterized protein n=2 Tax=Soja TaxID=1462606 RepID=I1MVI9_SOYBN	2e-51	98.73	UniRef100_A0A445KMA3 Phytosulfokine (Fragment) n=1 Tax=Glycine soja TaxID=3848 RepID=A0A445KMA3_GLYSO	2e-48	98.73	AT5G65870.1 | Symbols: ATPSK5, PSK5 | phytosulfokine 5 precursor | chr5:26351593-26352055 FORWARD LENGTH=77	4e-16	96.2	GO:0007275 GO:0008283 GO:0009887 GO:0030154	multicellular organism development; cell population proliferation; animal organ morphogenesis; cell differentiation;	GO:0008083	growth factor activity;	GO:0005576 GO:0031012	extracellular region; extracellular matrix	PF06404	PSK;	AT5G65870|ATPSK5|PSK5|phytosulfokine 5 precursor	XM_003549951.5	3e-122
DL1	Pink	114	114		Glyma.08G047300	1.62492	0.79262	1.19589	0.534557		1					Glyma.08g047300	592	UniRef100_I1KQD2 MACPF domain-containing protein n=1 Tax=Glycine max TaxID=3847 RepID=I1KQD2_SOYBN	0	99.83	UniRef100_I1KQD2 MACPF domain-containing protein n=1 Tax=Glycine max TaxID=3847 RepID=I1KQD2_SOYBN	0	99.83	AT1G14780.1 | Symbols: | MAC/Perforin domain-containing protein | chr1:5091020-5093873 FORWARD LENGTH=627	0	99.16	GO:0006955 GO:0009626	immune response; plant-type hypersensitive response;	GO:0003674	molecular function;	GO:0005634 GO:0005886	nucleus; plasma membrane	PF01823	MACPF;	AT1G14780|F10B6.18|F10B6_18	XM_006584820.4	0
DL1	Pink	115	115		Glyma.11G124500	2.54641	0.0963392	1.25194	-0.670004		1					Glyma.11g124500	295	UniRef100_A0A445I0L6 Endochitinase PR4 n=3 Tax=Soja TaxID=1462606 RepID=A0A445I0L6_GLYSO	0	99.66	UniRef100_A0A445I0L6 Endochitinase PR4 n=3 Tax=Soja TaxID=1462606 RepID=A0A445I0L6_GLYSO	0	99.66	AT3G54420.1 | Symbols: ATEP3, ATCHITIV, CHIV, EP3 | homolog of carrot EP3-3 chitinase | chr3:20145935-20147034 FORWARD LENGTH=273	6e-117	67.8	GO:0000272 GO:0006032 GO:0006952 GO:0009611 GO:0009617 GO:0009626 GO:0010262 GO:0016998	polysaccharide catabolic process; chitin catabolic process; defense response; response to wounding; response to bacterium; plant-type hypersensitive response; somatic embryogenesis; cell wall macromolecule catabolic process;	GO:0004568 GO:0008061	chitinase activity; chitin binding;	GO:0005576 GO:0005618	extracellular region; cell wall	PF00182	Glyco_hydro_19;	AT3G54420|ATEP3|ATCHITIV|CHIV|EP3|homolog of carrot EP3-3 chitinase|CHITINASE CLASS IV|T14E10.4	NM_001251626.2	0
DL1	Pink	116	116		Glyma.11G062300	1.71469	0.850513	1.24653	0.549794		1					Glyma.11g062300	706	UniRef100_A0A445HXY6 BEL1-like homeodomain protein 2 isoform A n=2 Tax=Soja TaxID=1462606 RepID=A0A445HXY6_GLYSO	0	99.86	UniRef100_A0A445HXY6 BEL1-like homeodomain protein 2 isoform A n=2 Tax=Soja TaxID=1462606 RepID=A0A445HXY6_GLYSO	0	99.86	AT4G36870.1 | Symbols: BLH2, SAW1 | BEL1-like homeodomain 2 | chr4:17369423-17373723 FORWARD LENGTH=739	1e-172	99.86	GO:0006355 GO:0009965	regulation of transcription, DNA-templated; leaf morphogenesis;	GO:0003700 GO:0044212	DNA-binding transcription factor activity; transcription regulatory region DNA binding;	GO:0005634	nucleus	PF05920 PF07526	Homeobox_KN; POX;	AT4G36870|BLH2|SAW1|BEL1-like homeodomain 2|SAWTOOTH 1|AP22.90|AP22_90	XM_014763862.3	0
DL1	Pink	117	117		Glyma.11G146500	2.85322	1.10844	1.90297	0.599707		1		1			Glyma.11g146500	287	UniRef100_A0A0R0HUK1 Uncharacterized protein n=2 Tax=Soja TaxID=1462606 RepID=A0A0R0HUK1_SOYBN	0	99.65	UniRef100_A0A3S8NV42 PIP protein n=1 Tax=Glycine soja TaxID=3848 RepID=A0A3S8NV42_GLYSO	0	99.65	AT5G60660.1 | Symbols: PIP2F, PIP2;4 | plasma membrane intrinsic protein 2;4 | chr5:24375673-24376939 REVERSE LENGTH=291	1e-173	98.95	GO:0006833 GO:0009737 GO:0048767 GO:0055085 GO:0080170	water transport; response to abscisic acid; root hair elongation; transmembrane transport; hydrogen peroxide transmembrane transport;	GO:0015250	water channel activity;	GO:0005886 GO:0009506 GO:0016021	plasma membrane; plasmodesma; integral component of membrane	PF00230	MIP;	AT5G60660|PIP2F|PIP2;4|plasma membrane intrinsic protein 2;4|mup24.9|mup24_9	XM_003538126.5	0
DL1	Pink	118	118		Glyma.20G091100	2.87823	0.818982	1.78125	0.21564		1		1			Glyma.20g091100	788	UniRef100_A0A0B2QXA5 Uncharacterized protein n=4 Tax=Soja TaxID=1462606 RepID=A0A0B2QXA5_GLYSO	0	99.87	UniRef100_UPI00103C23F3 titin-like isoform X1 n=2 Tax=Glycine soja TaxID=3848 RepID=UPI00103C23F3	0	69.54	AT3G05900.1 | Symbols: | neurofilament protein-related | chr3:1761408-1763854 REVERSE LENGTH=673	5e-11	6.35	GO:0008150	biological process;	GO:0003674	molecular function;	GO:0005737 GO:0005829	cytoplasm; cytosol	NA	NA	AT3G05900|F2O10.14	XM_003555122.5	0
DL1	Pink	119	119		Glyma.19G007400	3.14373	1.31723	2.26474	0.545755		1					Glyma.19g007400	1190	UniRef100_A0A0B2QUP5 Phospholipid-transporting ATPase n=2 Tax=Soja TaxID=1462606 RepID=A0A0B2QUP5_GLYSO	0	99.92	UniRef100_A0A0B2QUP5 Phospholipid-transporting ATPase n=2 Tax=Soja TaxID=1462606 RepID=A0A0B2QUP5_GLYSO	0	99.92	AT3G27870.1 | Symbols: | ATPase E1-E2 type family protein / haloacid dehalogenase-like hydrolase family protein | chr3:10330950-10335288 FORWARD LENGTH=1189	0	99.58	GO:0045332	phospholipid translocation;	GO:0000287 GO:0005524 GO:0015662 GO:0140326	magnesium ion binding; ATP binding; ion transmembrane transporter activity, phosphorylative mechanism; ATPase-coupled intramembrane lipid transporter activity;	GO:0005739 GO:0005886 GO:0016021	mitochondrion; plasma membrane; integral component of membrane	PF00122 PF12710 PF16209 PF16212	E1-E2_ATPase; HAD; PhoLip_ATPase_N; PhoLip_ATPase_C;	AT3G27870|K16N12.23	XM_003553781.5	0
DL1	Pink	120	120		Glyma.05G044000	2.06281	0.69184	1.40224	0.106922		1					Glyma.05g044000	407	UniRef100_I1K070 Pectate lyase n=1 Tax=Glycine max TaxID=3847 RepID=I1K070_SOYBN	0	99.75	UniRef100_I1K070 Pectate lyase n=1 Tax=Glycine max TaxID=3847 RepID=I1K070_SOYBN	0	99.75	AT5G63180.1 | Symbols: | Pectin lyase-like superfamily protein | chr5:25341106-25343113 REVERSE LENGTH=432	0	99.75	GO:0045490	pectin catabolic process;	GO:0016829 GO:0030570 GO:0046872	lyase activity; pectate lyase activity; metal ion binding;	GO:0005576 GO:0009536	extracellular region; plastid	PF00544	Pec_lyase_C;	AT5G63180|MDC12.15|MDC12_15	NM_001255614.1	0
DL1	Pink	121	121		Glyma.08G063700	2.20307	0.56805	1.46419	-0.13801		1					Glyma.08g063700	526	UniRef100_I1KQU3 SE domain-containing protein n=2 Tax=Glycine max TaxID=3847 RepID=I1KQU3_SOYBN	0	99.81	UniRef100_I1KQU3 SE domain-containing protein n=2 Tax=Glycine max TaxID=3847 RepID=I1KQU3_SOYBN	0	99.81	AT1G58440.1 | Symbols: XF1, SQE1 | FAD/NAD(P)-binding oxidoreductase family protein | chr1:21714094-21717246 REVERSE LENGTH=531	0	88.02	GO:0009414 GO:0016126 GO:0055114	response to water deprivation; sterol biosynthetic process; oxidation-reduction process;	GO:0004506 GO:0050660	squalene monooxygenase activity; flavin adenine dinucleotide binding;	GO:0005576 GO:0005783 GO:0016021	extracellular region; endoplasmic reticulum; integral component of membrane	PF01494	FAD_binding_3;	AT1G58440|XF1|SQE1|DRY2|SQUALENE EPOXIDASE 1|DROUGHT HYPERSENSITIVE 2|F9K23.3|F9K23_3	XM_003530957.5	0
DL1	Pink	122	122		Glyma.12G042800	1.75234	0.545603	1.1595	-0.0425913		1		1			Glyma.12g042800	404	UniRef100_A0A0R0H115 BHLH domain-containing protein n=1 Tax=Glycine max TaxID=3847 RepID=A0A0R0H115_SOYBN	0	99.75	UniRef100_A0A0R0H115 BHLH domain-containing protein n=1 Tax=Glycine max TaxID=3847 RepID=A0A0R0H115_SOYBN	0	99.75	AT4G34530.1 | Symbols: CIB1 | cryptochrome-interacting basic-helix-loop-helix 1 | chr4:16498466-16499946 FORWARD LENGTH=335	4e-56	55.69	GO:0006351 GO:0006355 GO:0009637 GO:0009908 GO:0009911	transcription, DNA-templated; regulation of transcription, DNA-templated; response to blue light; flower development; positive regulation of flower development;	GO:0003677 GO:0003700 GO:0005515 GO:0046983	DNA binding; DNA-binding transcription factor activity; protein binding; protein dimerization activity;	GO:0005634	nucleus	PF00010	HLH;	AT4G34530|CIB1|cryptochrome-interacting basic-helix-loop-helix 1|T4L20.110|T4L20_110	XM_006592037.4	0
DL1	Pink	123	123		Glyma.13G343300	1.35573	0.289807	0.854824	-0.205757		1					Glyma.13g343300	590	UniRef100_I1M544 RBR-type E3 ubiquitin transferase n=2 Tax=Soja TaxID=1462606 RepID=I1M544_SOYBN	0	99.83	UniRef100_I1M544 RBR-type E3 ubiquitin transferase n=2 Tax=Soja TaxID=1462606 RepID=I1M544_SOYBN	0	99.83	AT2G31510.1 | Symbols: ARI7, ATARI7 | IBR domain-containing protein | chr2:13416991-13421170 REVERSE LENGTH=562	0	95.42	GO:0000209 GO:0006511 GO:0032436	protein polyubiquitination; ubiquitin-dependent protein catabolic process; positive regulation of proteasomal ubiquitin-dependent protein catabolic process;	GO:0031624 GO:0046872 GO:0061630	ubiquitin conjugating enzyme binding; metal ion binding; ubiquitin protein ligase activity;	GO:0000151 GO:0005737	ubiquitin ligase complex; cytoplasm	PF01485	IBR;	AT2G31510|ARI7|ATARI7|ARIADNE 7|ARABIDOPSIS ARIADNE 7|T9H9.3|T9H9_3	XM_003543509.4	0
DL1	Pink	124	124		Glyma.13G349900	1.97919	0.773867	1.35994	0.208799		1					Glyma.13g349900	255	UniRef100_I1M5C1 LEA_2 domain-containing protein n=2 Tax=Soja TaxID=1462606 RepID=I1M5C1_SOYBN	0	99.61	UniRef100_I1M5C1 LEA_2 domain-containing protein n=2 Tax=Soja TaxID=1462606 RepID=I1M5C1_SOYBN	0	99.61	AT1G17620.1 | Symbols: | Late embryogenesis abundant (LEA) hydroxyproline-rich glycoprotein family | chr1:6062313-6063107 FORWARD LENGTH=264	3e-63	98.43	GO:0008150	biological process;	GO:0003674	molecular function;	GO:0005634 GO:0005886 GO:0009506 GO:0016021	nucleus; plasma membrane; plasmodesma; integral component of membrane	PF03168	LEA_2;	AT1G17620|F11A6.25|F1L3.32|F1L3_32	XM_003543546.5	0
DL1	Pink	125	125		Glyma.18G242200	1.30134	0.323565	0.775506	-0.134841		1					Glyma.18g242200	167	UniRef100_A0A445FWP2 4-hydroxy-4-methyl-2-oxoglutarate aldolase n=2 Tax=Soja TaxID=1462606 RepID=A0A445FWP2_GLYSO	1e-116	99.4	UniRef100_A0A445FWP2 4-hydroxy-4-methyl-2-oxoglutarate aldolase n=2 Tax=Soja TaxID=1462606 RepID=A0A445FWP2_GLYSO	1e-116	99.4	AT3G02770.1 | Symbols: | Ribonuclease E inhibitor RraA/Dimethylmenaquinone methyltransferase | chr3:601017-601884 REVERSE LENGTH=166	4e-106	99.4	GO:0051252	regulation of RNA metabolic process;	GO:0008428 GO:0008948 GO:0046872 GO:0047443	ribonuclease inhibitor activity; oxaloacetate decarboxylase activity; metal ion binding; 4-hydroxy-4-methyl-2-oxoglutarate aldolase activity;	GO:0005737 GO:0005829	cytoplasm; cytosol	PF03737	RraA-like;	AT3G02770|F13E7.29|F13E7_29	XM_014770200.3	0
DL1	Pink	126	126		Glyma.18G004000	2.67117	1.11936	1.86392	0.478824		1					Glyma.18g004000	946	UniRef100_I1MYC5 Uncharacterized protein n=3 Tax=Soja TaxID=1462606 RepID=I1MYC5_SOYBN	0	99.89	UniRef100_UPI000B799DD9 probable pre-mRNA-splicing factor ATP-dependent RNA helicase DEAH5 n=1 Tax=Hevea brasiliensis TaxID=3981 RepID=UPI000B799DD9	0	89.11	AT3G26560.1 | Symbols: | ATP-dependent RNA helicase, putative | chr3:9750122-9753719 REVERSE LENGTH=1168	0	88.69	GO:0000390	spliceosomal complex disassembly;	GO:0003723 GO:0003724 GO:0003729 GO:0005524	RNA binding; RNA helicase activity; mRNA binding; ATP binding;	GO:0005622 GO:0005634 GO:0005739 GO:0005829 GO:0009506 GO:0071013	intracellular; nucleus; mitochondrion; cytosol; plasmodesma; catalytic step 2 spliceosome	PF00270 PF00271 PF04408 PF07717	DEAD; Helicase_C; HA2; OB_NTP_bind;	AT3G26560|MFE16.8	XM_003552955.5	0
DL1	Pink	127	127		Glyma.15G026500	3.08491	0.807063	2.24609	0.0686786		1		1			Glyma.15g026500	854	UniRef100_A0A445GN79 Lipoxygenase n=2 Tax=Glycine soja TaxID=3848 RepID=A0A445GN79_GLYSO	0	99.88	UniRef100_A0A445GN79 Lipoxygenase n=2 Tax=Glycine soja TaxID=3848 RepID=A0A445GN79_GLYSO	0	99.88	AT1G55020.1 | Symbols: LOX1, ATLOX1 | lipoxygenase 1 | chr1:20525798-20530143 FORWARD LENGTH=859	0	98.95	GO:0006952 GO:0009611 GO:0009695 GO:0009737 GO:0009753 GO:0009816 GO:0010311 GO:0030397 GO:0031408 GO:0034440 GO:0048364	defense response; response to wounding; jasmonic acid biosynthetic process; response to abscisic acid; response to jasmonic acid; defense response to bacterium, incompatible interaction; lateral root formation; membrane disassembly; oxylipin biosynthetic process; lipid oxidation; root development;	GO:0016702 GO:0046872 GO:1990136	oxidoreductase activity, acting on single donors with incorporation of molecular oxygen, incorporation of two atoms of oxygen; metal ion binding; linoleate 9S-lipoxygenase activity;	GO:0005737 GO:0009536	cytoplasm; plastid	PF01477 PF00305	PLAT; Lipoxygenase;	AT1G55020|LOX1|ATLOX1|lipoxygenase 1|ARABIDOPSIS LIPOXYGENASE 1|LIPOXYGENASE	NM_001251274.2	0
DL1	Pink	128	128		Glyma.15G104000	1.42477	0.325772	1.03008	-0.115382		1					Glyma.15g104000	275	UniRef100_I1MFE2 Uncharacterized protein n=2 Tax=Soja TaxID=1462606 RepID=I1MFE2_SOYBN	0	99.64	UniRef100_A0A151U0I3 TVP38/TMEM64 family membrane protein slr0305 family n=1 Tax=Cajanus cajan TaxID=3821 RepID=A0A151U0I3_CAJCA	6e-175	99.64	AT5G19070.1 | Symbols: | SNARE associated Golgi protein family | chr5:6375569-6377470 FORWARD LENGTH=280	2e-135	99.27	NA	NA	NA	NA	GO:0005886 GO:0016021	plasma membrane; integral component of membrane	PF09335	SNARE_assoc;	AT5G19070	XM_003546079.5	0
DL1	Pink	129	129		Glyma.10G124700	1.57867	0.806976	1.26909	0.455178		1		1			Glyma.10g124700	464	UniRef100_A0A0B2QJQ7 3-ketoacyl-CoA thiolase 2, peroxisomal n=3 Tax=Soja TaxID=1462606 RepID=A0A0B2QJQ7_GLYSO	0	99.78	UniRef100_A0A0B2QJQ7 3-ketoacyl-CoA thiolase 2, peroxisomal n=3 Tax=Soja TaxID=1462606 RepID=A0A0B2QJQ7_GLYSO	0	99.78	AT2G33150.1 | Symbols: PKT3, PED1, KAT2 | peroxisomal 3-ketoacyl-CoA thiolase 3 | chr2:14047814-14050983 REVERSE LENGTH=462	0	99.35	GO:0006635 GO:0009611 GO:0009695 GO:0009789 GO:0010111 GO:0010124 GO:0019395 GO:0031408	fatty acid beta-oxidation; response to wounding; jasmonic acid biosynthetic process; positive regulation of abscisic acid-activated signaling pathway; glyoxysome organization; phenylacetate catabolic process; fatty acid oxidation; oxylipin biosynthetic process;	GO:0003988	acetyl-CoA C-acyltransferase activity;	GO:0005730 GO:0005739 GO:0005774 GO:0005777 GO:0005783 GO:0009507 GO:0009514	nucleolus; mitochondrion; vacuolar membrane; peroxisome; endoplasmic reticulum; chloroplast; glyoxysome	PF02803 PF00108	Thiolase_C; Thiolase_N;	AT2G33150|PKT3|PED1|KAT2|peroxisomal 3-ketoacyl-CoA thiolase 3|PEROXISOME DEFECTIVE 1|3-KETOACYL-COA THIOLASE 2|PKT3	NM_001251546.1	0
DL1	Pink	130	130		Glyma.07G057900	1.35249	0.62657	1.06131	0.28925		1					Glyma.07g057900	583	UniRef100_A0A0R4J3L2 Uncharacterized protein n=1 Tax=Glycine max TaxID=3847 RepID=A0A0R4J3L2_SOYBN	0	99.83	UniRef100_A0A445JSZ3 Jasmonic acid-amido synthetase JAR1 isoform A n=1 Tax=Glycine soja TaxID=3848 RepID=A0A445JSZ3_GLYSO	0	99.83	AT2G46370.4 | Symbols: JAR1 | Auxin-responsive GH3 family protein | chr2:19034233-19036369 FORWARD LENGTH=586	0	99.66	GO:0009585 GO:0009611 GO:0009627 GO:0009640 GO:0009694 GO:0009753 GO:0009861 GO:0009864 GO:0010046 GO:0010119 GO:0010193 GO:0010224 GO:0018117 GO:0031348 GO:0071365 GO:2000030 GO:2000377	red, far-red light phototransduction; response to wounding; systemic acquired resistance; photomorphogenesis; jasmonic acid metabolic process; response to jasmonic acid; jasmonic acid and ethylene-dependent systemic resistance; induced systemic resistance, jasmonic acid mediated signaling pathway; response to mycotoxin; regulation of stomatal movement; response to ozone; response to UV-B; protein…	GO:0003824 GO:0005515 GO:0005524 GO:0016597 GO:0016881 GO:0019899 GO:0070566 GO:0070728 GO:0080123	catalytic activity; protein binding; ATP binding; amino acid binding; acid-amino acid ligase activity; enzyme binding; adenylyltransferase activity; leucine binding; jasmonate-amino synthetase activity;	GO:0005634 GO:0005737 GO:0005773	nucleus; cytoplasm; vacuole	PF03321	GH3;	AT2G46370|JAR1|FIN219|AtGH3.11|JASMONATE RESISTANT 1|FAR-RED INSENSITIVE 219|F11C10.6	XM_041017290.1	0
DL1	Pink	131	131		Glyma.14G004200	1.48061	0.596246	1.11732	0.223362		1					Glyma.14g004200	444	UniRef100_I1M665 Uncharacterized protein n=1 Tax=Glycine max TaxID=3847 RepID=I1M665_SOYBN	0	99.77	UniRef100_A0A445GZJ9 Fasciclin-like arabinogalactan protein 2 n=1 Tax=Glycine soja TaxID=3848 RepID=A0A445GZJ9_GLYSO	0	99.77	AT4G12730.1 | Symbols: FLA2 | FASCICLIN-like arabinogalactan 2 | chr4:7491598-7492809 REVERSE LENGTH=403	2e-152	87.61	GO:0010583	response to cyclopentenone;	NA	NA	GO:0005576 GO:0005774 GO:0005829 GO:0005886 GO:0031225 GO:0046658	extracellular region; vacuolar membrane; cytosol; plasma membrane; anchored component of membrane; anchored component of plasma membrane	PF02469	Fasciclin;	AT4G12730	XM_003545436.2	0
DL1	Pink	132	132		Glyma.16G087300	3.23925	1.24128	2.35534	0.289218		1		1			Glyma.16g087300	590	UniRef100_A0A0B2QU38 Transcription factor bHLH62 n=2 Tax=Soja TaxID=1462606 RepID=A0A0B2QU38_GLYSO	0	99.83	UniRef100_A0A0B2QU38 Transcription factor bHLH62 n=2 Tax=Soja TaxID=1462606 RepID=A0A0B2QU38_GLYSO	0	99.83	AT3G07340.1 | Symbols: | basic helix-loop-helix (bHLH) DNA-binding superfamily protein | chr3:2341188-2343288 REVERSE LENGTH=456	1e-112	99.83	GO:0006355	regulation of transcription, DNA-templated;	GO:0003700 GO:0044212 GO:0046983	DNA-binding transcription factor activity; transcription regulatory region DNA binding; protein dimerization activity;	GO:0005634	nucleus	PF00010	HLH;	AT3G07340|CIB3|CRY2-interacting bHLH 3|F21O3.5	XM_003547728.5	0
DL1	Pink	133	133		Glyma.19G057300	3.81523	1.79379	3.82578	1.02893		1					Glyma.19g057300	510	UniRef100_I1N701 Uncharacterized protein n=3 Tax=Soja TaxID=1462606 RepID=I1N701_SOYBN	0	99.8	UniRef100_UPI000F7C6A4F alkane hydroxylase MAH1-like n=1 Tax=Abrus precatorius TaxID=3816 RepID=UPI000F7C6A4F	0	98.63	AT2G23180.1 | Symbols: CYP96A1 | cytochrome P450, family 96, subfamily A, polypeptide 1 | chr2:9874953-9876503 FORWARD LENGTH=516	3e-161	98.63	GO:0055114	oxidation-reduction process;	GO:0004497 GO:0005506 GO:0016705 GO:0020037	monooxygenase activity; iron ion binding; oxidoreductase activity, acting on paired donors, with incorporation or reduction of molecular oxygen; heme binding;	GO:0005576 GO:0016021	extracellular region; integral component of membrane	PF00067	p450;	AT2G23180|CYP96A1|cytochrome P450, family 96, subfamily A, polypeptide 1|T20D16.19|T20D16_19	XM_003554975.5	1e-59
DL1	Pink	134	134		Glyma.03G054900	3.00391	0.812671	2.91625	-0.142276		1					Glyma.03g054900	818	UniRef100_K7KD19 Receptor-like serine/threonine-protein kinase n=1 Tax=Glycine max TaxID=3847 RepID=K7KD19_SOYBN	0	99.88	UniRef100_K7KD19 Receptor-like serine/threonine-protein kinase n=1 Tax=Glycine max TaxID=3847 RepID=K7KD19_SOYBN	0	99.88	AT4G27290.1 | Symbols: | S-locus lectin protein kinase family protein | chr4:13666281-13669202 FORWARD LENGTH=783	0	97.31	GO:0006468 GO:0048544	protein phosphorylation; recognition of pollen;	GO:0004674 GO:0005524 GO:0030246	protein serine/threonine kinase activity; ATP binding; carbohydrate binding;	GO:0005576 GO:0005886	extracellular region; plasma membrane	PF08276 PF00954 PF01453 PF07714	PAN_2; S_locus_glycop; B_lectin; Pkinase_Tyr;	AT4G27290|M4I22.100|M4I22_100	XM_026127759.2	0
DL1	Pink	135	135		Glyma.07G216800	2.07775	0.70619	2.12995	-0.0230813		1		1			Glyma.07g216800	143	UniRef100_I1KM37 Uncharacterized protein n=2 Tax=Soja TaxID=1462606 RepID=I1KM37_SOYBN	5e-95	99.3	UniRef100_A0A1S3UNT4 formin-like protein 5 n=1 Tax=Vigna radiata var. radiata TaxID=3916 RepID=A0A1S3UNT4_VIGRR	9e-42	99.3	AT1G23040.1 | Symbols: | hydroxyproline-rich glycoprotein family protein | chr1:8165025-8165459 FORWARD LENGTH=144	7e-14	97.2	GO:0008150	biological process;	NA	NA	GO:0016021 GO:0031225	integral component of membrane; anchored component of membrane	NA	NA	AT1G23040|F19G10.19	XM_006583833.4	0
DL1	Pink	136	136		Glyma.05G125800	1.68376	0.819148	1.71572	0.426585				1			Glyma.05g125800	532	UniRef100_I1K2X6 FAD-binding PCMH-type domain-containing protein n=2 Tax=Soja TaxID=1462606 RepID=I1K2X6_SOYBN	0	99.81	UniRef100_I1K2X6 FAD-binding PCMH-type domain-containing protein n=2 Tax=Soja TaxID=1462606 RepID=I1K2X6_SOYBN	0	99.81	AT1G30760.1 | Symbols: | FAD-binding Berberine family protein | chr1:10918321-10920441 FORWARD LENGTH=534	0	94.74	GO:0055114	oxidation-reduction process;	GO:0045551 GO:0050268 GO:0052747 GO:0071949	cinnamyl-alcohol dehydrogenase activity; coniferyl-alcohol dehydrogenase activity; sinapyl alcohol dehydrogenase activity; FAD binding;	GO:0005576 GO:0005737	extracellular region; cytoplasm	PF08031 PF01565	BBE; FAD_binding_4;	AT1G30760|AtBBE-like 13|Berberine Bridge Enzyme-Like 13|T17H7.1	XM_003524732.5	0
DL1	Pink	137	137		Glyma.18G003100	2.48687	0.228346	2.27112	-0.671895		1		1			Glyma.18g003100	466	UniRef100_I1MYB4 Glycosyltransferase n=2 Tax=Soja TaxID=1462606 RepID=I1MYB4_SOYBN	0	99.79	UniRef100_I1MYB4 Glycosyltransferase n=2 Tax=Soja TaxID=1462606 RepID=I1MYB4_SOYBN	0	99.79	AT4G15550.1 | Symbols: IAGLU | indole-3-acetate beta-D-glucosyltransferase | chr4:8877877-8879301 REVERSE LENGTH=474	3e-153	96.57	NA	NA	GO:0008194 GO:0016757 GO:0080043 GO:0080044	UDP-glycosyltransferase activity; transferase activity, transferring glycosyl groups; quercetin 3-O-glucosyltransferase activity; quercetin 7-O-glucosyltransferase activity;	GO:0005634 GO:0043231	nucleus; intracellular membrane-bounded organelle	PF00201	UDPGT;	AT4G15550	XM_003552504.5	0
DL1	Pink	138	138		Glyma.17G199200	1.43828	0.766365	1.39185	0.500683		1		1			Glyma.17g199200	952	UniRef100_A0A0B2RGZ7 Plasma membrane ATPase n=2 Tax=Soja TaxID=1462606 RepID=A0A0B2RGZ7_GLYSO	0	99.89	UniRef100_A0A0B2RGZ7 Plasma membrane ATPase n=2 Tax=Soja TaxID=1462606 RepID=A0A0B2RGZ7_GLYSO	0	99.89	AT2G24520.1 | Symbols: AHA5, HA5 | H(+)-ATPase 5 | chr2:10415522-10419730 FORWARD LENGTH=931	0	97.79	GO:0051453 GO:0120029 GO:1902600	regulation of intracellular pH; proton export across plasma membrane; proton transmembrane transport;	GO:0005524 GO:0008553 GO:0016887 GO:0046872	ATP binding; proton-exporting ATPase activity, phosphorylative mechanism; ATPase activity; metal ion binding;	GO:0005886 GO:0009507 GO:0016021	plasma membrane; chloroplast; integral component of membrane	PF00690 PF00702 PF00122 PF00702 PF00122	Cation_ATPase_N; Hydrolase; E1-E2_ATPase; Hydrolase; E1-E2_ATPase;	AT2G24520|AHA5|HA5|H(+)-ATPase 5|F25P17.18|F25P17_18	XM_003550088.4	0
DL1	Pink	139	139		Glyma.16G070700	1.31697	0.0923872	1.17306	-0.345524		1					Glyma.16g070700	632	UniRef100_A0A445GFC6 Protein kinase PVPK-1 isoform A n=2 Tax=Soja TaxID=1462606 RepID=A0A445GFC6_GLYSO	0	99.84	UniRef100_A0A445GFC6 Protein kinase PVPK-1 isoform A n=2 Tax=Soja TaxID=1462606 RepID=A0A445GFC6_GLYSO	0	99.84	AT5G47750.1 | Symbols: D6PKL2, PK5 | D6 protein kinase like 2 | chr5:19339947-19341864 REVERSE LENGTH=586	0	72.31	GO:0006468 GO:0009638 GO:0009734 GO:0010540	protein phosphorylation; phototropism; auxin-activated signaling pathway; basipetal auxin transport;	GO:0004672 GO:0004674 GO:0005515 GO:0005524 GO:0016301	protein kinase activity; protein serine/threonine kinase activity; protein binding; ATP binding; kinase activity;	GO:0005634 GO:0005730 GO:0005737 GO:0005886	nucleus; nucleolus; cytoplasm; plasma membrane	PF07714 PF00069	Pkinase_Tyr; Pkinase;	AT5G47750|D6PKL2|PK5|D6 protein kinase like 2|MCA23.7|MCA23_7	XM_041010255.1	0
DL1	Pink	140	140		Glyma.17G175400	2.84057	1.63254	2.72363	1.1064		1		1			Glyma.17g175400	191	UniRef100_I1MVY3 Uncharacterized protein n=2 Tax=Soja TaxID=1462606 RepID=I1MVY3_SOYBN	2e-135	99.48	UniRef100_A0A445G865 Calmodulin-like protein 30 n=1 Tax=Glycine soja TaxID=3848 RepID=A0A445G865_GLYSO	7e-125	93.72	AT2G15680.1 | Symbols: | Calcium-binding EF-hand family protein | chr2:6831024-6831587 FORWARD LENGTH=187	6e-46	96.86	GO:0008150	biological process;	GO:0005509	calcium ion binding;	GO:0005739	mitochondrion	PF13499	EF-hand_7;	AT2G15680|CML30|AtCML30|calmodulin-like 30|F9O13.23	XM_003550021.5	0
DL1	Pink	141	141		Glyma.03G159000	1.63327	0.517221	1.48735	0.0638515		1		1			Glyma.03g159000	498	UniRef100_A0A445LCH8 Phospholipase A1-Igamma2, chloroplastic isoform A n=1 Tax=Glycine soja TaxID=3848 RepID=A0A445LCH8_GLYSO	0	99.8	UniRef100_A0A445LCH8 Phospholipase A1-Igamma2, chloroplastic isoform A n=1 Tax=Glycine soja TaxID=3848 RepID=A0A445LCH8_GLYSO	0	99.8	AT2G30550.2 | Symbols: | alpha/beta-Hydrolases superfamily protein | chr2:13014884-13017005 FORWARD LENGTH=529	0	87.15	GO:0016042	lipid catabolic process;	GO:0004620 GO:0004806 GO:0008970 GO:0047714	phospholipase activity; triglyceride lipase activity; phospholipase A1 activity; galactolipase activity;	GO:0005576 GO:0009507	extracellular region; chloroplast	PF01764	Lipase_3;	AT2G30550|DALL3|DAD1-Like Lipase 3|T6B20.10|T6B20_10	XM_006576856.4	0
DL1	Pink	142	142		Glyma.12G236650	1.75845	0.507728	1.49844	0.181426		1		1			Glyma.12g236650	240	UniRef100_A0A0B2QI78 Carotenoid 9,10(9',10')-cleavage dioxygenase 1 n=1 Tax=Glycine soja TaxID=3848 RepID=A0A0B2QI78_GLYSO	1e-167	98.33	UniRef100_A0A0B2QI78 Carotenoid 9,10(9',10')-cleavage dioxygenase 1 n=1 Tax=Glycine soja TaxID=3848 RepID=A0A0B2QI78_GLYSO	1e-167	98.33	AT3G63520.1 | Symbols: CCD1, ATCCD1, ATNCED1, NCED1 | carotenoid cleavage dioxygenase 1 | chr3:23452940-23455896 FORWARD LENGTH=538	2e-131	96.67	GO:0009414 GO:0016118 GO:0016121 GO:0016124 GO:0055114	response to water deprivation; carotenoid catabolic process; carotene catabolic process; xanthophyll catabolic process; oxidation-reduction process;	GO:0010436 GO:0045549 GO:0046872	carotenoid dioxygenase activity; 9-cis-epoxycarotenoid dioxygenase activity; metal ion binding;	GO:0005737 GO:0005773 GO:0005774 GO:0005794 GO:0005829 GO:0005886 GO:0009506 GO:0009507 GO:0009570	cytoplasm; vacuole; vacuolar membrane; Golgi apparatus; cytosol; plasma membrane; plasmodesma; chloroplast; chloroplast stroma	PF03055	RPE65;	AT3G63520|CCD1|ATCCD1|ATNCED1|NCED1|carotenoid cleavage dioxygenase 1|MAA21.150	XR_417301.4	0
DL1	Pink	143	143		Glyma.07G093000	3.53653	1.14698	3.05041	0.552286		1					Glyma.07g093000	388	UniRef100_K7L0L3 Protein kinase domain-containing protein n=1 Tax=Glycine max TaxID=3847 RepID=K7L0L3_SOYBN	0	99.74	UniRef100_K7L0L3 Protein kinase domain-containing protein n=1 Tax=Glycine max TaxID=3847 RepID=K7L0L3_SOYBN	0	99.74	AT1G70740.1 | Symbols: | Protein kinase superfamily protein | chr1:26673847-26675687 REVERSE LENGTH=425	1e-110	87.63	GO:0006468 GO:0016310	protein phosphorylation; phosphorylation;	GO:0004674 GO:0005524	protein serine/threonine kinase activity; ATP binding;	GO:0005634 GO:0005886	nucleus; plasma membrane	PF07714	Pkinase_Tyr;	AT1G70740|F5A18.8|F5A18_8	XM_003529971.4	0
DL1	Pink	144	144		Glyma.05G038600	1.37333	0.397388	1.19119	0.0935621		1					Glyma.05g038600	266	UniRef100_A0A0R0JQ96 Uncharacterized protein n=2 Tax=Soja TaxID=1462606 RepID=A0A0R0JQ96_SOYBN	0	99.62	UniRef100_A0A151RPX9 Protein apaG n=1 Tax=Cajanus cajan TaxID=3821 RepID=A0A151RPX9_CAJCA	2e-170	99.62	AT1G06110.1 | Symbols: SKIP16 | SKP1/ASK-interacting protein 16 | chr1:1853237-1854938 REVERSE LENGTH=436	5e-10	55.64	GO:0016567	protein ubiquitination;	GO:0005515	protein binding;	GO:0005634 GO:0019005	nucleus; SCF ubiquitin ligase complex	PF02151 PF04379	UVR; DUF525;	AT1G06110|SKIP16|SKP1/ASK-interacting protein 16|T21E18.16|T21E18_16	XM_003525411.5	0
DL1	Pink	145	145		Glyma.10G212500	1.87824	0.575833	1.67852	0.242681		1					Glyma.10g212500	479	UniRef100_I1LD24 Carboxypeptidase n=2 Tax=Soja TaxID=1462606 RepID=I1LD24_SOYBN	0	99.79	UniRef100_I1LD24 Carboxypeptidase n=2 Tax=Soja TaxID=1462606 RepID=I1LD24_SOYBN	0	99.79	AT3G07990.1 | Symbols: SCPL27 | serine carboxypeptidase-like 27 | chr3:2552544-2554644 FORWARD LENGTH=459	0	94.99	GO:0051603	proteolysis involved in cellular protein catabolic process;	GO:0004185	serine-type carboxypeptidase activity;	GO:0005576	extracellular region	PF00450	Peptidase_S10;	AT3G07990|SCPL27|serine carboxypeptidase-like 27|F17A17.33	XM_006589370.4	2e-71
DL1	Pink	146	146		Glyma.13G221400	1.0449	0.344155	0.923549	0.181351		1					Glyma.13g221400	897	UniRef100_I1M1J4 Auxin response factor n=1 Tax=Glycine max TaxID=3847 RepID=I1M1J4_SOYBN	0	99.89	UniRef100_I1M1J4 Auxin response factor n=1 Tax=Glycine max TaxID=3847 RepID=I1M1J4_SOYBN	0	99.89	AT5G37020.1 | Symbols: ARF8, ATARF8 | auxin response factor 8 | chr5:14630151-14634106 FORWARD LENGTH=811	0	95.32	GO:0006355 GO:0009733 GO:0009734 GO:0009908 GO:0010154	regulation of transcription, DNA-templated; response to auxin; auxin-activated signaling pathway; flower development; fruit development;	GO:0003700 GO:0005515 GO:0043565 GO:0044212	DNA-binding transcription factor activity; protein binding; sequence-specific DNA binding; transcription regulatory region DNA binding;	GO:0005634	nucleus	PF02309 PF02362 PF06507	AUX_IAA; B3; Auxin_resp;	AT5G37020|ARF8|ATARF8|auxin response factor 8|K15O15.1|K15O15_1	XM_006594454.3	0
DL1	Pink	147	147		Glyma.01G041400	4.27459	1.29835	3.83579	0.641724		1		1			Glyma.01g041400	621	UniRef100_I1J5J6 Uncharacterized protein n=3 Tax=Soja TaxID=1462606 RepID=I1J5J6_SOYBN	0	99.84	UniRef100_UPI000F7C2C34 protein NRT1/ PTR FAMILY 2.13-like n=1 Tax=Abrus precatorius TaxID=3816 RepID=UPI000F7C2C34	0	99.36	AT1G69870.1 | Symbols: NRT1.7 | nitrate transporter 1.7 | chr1:26316208-26320097 FORWARD LENGTH=620	0	91.14	GO:0015706 GO:0042128	nitrate transport; nitrate assimilation;	GO:0015333 GO:0035673 GO:0080054 GO:1904680	peptide:proton symporter activity; oligopeptide transmembrane transporter activity; low-affinity nitrate transmembrane transporter activity; peptide transmembrane transporter activity;	GO:0005886 GO:0009507 GO:0016021	plasma membrane; chloroplast; integral component of membrane	PF00854	PTR2;	AT1G69870|NRT1.7|NPF2.13|AtNPF2.13|nitrate transporter 1.7|NRT1/ PTR family 2.13|T17F3.10|T17F3_10	XM_014773064.3	0
DL1	Pink	148	148		Glyma.10G293500	2.03618	0.385442	1.91758	-0.098323		1		1			Glyma.10g293500	743	UniRef100_I1LFG4 TRANSKETOLASE_1 domain-containing protein n=2 Tax=Soja TaxID=1462606 RepID=I1LFG4_SOYBN	0	99.87	UniRef100_I1LFG4 TRANSKETOLASE_1 domain-containing protein n=2 Tax=Soja TaxID=1462606 RepID=I1LFG4_SOYBN	0	99.87	AT2G45290.1 | Symbols: | Transketolase | chr2:18672737-18675589 FORWARD LENGTH=741	0	99.73	GO:0006098 GO:0046686	pentose-phosphate shunt; response to cadmium ion;	GO:0004802	transketolase activity;	GO:0005829 GO:0009507 GO:0009536 GO:0009570	cytosol; chloroplast; plastid; chloroplast stroma	PF02780 PF02779 PF00456	Transketolase_C; Transket_pyr; Transketolase_N;	AT2G45290|TKL2|transketolase 2|F4L23.20	XM_003536740.4	0
DL1	Pink	149	149		Glyma.09G118600	1.55158	-0.342186	1.41766	-0.933319		1					Glyma.09g118600	378	UniRef100_I1L2T1 Uncharacterized protein n=1 Tax=Glycine max TaxID=3847 RepID=I1L2T1_SOYBN	0	99.74	UniRef100_A0A445J025 Nicotinate-nucleotide pyrophosphorylase [carboxylating], chloroplastic isoform A n=1 Tax=Glycine soja TaxID=3848 RepID=A0A445J025_GLYSO	0	99.74	AT2G01350.1 | Symbols: QPT | quinolinate phoshoribosyltransferase | chr2:165332-167209 REVERSE LENGTH=348	0	92.33	GO:0009435 GO:0034213	NAD biosynthetic process; quinolinate catabolic process;	GO:0004514	nicotinate-nucleotide diphosphorylase (carboxylating) activity;	GO:0005737 GO:0009507	cytoplasm; chloroplast	PF02749 PF01729	QRPTase_N; QRPTase_C;	AT2G01350|QPT|quinolinate phoshoribosyltransferase|F10A8.23|F10A8_23	XM_003533897.5	0
DL1	Pink	150	150		Glyma.10G061000	2.83082	1.84104	2.7441	1.53384		1		1			Glyma.10g061000	243	UniRef100_I1L925 Uncharacterized protein n=5 Tax=Soja TaxID=1462606 RepID=I1L925_SOYBN	3e-176	99.59	UniRef100_A0A0B2RPK9 Thaumatin-like protein 1a n=1 Tax=Glycine soja TaxID=3848 RepID=A0A0B2RPK9_GLYSO	2e-173	99.59	AT1G20030.2 | Symbols: | Pathogenesis-related thaumatin superfamily protein | chr1:6945725-6947017 FORWARD LENGTH=316	2e-86	89.71	GO:0006952	defense response;	GO:0003674	molecular function;	GO:0005576 GO:0031225	extracellular region; anchored component of membrane	PF00314	Thaumatin;	AT1G20030|T20H2.19|T20H2_19	XM_003535162.5	0
DL1	Pink	151	151		Glyma.10G060800	2.84326	1.81048	2.71943	1.53149		1		1			Glyma.10g060800	264	UniRef100_I1L925 Uncharacterized protein n=5 Tax=Soja TaxID=1462606 RepID=I1L925_SOYBN	0	99.62	UniRef100_A0A0B2RPK9 Thaumatin-like protein 1a n=1 Tax=Glycine soja TaxID=3848 RepID=A0A0B2RPK9_GLYSO	0	99.62	AT1G20030.2 | Symbols: | Pathogenesis-related thaumatin superfamily protein | chr1:6945725-6947017 FORWARD LENGTH=316	2e-86	82.58	GO:0006952	defense response;	GO:0003674	molecular function;	GO:0005576 GO:0031225	extracellular region; anchored component of membrane	PF00314	Thaumatin;	AT1G20030|T20H2.19|T20H2_19	XM_003535162.5	0
DL1	Pink	152	152		Glyma.08G238100	2.41752	0.692892	2.30953	0.324447		1		1			Glyma.08g238100	534	UniRef100_I1KW78 Uncharacterized protein n=3 Tax=Soja TaxID=1462606 RepID=I1KW78_SOYBN	0	99.81	UniRef100_A0A445JJ71 Cytochrome P450 72A15 isoform B n=1 Tax=Glycine soja TaxID=3848 RepID=A0A445JJ71_GLYSO	0	99.81	AT3G14690.1 | Symbols: CYP72A15 | cytochrome P450, family 72, subfamily A, polypeptide 15 | chr3:4937410-4939310 FORWARD LENGTH=512	0	94.94	GO:0055114	oxidation-reduction process;	GO:0004497 GO:0005506 GO:0016705 GO:0020037	monooxygenase activity; iron ion binding; oxidoreductase activity, acting on paired donors, with incorporation or reduction of molecular oxygen; heme binding;	GO:0005829 GO:0009507 GO:0016021	cytosol; chloroplast; integral component of membrane	PF00067	p450;	AT3G14690|CYP72A15|cytochrome P450, family 72, subfamily A, polypeptide 15|MIE1.19	XM_003531775.5	0
DL1	Pink	153	153		Glyma.06G186300	2.0836	0.666513	1.81862	0.0835185		1		1			Glyma.06g186300	504	UniRef100_B0M1A6 Betaine aldehyde dehydrogenase n=2 Tax=Soja TaxID=1462606 RepID=B0M1A6_SOYBN	0	99.8	UniRef100_B0M1A6 Betaine aldehyde dehydrogenase n=2 Tax=Soja TaxID=1462606 RepID=B0M1A6_SOYBN	0	99.8	AT1G74920.1 | Symbols: ALDH10A8 | aldehyde dehydrogenase 10A8 | chr1:28139175-28142573 REVERSE LENGTH=501	0	99.4	GO:0009414 GO:0009651 GO:0019285 GO:0055114	response to water deprivation; response to salt stress; glycine betaine biosynthetic process from choline; oxidation-reduction process;	GO:0008802	betaine-aldehyde dehydrogenase activity;	GO:0005618 GO:0005739 GO:0005829 GO:0009507 GO:0009516	cell wall; mitochondrion; cytosol; chloroplast; leucoplast	PF00171	Aldedh;	AT1G74920|ALDH10A8|aldehyde dehydrogenase 10A8|F25A4.11|F25A4_11	NM_001248061.1	0
DL1	Pink	154	154		Glyma.10G086800	1.90371	0.4856	1.62349	-0.10939		1		1			Glyma.10g086800	779	UniRef100_A0A0B2PDV7 ABC transporter G family member 22 n=5 Tax=Soja TaxID=1462606 RepID=A0A0B2PDV7_GLYSO	0	99.87	UniRef100_A0A0B2PDV7 ABC transporter G family member 22 n=5 Tax=Soja TaxID=1462606 RepID=A0A0B2PDV7_GLYSO	0	99.87	AT5G06530.2 | Symbols: | ABC-2 type transporter family protein | chr5:1990060-1994605 REVERSE LENGTH=751	0	94.48	GO:0009414 GO:0010148 GO:0055085	response to water deprivation; transpiration; transmembrane transport;	GO:0005524 GO:0016887 GO:0042626	ATP binding; ATPase activity; ATPase-coupled transmembrane transporter activity;	GO:0005739 GO:0005886 GO:0016021	mitochondrion; plasma membrane; integral component of membrane	PF00005 PF01061	ABC_tran; ABC2_membrane;	AT5G06530|ABCG22|AtABCG22|ATP-binding cassette G22|Arabidopsis thaliana ATP-binding cassette G22|F15M7.6|F15M7_6	XM_003535785.4	0
DL1	Pink	155	155		Glyma.02G274600	1.67799	0.892738	1.51341	0.525716		1		1			Glyma.02g274600	615	UniRef100_A0A0R4J2R5 Uncharacterized protein n=2 Tax=Soja TaxID=1462606 RepID=A0A0R4J2R5_SOYBN	0	99.84	UniRef100_A0A0B2R278 Protein ETHYLENE INSENSITIVE 3 n=1 Tax=Glycine soja TaxID=3848 RepID=A0A0B2R278_GLYSO	0	99.84	AT3G20770.1 | Symbols: EIN3, AtEIN3 | Ethylene insensitive 3 family protein | chr3:7260702-7262588 REVERSE LENGTH=628	0	99.51	GO:0001666 GO:0006355 GO:0009723 GO:0009873 GO:0010182 GO:0042742 GO:2000082	response to hypoxia; regulation of transcription, DNA-templated; response to ethylene; ethylene-activated signaling pathway; sugar mediated signaling pathway; defense response to bacterium; regulation of L-ascorbic acid biosynthetic process;	GO:0000976 GO:0003677 GO:0003700 GO:0005515 GO:0019900 GO:0044212	transcription regulatory region sequence-specific DNA binding; DNA binding; DNA-binding transcription factor activity; protein binding; kinase binding; transcription regulatory region DNA binding;	GO:0005634	nucleus	PF04873	EIN3;	AT3G20770|EIN3|AtEIN3|ETHYLENE-INSENSITIVE3|MOE17.4	XM_003519439.5	0
DL1	Pink	156	156		Glyma.07G016400	3.23049	1.28688	2.91784	0.383208		1					Glyma.07g016400	184	UniRef100_I1KGJ8 Uncharacterized protein n=2 Tax=Soja TaxID=1462606 RepID=I1KGJ8_SOYBN	2e-131	99.46	UniRef100_A0A1S3VCI9 uncharacterized protein LOC106773834 n=1 Tax=Vigna radiata var. radiata TaxID=3916 RepID=A0A1S3VCI9_VIGRR	7e-111	99.46	AT5G25840.1 | Symbols: | Protein of unknown function (DUF1677) | chr5:9010909-9011430 REVERSE LENGTH=173	2e-54	86.41	GO:0008150	biological process;	GO:0003674	molecular function;	GO:0005634	nucleus	PF07911	DUF1677;	AT5G25840|F18A17.90|F18A17_90	XM_003530058.5	0
DL1	Pink	157	157		Glyma.08G350800	2.27874	0.820301	1.97133	0.0787626		1		1			Glyma.08g350800	514	UniRef100_Q9XHC6 Beta-amyrin 24-hydroxylase n=3 Tax=Soja TaxID=1462606 RepID=C93E1_SOYBN	0	99.81	UniRef100_Q9XHC6 Beta-amyrin 24-hydroxylase n=3 Tax=Soja TaxID=1462606 RepID=C93E1_SOYBN	0	99.81	AT5G06900.1 | Symbols: CYP93D1 | cytochrome P450, family 93, subfamily D, polypeptide 1 | chr5:2136160-2137925 REVERSE LENGTH=507	7e-134	98.64	GO:0055114	oxidation-reduction process;	GO:0005506 GO:0016709 GO:0020037	iron ion binding; oxidoreductase activity, acting on paired donors, with incorporation or reduction of molecular oxygen, NAD(P)H as one donor, and incorporation of one atom of oxygen; heme binding;	GO:0016020 GO:0016021	membrane; integral component of membrane	PF00067	p450;	AT5G06900|CYP93D1|cytochrome P450, family 93, subfamily D, polypeptide 1|MOJ9.6|MOJ9_6	NM_001249225.2	0
DL1	Pink	158	158		Glyma.17G158600	3.49371	1.80958	3.12819	0.900861		1					Glyma.17g158600	179	UniRef100_I1MVI6 Uncharacterized protein n=2 Tax=Soja TaxID=1462606 RepID=I1MVI6_SOYBN	1e-127	99.44	UniRef100_UPI000A2AFDA3 uncharacterized protein LOC110270387 n=1 Tax=Arachis ipaensis TaxID=130454 RepID=UPI000A2AFDA3	2e-33	99.44	NA	NA	NA	NA	NA	NA	NA	NA	NA	NA	NA	NA	NA	NA
DL1	Pink	159	159		Glyma.10G221000	3.061	1.55427	2.80296	0.724095		1		1			Glyma.10g221000	632	UniRef100_A0A445IR26 Type IV inositol polyphosphate 5-phosphatase 3 isoform A n=2 Tax=Soja TaxID=1462606 RepID=A0A445IR26_GLYSO	0	99.84	UniRef100_A0A445IR26 Type IV inositol polyphosphate 5-phosphatase 3 isoform A n=2 Tax=Soja TaxID=1462606 RepID=A0A445IR26_GLYSO	0	99.84	AT1G71710.1 | Symbols: | DNAse I-like superfamily protein | chr1:26973796-26976774 REVERSE LENGTH=664	0	98.89	GO:0046856	phosphatidylinositol dephosphorylation;	GO:0004439 GO:0034485	phosphatidylinositol-4,5-bisphosphate 5-phosphatase activity; phosphatidylinositol-3,4,5-trisphosphate 5-phosphatase activity;	GO:0005737	cytoplasm	PF03372	Exo_endo_phos;	AT1G71710|F14O23.9|F14O23_9	XM_041005892.1	0
DL1	Pink	160	160		Glyma.16G033700	3.24506	0.949685	2.69199	0.0253117		1		1			Glyma.16g033700	494	UniRef100_I1MKT8 Glycosyltransferase n=1 Tax=Glycine max TaxID=3847 RepID=I1MKT8_SOYBN	0	99.8	UniRef100_I1MKT8 Glycosyltransferase n=1 Tax=Glycine max TaxID=3847 RepID=I1MKT8_SOYBN	0	99.8	AT2G15480.1 | Symbols: UGT73B5 | UDP-glucosyl transferase 73B5 | chr2:6758817-6760452 FORWARD LENGTH=484	1e-113	95.34	GO:0006952 GO:0051707	defense response; response to other organism;	GO:0008194 GO:0016757 GO:0035251 GO:0047893 GO:0080043 GO:0102360 GO:0102425	UDP-glycosyltransferase activity; transferase activity, transferring glycosyl groups; UDP-glucosyltransferase activity; flavonol 3-O-glucosyltransferase activity; quercetin 3-O-glucosyltransferase activity; daphnetin 3-O-glucosyltransferase activity; myricetin 3-O-glucosyltransferase activity;	GO:0009507 GO:0043231	chloroplast; intracellular membrane-bounded organelle	PF00201	UDPGT;	AT2G15480|UGT73B5|UDP-glucosyl transferase 73B5|F9O13.3	NM_001367432.1	0
DL1	Pink	161	161		Glyma.13G145000	2.00749	1.11048	1.78529	0.76323		1		1			Glyma.13g145000	717	UniRef100_I1LZ94 Phenylalanine ammonia-lyase n=2 Tax=Soja TaxID=1462606 RepID=I1LZ94_SOYBN	0	99.86	UniRef100_I1LZ94 Phenylalanine ammonia-lyase n=2 Tax=Soja TaxID=1462606 RepID=I1LZ94_SOYBN	0	99.86	AT2G37040.1 | Symbols: PAL1, ATPAL1 | PHE ammonia lyase 1 | chr2:15557602-15560237 REVERSE LENGTH=725	0	97.49	GO:0006559 GO:0006952 GO:0006979 GO:0009555 GO:0009611 GO:0009699 GO:0009800 GO:0009819 GO:0010224 GO:0046244 GO:0046274 GO:0080167	L-phenylalanine catabolic process; defense response; response to oxidative stress; pollen development; response to wounding; phenylpropanoid biosynthetic process; cinnamic acid biosynthetic process; drought recovery; response to UV-B; salicylic acid catabolic process; lignin catabolic process; response to karrikin;	GO:0005515 GO:0016841 GO:0045548	protein binding; ammonia-lyase activity; phenylalanine ammonia-lyase activity;	GO:0005737	cytoplasm	PF00221	Lyase_aromatic;	AT2G37040|PAL1|ATPAL1|PHE ammonia lyase 1|T1J8.22|T1J8_22|CI0004	NM_001357054.1	0
DL1	Pink	162	162		Glyma.19G124500	1.81182	0.949574	1.6104	0.646892		1		1			Glyma.19g124500	677	UniRef100_A0A445FFN3 Alpha-L-arabinofuranosidase 1 isoform A n=2 Tax=Soja TaxID=1462606 RepID=A0A445FFN3_GLYSO	0	99.85	UniRef100_A0A445FFN3 Alpha-L-arabinofuranosidase 1 isoform A n=2 Tax=Soja TaxID=1462606 RepID=A0A445FFN3_GLYSO	0	99.85	AT3G10740.1 | Symbols: ASD1, ARAF1, ARAF, ATASD1 | alpha-L-arabinofuranosidase 1 | chr3:3361031-3364573 REVERSE LENGTH=678	0	99.26	GO:0045493 GO:0046373	xylan catabolic process; L-arabinose metabolic process;	GO:0009044 GO:0046556	xylan 1,4-beta-xylosidase activity; alpha-L-arabinofuranosidase activity;	GO:0005576 GO:0005773 GO:0048046 GO:0099503	extracellular region; vacuole; apoplast; secretory vesicle	PF02018 PF06964	CBM_4_9; Alpha-L-AF_C;	AT3G10740|ASD1|ARAF1|ARAF|ATASD1|alpha-L-arabinofuranosidase 1|ALPHA-L-ARABINOFURANOSIDASE|ARABIDOPSIS THALIANA ALPHA-L-ARABINOFURANOSIDASE 1|T7M13.18	XM_003554040.5	0
DL1	Pink	163	163		Glyma.09G159000	2.89879	1.11763	2.41065	0.484609		1		1			Glyma.09g159000	234	UniRef100_I1L3Q4 Uncharacterized protein n=2 Tax=Soja TaxID=1462606 RepID=I1L3Q4_SOYBN	6e-170	99.57	UniRef100_UPI0010160C10 uncharacterized protein LOC114181630 n=1 Tax=Vigna unguiculata TaxID=3917 RepID=UPI0010160C10	2e-157	99.57	AT4G31330.1 | Symbols: | Protein of unknown function, DUF599 | chr4:15202354-15203151 FORWARD LENGTH=239	2e-111	99.57	GO:0008150	biological process;	GO:0003674	molecular function;	GO:0005739 GO:0016021	mitochondrion; integral component of membrane	PF04654	DUF599;	AT4G31330|F8F16.150|F8F16_150	XM_003534018.5	0
DL1	Pink	164	164		Glyma.05G198700	2.95994	0.769261	2.36459	-0.0239106		1		1			Glyma.05g198700	899	UniRef100_A0A0R0JYE8 Uncharacterized protein n=2 Tax=Soja TaxID=1462606 RepID=A0A0R0JYE8_SOYBN	0	99.89	UniRef100_A0A0B2QC99 Respiratory burst oxidase like protein C n=1 Tax=Glycine soja TaxID=3848 RepID=A0A0B2QC99_GLYSO	0	99.89	AT5G51060.1 | Symbols: RHD2, ATRBOHC, RBOHC | NADPH/respiratory burst oxidase protein D | chr5:20757484-20762175 REVERSE LENGTH=905	0	96.66	GO:0006952 GO:0009060 GO:0010053 GO:0033198 GO:0055114	defense response; aerobic respiration; root epidermal cell differentiation; response to ATP; oxidation-reduction process;	GO:0004601 GO:0005509 GO:0016174	peroxidase activity; calcium ion binding; NAD(P)H oxidase (H(2)O(2)-forming activity;	GO:0005634 GO:0005886 GO:0005887	nucleus; plasma membrane; integral component of plasma membrane	PF01794 PF08414 PF08022 PF08030 PF01794 PF08022 PF08414 PF08030 PF01794 PF08414 PF08030 PF01794 PF08022 PF08414	Ferric_reduct; NADPH_Ox; FAD_binding_8; NAD_binding_6; Ferric_reduct; FAD_binding_8; NADPH_Ox; NAD_binding_6; Ferric_reduct; NADPH_Ox; NAD_binding_6; Ferric_reduct; FAD_binding_8; NADPH_Ox;	AT5G51060|RHD2|ATRBOHC|RBOHC|ROOT HAIR DEFECTIVE 2|A. THALIANA RESPIRATORY BURST OXIDASE HOMOLOG C|RESPIRATORY BURST OXIDASE HOMOLOG C|K3K7.25|K3K7_25	XM_014775802.3	0
DL1	Pink	165	165		Glyma.20G139900	2.8677	1.30875	2.33296	0.393259		1		1			Glyma.20g139900	660	UniRef100_I1NG80 Uncharacterized protein n=2 Tax=Glycine max TaxID=3847 RepID=I1NG80_SOYBN	0	99.85	UniRef100_A0A445F4T9 Cysteine-rich receptor-like protein kinase 10 isoform B n=1 Tax=Glycine soja TaxID=3848 RepID=A0A445F4T9_GLYSO	0	99.85	AT4G23180.1 | Symbols: CRK10, RLK4 | cysteine-rich RLK (RECEPTOR-like protein kinase) 10 | chr4:12138171-12140780 FORWARD LENGTH=669	0	96.06	GO:0006468 GO:0042742	protein phosphorylation; defense response to bacterium;	GO:0004674 GO:0005524	protein serine/threonine kinase activity; ATP binding;	GO:0005829 GO:0005886 GO:0016021	cytosol; plasma membrane; integral component of membrane	PF01657 PF07714	Stress-antifung; Pkinase_Tyr;	AT4G23180|CRK10|RLK4|cysteine-rich RLK (RECEPTOR-like protein kinase) 10|F21P8.70|F21P8_70	XM_026127548.2	0
DL1	Pink	166	166		Glyma.01G105600	7.30613	3.37249	6.02312	0.989345		1					Glyma.01g105600	155	UniRef100_I1J722 Uncharacterized protein n=1 Tax=Glycine max TaxID=3847 RepID=I1J722_SOYBN	5e-107	99.35	UniRef100_UPI0003DED3EC uncharacterized protein LOC100306338 isoform 2 n=1 Tax=Glycine max TaxID=3847 RepID=UPI0003DED3EC	3e-79	99.35	AT5G02020.1 | Symbols: SIS | Encodes a protein involved in salt tolerance, names SIS (Salt Induced Serine rich). | chr5:386557-387921 REVERSE LENGTH=149	2e-35	99.35	GO:0009651	response to salt stress;	GO:0016874	ligase activity;	GO:0005634	nucleus	NA	NA	AT5G02020|SIS|Salt Induced Serine rich|T7H20.70|T7H20_70	XM_006573259.4	0
DL1	Pink	167	167		Glyma.18G106300	3.74799	1.99003	3.09123	0.948922		1		1			Glyma.18g106300	661	UniRef100_K7MR59 NAD(P)-bd_dom domain-containing protein n=1 Tax=Glycine max TaxID=3847 RepID=K7MR59_SOYBN	0	99.85	UniRef100_K7MR59 NAD(P)-bd_dom domain-containing protein n=1 Tax=Glycine max TaxID=3847 RepID=K7MR59_SOYBN	0	99.85	AT1G78570.1 | Symbols: RHM1, ROL1, ATRHM1 | rhamnose biosynthesis 1 | chr1:29550110-29552207 FORWARD LENGTH=669	0	98.94	GO:0010253 GO:0010315 GO:0030154 GO:0042127 GO:0051555 GO:0055114 GO:0071555	UDP-rhamnose biosynthetic process; auxin efflux; cell differentiation; regulation of cell population proliferation; flavonol biosynthetic process; oxidation-reduction process; cell wall organization;	GO:0008460 GO:0010280 GO:0016491 GO:0016853 GO:0050377	dTDP-glucose 4,6-dehydratase activity; UDP-L-rhamnose synthase activity; oxidoreductase activity; isomerase activity; UDP-glucose 4,6-dehydratase activity;	GO:0005739 GO:0005829 GO:0009506 GO:0009507	mitochondrion; cytosol; plasmodesma; chloroplast	PF01073	3Beta_HSD;	AT1G78570|RHM1|ROL1|ATRHM1|rhamnose biosynthesis 1|REPRESSOR OF LRX1 1|ARABIDOPSIS THALIANA RHAMNOSE BIOSYNTHESIS 1|T30F21.10|T30F21_10|AtRHM1	XM_006602180.4	0
DL1	Pink	168	168		Glyma.10G225900	4.04514	1.95028	3.37796	0.982136		1		1			Glyma.10g225900	223	UniRef100_A0A445IRG0 Vacuolar iron transporter-like 4 n=1 Tax=Glycine soja TaxID=3848 RepID=A0A445IRG0_GLYSO	2e-158	99.55	UniRef100_A0A445IRG0 Vacuolar iron transporter-like 4 n=1 Tax=Glycine soja TaxID=3848 RepID=A0A445IRG0_GLYSO	2e-158	99.55	AT3G43660.1 | Symbols: | Vacuolar iron transporter (VIT) family protein | chr3:15565332-15565928 FORWARD LENGTH=198	1e-101	92.38	GO:0006880 GO:0030026	intracellular sequestering of iron ion; cellular manganese ion homeostasis;	GO:0005381 GO:0005384	iron ion transmembrane transporter activity; manganese ion transmembrane transporter activity;	GO:0005774 GO:0016020 GO:0016021	vacuolar membrane; membrane; integral component of membrane	PF01988	VIT1;	AT3G43660|F23N14.40	XM_041005899.1	0
DL1	Pink	169	169		Glyma.09G018500	1.46408	0.874235	1.26785	0.571345		1		1			Glyma.09g018500	619	UniRef100_I1L090 Endoglucanase n=3 Tax=Soja TaxID=1462606 RepID=I1L090_SOYBN	0	99.84	UniRef100_I1L090 Endoglucanase n=3 Tax=Soja TaxID=1462606 RepID=I1L090_SOYBN	0	99.84	AT5G49720.1 | Symbols: ATGH9A1, TSD1, DEC, KOR, RSW2, IRX2, KOR1, GH9A1 | glycosyl hydrolase 9A1 | chr5:20197765-20200168 REVERSE LENGTH=621	0	97.25	GO:0009735 GO:0009826 GO:0030244 GO:0030245 GO:0042538 GO:0043622 GO:0048367 GO:0071555	response to cytokinin; unidimensional cell growth; cellulose biosynthetic process; cellulose catabolic process; hyperosmotic salinity response; cortical microtubule organization; shoot system development; cell wall organization;	GO:0008810	cellulase activity;	GO:0005768 GO:0005769 GO:0005794 GO:0005802 GO:0005886 GO:0009504 GO:0016021	endosome; early endosome; Golgi apparatus; trans-Golgi network; plasma membrane; cell plate; integral component of membrane	PF00759	Glyco_hydro_9;	AT5G49720|ATGH9A1|TSD1|DEC|KOR|RSW2|IRX2|KOR1|GH9A1|glycosyl hydrolase 9A1|TUMOROUS SHOOT DEVELOPMENT 1|DEFECTIVE CYTOKINESIS|KORRIGAN|RADIALLY SWOLLEN 2|IRREGULAR XYLEM 2|KORRIGAN 1|K2I5.8|K2I5_8|CELLULASE	NM_001354193.1	0
DL1	Pink	170	170		Glyma.08G010000	2.1637	0.883932	1.70645	0.275399		1		1			Glyma.08g010000	263	UniRef100_I1KP48 Bidirectional sugar transporter SWEET n=2 Tax=Soja TaxID=1462606 RepID=I1KP48_SOYBN	5e-179	99.62	UniRef100_I1KP48 Bidirectional sugar transporter SWEET n=2 Tax=Soja TaxID=1462606 RepID=I1KP48_SOYBN	5e-179	99.62	AT5G50800.1 | Symbols: SWEET13, AtSWEET13 | Nodulin MtN3 family protein | chr5:20665280-20667140 REVERSE LENGTH=294	4e-95	98.48	GO:0006869 GO:0008643 GO:0009555 GO:0009901 GO:0015770 GO:0052543 GO:0080112 GO:1905039 GO:1905200	lipid transport; carbohydrate transport; pollen development; anther dehiscence; sucrose transport; callose deposition in cell wall; seed growth; carboxylic acid transmembrane transport; gibberellic acid transmembrane transport;	GO:0005515 GO:0008515 GO:0051119 GO:1905201	protein binding; sucrose transmembrane transporter activity; sugar transmembrane transporter activity; gibberellin transmembrane transporter activity;	GO:0005576 GO:0005886 GO:0005887 GO:0016021	extracellular region; plasma membrane; integral component of plasma membrane; integral component of membrane	PF03083	MtN3_slv;	AT5G50800|SWEET13|AtSWEET13|RPG2|RUPTURED POLLEN GRAIN 2|K7B16.1|K7B16_1	NM_001357948.1	0
DL1	Pink	171	171		Glyma.05G073800	3.59809	1.38967	2.97144	-0.0301508		1		1			Glyma.05g073800	687	UniRef100_I1K142 ANK_REP_REGION domain-containing protein n=1 Tax=Glycine max TaxID=3847 RepID=I1K142_SOYBN	0	99.85	UniRef100_I1K142 ANK_REP_REGION domain-containing protein n=1 Tax=Glycine max TaxID=3847 RepID=I1K142_SOYBN	0	99.85	AT3G01750.1 | Symbols: | Ankyrin repeat family protein | chr3:270615-272691 FORWARD LENGTH=664	0	96.94	NA	NA	NA	NA	GO:0005737	cytoplasm	PF12796 PF13857	Ank_2; Ank_5;	AT3G01750	XM_003524439.5	0
DL1	Pink	172	172		Glyma.15G041100	2.65375	1.64505	2.38943	1.11026		1					Glyma.15g041100	256	UniRef100_I1MDI3 Uncharacterized protein n=3 Tax=Soja TaxID=1462606 RepID=I1MDI3_SOYBN	0	99.61	UniRef100_Q0PJI3 MYB transcription factor MYB139 n=1 Tax=Glycine max TaxID=3847 RepID=Q0PJI3_SOYBN	3e-139	99.61	AT3G46130.1 | Symbols: ATMYB48, ATMYB48-3, MYB48 | myb domain protein 48 | chr3:16945433-16946376 FORWARD LENGTH=256	7e-89	90.63	GO:0006355	regulation of transcription, DNA-templated;	GO:0003700 GO:0043565 GO:0044212	DNA-binding transcription factor activity; sequence-specific DNA binding; transcription regulatory region DNA binding;	GO:0005634 GO:0005829	nucleus; cytosol	PF00249	Myb_DNA-binding;	AT3G46130|ATMYB48|ATMYB48-3|MYB48|ATMYB48-1|ATMYB48-2|myb domain protein 48|F12M12.100	XM_041009424.1	0
DL1	Pink	173	173		Glyma.06G261900	6.1834	3.27869	6.06202	0.932688		1		1			Glyma.06g261900	816	UniRef100_K7KXH7 Receptor-like serine/threonine-protein kinase n=2 Tax=Glycine max TaxID=3847 RepID=K7KXH7_SOYBN	0	99.88	UniRef100_K7KXH7 Receptor-like serine/threonine-protein kinase n=2 Tax=Glycine max TaxID=3847 RepID=K7KXH7_SOYBN	0	99.88	AT4G27290.1 | Symbols: | S-locus lectin protein kinase family protein | chr4:13666281-13669202 FORWARD LENGTH=783	0	93.26	GO:0006468 GO:0048544	protein phosphorylation; recognition of pollen;	GO:0004674 GO:0005524 GO:0030246	protein serine/threonine kinase activity; ATP binding; carbohydrate binding;	GO:0005576 GO:0005886	extracellular region; plasma membrane	PF08276 PF01453 PF00954 PF07714	PAN_2; B_lectin; S_locus_glycop; Pkinase_Tyr;	AT4G27290|M4I22.100|M4I22_100	XM_006582158.4	0
DL1	Pink	174	174		Glyma.16G014100	1.71707	0.942526	1.75097	0.187658		1		1			Glyma.16g014100	597	UniRef100_A0A445GCY3 Pectinesterase n=1 Tax=Glycine soja TaxID=3848 RepID=A0A445GCY3_GLYSO	0	99.83	UniRef100_A0A445GCY3 Pectinesterase n=1 Tax=Glycine soja TaxID=3848 RepID=A0A445GCY3_GLYSO	0	99.83	AT3G14310.1 | Symbols: ATPME3, PME3 | pectin methylesterase 3 | chr3:4772214-4775095 REVERSE LENGTH=592	0	96.31	GO:0009620 GO:0009624 GO:0042545 GO:0045490 GO:0050829	response to fungus; response to nematode; cell wall modification; pectin catabolic process; defense response to Gram-negative bacterium;	GO:0030599 GO:0045330 GO:0046910	pectinesterase activity; aspartyl esterase activity; pectinesterase inhibitor activity;	GO:0005618 GO:0005737 GO:0005829 GO:0005886 GO:0048046	cell wall; cytoplasm; cytosol; plasma membrane; apoplast	PF04043 PF01095	PMEI; Pectinesterase;	AT3G14310|ATPME3|PME3|OZS2|pectin methylesterase 3|OVERLY ZINC SENSITIVE 2|MLN21.10	XM_026126181.2	0
DL1	Pink	175	175		Glyma.02G242200	2.76006	1.09955	2.56526	0.101143		1		1			Glyma.02g242200	200	UniRef100_I1JHU0 Uncharacterized protein n=1 Tax=Glycine max TaxID=3847 RepID=I1JHU0_SOYBN	1e-136	99.5	UniRef100_A0A1S3UCI6 uncharacterized protein LOC106764041 n=1 Tax=Vigna radiata var. radiata TaxID=3916 RepID=A0A1S3UCI6_VIGRR	4e-101	98	AT5G16550.1 | Symbols: | unknown protein; Has 30201 Blast hits to 17322 proteins in 780 species: Archae - 12; Bacteria - 1396; Metazoa - 17338; Fungi - 3422; Plants - 5037; Viruses - 0; Other Eukaryotes - 2996 (source: NCBI BLink). | chr5:5405526-5406641 FORWARD LENGTH=249	8e-50	89	GO:0008150	biological process;	GO:0005515	protein binding;	GO:0005634 GO:0005783 GO:0005811 GO:0016021	nucleus; endoplasmic reticulum; lipid droplet; integral component of membrane	NA	NA	AT5G16550|LDIP|LDAP Interacting Protein|MQK4.30|MQK4_30	NM_001251069.2	0
DL1	Pink	176	176		Glyma.02G114600	5.35579	2.00618	4.89372	-0.294943		1					Glyma.02g114600	514	UniRef100_A0A445LMJ9 Heparanase-like protein 2 n=2 Tax=Soja TaxID=1462606 RepID=A0A445LMJ9_GLYSO	0	99.81	UniRef100_A0A445LMJ9 Heparanase-like protein 2 n=2 Tax=Soja TaxID=1462606 RepID=A0A445LMJ9_GLYSO	0	99.81	AT5G61250.2 | Symbols: AtGUS1, GUS1 | glucuronidase 1 | chr5:24632294-24634597 REVERSE LENGTH=539	0	99.61	NA	NA	GO:0004566	beta-glucuronidase activity;	GO:0005576 GO:0005765 GO:0009505	extracellular region; lysosomal membrane; plant-type cell wall	PF03662	Glyco_hydro_79n;	AT5G61250	XM_006574867.4	0
DL1	Pink	177	177		Glyma.08G181000	2.51168	0.903842	2.59911	-0.16425		1		1			Glyma.08g181000	473	UniRef100_D4Q9Z5 Soyasaponin III rhamnosyltransferase n=3 Tax=Soja TaxID=1462606 RepID=SGT3_SOYBN	0	99.79	UniRef100_D4Q9Z5 Soyasaponin III rhamnosyltransferase n=3 Tax=Soja TaxID=1462606 RepID=SGT3_SOYBN	0	99.79	AT2G22590.1 | Symbols: | UDP-Glycosyltransferase superfamily protein | chr2:9593012-9594424 FORWARD LENGTH=470	4e-123	97.46	NA	NA	GO:0008194 GO:0016757 GO:0016758	UDP-glycosyltransferase activity; transferase activity, transferring glycosyl groups; transferase activity, transferring hexosyl groups;	GO:0043231	intracellular membrane-bounded organelle	PF00201	UDPGT;	AT2G22590	NM_001253928.2	0
DL1	Pink	178	178		Glyma.10G258800	1.55057	1.0855	1.6119	0.810348				1			Glyma.10g258800	213	UniRef100_C6SZB6 LRRNT_2 domain-containing protein n=3 Tax=Soja TaxID=1462606 RepID=C6SZB6_SOYBN	2e-150	99.53	UniRef100_C6SZB6 LRRNT_2 domain-containing protein n=3 Tax=Soja TaxID=1462606 RepID=C6SZB6_SOYBN	2e-150	99.53	AT3G43740.2 | Symbols: | Leucine-rich repeat (LRR) family protein | chr3:15644127-15645446 FORWARD LENGTH=248	1e-91	94.37	GO:0006952 GO:0007165 GO:0009755	defense response; signal transduction; hormone-mediated signaling pathway;	NA	NA	GO:0005576 GO:0005739 GO:0005886	extracellular region; mitochondrion; plasma membrane	PF08263 PF13855	LRRNT_2; LRR_8;	AT3G43740|T28A8.30	NM_001251674.2	0
DL1	Pink	179	179		Glyma.11G080800	3.02293	0.334398	2.23995	1.07241		1					Glyma.11g080800	172	UniRef100_C6SYM2 Uncharacterized protein n=2 Tax=Soja TaxID=1462606 RepID=C6SYM2_SOYBN	7e-121	99.42	UniRef100_A0A1S3VP21 uncharacterized protein LOC106777125 n=1 Tax=Vigna radiata var. radiata TaxID=3916 RepID=A0A1S3VP21_VIGRR	7e-81	80.81	AT2G17710.1 | Symbols: | unknown protein; Has 39 Blast hits to 39 proteins in 14 species: Archae - 0; Bacteria - 0; Metazoa - 0; Fungi - 0; Plants - 39; Viruses - 0; Other Eukaryotes - 0 (source: NCBI BLink). | chr2:7693856-7694554 FORWARD LENGTH=152	3e-39	83.72	GO:0008150	biological process;	GO:0003674	molecular function;	GO:0005739	mitochondrion	NA	NA	AT2G17710|T17A5.17|T17A5_17	NM_001249101.2	0
DL1	Pink	180	180		Glyma.15G163600	1.37016	0.188748	1.02186	0.514881		1					Glyma.15g163600	331	UniRef100_A0A445GUN3 Glucose-6-phosphate 1-epimerase n=2 Tax=Soja TaxID=1462606 RepID=A0A445GUN3_GLYSO	0	99.7	UniRef100_A0A445GUN3 Glucose-6-phosphate 1-epimerase n=2 Tax=Soja TaxID=1462606 RepID=A0A445GUN3_GLYSO	0	99.7	AT5G57330.1 | Symbols: | Galactose mutarotase-like superfamily protein | chr5:23218392-23220664 FORWARD LENGTH=312	0	91.54	GO:0005975 GO:0009737	carbohydrate metabolic process; response to abscisic acid;	GO:0047938	glucose-6-phosphate 1-epimerase activity;	GO:0005829	cytosol	PF01263	Aldose_epim;	AT5G57330|MJB24.14|MJB24_14	XM_041010066.1	0
DL1	Pink	181	181		Glyma.18G190000	3.46334	0.390238	2.55606	1.28446		1					Glyma.18g190000	121	UniRef100_A0A0B2PHB1 AAI domain-containing protein n=2 Tax=Soja TaxID=1462606 RepID=A0A0B2PHB1_GLYSO	7e-80	99.17	UniRef100_A0A0B2PHB1 AAI domain-containing protein n=2 Tax=Soja TaxID=1462606 RepID=A0A0B2PHB1_GLYSO	7e-80	99.17	AT3G53980.1 | Symbols: | Bifunctional inhibitor/lipid-transfer protein/seed storage 2S albumin superfamily protein | chr3:19987760-19988203 REVERSE LENGTH=114	9e-46	78.51	GO:0009627	systemic acquired resistance;	GO:0005504	fatty acid binding;	GO:0005576 GO:0099503	extracellular region; secretory vesicle	PF14368	LTP_2;	AT3G53980|F5K20.280	NM_001251374.2	0
DL1	Pink	182	182		Glyma.07G213500	1.50705	0.168096	1.06735	0.557867		1					Glyma.07g213500	557	UniRef100_A0A445JZM1 Methylcrotonoyl-CoA carboxylase beta chain, mitochondrial isoform A n=2 Tax=Soja TaxID=1462606 RepID=A0A445JZM1_GLYSO	0	99.82	UniRef100_A0A445JZM1 Methylcrotonoyl-CoA carboxylase beta chain, mitochondrial isoform A n=2 Tax=Soja TaxID=1462606 RepID=A0A445JZM1_GLYSO	0	99.82	AT4G34030.1 | Symbols: MCCB | 3-methylcrotonyl-CoA carboxylase | chr4:16301298-16303949 FORWARD LENGTH=587	0	94.43	GO:0006552	leucine catabolic process;	GO:0004485 GO:0005524 GO:0008270 GO:0050897	methylcrotonoyl-CoA carboxylase activity; ATP binding; zinc ion binding; cobalt ion binding;	GO:0005739 GO:0005759 GO:0005886 GO:1905202	mitochondrion; mitochondrial matrix; plasma membrane; methylcrotonoyl-CoA carboxylase complex	PF01039	Carboxyl_trans;	AT4G34030|MCCB|3-methylcrotonyl-CoA carboxylase|F28A23.210|F28A23_210|3-METHYLCROTONYL-COA CARBOXYLASE	XM_014778154.3	0
DL1	Pink	183	183		Glyma.19G167400	6.17963	0.712157	4.72583	2.54053		1					Glyma.19g167400	1231	UniRef100_I1N9T8 Protein kinase domain-containing protein n=2 Tax=Soja TaxID=1462606 RepID=I1N9T8_SOYBN	0	99.92	UniRef100_I1N9T8 Protein kinase domain-containing protein n=2 Tax=Soja TaxID=1462606 RepID=I1N9T8_SOYBN	0	99.92	AT4G08850.1 | Symbols: | Leucine-rich repeat receptor-like protein kinase family protein | chr4:5636693-5640496 REVERSE LENGTH=1045	0	77.66	GO:0006468 GO:0009755 GO:0010183	protein phosphorylation; hormone-mediated signaling pathway; pollen tube guidance;	GO:0004674 GO:0005515 GO:0005524 GO:0016301	protein serine/threonine kinase activity; protein binding; ATP binding; kinase activity;	GO:0005886 GO:0009506 GO:0016021 GO:0090406	plasma membrane; plasmodesma; integral component of membrane; pollen tube	PF00560 PF00069	LRR_1; Pkinase;	AT4G08850|MIK2|MDIS1-INTERACTING RECEPTOR LIKE KINASE2|T32A17.160|T32A17_160	XM_003553459.5	0
DL1	Pink	184	184		Glyma.04G242000	2.38636	-1.30835	1.39898	-0.0826145		1					Glyma.04g242000	182	UniRef100_A0A0B2SC18 Thioredoxin M-type, chloroplastic n=2 Tax=Soja TaxID=1462606 RepID=A0A0B2SC18_GLYSO	4e-131	99.45	UniRef100_A0A0B2SC18 Thioredoxin M-type, chloroplastic n=2 Tax=Soja TaxID=1462606 RepID=A0A0B2SC18_GLYSO	4e-131	99.45	AT4G03520.1 | Symbols: ATHM2 | Thioredoxin superfamily protein | chr4:1562585-1564055 REVERSE LENGTH=186	1e-52	81.32	GO:0006662 GO:0006979 GO:0043085 GO:0045454 GO:0055114	glycerol ether metabolic process; response to oxidative stress; positive regulation of catalytic activity; cell redox homeostasis; oxidation-reduction process;	GO:0005515 GO:0008047 GO:0015035 GO:0016671 GO:0047134	protein binding; enzyme activator activity; protein disulfide oxidoreductase activity; oxidoreductase activity, acting on a sulfur group of donors, disulfide as acceptor; protein-disulfide reductase activity;	GO:0005737 GO:0005829 GO:0009507 GO:0009535 GO:0009570 GO:0009579	cytoplasm; cytosol; chloroplast; chloroplast thylakoid membrane; chloroplast stroma; thylakoid	PF13098	Thioredoxin_2;	AT4G03520|ATHM2|TRXm2|thioredoxin m2|F9H3.15|F9H3_15|T5L23.1	NM_001249006.2	0
DL1	Pink	185	185		Glyma.06G090200	2.98781	-0.0267628	2.13985	0.912155		1					Glyma.06g090200	480	UniRef100_I1K9J3 Aa_trans domain-containing protein n=3 Tax=Soja TaxID=1462606 RepID=I1K9J3_SOYBN	0	99.79	UniRef100_I1K9J3 Aa_trans domain-containing protein n=3 Tax=Soja TaxID=1462606 RepID=I1K9J3_SOYBN	0	99.79	AT5G49630.1 | Symbols: AAP6 | amino acid permease 6 | chr5:20142681-20146441 REVERSE LENGTH=481	0	98.13	GO:0003333 GO:0009414 GO:0009651 GO:0015810 GO:0015827	amino acid transmembrane transport; response to water deprivation; response to salt stress; aspartate transmembrane transport; tryptophan transport;	GO:0015171 GO:0015172 GO:0015175 GO:0015293	amino acid transmembrane transporter activity; acidic amino acid transmembrane transporter activity; neutral amino acid transmembrane transporter activity; symporter activity;	GO:0005886 GO:0016021	plasma membrane; integral component of membrane	PF01490	Aa_trans;	AT5G49630|AAP6|amino acid permease 6|MNI5.1|MNI5_1	XM_003526465.5	0
DL1	Pink	186	186		Glyma.09G168900	3.58204	-0.192737	2.4207	1.02653		1		1			Glyma.09g168900	499	UniRef100_I1L3Z2 Glutamate decarboxylase n=3 Tax=Soja TaxID=1462606 RepID=I1L3Z2_SOYBN	0	99.8	UniRef100_I1L3Z2 Glutamate decarboxylase n=3 Tax=Soja TaxID=1462606 RepID=I1L3Z2_SOYBN	0	99.8	AT3G17760.1 | Symbols: GAD5 | glutamate decarboxylase 5 | chr3:6078893-6080838 REVERSE LENGTH=494	0	99.8	GO:0006538	glutamate catabolic process;	GO:0004351 GO:0005516 GO:0030170	glutamate decarboxylase activity; calmodulin binding; pyridoxal phosphate binding;	GO:0005829 GO:0009506	cytosol; plasmodesma	PF00282	Pyridoxal_deC;	AT3G17760|GAD5|glutamate decarboxylase 5|MIG5.6	XM_003534066.5	0
DL1	Pink	187	187		Glyma.08G114400	1.40622	-0.399506	0.858777	0.199055		1					Glyma.08g114400	532	UniRef100_I1KSC2 Rieske domain-containing protein n=1 Tax=Glycine max TaxID=3847 RepID=I1KSC2_SOYBN	0	99.81	UniRef100_I1KSC2 Rieske domain-containing protein n=1 Tax=Glycine max TaxID=3847 RepID=I1KSC2_SOYBN	0	99.81	AT4G25650.2 | Symbols: ACD1-LIKE, PTC52, TIC55-IV | ACD1-like | chr4:13081021-13083153 REVERSE LENGTH=559	0	95.11	GO:0015031 GO:0055114	protein transport; oxidation-reduction process;	GO:0010277 GO:0046872 GO:0051537	chlorophyllide a oxygenase [overall] activity; metal ion binding; 2 iron, 2 sulfur cluster binding;	GO:0005829 GO:0009507 GO:0009536 GO:0009706 GO:0009941 GO:0016021	cytosol; chloroplast; plastid; chloroplast inner membrane; chloroplast envelope; integral component of membrane	PF00355 PF08417	Rieske; PaO;	AT4G25650|ACD1-LIKE|PTC52|TIC55-IV|ACD1-like|PROTOCHLOROPHYLLIDE-DEPENDENT TRANSLOCON COMPONENT, 52 KDA|TRANSLOCON AT THE INNER ENVELOPE MEMBRANE OF CHLOROPLASTS, 55 KDA - IV|L73G19.30|L73G19_30	XM_003531193.5	0
DL1	Pink	188	188		Glyma.09G069800	2.3685	0.261435	1.78625	0.825016		1					Glyma.09g069800	407	UniRef100_I1L1Q3 Uncharacterized protein n=2 Tax=Soja TaxID=1462606 RepID=I1L1Q3_SOYBN	0	99.75	UniRef100_A0A445GUY6 Thiol protease aleurain-like isoform A n=1 Tax=Glycine soja TaxID=3848 RepID=A0A445GUY6_GLYSO	0	86.98	AT3G45310.1 | Symbols: | Cysteine proteinases superfamily protein | chr3:16628704-16630473 REVERSE LENGTH=358	0	82.31	GO:0006508 GO:0051603	proteolysis; proteolysis involved in cellular protein catabolic process;	GO:0004197	cysteine-type endopeptidase activity;	GO:0005576 GO:0005615 GO:0005764 GO:0005829	extracellular region; extracellular space; lysosome; cytosol	PF08246 PF00112	Inhibitor_I29; Peptidase_C1;	AT3G45310|F18N11.70	XM_003533737.3	0
DL1	Pink	189	189		Glyma.17G035200	1.62263	-1.19202	0.903676	-0.45522		1					Glyma.17g035200	215	UniRef100_I1MRS6 Uncharacterized protein n=2 Tax=Soja TaxID=1462606 RepID=I1MRS6_SOYBN	1e-149	99.53	UniRef100_UPI000F7CCA79 transcription factor bHLH147-like n=1 Tax=Abrus precatorius TaxID=3816 RepID=UPI000F7CCA79	5e-96	89.3	AT3G06590.1 | Symbols: | basic helix-loop-helix (bHLH) DNA-binding superfamily protein | chr3:2054647-2055312 REVERSE LENGTH=221	7e-52	76.74	GO:0006355 GO:0006979 GO:0009651 GO:0042542	regulation of transcription, DNA-templated; response to oxidative stress; response to salt stress; response to hydrogen peroxide;	GO:0003700 GO:0005515 GO:0043565 GO:0044212 GO:0046983	DNA-binding transcription factor activity; protein binding; sequence-specific DNA binding; transcription regulatory region DNA binding; protein dimerization activity;	GO:0005634	nucleus	NA	NA	AT3G06590|AIF2|RITF1|ATBS1 Interacting Factor 2|RSA1 interacting transcription factor 1|F5E6.8|F5E6_8	XM_003550868.4	0
DL1	Pink	190	190		Glyma.02G097700	3.16022	-1.10045	2.2261	0.52595		1					Glyma.02g097700	552	UniRef100_K7K7E2 Uncharacterized protein n=1 Tax=Glycine max TaxID=3847 RepID=K7K7E2_SOYBN	0	99.82	UniRef100_A0A445LLX7 Aluminum-activated malate transporter 4 n=1 Tax=Glycine soja TaxID=3848 RepID=A0A445LLX7_GLYSO	0	99.82	AT1G25480.1 | Symbols: | Aluminium activated malate transporter family protein | chr1:8948467-8950876 FORWARD LENGTH=548	0	96.38	GO:0071423 GO:0090332	malate transmembrane transport; stomatal closure;	GO:0005253	anion channel activity;	GO:0005634 GO:0005773 GO:0009705 GO:0016021	nucleus; vacuole; plant-type vacuole membrane; integral component of membrane	PF11744	ALMT;	AT1G25480|ALMT4|ALUMINIUM ACTIVATED MALATE TRANSPORTER 4|F2J7.18|F2J7_18	XM_014766166.3	0
DL1	Pink	191	191		Glyma.09G154000	1.52064	-0.323423	1.09643	0.361413		1					Glyma.09g154000	368	UniRef100_I1L3K8 DUF89 domain-containing protein n=2 Tax=Soja TaxID=1462606 RepID=I1L3K8_SOYBN	0	99.73	UniRef100_I1L3K8 DUF89 domain-containing protein n=2 Tax=Soja TaxID=1462606 RepID=I1L3K8_SOYBN	0	99.73	AT4G35360.1 | Symbols: | Uncharacterised conserved protein (UCP030210) | chr4:16812303-16814656 REVERSE LENGTH=367	0	99.46	GO:0015937 GO:0016310	coenzyme A biosynthetic process; phosphorylation;	GO:0004594	pantothenate kinase activity;	GO:0005634 GO:0005737 GO:0005829 GO:0005886	nucleus; cytoplasm; cytosol; plasma membrane	PF01937	DUF89;	AT4G35360|F23E12.80|F23E12_80	NM_001255359.2	0
DL1	Pink	192	192		Glyma.06G038000	3.10502	0.33608	2.5208	1.36558		1		1			Glyma.06g038000	327	UniRef100_I1K7Y1 Abhydrolase_3 domain-containing protein n=1 Tax=Glycine max TaxID=3847 RepID=I1K7Y1_SOYBN	0	99.69	UniRef100_I1K7Y1 Abhydrolase_3 domain-containing protein n=1 Tax=Glycine max TaxID=3847 RepID=I1K7Y1_SOYBN	0	99.69	AT1G47480.1 | Symbols: | alpha/beta-Hydrolases superfamily protein | chr1:17417623-17419296 FORWARD LENGTH=314	4e-128	97.25	GO:0009056	catabolic process;	GO:0016787 GO:0080030	hydrolase activity; methyl indole-3-acetate esterase activity;	GO:0005634	nucleus	PF12695	Abhydrolase_5;	AT1G47480|F16N3.25|F16N3_25	NM_001317647.2	0
DL1	Pink	193	193		Glyma.09G051100	2.12109	0.839674	1.81167	1.30276		1		1			Glyma.09g051100	1051	UniRef100_I1L158 Cellulose synthase n=2 Tax=Soja TaxID=1462606 RepID=I1L158_SOYBN	0	99.9	UniRef100_I1L158 Cellulose synthase n=2 Tax=Soja TaxID=1462606 RepID=I1L158_SOYBN	0	99.9	AT5G44030.1 | Symbols: CESA4, IRX5, NWS2 | cellulose synthase A4 | chr5:17714713-17719564 FORWARD LENGTH=1049	0	97.91	GO:0009832 GO:0009833 GO:0009834 GO:0030244 GO:0042742 GO:0050832	plant-type cell wall biogenesis; plant-type primary cell wall biogenesis; plant-type secondary cell wall biogenesis; cellulose biosynthetic process; defense response to bacterium; defense response to fungus;	GO:0005515 GO:0016757 GO:0016759 GO:0016760 GO:0046872	protein binding; transferase activity, transferring glycosyl groups; cellulose synthase activity; cellulose synthase (UDP-forming) activity; metal ion binding;	GO:0005794 GO:0005802 GO:0005886 GO:0016021	Golgi apparatus; trans-Golgi network; plasma membrane; integral component of membrane	PF13632 PF14569	Glyco_trans_2_3; zf-UDP;	AT5G44030|CESA4|IRX5|NWS2|cellulose synthase A4|IRREGULAR XYLEM 5|MRH10.14|MRH10_14	XM_003533631.5	0
DL1	Pink	194	194		Glyma.09G083100	1.31008	0.0388972	0.994738	0.5384		1					Glyma.09g083100	294	UniRef100_A0A0B2R8D3 Gamma-soluble NSF attachment protein n=3 Tax=Soja TaxID=1462606 RepID=A0A0B2R8D3_GLYSO	0	99.66	UniRef100_A0A0B2R8D3 Gamma-soluble NSF attachment protein n=3 Tax=Soja TaxID=1462606 RepID=A0A0B2R8D3_GLYSO	0	99.66	AT4G20410.1 | Symbols: GSNAP, GAMMA-SNAP | gamma-soluble NSF attachment protein | chr4:11014099-11016454 REVERSE LENGTH=291	3e-162	98.98	GO:0006886 GO:0016192	intracellular protein transport; vesicle-mediated transport;	GO:0005483 GO:0019905	soluble NSF attachment protein activity; syntaxin binding;	GO:0005774 GO:0005829 GO:0005886 GO:0031201	vacuolar membrane; cytosol; plasma membrane; SNARE complex	PF14938	SNAP;	AT4G20410|GSNAP|GAMMA-SNAP|gamma-soluble NSF attachment protein|F9F13.60|F9F13_60	NM_001255663.2	0
DL1	Pink	195	195		Glyma.02G116300	1.2802	0.0164502	0.939562	0.504335		1					Glyma.02g116300	434	UniRef100_K7K7T4 Uncharacterized protein n=3 Tax=Glycine max TaxID=3847 RepID=K7K7T4_SOYBN	0	99.77	UniRef100_UPI00098D7C1E probable ureide permease A3 isoform X1 n=2 Tax=Cajanus cajan TaxID=3821 RepID=UPI00098D7C1E	0	99.77	AT2G03530.1 | Symbols: UPS2, ATUPS2 | ureide permease 2 | chr2:1071951-1073522 FORWARD LENGTH=398	0	92.17	GO:0015720 GO:0015857 GO:0043100	allantoin transport; uracil transport; pyrimidine nucleobase salvage;	GO:0005274 GO:0005524 GO:0015210 GO:0015505	allantoin:proton symporter activity; ATP binding; uracil transmembrane transporter activity; uracil:cation symporter activity;	GO:0005739 GO:0005886 GO:0016020 GO:0016021	mitochondrion; plasma membrane; membrane; integral component of membrane	PF07168	Ureide_permease;	AT2G03530|UPS2|ATUPS2|ureide permease 2|ARABIDOPSIS THALIANA UREIDE PERMEASE 2|T4M8.3|T4M8_3	XM_006574876.3	0
DL1	Pink	196	196		Glyma.13G372000	2.3866	1.04508	2.11707	1.4037		1		1			Glyma.13g372000	548	UniRef100_A0A445GLY7 4-coumarate--CoA ligase 1 n=1 Tax=Glycine soja TaxID=3848 RepID=A0A445GLY7_GLYSO	0	99.64	UniRef100_A0A445GLY7 4-coumarate--CoA ligase 1 n=1 Tax=Glycine soja TaxID=3848 RepID=A0A445GLY7_GLYSO	0	99.64	AT3G21240.1 | Symbols: 4CL2, AT4CL2 | 4-coumarate:CoA ligase 2 | chr3:7454497-7457314 REVERSE LENGTH=556	0	97.63	GO:0009411 GO:0009611 GO:0009620 GO:0009698	response to UV; response to wounding; response to fungus; phenylpropanoid metabolic process;	GO:0005524 GO:0016207	ATP binding; 4-coumarate-CoA ligase activity;	NA	NA	PF13193 PF00501	AMP-binding_C; AMP-binding;	AT3G21240|4CL2|AT4CL2|4-coumarate:CoA ligase 2|MXL8.10|4-COUMARATE:COA LIGASE	NM_001249489.2	0
DL1	Pink	197	197		Glyma.03G260300	2.12806	-0.0126035	1.67742	0.52527		1					Glyma.03g260300	531	UniRef100_I1JS32 3-ketoacyl-CoA synthase n=1 Tax=Glycine max TaxID=3847 RepID=I1JS32_SOYBN	0	99.81	UniRef100_I1JS32 3-ketoacyl-CoA synthase n=1 Tax=Glycine max TaxID=3847 RepID=I1JS32_SOYBN	0	99.81	AT1G01120.1 | Symbols: KCS1 | 3-ketoacyl-CoA synthase 1 | chr1:57392-58978 REVERSE LENGTH=528	0	98.12	GO:0000038 GO:0006633 GO:0009409 GO:0009416 GO:0010025 GO:0030497 GO:0042335	very long-chain fatty acid metabolic process; fatty acid biosynthetic process; response to cold; response to light stimulus; wax biosynthetic process; fatty acid elongation; cuticle development;	GO:0009922 GO:0102336 GO:0102337 GO:0102338 GO:0102756	fatty acid elongase activity; 3-oxo-arachidoyl-CoA synthase activity; 3-oxo-cerotoyl-CoA synthase activity; 3-oxo-lignoceronyl-CoA synthase activity; very-long-chain 3-ketoacyl-CoA synthase activity;	GO:0005737 GO:0005783 GO:0005789 GO:0016020 GO:0016021 GO:0022626	cytoplasm; endoplasmic reticulum; endoplasmic reticulum membrane; membrane; integral component of membrane; cytosolic ribosome	PF08541 PF08392	ACP_syn_III_C; FAE1_CUT1_RppA;	AT1G01120|KCS1|3-ketoacyl-CoA synthase 1|T25K16.11|T25K16_11	XM_003521774.5	0
DL1	Pink	198	198		Glyma.09G103500	1.22328	-0.539141	0.885967	-0.0944687		1					Glyma.09g103500	347	UniRef100_A0A445IZC0 Homogentisate solanesyltransferase, chloroplastic isoform B n=1 Tax=Glycine soja TaxID=3848 RepID=A0A445IZC0_GLYSO	0	96.25	UniRef100_A0A445IZC0 Homogentisate solanesyltransferase, chloroplastic isoform B n=1 Tax=Glycine soja TaxID=3848 RepID=A0A445IZC0_GLYSO	0	96.25	AT3G11945.2 | Symbols: PDS2, ATHST, HST | homogentisate prenyltransferase | chr3:3780041-3782880 REVERSE LENGTH=393	5e-153	74.64	GO:0010236 GO:0016117	plastoquinone biosynthetic process; carotenoid biosynthetic process;	GO:0004161 GO:0010355 GO:0010356 GO:0010357 GO:0102661	dimethylallyltranstransferase activity; homogentisate farnesyltransferase activity; homogentisate geranylgeranyltransferase activity; homogentisate solanesyltransferase activity; homogentisate solanyltransferase activity;	GO:0005739 GO:0005829 GO:0009507 GO:0009536 GO:0009941 GO:0016021 GO:0031969	mitochondrion; cytosol; chloroplast; plastid; chloroplast envelope; integral component of membrane; chloroplast membrane	PF01040	UbiA;	AT3G11945|PDS2|ATHST|HST|PHYTOENE DESATURATION 2|homogentisate prenyltransferase	XM_014761623.3	2e-16
DL1	Pink	199	199		Glyma.17G246500	3.64216	0.475694	2.89506	1.28253		1		1			Glyma.17g246500	520	UniRef100_A0MAV6 Allene oxide synthase n=3 Tax=Soja TaxID=1462606 RepID=A0MAV6_SOYBN	0	99.81	UniRef100_A0MAV6 Allene oxide synthase n=3 Tax=Soja TaxID=1462606 RepID=A0MAV6_SOYBN	0	99.81	AT5G42650.1 | Symbols: AOS, CYP74A, DDE2 | allene oxide synthase | chr5:17097803-17099359 REVERSE LENGTH=518	0	94.23	GO:0006952 GO:0009611 GO:0009620 GO:0009695 GO:0009753 GO:0016125 GO:0019373 GO:0031407 GO:0031408 GO:0050832 GO:0055114	defense response; response to wounding; response to fungus; jasmonic acid biosynthetic process; response to jasmonic acid; sterol metabolic process; epoxygenase P450 pathway; oxylipin metabolic process; oxylipin biosynthetic process; defense response to fungus; oxidation-reduction process;	GO:0004497 GO:0005506 GO:0009978 GO:0016491 GO:0016705 GO:0016836 GO:0019825 GO:0020037 GO:0047987	monooxygenase activity; iron ion binding; allene oxide synthase activity; oxidoreductase activity; oxidoreductase activity, acting on paired donors, with incorporation or reduction of molecular oxygen; hydro-lyase activity; oxygen binding; heme binding; hydroperoxide dehydratase activity;	GO:0005739 GO:0009507 GO:0009534 GO:0009535 GO:0009536 GO:0009579 GO:0009941 GO:0010287	mitochondrion; chloroplast; chloroplast thylakoid; chloroplast thylakoid membrane; plastid; thylakoid; chloroplast envelope; plastoglobule	PF00067	p450;	AT5G42650|AOS|CYP74A|DDE2|allene oxide synthase|CYTOCHROME P450 74A|DELAYED DEHISCENCE 2	NM_001249516.2	0
DL1	Pink	200	200		Glyma.09G245700	1.01348	0.0804289	0.800491	0.31986		1					Glyma.09g245700	490	UniRef100_A0A0B2QR38 Vacuolar proton pump subunit B n=2 Tax=Soja TaxID=1462606 RepID=A0A0B2QR38_GLYSO	0	99.8	UniRef100_A0A0B2QR38 Vacuolar proton pump subunit B n=2 Tax=Soja TaxID=1462606 RepID=A0A0B2QR38_GLYSO	0	99.8	AT4G38510.5 | Symbols: | ATPase, V1 complex, subunit B protein | chr4:18011155-18014897 REVERSE LENGTH=494	0	99.8	GO:0030835 GO:0046034 GO:0051017 GO:0051693 GO:1902600	negative regulation of actin filament depolymerization; ATP metabolic process; actin filament bundle assembly; actin filament capping; proton transmembrane transport;	GO:0005524 GO:0016787 GO:0051015	ATP binding; hydrolase activity; actin filament binding;	GO:0005773 GO:0005774 GO:0005794 GO:0005886 GO:0009941 GO:0033180	vacuole; vacuolar membrane; Golgi apparatus; plasma membrane; chloroplast envelope; proton-transporting V-type ATPase, V1 domain	PF02874 PF00306 PF00006	ATP-synt_ab_N; ATP-synt_ab_C; ATP-synt_ab;	AT4G38510|VAB2|AtVAB2|V-ATPase B subunit 2|F22I13.8|VHA-B2	XM_006587723.4	0
DL1	Pink	201	201		Glyma.18G239500	4.34022	-1.56462	2.96236	-0.104225		1					Glyma.18g239500	765	UniRef100_I1N3W4 Uncharacterized protein n=1 Tax=Glycine max TaxID=3847 RepID=I1N3W4_SOYBN	0	99.87	UniRef100_A0A445FWR8 Subtilisin-like protease SBT1.9 n=1 Tax=Glycine soja TaxID=3848 RepID=A0A445FWR8_GLYSO	0	99.87	AT5G67090.1 | Symbols: | Subtilisin-like serine endopeptidase family protein | chr5:26774111-26776321 REVERSE LENGTH=736	0	97.65	GO:0006508	proteolysis;	GO:0004252	serine-type endopeptidase activity;	GO:0005576 GO:0005615	extracellular region; extracellular space	PF05922 PF00082	Inhibitor_I9; Peptidase_S8;	AT5G67090|SBT1.9|Subtilisin-like protease 1.9|K21H1.5|K21H1_5	XM_003552379.5	0
DL1	Pink	202	202		Glyma.05G057800	3.37098	-0.284981	2.59202	0.860657		1		1			Glyma.05g057800	132	UniRef100_C6SVJ1 Proline-rich protein n=2 Tax=Soja TaxID=1462606 RepID=C6SVJ1_SOYBN	3e-85	99.24	UniRef100_C6SVJ1 Proline-rich protein n=2 Tax=Soja TaxID=1462606 RepID=C6SVJ1_SOYBN	3e-85	99.24	AT2G45180.1 | Symbols: | Bifunctional inhibitor/lipid-transfer protein/seed storage 2S albumin superfamily protein | chr2:18626377-18626781 FORWARD LENGTH=134	7e-46	98.48	NA	NA	NA	NA	GO:0005576 GO:0009535	extracellular region; chloroplast thylakoid membrane	PF00234	Tryp_alpha_amyl;	AT2G45180	NM_001251532.2	0
DL1	Pink	203	203		Glyma.17G052700	1.98998	-0.522457	1.56089	0.298736		1					Glyma.17g052700	207	UniRef100_C6TBZ1 VOC domain-containing protein n=3 Tax=Soja TaxID=1462606 RepID=C6TBZ1_SOYBN	4e-153	99.52	UniRef100_C6TBZ1 VOC domain-containing protein n=3 Tax=Soja TaxID=1462606 RepID=C6TBZ1_SOYBN	4e-153	99.52	AT5G57040.1 | Symbols: | Lactoylglutathione lyase / glyoxalase I family protein | chr5:23084035-23085116 REVERSE LENGTH=197	5e-89	95.65	GO:0009628	response to abiotic stimulus;	GO:0016829	lyase activity;	GO:0009507	chloroplast	PF00903	Glyoxalase;	AT5G57040|GLXI-like;11|Glyoxalase I-Like;11|MHM17.18|MHM17_18	NM_001254673.3	0
DL1	Pink	204	204		Glyma.16G082700	1.45637	0.702485	1.34107	0.90853		1					Glyma.16g082700	499	UniRef100_A0A0B2PAB4 Carboxypeptidase n=2 Tax=Soja TaxID=1462606 RepID=A0A0B2PAB4_GLYSO	0	99.8	UniRef100_A0A0B2PAB4 Carboxypeptidase n=2 Tax=Soja TaxID=1462606 RepID=A0A0B2PAB4_GLYSO	0	99.8	AT4G12910.1 | Symbols: scpl20 | serine carboxypeptidase-like 20 | chr4:7550576-7553051 REVERSE LENGTH=497	0	99.8	GO:0006508 GO:0019748	proteolysis; secondary metabolic process;	GO:0004185 GO:0016747	serine-type carboxypeptidase activity; transferase activity, transferring acyl groups other than amino-acyl groups;	GO:0005576 GO:0005773 GO:0005777	extracellular region; vacuole; peroxisome	PF00450	Peptidase_S10;	AT4G12910|scpl20|serine carboxypeptidase-like 20|F25G13.7|F25G13_7	XM_041010213.1	0
DL1	Pink	205	205		Glyma.04G065600	-0.29622	-1.31129	-0.434391	-1.03221			1				Glyma.04g065600	178	UniRef100_A0A0B2PKL3 PEARLI1-like lipid transfer protein 2 n=2 Tax=Soja TaxID=1462606 RepID=A0A0B2PKL3_GLYSO	3e-109	99.44	UniRef100_A0A0B2PKL3 PEARLI1-like lipid transfer protein 2 n=2 Tax=Soja TaxID=1462606 RepID=A0A0B2PKL3_GLYSO	3e-109	99.44	AT2G45180.1 | Symbols: | Bifunctional inhibitor/lipid-transfer protein/seed storage 2S albumin superfamily protein | chr2:18626377-18626781 FORWARD LENGTH=134	1e-37	46.63	NA	NA	NA	NA	GO:0005576 GO:0009535	extracellular region; chloroplast thylakoid membrane	PF14547	Hydrophob_seed;	AT2G45180	NM_001249355.2	0
DL1	Pink	206	206		Glyma.08G333200	1.77459	-0.273829	1.54934	0.25916		1		1			Glyma.08g333200	1093	UniRef100_I1KYP3 Protein kinase domain-containing protein n=1 Tax=Glycine max TaxID=3847 RepID=I1KYP3_SOYBN	0	99.91	UniRef100_I1KYP3 Protein kinase domain-containing protein n=1 Tax=Glycine max TaxID=3847 RepID=I1KYP3_SOYBN	0	99.91	AT5G56040.2 | Symbols: | Leucine-rich receptor-like protein kinase family protein | chr5:22695050-22698410 FORWARD LENGTH=1090	0	96.89	GO:0006468 GO:0010082	protein phosphorylation; regulation of root meristem growth;	GO:0004674 GO:0005515 GO:0005524 GO:0016301 GO:0042802	protein serine/threonine kinase activity; protein binding; ATP binding; kinase activity; identical protein binding;	GO:0005886 GO:0016021	plasma membrane; integral component of membrane	PF08263 PF00069 PF13855	LRRNT_2; Pkinase; LRR_8;	AT5G56040|SKM2|RGI4|STERILITY-REGULATING KINASE MEMBER 2|RGF1 INSENSITIVE 4|MDA7.8|MDA7_8	XM_003530764.5	0
DL1	Pink	207	207		Glyma.08G200200	2.06139	0.563898	1.59409	0.891491		1					Glyma.08g200200	272	UniRef100_A0A0B2P801 Stem 28 kDa glycoprotein n=2 Tax=Soja TaxID=1462606 RepID=A0A0B2P801_GLYSO	0	99.63	UniRef100_A0A0B2P801 Stem 28 kDa glycoprotein n=2 Tax=Soja TaxID=1462606 RepID=A0A0B2P801_GLYSO	0	99.63	AT5G51260.1 | Symbols: | HAD superfamily, subfamily IIIB acid phosphatase | chr5:20832222-20833466 REVERSE LENGTH=257	3e-74	84.19	NA	NA	GO:0003993	acid phosphatase activity;	GO:0009507	chloroplast	PF03767	Acid_phosphat_B;	AT5G51260	NM_001249251.2	0
DL1	Pink	208	208		Glyma.11G003200	0.446763	-2.30131	-0.437406	-1.7286			1				Glyma.11g003200	340	UniRef100_I1LFR2 Fe2OG dioxygenase domain-containing protein n=1 Tax=Glycine max TaxID=3847 RepID=I1LFR2_SOYBN	0	99.71	UniRef100_I1LFR2 Fe2OG dioxygenase domain-containing protein n=1 Tax=Glycine max TaxID=3847 RepID=I1LFR2_SOYBN	0	99.71	AT4G21200.1 | Symbols: ATGA2OX8, GA2OX8 | gibberellin 2-oxidase 8 | chr4:11302751-11306601 FORWARD LENGTH=338	3e-162	98.24	GO:0009685 GO:0009686 GO:0055114	gibberellin metabolic process; gibberellin biosynthetic process; oxidation-reduction process;	GO:0046872 GO:0051213 GO:0052635	metal ion binding; dioxygenase activity; C-20 gibberellin 2-beta-dioxygenase activity;	GO:0005737	cytoplasm	PF14226 PF03171	DIOX_N; 2OG-FeII_Oxy;	AT4G21200|ATGA2OX8|GA2OX8|ARABIDOPSIS THALIANA GIBBERELLIN 2-OXIDASE 8|gibberellin 2-oxidase 8|F7J7.140|F7J7_140	XM_003538580.5	0
DL1	Pink	209	209		Glyma.03G082100	3.20838	0.49062	2.33383	1.16127		1					Glyma.03g082100	74	UniRef100_A0A0B2NW43 Metallothionein-like protein 1 n=2 Tax=Soja TaxID=1462606 RepID=A0A0B2NW43_GLYSO	6e-43	98.65	UniRef100_A0A0B2NW43 Metallothionein-like protein 1 n=2 Tax=Soja TaxID=1462606 RepID=A0A0B2NW43_GLYSO	6e-43	98.65	AT3G09390.1 | Symbols: MT2A, ATMT-K, ATMT-1 | metallothionein 2A | chr3:2889737-2890188 REVERSE LENGTH=81	2e-10	63.51	GO:0006878	cellular copper ion homeostasis;	GO:0005507	copper ion binding;	NA	NA	PF01439	Metallothio_2;	AT3G09390|MT2A|ATMT-K|ATMT-1|metallothionein 2A|ARABIDOPSIS THALIANA METALLOTHIONEIN-K|ARABIDOPSIS THALIANA METALLOTHIONEIN-1|F3L24.28	NM_001372115.1	6e-114
DL1	Pink	210	210		Glyma.13G260000	3.46653	-0.568578	2.03065	0.20772		1					Glyma.13g260000	235	UniRef100_K7M1Z0 Uncharacterized protein n=3 Tax=Soja TaxID=1462606 RepID=K7M1Z0_SOYBN	4e-169	99.57	UniRef100_UPI000F7C7EAE uncharacterized protein LOC113856426 n=1 Tax=Abrus precatorius TaxID=3816 RepID=UPI000F7C7EAE	3e-57	70.64	NA	NA	NA	NA	NA	NA	NA	NA	NA	NA	NA	NA	NM_001249243.2	0
DL1	Pink	211	211		Glyma.08G292400	1.61916	0.88991	1.36651	1.04823		1					Glyma.08g292400	224	UniRef100_A0A0B2Q0X8 Two-component response regulator ARR3 n=2 Tax=Soja TaxID=1462606 RepID=A0A0B2Q0X8_GLYSO	4e-157	99.55	UniRef100_A0A0B2Q0X8 Two-component response regulator ARR3 n=2 Tax=Soja TaxID=1462606 RepID=A0A0B2Q0X8_GLYSO	4e-157	99.55	AT1G59940.1 | Symbols: ARR3 | response regulator 3 | chr1:22065894-22066895 REVERSE LENGTH=231	3e-70	95.98	GO:0000160 GO:0006355 GO:0007623 GO:0009735 GO:0009736 GO:0010114 GO:0010161 GO:0042752	phosphorelay signal transduction system; regulation of transcription, DNA-templated; circadian rhythm; response to cytokinin; cytokinin-activated signaling pathway; response to red light; red light signaling pathway; regulation of circadian rhythm;	GO:0000156	phosphorelay response regulator activity;	GO:0005634 GO:0005737 GO:0009507	nucleus; cytoplasm; chloroplast	PF00072	Response_reg;	AT1G59940|ARR3|response regulator 3|F23H11.25|F23H11_25	NM_001248113.2	0
DL1	Pink	212	212		Glyma.02G027600	1.8297	0.171259	1.27296	0.594855		1					Glyma.02g027600	521	UniRef100_A0A0B2R9P4 Uncharacterized protein n=4 Tax=Soja TaxID=1462606 RepID=A0A0B2R9P4_GLYSO	0	99.81	UniRef100_UPI000F7C4754 uncharacterized protein LOC113868598 n=1 Tax=Abrus precatorius TaxID=3816 RepID=UPI000F7C4754	0	99.81	AT1G70160.1 | Symbols: | unknown protein; FUNCTIONS IN: molecular_function unknown; INVOLVED IN: biological_process unknown; LOCATED IN: endomembrane system; EXPRESSED IN: 24 plant structures; EXPRESSED DURING: 15 growth stages; BEST Arabidopsis thaliana protein match is: unknown protein (TAIR:AT4G27020.1); Has 108 Blast hits to 108 proteins in 20 species: Archae - 0; Bacteria - 0; Metazoa - 0; F…	0	96.55	GO:0008150	biological process;	GO:0003674	molecular function;	GO:0005576	extracellular region	NA	NA	AT1G70160|F20P5.12|F20P5_12	XM_003519746.5	0
DL1	Pink	213	213		Glyma.03G029900	1.74537	0.635377	1.36227	0.928716		1					Glyma.03g029900	500	UniRef100_A0A0B2RM34 Cytochrome P450 83B1 n=2 Tax=Soja TaxID=1462606 RepID=A0A0B2RM34_GLYSO	0	99.8	UniRef100_A0A0B2RM34 Cytochrome P450 83B1 n=2 Tax=Soja TaxID=1462606 RepID=A0A0B2RM34_GLYSO	0	99.8	AT4G31500.1 | Symbols: CYP83B1, SUR2, RNT1, RED1, ATR4 | cytochrome P450, family 83, subfamily B, polypeptide 1 | chr4:15273677-15275271 REVERSE LENGTH=499	1e-160	95	GO:0000162 GO:0009625 GO:0009641 GO:0009682 GO:0009684 GO:0009759 GO:0010114 GO:0040008 GO:0042742 GO:0048830 GO:0052544 GO:0055114	tryptophan biosynthetic process; response to insect; shade avoidance; induced systemic resistance; indoleacetic acid biosynthetic process; indole glucosinolate biosynthetic process; response to red light; regulation of growth; defense response to bacterium; adventitious root development; defense response by callose deposition in cell wall; oxidation-reduction process;	GO:0005506 GO:0016709 GO:0020037	iron ion binding; oxidoreductase activity, acting on paired donors, with incorporation or reduction of molecular oxygen, NAD(P)H as one donor, and incorporation of one atom of oxygen; heme binding;	GO:0005739 GO:0005783 GO:0005886 GO:0009507 GO:0016020 GO:0016021	mitochondrion; endoplasmic reticulum; plasma membrane; chloroplast; membrane; integral component of membrane	PF00067	p450;	AT4G31500|CYP83B1|SUR2|RNT1|RED1|ATR4|cytochrome P450, family 83, subfamily B, polypeptide 1|SUPERROOT 2|RUNT 1|RED ELONGATED 1|ALTERED TRYPTOPHAN REGULATION 4|F3L17.70|F3L17_70|CYTOCHROME P450 MONOOXYGENASE 83B1	NM_001253299.1	0
DL1	Pink	214	214		Glyma.13G049500	1.72629	-0.319266	0.986345	0.192478		1					Glyma.13g049500	503	UniRef100_I1LWZ0 PALP domain-containing protein n=1 Tax=Glycine max TaxID=3847 RepID=I1LWZ0_SOYBN	0	99.8	UniRef100_I1LWZ0 PALP domain-containing protein n=1 Tax=Glycine max TaxID=3847 RepID=I1LWZ0_SOYBN	0	99.8	AT5G38530.1 | Symbols: TSBtype2 | tryptophan synthase beta type 2 | chr5:15424097-15426294 FORWARD LENGTH=506	0	94.04	GO:0000162	tryptophan biosynthetic process;	GO:0004834 GO:0030170 GO:0042803 GO:0052684	tryptophan synthase activity; pyridoxal phosphate binding; protein homodimerization activity; L-serine hydro-lyase (adding indole, L-tryptophan-forming) activity;	GO:0005829 GO:0009507	cytosol; chloroplast	PF00291	PALP;	AT5G38530|TSBtype2|tryptophan synthase beta type 2|MBB18.6|MBB18_6	XM_003541179.4	0
DL1	Pink	215	215		Glyma.02G133800	1.67558	-0.222201	0.994118	0.230739		1					Glyma.02g133800	394	UniRef100_I1JEV6 Abhydrolase_3 domain-containing protein n=2 Tax=Soja TaxID=1462606 RepID=I1JEV6_SOYBN	0	99.75	UniRef100_I1JEV6 Abhydrolase_3 domain-containing protein n=2 Tax=Soja TaxID=1462606 RepID=I1JEV6_SOYBN	0	99.75	AT1G47480.1 | Symbols: | alpha/beta-Hydrolases superfamily protein | chr1:17417623-17419296 FORWARD LENGTH=314	2e-102	79.44	GO:0009056	catabolic process;	GO:0016787 GO:0080030	hydrolase activity; methyl indole-3-acetate esterase activity;	GO:0005634	nucleus	PF00135	COesterase;	AT1G47480|F16N3.25|F16N3_25	XM_003518803.5	0
DL1	Pink	216	216		Glyma.02G114800	2.4164	-0.478018	1.35597	0.303351		1		1			Glyma.02g114800	330	UniRef100_K7K7S2 Uncharacterized protein n=3 Tax=Soja TaxID=1462606 RepID=K7K7S2_SOYBN	0	99.7	UniRef100_C6ZS11 Leucine-rich repeat resistance protein-like protein n=3 Tax=Soja TaxID=1462606 RepID=C6ZS11_SOYBN	0	99.7	AT5G61240.2 | Symbols: | Leucine-rich repeat (LRR) family protein | chr5:24629485-24631958 FORWARD LENGTH=339	0	96.67	GO:0007165	signal transduction;	NA	NA	GO:0000138 GO:0005576 GO:0005768 GO:0005794 GO:0005802 GO:0016020 GO:0099503	Golgi trans cisterna; extracellular region; endosome; Golgi apparatus; trans-Golgi network; membrane; secretory vesicle	PF00560 PF13855	LRR_1; LRR_8;	AT5G61240|MFB13.23|MFB13_23	XM_003518712.5	0
DL1	Pink	217	217		Glyma.06G149120	3.17976	1.62825	2.51417	1.939		1		1			Glyma.06g149120	220	UniRef100_Q8W0V9 24 kDa protein SC24 n=2 Tax=Soja TaxID=1462606 RepID=Q8W0V9_SOYBN	4e-161	99.55	UniRef100_Q8W0V9 24 kDa protein SC24 n=2 Tax=Soja TaxID=1462606 RepID=Q8W0V9_SOYBN	4e-161	99.55	NA	NA	NA	NA	NA	NA	NA	NA	NA	PF08787	Alginate_lyase2;	NA	NM_001248763.1	0
DL1	Pink	218	218		Glyma.15G075200	2.69144	-0.187569	1.48099	0.41132		1					Glyma.15g075200	200	UniRef100_A0A0B2QYC2 VQ motif-containing protein 4 n=2 Tax=Soja TaxID=1462606 RepID=A0A0B2QYC2_GLYSO	1e-137	99.5	UniRef100_A0A0B2QYC2 VQ motif-containing protein 4 n=2 Tax=Soja TaxID=1462606 RepID=A0A0B2QYC2_GLYSO	1e-137	99.5	AT1G28280.1 | Symbols: | VQ motif-containing protein | chr1:9886652-9887395 REVERSE LENGTH=247	2e-61	92	NA	NA	NA	NA	GO:0005634	nucleus	PF05678	VQ;	AT1G28280	NM_001249100.2	0
DL1	Pink	219	219		Glyma.03G066600	2.5631	0.178132	1.59509	0.663406		1		1			Glyma.03g066600	314	UniRef100_A0A0R0KFL7 Aldo_ket_red domain-containing protein n=2 Tax=Glycine max TaxID=3847 RepID=A0A0R0KFL7_SOYBN	0	99.68	UniRef100_A0A0R0KFL7 Aldo_ket_red domain-containing protein n=2 Tax=Glycine max TaxID=3847 RepID=A0A0R0KFL7_SOYBN	0	99.68	AT2G37770.2 | Symbols: | NAD(P)-linked oxidoreductase superfamily protein | chr2:15834888-15836659 FORWARD LENGTH=315	2e-150	98.73	GO:0009409 GO:0009414 GO:0009636 GO:0009651 GO:0055114	response to cold; response to water deprivation; response to toxic substance; response to salt stress; oxidation-reduction process;	GO:0004032 GO:0004033 GO:0008106 GO:0016229 GO:0016491 GO:0070401	alditol:NADP+ 1-oxidoreductase activity; aldo-keto reductase (NADP) activity; alcohol dehydrogenase (NADP+) activity; steroid dehydrogenase activity; oxidoreductase activity; NADP+ binding;	GO:0005737 GO:0005783 GO:0005829 GO:0009507	cytoplasm; endoplasmic reticulum; cytosol; chloroplast	PF00248	Aldo_ket_red;	AT2G37770|ChlAKR|AKR4C9|Chloroplastic aldo-keto reductase|Aldo-keto reductase family 4 member C9|T8P21.32	NM_001255028.2	0
DL1	Pink	220	220		Glyma.15G251900	2.09373	-0.220215	1.13613	0.251667		1					Glyma.15g251900	222	UniRef100_Q9FQE2 Glutathione S-transferase GST 16 n=3 Tax=Soja TaxID=1462606 RepID=Q9FQE2_SOYBN	5e-163	99.55	UniRef100_Q9FQE2 Glutathione S-transferase GST 16 n=3 Tax=Soja TaxID=1462606 RepID=Q9FQE2_SOYBN	5e-163	99.55	AT1G78380.1 | Symbols: ATGSTU19, GST8, GSTU19 | glutathione S-transferase TAU 19 | chr1:29486659-29487819 REVERSE LENGTH=219	5e-96	96.4	GO:0006749 GO:0006979 GO:0009407 GO:0042631 GO:0046686 GO:0055114	glutathione metabolic process; response to oxidative stress; toxin catabolic process; cellular response to water deprivation; response to cadmium ion; oxidation-reduction process;	GO:0004364 GO:0004601 GO:0043295	glutathione transferase activity; peroxidase activity; glutathione binding;	GO:0005737 GO:0005739 GO:0005774 GO:0005829 GO:0005886 GO:0009507 GO:0009570	cytoplasm; mitochondrion; vacuolar membrane; cytosol; plasma membrane; chloroplast; chloroplast stroma	PF13410 PF13417	GST_C_2; GST_N_3;	AT1G78380|ATGSTU19|GST8|GSTU19|A. THALIANA GLUTATHIONE S-TRANSFERASE TAU 19|GLUTATHIONE TRANSFERASE 8|glutathione S-transferase TAU 19|F3F9.11|F3F9_11	NM_001250757.1	0
DL1	Pink	221	221		Glyma.18G022400	2.04547	0.499648	1.39871	0.84726		1					Glyma.18g022400	437	UniRef100_I1MYX7 Amino acid transporter protein n=4 Tax=Soja TaxID=1462606 RepID=I1MYX7_SOYBN	0	99.77	UniRef100_I1MYX7 Amino acid transporter protein n=4 Tax=Soja TaxID=1462606 RepID=I1MYX7_SOYBN	0	99.77	AT3G56200.1 | Symbols: | Transmembrane amino acid transporter family protein | chr3:20850087-20851779 FORWARD LENGTH=435	0	93.59	GO:0003333	amino acid transmembrane transport;	GO:0015171	amino acid transmembrane transporter activity;	GO:0005886 GO:0016021	plasma membrane; integral component of membrane	PF03222	Trp_Tyr_perm;	AT3G56200|F18O21.160	NM_001353940.1	0
DL1	Pink	222	222		Glyma.16G008700	2.72443	0.683848	1.94543	1.10367		1		1			Glyma.16g008700	923	UniRef100_I1MK14 Lipoxygenase n=1 Tax=Glycine max TaxID=3847 RepID=I1MK14_SOYBN	0	99.89	UniRef100_I1MK14 Lipoxygenase n=1 Tax=Glycine max TaxID=3847 RepID=I1MK14_SOYBN	0	99.89	AT1G17420.1 | Symbols: LOX3 | lipoxygenase 3 | chr1:5977512-5981384 FORWARD LENGTH=919	0	99.78	GO:0006952 GO:0009555 GO:0009611 GO:0009620 GO:0009644 GO:0009695 GO:0009753 GO:0009901 GO:0031408 GO:0034440 GO:0048653 GO:0080086	defense response; pollen development; response to wounding; response to fungus; response to high light intensity; jasmonic acid biosynthetic process; response to jasmonic acid; anther dehiscence; oxylipin biosynthetic process; lipid oxidation; anther development; stamen filament development;	GO:0016165 GO:0016702 GO:0046872	linoleate 13S-lipoxygenase activity; oxidoreductase activity, acting on single donors with incorporation of molecular oxygen, incorporation of two atoms of oxygen; metal ion binding;	GO:0009507	chloroplast	PF01477 PF00305	PLAT; Lipoxygenase;	AT1G17420|LOX3|ATLOX3|lipoxygenase 3|Arabidopsis thaliana lipoxygenase 3|F28G4.10	XM_041010697.1	0
DL1	Pink	223	223		Glyma.18G283400	1.44317	0.302782	0.99559	0.553261		1					Glyma.18g283400	330	UniRef100_I1N4Z6 Glyco_hydro_19_cat domain-containing protein n=2 Tax=Soja TaxID=1462606 RepID=I1N4Z6_SOYBN	0	99.7	UniRef100_I1N4Z6 Glyco_hydro_19_cat domain-containing protein n=2 Tax=Soja TaxID=1462606 RepID=I1N4Z6_SOYBN	0	99.7	AT1G05850.1 | Symbols: POM1, ERH2, ELP1, CTL1, ELP, HOT2, ATCTL1 | Chitinase family protein | chr1:1766833-1768117 REVERSE LENGTH=321	2e-176	93.94	GO:0006032 GO:0009408 GO:0009414 GO:0009651 GO:0009735 GO:0009809 GO:0009825 GO:0009873 GO:0010053 GO:0010167 GO:0010337 GO:0016998 GO:0030244 GO:0043255	chitin catabolic process; response to heat; response to water deprivation; response to salt stress; response to cytokinin; lignin biosynthetic process; multidimensional cell growth; ethylene-activated signaling pathway; root epidermal cell differentiation; response to nitrate; regulation of salicylic acid metabolic process; cell wall macromolecule catabolic process; cellulose biosynthetic process…	GO:0030247	polysaccharide binding;	GO:0005576 GO:0005794 GO:0048046	extracellular region; Golgi apparatus; apoplast	PF00182	Glyco_hydro_19;	AT1G05850|POM1|ERH2|ELP1|CTL1|ELP|HOT2|ATCTL1|POM-POM1|ECTOPIC ROOT HAIR 2|ECTOPIC DEPOSITION OF LIGNIN IN PITH 1|CHITINASE-LIKE PROTEIN 1|ECTOPIC DEPOSITION OF LIGNIN IN PITH|SENSITIVE TO HOT TEMPERATURES 2|T20M3.12|T20M3_12	NM_001255201.3	0
DL1	Pink	224	224		Glyma.09G254302	2.52868	-0.39585	1.25195	0.127356		1					Glyma.09g254302	153	UniRef100_A0A445J608 Desiccation protectant protein Lea14-like isoform B n=1 Tax=Glycine soja TaxID=3848 RepID=A0A445J608_GLYSO	8e-105	99.35	UniRef100_A0A445J608 Desiccation protectant protein Lea14-like isoform B n=1 Tax=Glycine soja TaxID=3848 RepID=A0A445J608_GLYSO	8e-105	99.35	AT1G01470.1 | Symbols: LEA14, LSR3 | Late embryogenesis abundant protein | chr1:172295-172826 REVERSE LENGTH=151	5e-78	98.69	GO:0009269 GO:0009611 GO:0009644 GO:0050832	response to desiccation; response to wounding; response to high light intensity; defense response to fungus;	GO:0003674	molecular function;	GO:0005829	cytosol	PF03168	LEA_2;	AT1G01470|LEA14|LSR3|LEA1|AtLEA14|LATE EMBRYOGENESIS ABUNDANT 14|LIGHT STRESS-REGULATED 3|Arabidopsis thaliana Late Embryogenesis abundant 14|F22L4.3|F22L4_3	NM_001289232.1	0
DL1	Pink	225	225		Glyma.07G074700	1.25071	0.175536	0.779941	0.364955		1					Glyma.07g074700	605	UniRef100_I1KIF0 Malic enzyme n=2 Tax=Soja TaxID=1462606 RepID=I1KIF0_SOYBN	0	99.83	UniRef100_I1KIF0 Malic enzyme n=2 Tax=Soja TaxID=1462606 RepID=I1KIF0_SOYBN	0	99.83	AT4G00570.1 | Symbols: NAD-ME2 | NAD-dependent malic enzyme 2 | chr4:242817-246522 REVERSE LENGTH=607	0	99.83	GO:0006090 GO:0006108 GO:0055114	pyruvate metabolic process; malate metabolic process; oxidation-reduction process;	GO:0004470 GO:0004471 GO:0005515 GO:0005524 GO:0008270 GO:0042803 GO:0050897 GO:0051287	malic enzyme activity; malate dehydrogenase (decarboxylating) (NAD+) activity; protein binding; ATP binding; zinc ion binding; protein homodimerization activity; cobalt ion binding; NAD binding;	GO:0005739 GO:0005829	mitochondrion; cytosol	PF00390 PF03949	malic; Malic_M;	AT4G00570|NAD-ME2|NAD-dependent malic enzyme 2|F6N23.16|F6N23_16	XM_003528823.5	0
DL1	Pink	226	226		Glyma.01G156200	3.97545	-0.157132	2.1499	0.571155		1					Glyma.01g156200	416	UniRef100_A0A445M3R5 Protein PIN-LIKES 3 isoform A n=2 Tax=Soja TaxID=1462606 RepID=A0A445M3R5_GLYSO	0	99.76	UniRef100_A0A445M3R5 Protein PIN-LIKES 3 isoform A n=2 Tax=Soja TaxID=1462606 RepID=A0A445M3R5_GLYSO	0	99.76	AT1G76520.1 | Symbols: | Auxin efflux carrier family protein | chr1:28715384-28717289 FORWARD LENGTH=390	5e-160	99.28	GO:0009733 GO:0009734 GO:0055085	response to auxin; auxin-activated signaling pathway; transmembrane transport;	NA	NA	GO:0005739 GO:0005789 GO:0016021	mitochondrion; endoplasmic reticulum membrane; integral component of membrane	PF03547	Mem_trans;	AT1G76520|PILS3|PIN-LIKES 3|F14G6.12|F14G6_12	XM_014775493.3	0
DL1	Pink	227	227		Glyma.14G038200	2.33374	0.478779	1.52955	0.801053		1					Glyma.14g038200	104	UniRef100_A0A0B2QWH3 Cysteine proteinase inhibitor n=3 Tax=Soja TaxID=1462606 RepID=A0A0B2QWH3_GLYSO	9e-68	99.04	UniRef100_A0A0B2QWH3 Cysteine proteinase inhibitor n=3 Tax=Soja TaxID=1462606 RepID=A0A0B2QWH3_GLYSO	9e-68	99.04	AT3G12490.2 | Symbols: ATCYSB, ATCYS6, CYSB | cystatin B | chr3:3960523-3961876 REVERSE LENGTH=234	2e-37	91.35	GO:0006952 GO:0006972 GO:0006979 GO:0009409 GO:0009414	defense response; hyperosmotic response; response to oxidative stress; response to cold; response to water deprivation;	GO:0004869 GO:0005515 GO:0050897	cysteine-type endopeptidase inhibitor activity; protein binding; cobalt ion binding;	GO:0005576 GO:0005783 GO:0005829	extracellular region; endoplasmic reticulum; cytosol	PF00031	Cystatin;	AT3G12490|ATCYSB|ATCYS6|CYSB|cystatin B|ARABIDOPSIS THALIANA PHYTOCYSTATIN 6|T2E22.19	NM_001354110.1	8e-164
DL1	Pink	228	228		Glyma.07G260300	1.91343	0.92841	1.48396	1.08555		1		1			Glyma.07g260300	337	UniRef100_A0A0B2RVF7 Peroxidase n=2 Tax=Soja TaxID=1462606 RepID=A0A0B2RVF7_GLYSO	0	99.7	UniRef100_A0A0B2RVF7 Peroxidase n=2 Tax=Soja TaxID=1462606 RepID=A0A0B2RVF7_GLYSO	0	99.7	AT4G21960.1 | Symbols: PRXR1 | Peroxidase superfamily protein | chr4:11646613-11648312 REVERSE LENGTH=330	0	98.52	GO:0006950 GO:0006979 GO:0042744 GO:0048511 GO:0055114	response to stress; response to oxidative stress; hydrogen peroxide catabolic process; rhythmic process; oxidation-reduction process;	GO:0004601 GO:0020037 GO:0046872	peroxidase activity; heme binding; metal ion binding;	GO:0005576 GO:0009505 GO:0009506	extracellular region; plant-type cell wall; plasmodesma	PF00141	peroxidase;	AT4G21960|PRXR1|F1N20.3|PEROXIDASE PRXR1	NM_001251254.2	0
DL1	Pink	229	229		Glyma.11G097000	3.38356	-0.402264	1.74813	0.214545		1					Glyma.11g097000	514	UniRef100_A0A445HZE7 Lysine histidine transporter-like 8 isoform A n=1 Tax=Glycine soja TaxID=3848 RepID=A0A445HZE7_GLYSO	0	99.81	UniRef100_A0A445HZE7 Lysine histidine transporter-like 8 isoform A n=1 Tax=Glycine soja TaxID=3848 RepID=A0A445HZE7_GLYSO	0	99.81	AT1G47670.1 | Symbols: | Transmembrane amino acid transporter family protein | chr1:17536834-17539486 REVERSE LENGTH=519	3e-152	88.13	GO:0003333	amino acid transmembrane transport;	GO:0015171	amino acid transmembrane transporter activity;	GO:0005886 GO:0016021	plasma membrane; integral component of membrane	PF01490	Aa_trans;	AT1G47670|F16N3.4|F16N3_4	XM_006590719.3	0
DL1	Pink	230	230		Glyma.08G228300	2.38407	-0.600801	1.16565	-0.0712902		1					Glyma.08g228300	298	UniRef100_I1KVY3 NADH-cytochrome b5 reductase n=1 Tax=Glycine max TaxID=3847 RepID=I1KVY3_SOYBN	0	99.66	UniRef100_I1KVY3 NADH-cytochrome b5 reductase n=1 Tax=Glycine max TaxID=3847 RepID=I1KVY3_SOYBN	0	99.66	AT5G17770.1 | Symbols: ATCBR, CBR1, CBR | NADH:cytochrome B5 reductase 1 | chr5:5864543-5866495 REVERSE LENGTH=281	3e-135	84.56	GO:0022900	electron transport chain;	GO:0004128 GO:0005515	cytochrome-b5 reductase activity, acting on NAD(P)H; protein binding;	GO:0005741 GO:0005783 GO:0005886 GO:0009505 GO:0009536 GO:0016021	mitochondrial outer membrane; endoplasmic reticulum; plasma membrane; plant-type cell wall; plastid; integral component of membrane	PF00175 PF00970	NAD_binding_1; FAD_binding_6;	AT5G17770|ATCBR|CBR1|CBR|NADH:cytochrome B5 reductase 1	XM_003531744.4	0
DL1	Pink	231	231		Glyma.18G276800	1.46286	0.300643	0.995905	0.4998		1					Glyma.18g276800	466	UniRef100_A0A445FYK3 Amino acid transporter AVT6A isoform A n=3 Tax=Soja TaxID=1462606 RepID=A0A445FYK3_GLYSO	0	99.79	UniRef100_A0A445FYK3 Amino acid transporter AVT6A isoform A n=3 Tax=Soja TaxID=1462606 RepID=A0A445FYK3_GLYSO	0	99.79	AT3G30390.1 | Symbols: | Transmembrane amino acid transporter family protein | chr3:11977112-11978827 REVERSE LENGTH=460	0	99.36	GO:0003333	amino acid transmembrane transport;	GO:0015171	amino acid transmembrane transporter activity;	GO:0005773 GO:0005774 GO:0005886 GO:0016021	vacuole; vacuolar membrane; plasma membrane; integral component of membrane	PF03222	Trp_Tyr_perm;	AT3G30390|T6J22.19	NM_001354839.1	0
DL1	Pink	232	232		Glyma.06G065000	2.38611	-0.363704	1.46481	0.537924		1					Glyma.06g065000	976	UniRef100_I1K8R3 Cellulose synthase n=3 Tax=Soja TaxID=1462606 RepID=I1K8R3_SOYBN	0	99.9	UniRef100_I1K8R3 Cellulose synthase n=3 Tax=Soja TaxID=1462606 RepID=I1K8R3_SOYBN	0	99.9	AT4G18780.1 | Symbols: CESA8, IRX1, ATCESA8, LEW2 | cellulose synthase family protein | chr4:10312846-10316719 REVERSE LENGTH=985	0	99.9	GO:0006970 GO:0009414 GO:0009833 GO:0009834 GO:0010116 GO:0030244 GO:0042742 GO:0050832	response to osmotic stress; response to water deprivation; plant-type primary cell wall biogenesis; plant-type secondary cell wall biogenesis; positive regulation of abscisic acid biosynthetic process; cellulose biosynthetic process; defense response to bacterium; defense response to fungus;	GO:0005515 GO:0016757 GO:0016759 GO:0016760 GO:0046872	protein binding; transferase activity, transferring glycosyl groups; cellulose synthase activity; cellulose synthase (UDP-forming) activity; metal ion binding;	GO:0005618 GO:0005794 GO:0005802 GO:0005886 GO:0016021	cell wall; Golgi apparatus; trans-Golgi network; plasma membrane; integral component of membrane	PF13632 PF14569	Glyco_trans_2_3; zf-UDP;	AT4G18780|CESA8|IRX1|ATCESA8|LEW2|CELLULOSE SYNTHASE 8|IRREGULAR XYLEM 1|LEAF WILTING 2|F28A21.190|F28A21_190	XM_003526231.5	0
DL1	Pink	233	233		Glyma.05G062100	3.39259	-0.931738	1.80955	0.432797		1					Glyma.05g062100	231	UniRef100_A5JNJ5 Dehydration-responsive element binding protein 6 n=2 Tax=Soja TaxID=1462606 RepID=A5JNJ5_SOYBN	1e-165	99.57	UniRef100_A5JNJ5 Dehydration-responsive element binding protein 6 n=2 Tax=Soja TaxID=1462606 RepID=A5JNJ5_SOYBN	1e-165	99.57	AT2G44940.1 | Symbols: | Integrase-type DNA-binding superfamily protein | chr2:18537294-18538181 FORWARD LENGTH=295	2e-59	78.79	GO:0006355 GO:0009873	regulation of transcription, DNA-templated; ethylene-activated signaling pathway;	GO:0003700 GO:0005515 GO:0044212	DNA-binding transcription factor activity; protein binding; transcription regulatory region DNA binding;	GO:0005634	nucleus	PF00847	AP2;	AT2G44940|ERF34|Ethylene-responsive transcription factor 34|T13E15.25	NM_001248412.2	0
DL1	Pink	234	234		Glyma.02G136200	1.79426	-0.102276	1.04636	0.447752		1					Glyma.02g136200	353	UniRef100_C6T994 Fe2OG dioxygenase domain-containing protein n=2 Tax=Soja TaxID=1462606 RepID=C6T994_SOYBN	0	99.72	UniRef100_C6T994 Fe2OG dioxygenase domain-containing protein n=2 Tax=Soja TaxID=1462606 RepID=C6T994_SOYBN	0	99.72	AT3G19010.1 | Symbols: | 2-oxoglutarate (2OG) and Fe(II)-dependent oxygenase superfamily protein | chr3:6556306-6557862 REVERSE LENGTH=349	1e-136	99.43	GO:0055114	oxidation-reduction process;	GO:0046872 GO:0051213	metal ion binding; dioxygenase activity;	GO:0005737 GO:0005829	cytoplasm; cytosol	PF03171 PF14226	2OG-FeII_Oxy; DIOX_N;	AT3G19010|2-OXOGLUTARATE OXYGENASE|2-OXOGLUTARATE OXYGENASE|K13E13.17	NM_001252693.1	0
DL1	Pink	235	235		Glyma.15G003600	1.78965	0.525856	1.29541	0.891521		1					Glyma.15g003600	337	UniRef100_A0A0B2QLP5 Bifunctional dihydroflavonol 4-reductase/flavanone 4-reductase n=4 Tax=Soja TaxID=1462606 RepID=A0A0B2QLP5_GLYSO	0	99.7	UniRef100_A0A0B2QLP5 Bifunctional dihydroflavonol 4-reductase/flavanone 4-reductase n=4 Tax=Soja TaxID=1462606 RepID=A0A0B2QLP5_GLYSO	0	99.7	AT1G15950.1 | Symbols: CCR1, IRX4, ATCCR1 | cinnamoyl coa reductase 1 | chr1:5478855-5481915 FORWARD LENGTH=344	4e-178	94.07	GO:0007623 GO:0009409 GO:0009809 GO:0055114	circadian rhythm; response to cold; lignin biosynthetic process; oxidation-reduction process;	GO:0016491 GO:0016616 GO:0016621 GO:0050662	oxidoreductase activity; oxidoreductase activity, acting on the CH-OH group of donors, NAD or NADP as acceptor; cinnamoyl-CoA reductase activity; coenzyme binding;	GO:0005737 GO:0005829	cytoplasm; cytosol	PF01370	Epimerase;	AT1G15950|CCR1|IRX4|ATCCR1|cinnamoyl coa reductase 1|IRREGULAR XYLEM 4|T24D18.5|T24D18_5|CINNAMOYL COA REDUCTASE	NM_001253129.2	0
DL1	Pink	236	236		Glyma.11G095100	4.44977	1.75957	3.34136	2.57162		1		1			Glyma.11g095100	341	UniRef100_I1LIL5 Uncharacterized protein n=5 Tax=Soja TaxID=1462606 RepID=I1LIL5_SOYBN	0	99.71	UniRef100_Q6S9W0 Endo-1,3-beta-glucanase n=1 Tax=Glycine max TaxID=3847 RepID=Q6S9W0_SOYBN	0	99.71	AT4G16260.1 | Symbols: | Glycosyl hydrolase superfamily protein | chr4:9200180-9201441 REVERSE LENGTH=344	6e-115	96.77	GO:0002215 GO:0005975 GO:0009817	defense response to nematode; carbohydrate metabolic process; defense response to fungus, incompatible interaction;	GO:0042973	glucan endo-1,3-beta-D-glucosidase activity;	GO:0005576 GO:0005618 GO:0005739 GO:0005774 GO:0046658 GO:0099503	extracellular region; cell wall; mitochondrion; vacuolar membrane; anchored component of plasma membrane; secretory vesicle	PF00332	Glyco_hydro_17;	AT4G16260|DL4170C|FCAALL.386	NM_001250342.2	0
DL1	Pink	237	237		Glyma.13G001500	2.4066	0.53759	1.90195	0.53906		1		1			Glyma.13g001500	670	UniRef100_A0A445H9H9 Metal-nicotianamine transporter YSL1 isoform A n=2 Tax=Soja TaxID=1462606 RepID=A0A445H9H9_GLYSO	0	99.85	UniRef100_A0A445H9H9 Metal-nicotianamine transporter YSL1 isoform A n=2 Tax=Soja TaxID=1462606 RepID=A0A445H9H9_GLYSO	0	99.85	AT4G24120.1 | Symbols: YSL1, ATYSL1 | YELLOW STRIPE like 1 | chr4:12524581-12527023 FORWARD LENGTH=673	0	94.48	GO:0003006 GO:0010039 GO:0048316 GO:0055085	developmental process involved in reproduction; response to iron ion; seed development; transmembrane transport;	GO:0051980	iron-nicotianamine transmembrane transporter activity;	GO:0005737 GO:0005886 GO:0016020 GO:0016021	cytoplasm; plasma membrane; membrane; integral component of membrane	PF03169	OPT;	AT4G24120|YSL1|ATYSL1|YELLOW STRIPE like 1|T19F6.110|T19F6_110	XM_041007892.1	0
DL1	Pink	238	238		Glyma.13G087400	3.05581	1.33461	2.5596	1.34786		1					Glyma.13g087400	509	UniRef100_A0A0R0GKE4 Cellulase domain-containing protein n=2 Tax=Soja TaxID=1462606 RepID=A0A0R0GKE4_SOYBN	0	99.8	UniRef100_A0A0R0GKE4 Cellulase domain-containing protein n=2 Tax=Soja TaxID=1462606 RepID=A0A0R0GKE4_SOYBN	0	99.8	NA	NA	NA	NA	NA	NA	NA	NA	NA	PF00150	Cellulase;	NA	XM_003542476.5	0
DL1	Pink	239	239		Glyma.19G257800	2.95894	1.05581	2.44837	1.15658		1		1			Glyma.19g257800	127	UniRef100_A0A0B2RUB1 Calcium-binding protein KIC n=2 Tax=Soja TaxID=1462606 RepID=A0A0B2RUB1_GLYSO	2e-84	99.21	UniRef100_A0A0B2RUB1 Calcium-binding protein KIC n=2 Tax=Soja TaxID=1462606 RepID=A0A0B2RUB1_GLYSO	2e-84	99.21	AT2G46600.1 | Symbols: | Calcium-binding EF-hand family protein | chr2:19136070-19136477 FORWARD LENGTH=135	9e-54	83.46	GO:0010091	trichome branching;	GO:0005509 GO:0005515	calcium ion binding; protein binding;	GO:0005634	nucleus	PF13833	EF-hand_8;	AT2G46600|F13A10.13	XM_003554728.5	0
DL1	Pink	240	240		Glyma.12G109800	1.26761	-0.0462266	0.936962	0.0302703		1					Glyma.12g109800	370	UniRef100_A0A0B2RF65 (R,S)-reticuline 7-O-methyltransferase isoform B n=2 Tax=Glycine soja TaxID=3848 RepID=A0A0B2RF65_GLYSO	0	99.73	UniRef100_A0A0B2RF65 (R,S)-reticuline 7-O-methyltransferase isoform B n=2 Tax=Glycine soja TaxID=3848 RepID=A0A0B2RF65_GLYSO	0	99.73	AT5G54160.1 | Symbols: ATOMT1, OMT1 | O-methyltransferase 1 | chr5:21982075-21984167 FORWARD LENGTH=363	5e-78	84.86	GO:0008152 GO:0009809 GO:0019438 GO:0030187 GO:0032259 GO:0051555	metabolic process; lignin biosynthetic process; aromatic compound biosynthetic process; melatonin biosynthetic process; methylation; flavonol biosynthetic process;	GO:0008171 GO:0008757 GO:0017096 GO:0030744 GO:0030755 GO:0033799 GO:0046983 GO:0047763 GO:0102822	O-methyltransferase activity; S-adenosylmethionine-dependent methyltransferase activity; acetylserotonin O-methyltransferase activity; luteolin O-methyltransferase activity; quercetin 3-O-methyltransferase activity; myricetin 3'-O-methyltransferase activity; protein dimerization activity; caffeate O-methyltransferase activity; quercetin 3'-O-methyltransferase activity;	GO:0005634 GO:0005737 GO:0005829 GO:0005886 GO:0009506 GO:0009536	nucleus; cytoplasm; cytosol; plasma membrane; plasmodesma; plastid	PF08100 PF00891	Dimerisation; Methyltransf_2;	AT5G54160|ATOMT1|OMT1|COMT1|AtCOMT|OMT3|O-methyltransferase 1|caffeate O-methyltransferase 1|O-methyltransferase 3|K18G13.3|K18G13_3|O-METHYLTRANSFERASE 1	XM_003539858.5	0
DL1	Pink	241	241		Glyma.06G030900	2.32485	0.488977	1.78246	0.551935		1		1			Glyma.06g030900	311	UniRef100_I1K7Q8 NmrA domain-containing protein n=2 Tax=Soja TaxID=1462606 RepID=I1K7Q8_SOYBN	0	99.68	UniRef100_I1K7Q8 NmrA domain-containing protein n=2 Tax=Soja TaxID=1462606 RepID=I1K7Q8_SOYBN	0	99.68	AT4G39230.1 | Symbols: | NmrA-like negative transcriptional regulator family protein | chr4:18266024-18267604 REVERSE LENGTH=308	2e-170	99.36	GO:0009807 GO:0046686 GO:0055114	lignan biosynthetic process; response to cadmium ion; oxidation-reduction process;	GO:0032442 GO:0050664	phenylcoumaran benzylic ether reductase activity; oxidoreductase activity, acting on NAD(P)H, oxygen as acceptor;	GO:0005737	cytoplasm	PF01370	Epimerase;	AT4G39230|AtPCBER1|PCBER1|phenylcoumaran benzylic ether reductase 1|T22F8.130|T22F8_130	XM_006581140.4	0
DL1	Pink	242	242		Glyma.07G214700	1.67641	0.532175	1.33355	0.572595		1					Glyma.07g214700	276	UniRef100_A0A445JZV5 Caffeoyl-CoA O-methyltransferase n=2 Tax=Soja TaxID=1462606 RepID=A0A445JZV5_GLYSO	0	99.64	UniRef100_A0A445JZV5 Caffeoyl-CoA O-methyltransferase n=2 Tax=Soja TaxID=1462606 RepID=A0A445JZV5_GLYSO	0	99.64	AT4G34050.1 | Symbols: CCoAOMT1 | S-adenosyl-L-methionine-dependent methyltransferases superfamily protein | chr4:16310844-16311973 FORWARD LENGTH=259	8e-168	88.41	GO:0009805 GO:0009809 GO:0032259 GO:0046686	coumarin biosynthetic process; lignin biosynthetic process; methylation; response to cadmium ion;	GO:0008757 GO:0042409 GO:0046872	S-adenosylmethionine-dependent methyltransferase activity; caffeoyl-CoA O-methyltransferase activity; metal ion binding;	GO:0005634 GO:0005829 GO:0005886	nucleus; cytosol; plasma membrane	PF13578	Methyltransf_24;	AT4G34050|CCoAOMT1|caffeoyl coenzyme A O-methyltransferase 1|F28A23.190|F28A23_190	XM_003529355.4	0
DL1	Pink	243	243		Glyma.05G139300	1.62879	0.611493	1.30851	0.654192		1					Glyma.05g139300	443	UniRef100_I1K3D5 Dipeptide epimerase n=2 Tax=Soja TaxID=1462606 RepID=I1K3D5_SOYBN	0	99.77	UniRef100_I1K3D5 Dipeptide epimerase n=2 Tax=Soja TaxID=1462606 RepID=I1K3D5_SOYBN	0	99.77	AT3G18270.1 | Symbols: CYP77A5P | cytochrome P450, family 77, subfamily A, polypeptide 5 pseudogene | chr3:6262010-6264025 FORWARD LENGTH=410	0	86	NA	NA	NA	NA	GO:0009507	chloroplast	PF02746 PF13378	MR_MLE_N; MR_MLE_C;	AT3G18270	XM_003524805.5	0
DL1	Pink	244	244		Glyma.06G060551	5.15673	0.290433	3.62197	0.314997		1		1			Glyma.06g060551	352	UniRef100_UPI00103B1BEA L10-interacting MYB domain-containing protein-like isoform X1 n=1 Tax=Glycine soja TaxID=3848 RepID=UPI00103B1BEA	0	99.72	UniRef100_UPI00103B1BEA L10-interacting MYB domain-containing protein-like isoform X1 n=1 Tax=Glycine soja TaxID=3848 RepID=UPI00103B1BEA	0	99.72	AT2G24960.1 | Symbols: | unknown protein; BEST Arabidopsis thaliana protein match is: unknown protein (TAIR:AT4G02210.2); Has 1453 Blast hits to 509 proteins in 26 species: Archae - 0; Bacteria - 0; Metazoa - 1; Fungi - 39; Plants - 1363; Viruses - 0; Other Eukaryotes - 50 (source: NCBI BLink). | chr2:10617263-10620034 FORWARD LENGTH=797	1e-127	95.45	GO:0008150	biological process;	GO:0003677	DNA binding;	GO:0005634	nucleus	PF12776	Myb_DNA-bind_3;	AT2G24960|F27C12.12|F27C12_12	NR_163666.1	0
DL1	Pink	245	245		Glyma.06G025200	1.22785	-0.0641706	0.83711	-0.042749		1					Glyma.06g025200	222	UniRef100_A0A0R0JIT3 Cytokinin riboside 5'-monophosphate phosphoribohydrolase n=3 Tax=Soja TaxID=1462606 RepID=A0A0R0JIT3_SOYBN	2e-162	99.55	UniRef100_A0A0R0JIT3 Cytokinin riboside 5'-monophosphate phosphoribohydrolase n=3 Tax=Soja TaxID=1462606 RepID=A0A0R0JIT3_SOYBN	2e-162	99.55	AT2G28305.1 | Symbols: LOG1, ATLOG1 | Putative lysine decarboxylase family protein | chr2:12081186-12084307 FORWARD LENGTH=213	1e-114	90.09	GO:0009691	cytokinin biosynthetic process;	GO:0016799	hydrolase activity, hydrolyzing N-glycosyl compounds;	GO:0005634 GO:0005829 GO:0009507	nucleus; cytosol; chloroplast	PF03641	Lysine_decarbox;	AT2G28305|LOG1|ATLOG1|LONELY GUY 1|T1B3.18	XM_003527643.5	0
DL1	Pink	246	246		Glyma.06G142000	2.19179	1.01472	1.92779	1.13046		1		1			Glyma.06g142000	320	UniRef100_I1KB70 WRKY domain-containing protein n=2 Tax=Soja TaxID=1462606 RepID=I1KB70_SOYBN	0	99.69	UniRef100_I1KB70 WRKY domain-containing protein n=2 Tax=Soja TaxID=1462606 RepID=I1KB70_SOYBN	0	99.69	AT3G56400.1 | Symbols: WRKY70, ATWRKY70 | WRKY DNA-binding protein 70 | chr3:20909082-20910409 REVERSE LENGTH=294	7e-47	64.69	GO:0000302 GO:0002229 GO:0006355 GO:0006970 GO:0009617 GO:0009625 GO:0009682 GO:0009742 GO:0009751 GO:0009753 GO:0009759 GO:0009862 GO:0009864 GO:0009873 GO:0010104 GO:0010120 GO:0010150 GO:0010200 GO:0031347 GO:0042742 GO:0045892 GO:0047484 GO:0050832 GO:0071456 GO:0080151 GO:0080187 GO:0090333 GO:1900056 GO:1900457 GO:2000022 GO:2000031 GO:2000070	response to reactive oxygen species; defense response to oomycetes; regulation of transcription, DNA-templated; response to osmotic stress; response to bacterium; response to insect; induced systemic resistance; brassinosteroid mediated signaling pathway; response to salicylic acid; response to jasmonic acid; indole glucosinolate biosynthetic process; systemic acquired resistance, salicylic acid …	GO:0003700 GO:0005515 GO:0043565 GO:0044212	DNA-binding transcription factor activity; protein binding; sequence-specific DNA binding; transcription regulatory region DNA binding;	GO:0005634	nucleus	PF03106	WRKY;	AT3G56400|WRKY70|ATWRKY70|WRKY DNA-binding protein 70|ARABIDOPSIS THALIANA WRKY DNA-BINDING PROTEIN 70|T5P19.50	NM_001368716.1	0
DL1	Pink	247	247		Glyma.10G082400	2.62391	-0.0392434	1.97794	0.171428		1					Glyma.10g082400	333	UniRef100_I1L9L2 t-SNARE coiled-coil homology domain-containing protein n=1 Tax=Glycine max TaxID=3847 RepID=I1L9L2_SOYBN	0	99.7	UniRef100_I1L9L2 t-SNARE coiled-coil homology domain-containing protein n=1 Tax=Glycine max TaxID=3847 RepID=I1L9L2_SOYBN	0	99.7	AT3G11820.1 | Symbols: SYP121, AT-SYR1, ATSYP121, SYR1, ATSYR1, PEN1 | syntaxin of plants 121 | chr3:3729540-3730868 REVERSE LENGTH=346	8e-154	98.8	GO:0006612 GO:0006886 GO:0006887 GO:0006906 GO:0006952 GO:0009620 GO:0009737 GO:0009863 GO:0009867 GO:0010119 GO:0010148 GO:0010363 GO:0016192 GO:0031348 GO:0043069 GO:0048278 GO:0050832 GO:0051245 GO:0061025 GO:0072660	protein targeting to membrane; intracellular protein transport; exocytosis; vesicle fusion; defense response; response to fungus; response to abscisic acid; salicylic acid mediated signaling pathway; jasmonic acid mediated signaling pathway; regulation of stomatal movement; transpiration; regulation of plant-type hypersensitive response; vesicle-mediated transport; negative regulation of defense …	GO:0000149 GO:0005484 GO:0005515 GO:0043495	SNARE binding; SNAP receptor activity; protein binding; protein membrane adaptor activity;	GO:0005802 GO:0005829 GO:0005886 GO:0009504 GO:0009506 GO:0012505 GO:0016021 GO:0031201	trans-Golgi network; cytosol; plasma membrane; cell plate; plasmodesma; endomembrane system; integral component of membrane; SNARE complex	PF05739 PF00804	SNARE; Syntaxin;	AT3G11820|SYP121|AT-SYR1|ATSYP121|SYR1|ATSYR1|PEN1|syntaxin of plants 121|SYNTAXIN RELATED PROTEIN 1|PENETRATION1|F26K24.11	XM_003537071.5	0
DL1	Pink	248	248		Glyma.07G021600	2.8034	0.482308	2.29461	0.633153		1		1			Glyma.07g021600	466	UniRef100_K7KZ57 Uncharacterized protein n=2 Tax=Glycine max TaxID=3847 RepID=K7KZ57_SOYBN	0	99.79	UniRef100_A0A445JR27 Shikimate O-hydroxycinnamoyltransferase isoform A n=2 Tax=Glycine soja TaxID=3848 RepID=A0A445JR27_GLYSO	0	99.79	AT5G48930.1 | Symbols: HCT | hydroxycinnamoyl-CoA shikimate/quinate hydroxycinnamoyl transferase | chr5:19836654-19838092 REVERSE LENGTH=433	0	93.99	GO:0009809 GO:0009963 GO:0010252 GO:0071555	lignin biosynthetic process; positive regulation of flavonoid biosynthetic process; auxin homeostasis; cell wall organization;	GO:0005515 GO:0047172 GO:0047205	protein binding; shikimate O-hydroxycinnamoyltransferase activity; quinate O-hydroxycinnamoyltransferase activity;	GO:0005737 GO:0005829 GO:0016020	cytoplasm; cytosol; membrane	PF02458	Transferase;	AT5G48930|HCT|hydroxycinnamoyl-CoA shikimate/quinate hydroxycinnamoyl transferase|K19E20.4|K19E20_4	XM_006583019.3	0
DL1	Pink	249	249		Glyma.04G222400	1.87646	0.376964	1.56316	0.485083		1					Glyma.04g222400	210	UniRef100_A0A0R4J387 Chalcone-flavonone isomerase family protein n=1 Tax=Glycine max TaxID=3847 RepID=A0A0R4J387_SOYBN	1e-146	99.52	UniRef100_A0A0R4J387 Chalcone-flavonone isomerase family protein n=1 Tax=Glycine max TaxID=3847 RepID=A0A0R4J387_SOYBN	1e-146	99.52	AT5G05270.1 | Symbols: | Chalcone-flavanone isomerase family protein | chr5:1563492-1564827 FORWARD LENGTH=209	3e-77	99.05	GO:0009813 GO:0080167	flavonoid biosynthetic process; response to karrikin;	GO:0045430	chalcone isomerase activity;	GO:0009507	chloroplast	PF02431	Chalcone;	AT5G05270|CHIL|AtCHIL|chalcone isomerase like|K18I23.7|K18I23_7	NM_001255112.2	0
DL1	Pink	250	250		Glyma.02G001100	2.65398	0.905772	2.15343	1.18558		1		1			Glyma.02g001100	460	UniRef100_A0A0R0KQE9 Uncharacterized protein n=2 Tax=Soja TaxID=1462606 RepID=A0A0R0KQE9_SOYBN	0	99.78	UniRef100_A0A445IFT1 Benzyl alcohol O-benzoyltransferase n=1 Tax=Glycine soja TaxID=3848 RepID=A0A445IFT1_GLYSO	0	97.39	AT5G17540.1 | Symbols: | HXXXD-type acyl-transferase family protein | chr5:5782061-5783682 REVERSE LENGTH=461	0	99.78	NA	NA	GO:0016747	transferase activity, transferring acyl groups other than amino-acyl groups;	GO:0005737	cytoplasm	PF02458	Transferase;	AT5G17540	XM_003518796.4	0
DL1	Pink	251	251		Glyma.15G257300	1.63504	0.561892	1.32531	0.742622		1					Glyma.15g257300	372	UniRef100_I1MJ89 Fe2OG dioxygenase domain-containing protein n=1 Tax=Glycine max TaxID=3847 RepID=I1MJ89_SOYBN	0	99.73	UniRef100_I1MJ89 Fe2OG dioxygenase domain-containing protein n=1 Tax=Glycine max TaxID=3847 RepID=I1MJ89_SOYBN	0	99.73	AT1G06620.1 | Symbols: | 2-oxoglutarate (2OG) and Fe(II)-dependent oxygenase superfamily protein | chr1:2025618-2027094 FORWARD LENGTH=365	8e-166	95.16	GO:0055114	oxidation-reduction process;	GO:0016706 GO:0046872 GO:0051213	2-oxoglutarate-dependent dioxygenase activity; metal ion binding; dioxygenase activity;	GO:0005737	cytoplasm	PF14226 PF03171	DIOX_N; 2OG-FeII_Oxy;	AT1G06620|F12K11.24|F12K11_24	XM_006598143.4	0
DL1	Pink	252	252		Glyma.12G193000	1.26518	-0.0337124	0.902506	0.198217		1					Glyma.12g193000	385	UniRef100_A0A0R4J4R4 Uncharacterized protein n=1 Tax=Glycine max TaxID=3847 RepID=A0A0R4J4R4_SOYBN	0	99.74	UniRef100_A0A445HSN2 Arogenate dehydratase/prephenate dehydratase 1, chloroplastic isoform A n=1 Tax=Glycine soja TaxID=3848 RepID=A0A445HSN2_GLYSO	0	99.74	AT1G11790.1 | Symbols: ADT1 | arogenate dehydratase 1 | chr1:3981476-3984962 FORWARD LENGTH=392	2e-154	81.3	GO:0009094	L-phenylalanine biosynthetic process;	GO:0004664 GO:0047769	prephenate dehydratase activity; arogenate dehydratase activity;	GO:0005737 GO:0009507 GO:0009570	cytoplasm; chloroplast; chloroplast stroma	PF00800	PDT;	AT1G11790|ADT1|AtADT1|arogenate dehydratase 1|Arabidopsis thaliana arogenate dehydratase 1|F25C20.4|F25C20_4	XM_003540249.5	0
DL1	Pink	253	253		Glyma.19G247000	1.86267	0.958025	1.62548	1.1048		1					Glyma.19g247000	553	UniRef100_UPI00023DE1A7 inositol phosphorylceramide glucuronosyltransferase 1 isoform X1 n=1 Tax=Glycine max TaxID=3847 RepID=UPI00023DE1A7	0	99.82	UniRef100_UPI00023DE1A7 inositol phosphorylceramide glucuronosyltransferase 1 isoform X1 n=1 Tax=Glycine max TaxID=3847 RepID=UPI00023DE1A7	0	99.82	AT5G18480.1 | Symbols: PGSIP6 | plant glycogenin-like starch initiation protein 6 | chr5:6131307-6133787 REVERSE LENGTH=537	0	97.47	GO:0046513	ceramide biosynthetic process;	GO:0015020 GO:0046872 GO:1990482	glucuronosyltransferase activity; metal ion binding; sphingolipid alpha-glucuronosyltransferase activity;	GO:0000139 GO:0005576 GO:0005768 GO:0005794 GO:0005797 GO:0005802 GO:0016021	Golgi membrane; extracellular region; endosome; Golgi apparatus; Golgi medial cisterna; trans-Golgi network; integral component of membrane	PF01501	Glyco_transf_8;	AT5G18480|PGSIP6|IPUT1|MOCA1|plant glycogenin-like starch initiation protein 6|INOSITOL PHOSPHORYLCERAMIDE GLUCURONOSYLTRANSFERASE 1|monocation-induced [Ca2+]i increases 1|T28N17.3	XM_006604795.4	0
DL1	Pink	254	254		Glyma.03G156700	3.10591	0.570998	2.38414	0.882223		1		1			Glyma.03g156700	657	UniRef100_I1JNX0 STAS domain-containing protein n=2 Tax=Soja TaxID=1462606 RepID=I1JNX0_SOYBN	0	99.85	UniRef100_I1JNX0 STAS domain-containing protein n=2 Tax=Soja TaxID=1462606 RepID=I1JNX0_SOYBN	0	99.85	AT3G51895.1 | Symbols: SULTR3;1, AST12 | sulfate transporter 3;1 | chr3:19251503-19255677 REVERSE LENGTH=658	0	99.7	GO:0008272	sulfate transport;	GO:0008271 GO:0015116 GO:0015293 GO:0015301	secondary active sulfate transmembrane transporter activity; sulfate transmembrane transporter activity; symporter activity; anion:anion antiporter activity;	GO:0005737 GO:0005887 GO:0009507	cytoplasm; integral component of plasma membrane; chloroplast	PF01740 PF00916	STAS; Sulfate_transp;	AT3G51895|SULTR3;1|AST12|sulfate transporter 3;1|SULFATE TRANSPORTER 1	XM_003521210.5	0
DL1	Pink	255	255		Glyma.05G103600	2.11497	-0.0217076	1.53769	0.245075		1					Glyma.05g103600	326	UniRef100_A0A0B2P9E8 Peroxidase n=2 Tax=Soja TaxID=1462606 RepID=A0A0B2P9E8_GLYSO	0	99.69	UniRef100_A0A0B2P9E8 Peroxidase n=2 Tax=Soja TaxID=1462606 RepID=A0A0B2P9E8_GLYSO	0	99.69	AT5G67400.1 | Symbols: RHS19 | root hair specific 19 | chr5:26894896-26896300 FORWARD LENGTH=329	6e-162	99.69	GO:0006979 GO:0042744 GO:0055114	response to oxidative stress; hydrogen peroxide catabolic process; oxidation-reduction process;	GO:0004601 GO:0020037 GO:0046872	peroxidase activity; heme binding; metal ion binding;	GO:0005576	extracellular region	PF00141	peroxidase;	AT5G67400|RHS19|root hair specific 19|K8K14.13|K8K14_13	NM_001255473.3	0
DL1	Pink	256	256		Glyma.08G157000	2.70053	-0.03431	1.90977	0.338761		1					Glyma.08g157000	210	UniRef100_A0A0R4J3X0 Uncharacterized protein n=2 Tax=Soja TaxID=1462606 RepID=A0A0R4J3X0_SOYBN	1e-151	99.52	UniRef100_A0A151TLE4 GTP-binding protein yptV3 n=1 Tax=Cajanus cajan TaxID=3821 RepID=A0A151TLE4_CAJCA	6e-146	99.52	AT1G43890.1 | Symbols: ATRAB18, ATRABC1, RAB18-1, RABC1, ATRAB-C1, RAB18 | RAB GTPASE HOMOLOG B18 | chr1:16646934-16648395 FORWARD LENGTH=212	7e-128	95.24	GO:0006886 GO:0032482	intracellular protein transport; Rab protein signal transduction;	GO:0003924 GO:0005525	GTPase activity; GTP binding;	GO:0005634 GO:0005794 GO:0005886 GO:0012505	nucleus; Golgi apparatus; plasma membrane; endomembrane system	PF00025	Arf;	AT1G43890|ATRAB18|ATRABC1|RAB18-1|RABC1|ATRAB-C1|RAB18|ARABIDOPSIS RAB GTPASE HOMOLOG B18|ARABIDOPSIS RAB GTPASE HOMOLOG C1|RAB GTPASE HOMOLOG 18-1|RAB GTPASE HOMOLOG C1|RAB GTPASE HOMOLOG B18|F28H19.15|F28H19_15	NM_001248507.2	0
DL1	Pink	257	257		Glyma.08G080700	2.95603	-0.312212	1.95897	0.256718		1					Glyma.08g080700	524	UniRef100_I1KRB6 FAD-binding PCMH-type domain-containing protein n=1 Tax=Glycine max TaxID=3847 RepID=I1KRB6_SOYBN	0	99.81	UniRef100_I1KRB6 FAD-binding PCMH-type domain-containing protein n=1 Tax=Glycine max TaxID=3847 RepID=I1KRB6_SOYBN	0	99.81	AT1G30760.1 | Symbols: | FAD-binding Berberine family protein | chr1:10918321-10920441 FORWARD LENGTH=534	0	94.85	GO:0055114	oxidation-reduction process;	GO:0045551 GO:0050268 GO:0052747 GO:0071949	cinnamyl-alcohol dehydrogenase activity; coniferyl-alcohol dehydrogenase activity; sinapyl alcohol dehydrogenase activity; FAD binding;	GO:0005576 GO:0005737	extracellular region; cytoplasm	PF08031 PF01565	BBE; FAD_binding_4;	AT1G30760|AtBBE-like 13|Berberine Bridge Enzyme-Like 13|T17H7.1	XM_003531025.5	0
DL1	Pink	258	258		Glyma.20G206300	1.80434	0.126789	1.31008	0.460713		1					Glyma.20g206300	595	UniRef100_I1NI63 Uncharacterized protein n=1 Tax=Glycine max TaxID=3847 RepID=I1NI63_SOYBN	0	99.83	UniRef100_A0A0B2PZI0 Peptide transporter PTR3-A n=1 Tax=Glycine soja TaxID=3848 RepID=A0A0B2PZI0_GLYSO	0	99.83	AT5G46050.1 | Symbols: ATPTR3, PTR3 | peptide transporter 3 | chr5:18675062-18679071 REVERSE LENGTH=582	0	97.98	GO:0009611 GO:0009737 GO:0009751 GO:0009753 GO:0042538 GO:0042742 GO:0042938 GO:0042939 GO:0043201 GO:0080052 GO:0080053	response to wounding; response to abscisic acid; response to salicylic acid; response to jasmonic acid; hyperosmotic salinity response; defense response to bacterium; dipeptide transport; tripeptide transport; response to leucine; response to histidine; response to phenylalanine;	GO:0015333 GO:0035673 GO:0042937 GO:1904680	peptide:proton symporter activity; oligopeptide transmembrane transporter activity; tripeptide transmembrane transporter activity; peptide transmembrane transporter activity;	GO:0005634 GO:0016021	nucleus; integral component of membrane	PF00854	PTR2;	AT5G46050|ATPTR3|PTR3|NPF5.2|AtNPF5.2|ARABIDOPSIS THALIANA PEPTIDE TRANSPORTER 3|peptide transporter 3|NRT1/ PTR family 5.2|MCL19.10|MCL19_10	XM_003556322.5	0
DL1	Pink	259	259		Glyma.08G025300	1.18003	-0.0240188	0.861955	0.228354		1					Glyma.08g025300	579	UniRef100_I1KPM9 TPR_REGION domain-containing protein n=3 Tax=Soja TaxID=1462606 RepID=I1KPM9_SOYBN	0	99.83	UniRef100_I1KPM9 TPR_REGION domain-containing protein n=3 Tax=Soja TaxID=1462606 RepID=I1KPM9_SOYBN	0	99.83	AT4G10840.1 | Symbols: | Tetratricopeptide repeat (TPR)-like superfamily protein | chr4:6656614-6659033 FORWARD LENGTH=609	0	99.83	NA	NA	GO:0005515	protein binding;	GO:0005634 GO:0005737 GO:0005829 GO:0005874 GO:0005886	nucleus; cytoplasm; cytosol; microtubule; plasma membrane	PF13181 PF13374 PF13424	TPR_8; TPR_10; TPR_12;	AT4G10840	XM_003530401.5	0
DL1	Pink	260	260		Glyma.08G361100	3.66882	-0.671368	2.64596	0.087483		1		1			Glyma.08g361100	357	UniRef100_A0A445JPT9 Pirin-like protein n=2 Tax=Glycine soja TaxID=3848 RepID=A0A445JPT9_GLYSO	0	94.68	UniRef100_A0A445JPT9 Pirin-like protein n=2 Tax=Glycine soja TaxID=3848 RepID=A0A445JPT9_GLYSO	0	94.68	AT2G43120.1 | Symbols: | RmlC-like cupins superfamily protein | chr2:17927339-17928871 FORWARD LENGTH=321	1e-153	87.39	GO:0042742	defense response to bacterium;	GO:0005515 GO:0005516 GO:0030414 GO:0046872	protein binding; calmodulin binding; peptidase inhibitor activity; metal ion binding;	GO:0005634 GO:0005829 GO:0005886	nucleus; cytosol; plasma membrane	PF05726 PF02678	Pirin_C; Pirin;	AT2G43120|PRN2|PIRIN2	XM_003532274.5	0
DL1	Pink	261	261		Glyma.02G268000	2.4765	0.477456	2.0153	0.826343		1		1			Glyma.02g268000	316	UniRef100_A0A0R0L1Z4 Fe2OG dioxygenase domain-containing protein n=5 Tax=Soja TaxID=1462606 RepID=A0A0R0L1Z4_SOYBN	0	99.68	UniRef100_A0A0R0L1Z4 Fe2OG dioxygenase domain-containing protein n=5 Tax=Soja TaxID=1462606 RepID=A0A0R0L1Z4_SOYBN	0	99.68	AT1G05010.1 | Symbols: EFE, ACO4, EAT1 | ethylene-forming enzyme | chr1:1431419-1432695 REVERSE LENGTH=323	0	99.68	GO:0006952 GO:0009620 GO:0009693 GO:0009835 GO:0055114 GO:0071398	defense response; response to fungus; ethylene biosynthetic process; fruit ripening; oxidation-reduction process; cellular response to fatty acid;	GO:0009815 GO:0031418 GO:0046872 GO:0051213	1-aminocyclopropane-1-carboxylate oxidase activity; L-ascorbic acid binding; metal ion binding; dioxygenase activity;	GO:0005576 GO:0005737 GO:0005829	extracellular region; cytoplasm; cytosol	PF14226 PF03171	DIOX_N; 2OG-FeII_Oxy;	AT1G05010|EFE|ACO4|EAT1|ethylene-forming enzyme|ethylene forming enzyme|T7A14.12|T7A14_12|ETHYLENE-FORMING ENZYME|1-AMINOCYCLOPROPANE-1-CARBOXYLATE OXIDASE	XM_003519400.4	0
DL1	Pink	262	262		Glyma.08G080500	2.91367	-0.430248	2.15932	0.119763		1					Glyma.08g080500	540	UniRef100_I1KRB4 FAD-binding PCMH-type domain-containing protein n=1 Tax=Glycine max TaxID=3847 RepID=I1KRB4_SOYBN	0	99.81	UniRef100_I1KRB4 FAD-binding PCMH-type domain-containing protein n=1 Tax=Glycine max TaxID=3847 RepID=I1KRB4_SOYBN	0	99.81	AT4G20840.1 | Symbols: | FAD-binding Berberine family protein | chr4:11157916-11159535 FORWARD LENGTH=539	0	93.15	GO:0055114	oxidation-reduction process;	GO:0016899 GO:0071949	oxidoreductase activity, acting on the CH-OH group of donors, oxygen as acceptor; FAD binding;	GO:0005829 GO:0005886 GO:0009507 GO:0048046	cytosol; plasma membrane; chloroplast; apoplast	PF08031 PF01565	BBE; FAD_binding_4;	AT4G20840|AtBBE21|OGOX2|oligogalacturonide oxidase 2|F21C20.190|F21C20_190	XM_003531018.5	0
DL1	Pink	263	263		Glyma.07G202300	4.44345	0.757499	3.64918	1.49725		1		1			Glyma.07g202300	522	UniRef100_B5L5D9 2-hydroxyisoflavanone synthase n=3 Tax=Soja TaxID=1462606 RepID=B5L5D9_GLYSO	0	99.81	UniRef100_B5L5D9 2-hydroxyisoflavanone synthase n=3 Tax=Soja TaxID=1462606 RepID=B5L5D9_GLYSO	0	99.81	AT5G06900.1 | Symbols: CYP93D1 | cytochrome P450, family 93, subfamily D, polypeptide 1 | chr5:2136160-2137925 REVERSE LENGTH=507	4e-104	93.1	GO:0055114	oxidation-reduction process;	GO:0005506 GO:0016709 GO:0020037	iron ion binding; oxidoreductase activity, acting on paired donors, with incorporation or reduction of molecular oxygen, NAD(P)H as one donor, and incorporation of one atom of oxygen; heme binding;	GO:0016020 GO:0016021	membrane; integral component of membrane	PF00067	p450;	AT5G06900|CYP93D1|cytochrome P450, family 93, subfamily D, polypeptide 1|MOJ9.6|MOJ9_6	NM_001249093.2	0
DL1	Pink	264	264		Glyma.06G112200	3.75709	0.982492	2.64246	1.2761		1		1			Glyma.06g112200	400	UniRef100_A0A0R4J3F3 WAT1-related protein n=1 Tax=Glycine max TaxID=3847 RepID=A0A0R4J3F3_SOYBN	0	99.75	UniRef100_A0A151SK77 Auxin-induced protein 5NG4 n=1 Tax=Cajanus cajan TaxID=3821 RepID=A0A151SK77_CAJCA	0	88	AT4G08300.1 | Symbols: | nodulin MtN21 /EamA-like transporter family protein | chr4:5245024-5248153 FORWARD LENGTH=373	3e-173	90.5	NA	NA	GO:0022857	transmembrane transporter activity;	GO:0005886 GO:0016021	plasma membrane; integral component of membrane	PF00892	EamA;	AT4G08300	XM_006581518.4	0
DL1	Pink	265	265		Glyma.18G184900	2.4419	0.868442	1.82119	1.03845		1					Glyma.18g184900	375	UniRef100_A0A368UHH9 Fe2OG dioxygenase domain-containing protein n=3 Tax=Soja TaxID=1462606 RepID=A0A368UHH9_SOYBN	0	99.73	UniRef100_A0A368UHH9 Fe2OG dioxygenase domain-containing protein n=3 Tax=Soja TaxID=1462606 RepID=A0A368UHH9_SOYBN	0	99.73	AT3G21420.1 | Symbols: | 2-oxoglutarate (2OG) and Fe(II)-dependent oxygenase superfamily protein | chr3:7541579-7543221 FORWARD LENGTH=364	4e-99	90.4	GO:0055114 GO:1901601	oxidation-reduction process; strigolactone biosynthetic process;	GO:0046872 GO:0051213	metal ion binding; dioxygenase activity;	GO:0005737	cytoplasm	PF14226 PF03171	DIOX_N; 2OG-FeII_Oxy;	AT3G21420|LBO1|LATERAL BRANCHING OXIDOREDUCTASE 1|MHC9.10	XM_003552138.5	0
DL1	Pink	266	266		Glyma.18G267100	2.81462	0.225835	1.77108	0.42172		1					Glyma.18g267100	656	UniRef100_I1N4K3 Uncharacterized protein n=2 Tax=Soja TaxID=1462606 RepID=I1N4K3_SOYBN	0	99.85	UniRef100_A0A4D6NJ65 Endo-1 n=1 Tax=Vigna unguiculata TaxID=3917 RepID=A0A4D6NJ65_VIGUN	0	99.09	AT5G15870.1 | Symbols: | glycosyl hydrolase family 81 protein | chr5:5182641-5184878 REVERSE LENGTH=745	0	98.93	NA	NA	GO:0052861	glucan endo-1,3-beta-glucanase activity, C-3 substituted reducing group;	NA	NA	PF03639	Glyco_hydro_81;	AT5G15870	XM_003552523.5	0
DL1	Pink	267	267		Glyma.01G031500	2.49309	0.628596	1.74409	0.89299		1		1			Glyma.01g031500	539	UniRef100_A0A0B2PSM8 Aldehyde dehydrogenase family 2 member B7, mitochondrial n=2 Tax=Soja TaxID=1462606 RepID=A0A0B2PSM8_GLYSO	0	99.81	UniRef100_A0A0B2PSM8 Aldehyde dehydrogenase family 2 member B7, mitochondrial n=2 Tax=Soja TaxID=1462606 RepID=A0A0B2PSM8_GLYSO	0	99.81	AT1G23800.1 | Symbols: ALDH2B7, ALDH2B | aldehyde dehydrogenase 2B7 | chr1:8412238-8414804 REVERSE LENGTH=534	0	94.06	GO:0055114	oxidation-reduction process;	GO:0004029 GO:0043878	aldehyde dehydrogenase (NAD+) activity; glyceraldehyde-3-phosphate dehydrogenase (NAD+) (non-phosphorylating) activity;	GO:0005634 GO:0005759 GO:0009507	nucleus; mitochondrial matrix; chloroplast	PF00171	Aldedh;	AT1G23800|ALDH2B7|ALDH2B|aldehyde dehydrogenase 2B7|aldehyde dehydrogenase 2B|F5O8.35|F5O8_35	NM_001367176.1	0
DL1	Pink	268	268		Glyma.08G332300	3.20431	-0.290647	1.83598	0.179554		1					Glyma.08g332300	330	UniRef100_A0A0B2PPZ9 E3 ubiquitin-protein ligase n=2 Tax=Soja TaxID=1462606 RepID=A0A0B2PPZ9_GLYSO	0	99.7	UniRef100_A0A0B2PPZ9 E3 ubiquitin-protein ligase n=2 Tax=Soja TaxID=1462606 RepID=A0A0B2PPZ9_GLYSO	0	99.7	AT5G55970.1 | Symbols: | RING/U-box superfamily protein | chr5:22668019-22669312 FORWARD LENGTH=343	2e-150	96.36	NA	NA	NA	NA	GO:0005739 GO:0016021	mitochondrion; integral component of membrane	PF13639	zf-RING_2;	AT5G55970	XM_006602056.4	0
DL1	Pink	269	269		Glyma.14G191300	1.56612	-0.0295992	0.963434	0.14153		1					Glyma.14g191300	572	UniRef100_I1MB88 Uncharacterized protein n=1 Tax=Glycine max TaxID=3847 RepID=I1MB88_SOYBN	0	99.83	UniRef100_A0A445H7V3 Protein NRT1/ PTR FAMILY 8.1 isoform A n=1 Tax=Glycine soja TaxID=3848 RepID=A0A445H7V3_GLYSO	0	99.83	AT3G54140.1 | Symbols: ATPTR1, PTR1 | peptide transporter 1 | chr3:20045885-20048154 REVERSE LENGTH=570	0	99.83	GO:0006807 GO:0015031 GO:0042938 GO:0042939	nitrogen compound metabolic process; protein transport; dipeptide transport; tripeptide transport;	GO:0015333 GO:0035673 GO:0042937 GO:1904680	peptide:proton symporter activity; oligopeptide transmembrane transporter activity; tripeptide transmembrane transporter activity; peptide transmembrane transporter activity;	GO:0005634 GO:0005886 GO:0009506 GO:0016021	nucleus; plasma membrane; plasmodesma; integral component of membrane	PF07690	MFS_1;	AT3G54140|ATPTR1|PTR1|NPF8.1|AtNPF8.1|ARABIDOPSIS THALIANA PEPTIDE TRANSPORTER 1|peptide transporter 1|NRT1/ PTR family 8.1|F24B22.100	XM_006596354.4	0
DL1	Pink	270	270		Glyma.05G025900	2.10934	-0.354514	1.22987	-0.103989		1					Glyma.05g025900	474	UniRef100_I1JZN7 Dof-type domain-containing protein n=2 Tax=Soja TaxID=1462606 RepID=I1JZN7_SOYBN	0	99.79	UniRef100_I1JZN7 Dof-type domain-containing protein n=2 Tax=Soja TaxID=1462606 RepID=I1JZN7_SOYBN	0	99.79	AT3G47500.1 | Symbols: CDF3 | cycling DOF factor 3 | chr3:17504276-17505964 REVERSE LENGTH=448	2e-125	99.37	GO:0006355 GO:0009908	regulation of transcription, DNA-templated; flower development;	GO:0003677 GO:0003700 GO:0005515 GO:0046872	DNA binding; DNA-binding transcription factor activity; protein binding; metal ion binding;	GO:0005634	nucleus	PF02701	zf-Dof;	AT3G47500|CDF3|cycling DOF factor 3|F1P2.50|F1P2_50	XM_003524713.5	0
DL1	Pink	271	271		Glyma.08G350600	1.68877	0.177762	1.15392	0.385095		1					Glyma.08g350600	104	UniRef100_A0A0B2PTV7 Small ubiquitin-related modifier n=2 Tax=Soja TaxID=1462606 RepID=A0A0B2PTV7_GLYSO	1e-69	99.04	UniRef100_A0A2U1MHP7 Small ubiquitin-like modifier 2 n=1 Tax=Artemisia annua TaxID=35608 RepID=A0A2U1MHP7_ARTAN	6e-57	94.23	AT4G26840.1 | Symbols: SUM1, SUMO 1, SUMO1, ATSUMO1 | small ubiquitin-like modifier 1 | chr4:13497466-13498458 FORWARD LENGTH=100	9e-58	85.58	GO:0009408 GO:0010286 GO:0016925 GO:0043433	response to heat; heat acclimation; protein sumoylation; negative regulation of DNA-binding transcription factor activity;	GO:0005515 GO:0031386 GO:0044389	protein binding; protein tag; ubiquitin-like protein ligase binding;	GO:0005634 GO:0005737 GO:0005829	nucleus; cytoplasm; cytosol	PF11976	Rad60-SLD;	AT4G26840|SUM1|SUMO 1|SUMO1|ATSUMO1|SMALL UBIQUITIN-LIKE MODIFIER 1|ARABIDOPSIS THALIANA SMALL UBIQUITIN-LIKE MODIFIER 1|F10M23.180|F10M23_180	NM_001248663.2	4e-162
DL1	Pink	272	272		Glyma.11G126500	1.64265	-0.182614	0.974138	0.0710884		1					Glyma.11g126500	444	UniRef100_A0A0B2PAG4 F-box protein SKIP16 n=2 Tax=Soja TaxID=1462606 RepID=A0A0B2PAG4_GLYSO	0	99.77	UniRef100_A0A0B2PAG4 F-box protein SKIP16 n=2 Tax=Soja TaxID=1462606 RepID=A0A0B2PAG4_GLYSO	0	99.77	AT1G06110.1 | Symbols: SKIP16 | SKP1/ASK-interacting protein 16 | chr1:1853237-1854938 REVERSE LENGTH=436	0	99.77	GO:0016567	protein ubiquitination;	GO:0005515	protein binding;	GO:0005634 GO:0019005	nucleus; SCF ubiquitin ligase complex	PF09346 PF04379	SMI1_KNR4; DUF525;	AT1G06110|SKIP16|SKP1/ASK-interacting protein 16|T21E18.16|T21E18_16	NM_001255441.2	0
DL1	Pink	273	273		Glyma.16G044900	0.953369	-0.58924	0.444651	-0.404577		1					Glyma.16g044900	404	UniRef100_I1ML66 Glyceraldehyde-3-phosphate dehydrogenase n=2 Tax=Soja TaxID=1462606 RepID=I1ML66_SOYBN	0	99.75	UniRef100_I1ML66 Glyceraldehyde-3-phosphate dehydrogenase n=2 Tax=Soja TaxID=1462606 RepID=I1ML66_SOYBN	0	99.75	AT3G26650.1 | Symbols: GAPA, GAPA-1 | glyceraldehyde 3-phosphate dehydrogenase A subunit | chr3:9795226-9796848 FORWARD LENGTH=396	0	99.75	GO:0006006 GO:0009409 GO:0009416 GO:0009744 GO:0018119 GO:0019253 GO:0055114	glucose metabolic process; response to cold; response to light stimulus; response to sucrose; peptidyl-cysteine S-nitrosylation; reductive pentose-phosphate cycle; oxidation-reduction process;	GO:0004365 GO:0005515 GO:0047100 GO:0051287	glyceraldehyde-3-phosphate dehydrogenase (NAD+) (phosphorylating) activity; protein binding; glyceraldehyde-3-phosphate dehydrogenase (NADP+) (phosphorylating) activity; NAD binding;	GO:0005829 GO:0009507 GO:0009535 GO:0009570 GO:0009941 GO:0010319 GO:0031969 GO:0048046	cytosol; chloroplast; chloroplast thylakoid membrane; chloroplast stroma; chloroplast envelope; stromule; chloroplast membrane; apoplast	PF00044 PF02800	Gp_dh_N; Gp_dh_C;	AT3G26650|GAPA|GAPA-1|glyceraldehyde 3-phosphate dehydrogenase A subunit|GLYCERALDEHYDE 3-PHOSPHATE DEHYDROGENASE A SUBUNIT 1|MLJ15.3|GLYCERALDEHYDE 3-PHOSPHATE DEHYDROGENASE A SUBUNIT|GLYCERALDEHYDE-3-PHOSPHATE DEHYDROGENASE A SUBUNIT	NM_001360368.1	0
DL1	Pink	274	274		Glyma.12G207600	1.64995	-0.0952789	1.14307	-0.200991		1					Glyma.12g207600	251	UniRef100_A0A0R0H8B1 FAS1 domain-containing protein n=3 Tax=Soja TaxID=1462606 RepID=A0A0R0H8B1_SOYBN	3e-178	99.6	UniRef100_A0A0R0H8B1 FAS1 domain-containing protein n=3 Tax=Soja TaxID=1462606 RepID=A0A0R0H8B1_SOYBN	3e-178	99.6	AT1G03870.1 | Symbols: FLA9 | FASCICLIN-like arabinoogalactan 9 | chr1:982625-983368 REVERSE LENGTH=247	3e-71	85.26	GO:0009834	plant-type secondary cell wall biogenesis;	NA	NA	GO:0005576 GO:0005886 GO:0031225 GO:0046658 GO:0099503	extracellular region; plasma membrane; anchored component of membrane; anchored component of plasma membrane; secretory vesicle	PF02469	Fasciclin;	AT1G03870|FLA9|FASCICLIN-like arabinoogalactan 9|F21M11.20|F21M11_20	XM_003540336.5	0
DL1	Pink	275	275		Glyma.08G203600	2.22715	0.177709	1.62023	0.0682537		1					Glyma.08g203600	320	UniRef100_I1KV51 BHLH domain-containing protein n=2 Tax=Soja TaxID=1462606 RepID=I1KV51_SOYBN	0	99.69	UniRef100_I1KV51 BHLH domain-containing protein n=2 Tax=Soja TaxID=1462606 RepID=I1KV51_SOYBN	0	99.69	AT4G29100.1 | Symbols: | basic helix-loop-helix (bHLH) DNA-binding superfamily protein | chr4:14341140-14344575 FORWARD LENGTH=407	3e-65	57.19	GO:0006355	regulation of transcription, DNA-templated;	GO:0001228 GO:0003677 GO:0003700 GO:0005515 GO:0046983	DNA-binding transcription activator activity, RNA polymerase II-specific; DNA binding; DNA-binding transcription factor activity; protein binding; protein dimerization activity;	GO:0005634	nucleus	NA	NA	AT4G29100|bhlh68|F19B15.130|F19B15_130	XM_006585523.4	0
DL1	Pink	276	276		Glyma.06G104800	3.02052	0.576628	2.36857	0.487168		1					Glyma.06g104800	371	UniRef100_I1KA05 Trehalose 6-phosphate phosphatase n=2 Tax=Soja TaxID=1462606 RepID=I1KA05_SOYBN	0	99.73	UniRef100_I1KA05 Trehalose 6-phosphate phosphatase n=2 Tax=Soja TaxID=1462606 RepID=I1KA05_SOYBN	0	99.73	AT5G65140.1 | Symbols: TPPJ | Haloacid dehalogenase-like hydrolase (HAD) superfamily protein | chr5:26019878-26022077 REVERSE LENGTH=370	8e-166	97.04	GO:0005992 GO:0046686	trehalose biosynthetic process; response to cadmium ion;	GO:0004805	trehalose-phosphatase activity;	GO:0005634 GO:0005730 GO:0009507	nucleus; nucleolus; chloroplast	PF02358	Trehalose_PPase;	AT5G65140|TPPJ|trehalose-6-phosphate phosphatase J|MQN23.7|MQN23_7	XM_003527864.4	0
DL1	Pink	277	277		Glyma.18G165700	3.92817	1.84106	3.37133	1.65967		1		1			Glyma.18g165700	290	UniRef100_A0A0B2SAR9 Xyloglucan endotransglucosylase/hydrolase n=3 Tax=Soja TaxID=1462606 RepID=A0A0B2SAR9_GLYSO	0	99.66	UniRef100_A0A0B2SAR9 Xyloglucan endotransglucosylase/hydrolase n=3 Tax=Soja TaxID=1462606 RepID=A0A0B2SAR9_GLYSO	0	99.66	AT4G13090.1 | Symbols: XTH2 | xyloglucan endotransglucosylase/hydrolase 2 | chr4:7631535-7632870 REVERSE LENGTH=292	1e-103	96.55	GO:0010411 GO:0042546 GO:0071555	xyloglucan metabolic process; cell wall biogenesis; cell wall organization;	GO:0004553 GO:0016762	hydrolase activity, hydrolyzing O-glycosyl compounds; xyloglucan:xyloglucosyl transferase activity;	GO:0005576 GO:0005618 GO:0048046	extracellular region; cell wall; apoplast	PF06955 PF00722	XET_C; Glyco_hydro_16;	AT4G13090|XTH2|xyloglucan endotransglucosylase/hydrolase 2|F25G13.180|F25G13_180	XM_003551339.4	0
DL1	Pink	278	278		Glyma.06G258900	3.6816	1.23564	3.0337	1.01566		1		1			Glyma.06g258900	830	UniRef100_A0A0B2PGJ9 Receptor-like serine/threonine-protein kinase n=2 Tax=Soja TaxID=1462606 RepID=A0A0B2PGJ9_GLYSO	0	99.88	UniRef100_A0A0B2PGJ9 Receptor-like serine/threonine-protein kinase n=2 Tax=Soja TaxID=1462606 RepID=A0A0B2PGJ9_GLYSO	0	99.88	AT4G27290.1 | Symbols: | S-locus lectin protein kinase family protein | chr4:13666281-13669202 FORWARD LENGTH=783	0	99.4	GO:0006468 GO:0048544	protein phosphorylation; recognition of pollen;	GO:0004674 GO:0005524 GO:0030246	protein serine/threonine kinase activity; ATP binding; carbohydrate binding;	GO:0005576 GO:0005886	extracellular region; plasma membrane	PF11883 PF08276 PF00954 PF01453 PF07714 PF07714 PF08276 PF00954 PF01453	DUF3403; PAN_2; S_locus_glycop; B_lectin; Pkinase_Tyr; Pkinase_Tyr; PAN_2; S_locus_glycop; B_lectin;	AT4G27290|M4I22.100|M4I22_100	XM_003526098.5	0
DL1	Pink	279	279		Glyma.02G249600	0.823573	-0.326963	0.507308	-0.405333		1					Glyma.02g249600	479	UniRef100_D4N5G0 Alpha-form rubisco activase n=2 Tax=Soja TaxID=1462606 RepID=D4N5G0_SOYBN	0	99.79	UniRef100_D4N5G0 Alpha-form rubisco activase n=2 Tax=Soja TaxID=1462606 RepID=D4N5G0_SOYBN	0	99.79	AT2G39730.1 | Symbols: RCA | rubisco activase | chr2:16570951-16573345 REVERSE LENGTH=474	0	99.37	GO:0009409 GO:0009416 GO:0009753 GO:0010150 GO:0042742	response to cold; response to light stimulus; response to jasmonic acid; leaf senescence; defense response to bacterium;	GO:0005524 GO:0030234 GO:0043531 GO:0046863	ATP binding; enzyme regulator activity; ADP binding; ribulose-1,5-bisphosphate carboxylase/oxygenase activator activity;	GO:0005618 GO:0005634 GO:0005794 GO:0009507 GO:0009535 GO:0009570 GO:0009579 GO:0009941 GO:0010287 GO:0010319 GO:0048046	cell wall; nucleus; Golgi apparatus; chloroplast; chloroplast thylakoid membrane; chloroplast stroma; thylakoid; chloroplast envelope; plastoglobule; stromule; apoplast	PF00004	AAA;	AT2G39730|RCA|rubisco activase|T5I7.18|RUBISCO ACTIVASE	NM_001253223.2	0
DL1	Pink	280	280		Glyma.09G210900	1.16989	-0.116817	0.760434	-0.236267		1					Glyma.09g210900	408	UniRef100_I1L540 Phosphoribulokinase n=1 Tax=Glycine max TaxID=3847 RepID=I1L540_SOYBN	0	99.75	UniRef100_I1L540 Phosphoribulokinase n=1 Tax=Glycine max TaxID=3847 RepID=I1L540_SOYBN	0	99.75	AT1G32060.1 | Symbols: PRK | phosphoribulokinase | chr1:11532668-11534406 FORWARD LENGTH=395	0	99.75	GO:0009409 GO:0016310 GO:0018119 GO:0019253 GO:0042742	response to cold; phosphorylation; peptidyl-cysteine S-nitrosylation; reductive pentose-phosphate cycle; defense response to bacterium;	GO:0005515 GO:0005524 GO:0016301	protein binding; ATP binding; kinase activity;	GO:0005634 GO:0009507 GO:0009535 GO:0009570 GO:0009579 GO:0009941 GO:0010319 GO:0048046	nucleus; chloroplast; chloroplast thylakoid membrane; chloroplast stroma; thylakoid; chloroplast envelope; stromule; apoplast	PF00485	PRK;	AT1G32060|PRK|phosphoribulokinase|T12O21.4|T12O21_4	XM_003534257.4	0
DL1	Pink	281	281		Glyma.01G010200	0.944641	-0.300841	0.552009	-0.382562		1					Glyma.01g010200	408	UniRef100_I1J4L6 Phosphoribulokinase n=1 Tax=Glycine max TaxID=3847 RepID=I1J4L6_SOYBN	0	99.75	UniRef100_I1J4L6 Phosphoribulokinase n=1 Tax=Glycine max TaxID=3847 RepID=I1J4L6_SOYBN	0	99.75	AT1G32060.1 | Symbols: PRK | phosphoribulokinase | chr1:11532668-11534406 FORWARD LENGTH=395	0	99.75	GO:0009409 GO:0016310 GO:0018119 GO:0019253 GO:0042742	response to cold; phosphorylation; peptidyl-cysteine S-nitrosylation; reductive pentose-phosphate cycle; defense response to bacterium;	GO:0005515 GO:0005524 GO:0016301	protein binding; ATP binding; kinase activity;	GO:0005634 GO:0009507 GO:0009535 GO:0009570 GO:0009579 GO:0009941 GO:0010319 GO:0048046	nucleus; chloroplast; chloroplast thylakoid membrane; chloroplast stroma; thylakoid; chloroplast envelope; stromule; apoplast	PF00485	PRK;	AT1G32060|PRK|phosphoribulokinase|T12O21.4|T12O21_4	XM_003516804.4	0
DL1	Pink	282	282		Glyma.01G009200	4.40806	0.816136	3.4215	0.289658		1		1			Glyma.01g009200	174	UniRef100_I1J4K5 Uncharacterized protein n=2 Tax=Soja TaxID=1462606 RepID=I1J4K5_SOYBN	4e-124	99.43	UniRef100_UPI000F7C46EA lachrymatory-factor synthase-like n=1 Tax=Abrus precatorius TaxID=3816 RepID=UPI000F7C46EA	2e-97	97.7	AT2G25770.1 | Symbols: | Polyketide cyclase/dehydrase and lipid transport superfamily protein | chr2:10992987-10993490 FORWARD LENGTH=167	3e-48	95.4	GO:0008150	biological process;	GO:0003674	molecular function;	GO:0005634	nucleus	PF10604	Polyketide_cyc2;	AT2G25770|F17H15.20|F17H15_20	XM_003516772.5	0
DL1	Pink	283	283		Glyma.02G018700	3.73508	0.516226	2.9144	0.135255		1					Glyma.02g018700	522	UniRef100_A0A0R0KZR2 Uncharacterized protein n=3 Tax=Soja TaxID=1462606 RepID=A0A0R0KZR2_SOYBN	0	99.81	UniRef100_UPI00103FD6B1 hydroxyisourate hydrolase-like n=1 Tax=Glycine soja TaxID=3848 RepID=UPI00103FD6B1	0	89.66	AT1G02850.4 | Symbols: BGLU11 | beta glucosidase 11 | chr1:630569-633085 FORWARD LENGTH=521	0	88.51	GO:0005975	carbohydrate metabolic process;	GO:0008422 GO:0102483	beta-glucosidase activity; scopolin beta-glucosidase activity;	GO:0005576 GO:0005886	extracellular region; plasma membrane	PF00232	Glyco_hydro_1;	AT1G02850|BGLU11|beta glucosidase 11|F22D16.15|F22D16_15	NM_001249606.2	0
DL1	Pink	284	284		Glyma.01G008500	2.49047	1.01487	2.04684	0.822619		1		1			Glyma.01g008500	592	UniRef100_I1J4J6 Malic enzyme n=3 Tax=Soja TaxID=1462606 RepID=I1J4J6_SOYBN	0	99.83	UniRef100_I1J4J6 Malic enzyme n=3 Tax=Soja TaxID=1462606 RepID=I1J4J6_SOYBN	0	99.83	AT1G79750.1 | Symbols: ATNADP-ME4, NADP-ME4 | NADP-malic enzyme 4 | chr1:30007655-30011179 REVERSE LENGTH=646	0	97.8	GO:0006090 GO:0006108 GO:0006633 GO:0055114	pyruvate metabolic process; malate metabolic process; fatty acid biosynthetic process; oxidation-reduction process;	GO:0004470 GO:0004471 GO:0004473 GO:0008270 GO:0008948 GO:0050897 GO:0051287	malic enzyme activity; malate dehydrogenase (decarboxylating) (NAD+) activity; malate dehydrogenase (decarboxylating) (NADP+) activity; zinc ion binding; oxaloacetate decarboxylase activity; cobalt ion binding; NAD binding;	GO:0005739 GO:0009507	mitochondrion; chloroplast	PF00390 PF03949	malic; Malic_M;	AT1G79750|ATNADP-ME4|NADP-ME4|Arabidopsis thaliana NADP-malic enzyme 4|NADP-malic enzyme 4|F19K16.27|F19K16_27	XM_003516756.5	0
DL1	Pink	285	285		Glyma.17G081800	2.81662	-0.303365	2.28408	-0.574782		1		1			Glyma.17g081800	301	UniRef100_I1MT95 Dof-type domain-containing protein n=1 Tax=Glycine max TaxID=3847 RepID=I1MT95_SOYBN	0	99.67	UniRef100_I1MT95 Dof-type domain-containing protein n=1 Tax=Glycine max TaxID=3847 RepID=I1MT95_SOYBN	0	99.67	AT5G60850.1 | Symbols: OBP4 | OBF binding protein 4 | chr5:24480578-24481501 FORWARD LENGTH=307	3e-61	93.36	GO:0006355	regulation of transcription, DNA-templated;	GO:0003700 GO:0005515 GO:0044212 GO:0046872	DNA-binding transcription factor activity; protein binding; transcription regulatory region DNA binding; metal ion binding;	GO:0005634	nucleus	PF02701	zf-Dof;	AT5G60850|OBP4|AtDOF5.4|OBF binding protein 4|MAE1.2|MAE1_2|ZINC FINGER PROTEIN OBP4	NM_001249601.2	0
DL1	Pink	286	286		Glyma.15G203900	1.75843	0.134023	1.42262	-0.0393068		1					Glyma.15g203900	476	UniRef100_I1MIE1 BHLH domain-containing protein n=1 Tax=Glycine max TaxID=3847 RepID=I1MIE1_SOYBN	0	99.79	UniRef100_I1MIE1 BHLH domain-containing protein n=1 Tax=Glycine max TaxID=3847 RepID=I1MIE1_SOYBN	0	99.79	AT2G24260.1 | Symbols: LRL1 | LJRHL1-like 1 | chr2:10319646-10322177 REVERSE LENGTH=350	6e-88	86.97	GO:0006355 GO:0048235 GO:0048765 GO:0048767 GO:0055046 GO:0080147	regulation of transcription, DNA-templated; pollen sperm cell differentiation; root hair cell differentiation; root hair elongation; microgametogenesis; root hair cell development;	GO:0001228 GO:0003677 GO:0003700 GO:0005515 GO:0046983	DNA-binding transcription activator activity, RNA polymerase II-specific; DNA binding; DNA-binding transcription factor activity; protein binding; protein dimerization activity;	GO:0005634	nucleus	PF00010	HLH;	AT2G24260|LRL1|DROP1|LJRHL1-like 1|DEFECTIVE REGION OF POLLEN 1|F27D4.17|F27D4_17	XM_003546620.5	0
DL1	Pink	287	287		Glyma.17G061800	2.86784	1.46903	2.57002	1.25424		1		1			Glyma.17g061800	954	UniRef100_I1MSP4 Plasma membrane ATPase n=1 Tax=Glycine max TaxID=3847 RepID=I1MSP4_SOYBN	0	99.9	UniRef100_I1MSP4 Plasma membrane ATPase n=1 Tax=Glycine max TaxID=3847 RepID=I1MSP4_SOYBN	0	99.9	AT2G18960.1 | Symbols: AHA1, PMA, OST2, HA1 | H(+)-ATPase 1 | chr2:8221858-8227268 FORWARD LENGTH=949	0	98.95	GO:0009414 GO:0009737 GO:0010119 GO:0051453 GO:0120029 GO:1902600 GO:1990069	response to water deprivation; response to abscisic acid; regulation of stomatal movement; regulation of intracellular pH; proton export across plasma membrane; proton transmembrane transport; stomatal opening;	GO:0000287 GO:0005515 GO:0005524 GO:0008553 GO:0016887	magnesium ion binding; protein binding; ATP binding; proton-exporting ATPase activity, phosphorylative mechanism; ATPase activity;	GO:0005634 GO:0005773 GO:0005794 GO:0005886 GO:0009506 GO:0016020 GO:0016021	nucleus; vacuole; Golgi apparatus; plasma membrane; plasmodesma; membrane; integral component of membrane	PF00690 PF00702 PF00122 PF00702 PF00122 PF00122 PF00702	Cation_ATPase_N; Hydrolase; E1-E2_ATPase; Hydrolase; E1-E2_ATPase; E1-E2_ATPase; Hydrolase;	AT2G18960|AHA1|PMA|OST2|HA1|H(+)-ATPase 1|PLASMA MEMBRANE PROTON ATPASE|OPEN STOMATA 2|F19F24.16|F19F24_16|PLASMA MEMBRANE PROTON ATPASE	XM_003549315.5	0
DL1	Pink	288	288		Glyma.05G180600	2.16106	0.529904	1.83586	0.286158		1		1			Glyma.05g180600	511	UniRef100_A0A445KQ26 Inositol-3-phosphate synthase isoform A n=2 Tax=Soja TaxID=1462606 RepID=A0A445KQ26_GLYSO	0	99.8	UniRef100_A0A445KQ26 Inositol-3-phosphate synthase isoform A n=2 Tax=Soja TaxID=1462606 RepID=A0A445KQ26_GLYSO	0	99.8	AT5G10170.1 | Symbols: ATMIPS3, MIPS3 | myo-inositol-1-phosphate synthase 3 | chr5:3187538-3190161 REVERSE LENGTH=510	0	99.8	GO:0006021 GO:0008654 GO:0009793	inositol biosynthetic process; phospholipid biosynthetic process; embryo development ending in seed dormancy;	GO:0004512	inositol-3-phosphate synthase activity;	GO:0005737	cytoplasm	PF01658 PF07994	Inos-1-P_synth; NAD_binding_5;	AT5G10170|ATMIPS3|MIPS3|MYO-INOSITOL-1-PHOSTPATE SYNTHASE 3|myo-inositol-1-phosphate synthase 3|T31P16.160|T31P16_160	XM_003525017.5	0
DL1	Pink	289	289		Glyma.11G034000	4.05698	0.544421	3.39724	0.506197		1		1			Glyma.11g034000	250	UniRef100_G2XKY2 Aquaporin TIP2-3 isoform A n=2 Tax=Soja TaxID=1462606 RepID=G2XKY2_GLYSO	6e-170	99.6	UniRef100_G2XKY2 Aquaporin TIP2-3 isoform A n=2 Tax=Soja TaxID=1462606 RepID=G2XKY2_GLYSO	6e-170	99.6	AT5G47450.1 | Symbols: ATTIP2;3, TIP2;3, DELTA-TIP3 | tonoplast intrinsic protein 2;3 | chr5:19248509-19249466 REVERSE LENGTH=250	1e-133	98.4	GO:0009651	response to salt stress;	GO:0008519 GO:0015200 GO:0015250	ammonium transmembrane transporter activity; methylammonium transmembrane transporter activity; water channel activity;	GO:0009705 GO:0016021 GO:0042807	plant-type vacuole membrane; integral component of membrane; central vacuole	PF00230	MIP;	AT5G47450	NM_001251409.3	0
DL1	Pink	290	290		Glyma.14G008700	2.99582	0.740267	2.6062	0.663487		1		1			Glyma.14g008700	1891	UniRef100_UPI00071926AF uncharacterized protein LOC100786033 isoform X2 n=1 Tax=Glycine max TaxID=3847 RepID=UPI00071926AF	0	99.95	UniRef100_UPI00071926AF uncharacterized protein LOC100786033 isoform X2 n=1 Tax=Glycine max TaxID=3847 RepID=UPI00071926AF	0	99.95	AT1G12210.1 | Symbols: RFL1 | RPS5-like 1 | chr1:4140948-4143605 FORWARD LENGTH=885	3e-50	24.01	GO:0006499 GO:0006952 GO:0009617	N-terminal protein myristoylation; defense response; response to bacterium;	GO:0005524 GO:0043531	ATP binding; ADP binding;	GO:0005634	nucleus	PF00931	NB-ARC;	AT1G12210|RFL1|RPS5-like 1|T28K15.6|T28K15_6	XM_014766984.3	3e-70
DL1	Pink	291	291		Glyma.07G007000	2.82439	1.24113	2.50774	1.16648		1		1			Glyma.07g007000	866	UniRef100_P24095 Seed linoleate 9S-lipoxygenase n=6 Tax=Soja TaxID=1462606 RepID=LOXX_SOYBN	0	99.88	UniRef100_P24095 Seed linoleate 9S-lipoxygenase n=6 Tax=Soja TaxID=1462606 RepID=LOXX_SOYBN	0	99.88	AT1G55020.1 | Symbols: LOX1, ATLOX1 | lipoxygenase 1 | chr1:20525798-20530143 FORWARD LENGTH=859	0	98.96	GO:0006952 GO:0009611 GO:0009695 GO:0009737 GO:0009753 GO:0009816 GO:0010311 GO:0030397 GO:0031408 GO:0034440 GO:0048364	defense response; response to wounding; jasmonic acid biosynthetic process; response to abscisic acid; response to jasmonic acid; defense response to bacterium, incompatible interaction; lateral root formation; membrane disassembly; oxylipin biosynthetic process; lipid oxidation; root development;	GO:0016702 GO:0046872 GO:1990136	oxidoreductase activity, acting on single donors with incorporation of molecular oxygen, incorporation of two atoms of oxygen; metal ion binding; linoleate 9S-lipoxygenase activity;	GO:0005737 GO:0009536	cytoplasm; plastid	PF01477 PF00305	PLAT; Lipoxygenase;	AT1G55020|LOX1|ATLOX1|lipoxygenase 1|ARABIDOPSIS LIPOXYGENASE 1|LIPOXYGENASE	NM_001251747.1	0
DL1	Pink	292	292		Glyma.07G244200	-0.0808886	-1.40373	-0.36795	-1.47297					1		Glyma.07g244200	450	UniRef100_I1KMV5 Pectate_lyase_3 domain-containing protein n=3 Tax=Soja TaxID=1462606 RepID=I1KMV5_SOYBN	0	99.78	UniRef100_I1KMV5 Pectate_lyase_3 domain-containing protein n=3 Tax=Soja TaxID=1462606 RepID=I1KMV5_SOYBN	0	99.78	AT3G06770.2 | Symbols: | Pectin lyase-like superfamily protein | chr3:2135119-2137033 REVERSE LENGTH=446	0	95.78	GO:0005975 GO:0010583 GO:0071555	carbohydrate metabolic process; response to cyclopentenone; cell wall organization;	GO:0004650 GO:0016829	polygalacturonase activity; lyase activity;	GO:0005576 GO:0009507	extracellular region; chloroplast	PF12708	Pectate_lyase_3;	AT3G06770|F3E22.9	XM_003528579.4	0
DL1	Pink	293	293		Glyma.02G195300	6.31336	1.2454	5.06909	0.993221		1					Glyma.02g195300	306	UniRef100_I1JGG8 t-SNARE coiled-coil homology domain-containing protein n=2 Tax=Soja TaxID=1462606 RepID=I1JGG8_SOYBN	0	99.67	UniRef100_I1JGG8 t-SNARE coiled-coil homology domain-containing protein n=2 Tax=Soja TaxID=1462606 RepID=I1JGG8_SOYBN	0	99.67	AT3G11820.1 | Symbols: SYP121, AT-SYR1, ATSYP121, SYR1, ATSYR1, PEN1 | syntaxin of plants 121 | chr3:3729540-3730868 REVERSE LENGTH=346	6e-138	85.29	GO:0006612 GO:0006886 GO:0006887 GO:0006906 GO:0006952 GO:0009620 GO:0009737 GO:0009863 GO:0009867 GO:0010119 GO:0010148 GO:0010363 GO:0016192 GO:0031348 GO:0043069 GO:0048278 GO:0050832 GO:0051245 GO:0061025 GO:0072660	protein targeting to membrane; intracellular protein transport; exocytosis; vesicle fusion; defense response; response to fungus; response to abscisic acid; salicylic acid mediated signaling pathway; jasmonic acid mediated signaling pathway; regulation of stomatal movement; transpiration; regulation of plant-type hypersensitive response; vesicle-mediated transport; negative regulation of defense …	GO:0000149 GO:0005484 GO:0005515 GO:0043495	SNARE binding; SNAP receptor activity; protein binding; protein membrane adaptor activity;	GO:0005802 GO:0005829 GO:0005886 GO:0009504 GO:0009506 GO:0012505 GO:0016021 GO:0031201	trans-Golgi network; cytosol; plasma membrane; cell plate; plasmodesma; endomembrane system; integral component of membrane; SNARE complex	PF05739 PF00804	SNARE; Syntaxin;	AT3G11820|SYP121|AT-SYR1|ATSYP121|SYR1|ATSYR1|PEN1|syntaxin of plants 121|SYNTAXIN RELATED PROTEIN 1|PENETRATION1|F26K24.11	NM_001317427.2	0
DL1	Pink	294	294		Glyma.13G101400	1.67312	0.0777786	1.31326	0.0248285		1					Glyma.13g101400	327	UniRef100_A0A0R4J4M5 Hydrolase_4 domain-containing protein n=2 Tax=Glycine max TaxID=3847 RepID=A0A0R4J4M5_SOYBN	0	99.69	UniRef100_A0A0R4J4M5 Hydrolase_4 domain-containing protein n=2 Tax=Glycine max TaxID=3847 RepID=A0A0R4J4M5_SOYBN	0	99.69	AT1G52760.1 | Symbols: LysoPL2 | lysophospholipase 2 | chr1:19651378-19652576 FORWARD LENGTH=332	0	95.11	GO:0006979 GO:0009809 GO:0010043 GO:0042542 GO:0046686	response to oxidative stress; lignin biosynthetic process; response to zinc ion; response to hydrogen peroxide; response to cadmium ion;	GO:0003846 GO:0004622 GO:0016298 GO:0016787 GO:0090430	2-acylglycerol O-acyltransferase activity; lysophospholipase activity; lipase activity; hydrolase activity; caffeoyl-CoA: alcohol caffeoyl transferase activity;	GO:0005634 GO:0005783 GO:0005794 GO:0005886 GO:0009506 GO:0009507 GO:0016020	nucleus; endoplasmic reticulum; Golgi apparatus; plasma membrane; plasmodesma; chloroplast; membrane	PF12695	Abhydrolase_5;	AT1G52760|LysoPL2|CSE|AtMAGL3|lysophospholipase 2|Caffeoyl Shikimate Esterase|F14G24.3|F14G24_3	XM_003542626.5	0
DL1	Pink	295	295		Glyma.19G245400	3.6971	1.95319	3.33915	1.9831		1		1			Glyma.19g245400	212	UniRef100_C6T035 Uncharacterized protein n=1 Tax=Glycine max TaxID=3847 RepID=C6T035_SOYBN	1e-144	99.53	UniRef100_A0A371G4Q5 Pro-hevein (Fragment) n=1 Tax=Mucuna pruriens TaxID=157652 RepID=A0A371G4Q5_MUCPR	1e-123	99.53	AT3G04720.1 | Symbols: PR4, HEL, PR-4 | pathogenesis-related 4 | chr3:1285691-1286531 REVERSE LENGTH=212	7e-96	96.23	GO:0009615 GO:0009627 GO:0009723 GO:0009817 GO:0031640 GO:0042742 GO:0080027	response to virus; systemic acquired resistance; response to ethylene; defense response to fungus, incompatible interaction; killing of cells of other organism; defense response to bacterium; response to herbivore;	GO:0004540 GO:0008061	ribonuclease activity; chitin binding;	GO:0005576 GO:0099503	extracellular region; secretory vesicle	PF00187 PF00967	Chitin_bind_1; Barwin;	AT3G04720|PR4|HEL|PR-4|AtPR4|pathogenesis-related 4|HEVEIN-LIKE|F7O18.21|F7O18_21	NM_001317709.2	0
DL1	Pink	296	296		Glyma.08G153700	1.88327	0.817748	1.67333	0.841697		1		1			Glyma.08g153700	72	UniRef100_A0A0R0ISF5 Uncharacterized protein n=1 Tax=Glycine max TaxID=3847 RepID=A0A0R0ISF5_SOYBN	3e-37	98.61	UniRef100_A0A072UUZ2 Transmembrane protein, putative n=1 Tax=Medicago truncatula TaxID=3880 RepID=A0A072UUZ2_MEDTR	5e-13	98.61	NA	NA	NA	NA	NA	NA	NA	NA	NA	NA	NA	NA	NA	NA
DL1	Pink	297	297		Glyma.03G181600	6.49791	0.709768	5.20261	0.862877		1		1			Glyma.03g181600	717	UniRef100_A0A0R0KUR1 Phenylalanine ammonia-lyase n=2 Tax=Soja TaxID=1462606 RepID=A0A0R0KUR1_SOYBN	0	99.86	UniRef100_A0A0R0KUR1 Phenylalanine ammonia-lyase n=2 Tax=Soja TaxID=1462606 RepID=A0A0R0KUR1_SOYBN	0	99.86	AT2G37040.1 | Symbols: PAL1, ATPAL1 | PHE ammonia lyase 1 | chr2:15557602-15560237 REVERSE LENGTH=725	0	96.65	GO:0006559 GO:0006952 GO:0006979 GO:0009555 GO:0009611 GO:0009699 GO:0009800 GO:0009819 GO:0010224 GO:0046244 GO:0046274 GO:0080167	L-phenylalanine catabolic process; defense response; response to oxidative stress; pollen development; response to wounding; phenylpropanoid biosynthetic process; cinnamic acid biosynthetic process; drought recovery; response to UV-B; salicylic acid catabolic process; lignin catabolic process; response to karrikin;	GO:0005515 GO:0016841 GO:0045548	protein binding; ammonia-lyase activity; phenylalanine ammonia-lyase activity;	GO:0005737	cytoplasm	PF00221	Lyase_aromatic;	AT2G37040|PAL1|ATPAL1|PHE ammonia lyase 1|T1J8.22|T1J8_22|CI0004	NM_001357058.1	0
DL1	Pink	298	298		Glyma.03G122000	2.16463	0.383743	1.77718	0.426939		1		1			Glyma.03g122000	510	UniRef100_A0A0B2PSW0 Cytochrome P450 98A2 n=2 Tax=Soja TaxID=1462606 RepID=A0A0B2PSW0_GLYSO	0	99.8	UniRef100_A0A0B2PSW0 Cytochrome P450 98A2 n=2 Tax=Soja TaxID=1462606 RepID=A0A0B2PSW0_GLYSO	0	99.8	AT2G40890.1 | Symbols: CYP98A3 | cytochrome P450, family 98, subfamily A, polypeptide 3 | chr2:17058291-17060532 REVERSE LENGTH=508	0	99.02	GO:0009699 GO:0009805 GO:0009809 GO:0009813 GO:0055114	phenylpropanoid biosynthetic process; coumarin biosynthetic process; lignin biosynthetic process; flavonoid biosynthetic process; oxidation-reduction process;	GO:0004497 GO:0005506 GO:0005515 GO:0016709 GO:0020037 GO:0042802 GO:0046409	monooxygenase activity; iron ion binding; protein binding; oxidoreductase activity, acting on paired donors, with incorporation or reduction of molecular oxygen, NAD(P)H as one donor, and incorporation of one atom of oxygen; heme binding; identical protein binding; p-coumarate 3-hydroxylase activity;	GO:0005739 GO:0005783 GO:0005829 GO:0005886 GO:0016020 GO:0016021 GO:0043231	mitochondrion; endoplasmic reticulum; cytosol; plasma membrane; membrane; integral component of membrane; intracellular membrane-bounded organelle	PF00067	p450;	AT2G40890|CYP98A3|REF8|cytochrome P450, family 98, subfamily A, polypeptide 3|REDUCED EPIDERMAL FLUORESCENCE 8|T20B5.9|T20B5_9	XM_003521055.5	0
DL1	Pink	299	299		Glyma.04G005600	4.1653	-0.0968039	1.58222	0.531513		1					Glyma.04g005600	100	UniRef100_K7KHF2 Uncharacterized protein n=2 Tax=Soja TaxID=1462606 RepID=K7KHF2_SOYBN	5e-65	99	UniRef100_V7ATE8 CYTB_CTER domain-containing protein n=1 Tax=Phaseolus vulgaris TaxID=3885 RepID=V7ATE8_PHAVU	3e-38	84	NA	NA	NA	NA	NA	NA	NA	NA	NA	NA	NA	NA	XR_001387748.3	4e-157
DL1	Pink	300	300		Glyma.06G206600	1.65609	0.432602	0.91138	0.609377		1					Glyma.06g206600	527	UniRef100_K7KWA1 Uncharacterized protein n=3 Tax=Soja TaxID=1462606 RepID=K7KWA1_SOYBN	0	99.81	UniRef100_A0A0B2P4Q2 DUF246 domain-containing protein n=2 Tax=Soja TaxID=1462606 RepID=A0A0B2P4Q2_GLYSO	0	99.81	AT5G15740.1 | Symbols: | O-fucosyltransferase family protein | chr5:5134788-5136956 REVERSE LENGTH=508	0	95.83	GO:0006004 GO:0010214 GO:0010395 GO:0045489	fucose metabolic process; seed coat development; rhamnogalacturonan I metabolic process; pectin biosynthetic process;	GO:0008194 GO:0016757	UDP-glycosyltransferase activity; transferase activity, transferring glycosyl groups;	GO:0000139 GO:0005737 GO:0005794 GO:0016021	Golgi membrane; cytoplasm; Golgi apparatus; integral component of membrane	PF10250	O-FucT;	AT5G15740|RRT1|F14F8.120|F14F8_120	XM_006581971.4	0
DL1	Pink	301	301		Glyma.10G012900	1.72957	-0.416817	0.445729	-0.0922351		1					Glyma.10g012900	130	UniRef100_A0A0R0HT35 CP12 domain-containing protein n=2 Tax=Soja TaxID=1462606 RepID=A0A0R0HT35_SOYBN	7e-89	99.23	UniRef100_A0A0R0HT35 CP12 domain-containing protein n=2 Tax=Soja TaxID=1462606 RepID=A0A0R0HT35_SOYBN	7e-89	99.23	AT3G62410.1 | Symbols: CP12-2, CP12 | CP12 domain-containing protein 2 | chr3:23091006-23091401 FORWARD LENGTH=131	5e-34	99.23	GO:0009416 GO:0009744 GO:0018316 GO:0019253 GO:0034605 GO:0070417 GO:0071454 GO:0080153	response to light stimulus; response to sucrose; peptide cross-linking via L-cystine; reductive pentose-phosphate cycle; cellular response to heat; cellular response to cold; cellular response to anoxia; negative regulation of reductive pentose-phosphate cycle;	GO:0005515	protein binding;	GO:0005829 GO:0009507 GO:0009570 GO:0032991	cytosol; chloroplast; chloroplast stroma; protein-containing complex	PF02672	CP12;	AT3G62410|CP12-2|CP12|CP12 domain-containing protein 2|CP12 DOMAIN-CONTAINING PROTEIN 1|T12C14.110	XM_003535887.5	0
DL1	Pink	302	302		Glyma.01G035300	2.6067	0.0831746	1.11762	0.444417		1					Glyma.01g035300	173	UniRef100_A0A0B2SM26 Uncharacterized protein n=2 Tax=Soja TaxID=1462606 RepID=A0A0B2SM26_GLYSO	3e-123	99.42	UniRef100_UPI001016807C uncharacterized protein LOC114172009 n=1 Tax=Vigna unguiculata TaxID=3917 RepID=UPI001016807C	5e-112	99.42	AT1G60010.1 | Symbols: | unknown protein; FUNCTIONS IN: molecular_function unknown; INVOLVED IN: N-terminal protein myristoylation; LOCATED IN: cellular_component unknown; EXPRESSED IN: 22 plant structures; EXPRESSED DURING: 13 growth stages; BEST Arabidopsis thaliana protein match is: unknown protein (TAIR:AT1G10530.1); Has 185 Blast hits to 185 proteins in 18 species: Archae - 0; Bacteria - 0; …	2e-59	99.42	NA	NA	GO:0003674	molecular function;	GO:0005634	nucleus	PF14009	DUF4228;	AT1G60010	XM_003517794.5	0
DL1	Pink	303	303		Glyma.05G029800	2.0519	0.127805	0.925437	0.438429		1					Glyma.05g029800	285	UniRef100_A0A445KIM0 Hypersensitive-induced reaction 1 protein isoform A n=2 Tax=Soja TaxID=1462606 RepID=A0A445KIM0_GLYSO	0	99.65	UniRef100_A0A445KIM0 Hypersensitive-induced reaction 1 protein isoform A n=2 Tax=Soja TaxID=1462606 RepID=A0A445KIM0_GLYSO	0	99.65	AT5G62740.1 | Symbols: HIR1, ATHIR1 | SPFH/Band 7/PHB domain-containing membrane-associated protein family | chr5:25201320-25202535 FORWARD LENGTH=286	0	98.95	NA	NA	GO:0005515 GO:0043424	protein binding; protein histidine kinase binding;	GO:0005737 GO:0005773 GO:0005774 GO:0005794 GO:0005886 GO:0009506 GO:0009536	cytoplasm; vacuole; vacuolar membrane; Golgi apparatus; plasma membrane; plasmodesma; plastid	PF01145	Band_7;	AT5G62740	XM_041015196.1	0
DL1	Pink	304	304		Glyma.19G118700	1.54489	-0.740785	0.187468	-0.369493		1					Glyma.19g118700	96	UniRef100_I1N8F5 Uncharacterized protein n=1 Tax=Glycine max TaxID=3847 RepID=I1N8F5_SOYBN	2e-62	98.96	UniRef100_A0A1S3TBQ8 uncharacterized protein LOC106753840 n=1 Tax=Vigna radiata var. radiata TaxID=3916 RepID=A0A1S3TBQ8_VIGRR	2e-36	98.96	NA	NA	NA	NA	NA	NA	NA	NA	NA	NA	NA	AT3G47510|F1P2.60	XM_003554009.5	2e-150
DL1	Pink	305	305		Glyma.01G215100	1.94774	0.369203	1.04742	0.61815		1					Glyma.01g215100	854	UniRef100_I1JA23 Phospholipase D n=2 Tax=Soja TaxID=1462606 RepID=I1JA23_SOYBN	0	99.88	UniRef100_I1JA23 Phospholipase D n=2 Tax=Soja TaxID=1462606 RepID=I1JA23_SOYBN	0	99.88	AT2G42010.1 | Symbols: PLDBETA1, PLDBETA | phospholipase D beta 1 | chr2:17533018-17537990 REVERSE LENGTH=1083	0	96.25	GO:0009816 GO:0016042 GO:0046686	defense response to bacterium, incompatible interaction; lipid catabolic process; response to cadmium ion;	GO:0004630 GO:0005515 GO:0005546 GO:0070290	phospholipase D activity; protein binding; phosphatidylinositol-4,5-bisphosphate binding; N-acylphosphatidylethanolamine-specific phospholipase D activity;	GO:0005634 GO:0005737 GO:0009506 GO:0016020	nucleus; cytoplasm; plasmodesma; membrane	PF00614 PF00168 PF12357	PLDc; C2; PLD_C;	AT2G42010|PLDBETA1|PLDBETA|phospholipase D beta 1|T6D20.10|T6D20_10|phospholipase d	XM_003517402.5	0
DL1	Pink	306	306		Glyma.10G017500	1.92757	-0.269906	0.711659	0.0799475		1					Glyma.10g017500	182	UniRef100_A0A0R0HZ32 Uncharacterized protein n=2 Tax=Soja TaxID=1462606 RepID=A0A0R0HZ32_SOYBN	6e-129	99.45	UniRef100_UPI0010169BC0 uncharacterized protein LOC114190738 isoform X1 n=1 Tax=Vigna unguiculata TaxID=3917 RepID=UPI0010169BC0	3e-87	96.7	AT1G02816.1 | Symbols: | Protein of unknown function, DUF538 | chr1:621637-622137 FORWARD LENGTH=166	4e-59	87.91	GO:0008150	biological process;	GO:0003674	molecular function;	GO:0005576 GO:0005773 GO:0005774	extracellular region; vacuole; vacuolar membrane	PF04398	DUF538;	AT1G02816	XM_003536038.5	0
DL1	Pink	307	307		Glyma.18G190500	2.91624	0.0618894	1.296	0.460562		1					Glyma.18g190500	226	UniRef100_I1N2P6 Tau class glutathione S-transferase n=2 Tax=Soja TaxID=1462606 RepID=I1N2P6_SOYBN	2e-160	99.56	UniRef100_I1N2P6 Tau class glutathione S-transferase n=2 Tax=Soja TaxID=1462606 RepID=I1N2P6_SOYBN	2e-160	99.56	AT3G09270.1 | Symbols: ATGSTU8, GSTU8 | glutathione S-transferase TAU 8 | chr3:2848407-2849226 REVERSE LENGTH=224	3e-79	98.23	GO:0006749 GO:0009407 GO:0046686	glutathione metabolic process; toxin catabolic process; response to cadmium ion;	GO:0004364	glutathione transferase activity;	GO:0005737 GO:0005829	cytoplasm; cytosol	PF00043 PF02798	GST_C; GST_N;	AT3G09270|ATGSTU8|GSTU8|glutathione S-transferase TAU 8|F3L24.14	NM_001249240.3	0
DL1	Pink	308	308		Glyma.18G249100	3.59427	0.597444	1.81714	0.945074		1					Glyma.18g249100	197	UniRef100_C6TMF0 PRA1 family protein n=2 Tax=Soja TaxID=1462606 RepID=C6TMF0_SOYBN	1e-140	99.49	UniRef100_C6TMF0 PRA1 family protein n=2 Tax=Soja TaxID=1462606 RepID=C6TMF0_SOYBN	1e-140	99.49	AT1G55190.1 | Symbols: PRA1.F2, PRA7 | PRA1 (Prenylated rab acceptor) family protein | chr1:20588450-20589019 FORWARD LENGTH=189	9e-10	95.43	GO:0016192	vesicle-mediated transport;	NA	NA	GO:0005774 GO:0005783 GO:0005794 GO:0005886 GO:0010008 GO:0016021	vacuolar membrane; endoplasmic reticulum; Golgi apparatus; plasma membrane; endosome membrane; integral component of membrane	PF03208	PRA1;	AT1G55190|PRA1.F2|PRA7|PRENYLATED RAB ACCEPTOR 1.F2|F7A10.20|F7A10_20|PRA7	NM_001254565.3	0
DL1	Pink	309	309		Glyma.08G004200	1.64701	-0.158094	0.561462	0.0335971		1					Glyma.08g004200	596	UniRef100_A0A0R0IKU2 Protein kinase domain-containing protein n=3 Tax=Soja TaxID=1462606 RepID=A0A0R0IKU2_SOYBN	0	99.83	UniRef100_A0A0R0IKU2 Protein kinase domain-containing protein n=3 Tax=Soja TaxID=1462606 RepID=A0A0R0IKU2_SOYBN	0	99.83	AT5G63710.1 | Symbols: | Leucine-rich repeat protein kinase family protein | chr5:25499475-25502598 FORWARD LENGTH=614	0	97.99	GO:0006468	protein phosphorylation;	GO:0004675 GO:0005515 GO:0005524	transmembrane receptor protein serine/threonine kinase activity; protein binding; ATP binding;	GO:0005886 GO:0009507 GO:0016021	plasma membrane; chloroplast; integral component of membrane	PF08263 PF13855 PF00069	LRRNT_2; LRR_8; Pkinase;	AT5G63710|MBK5.19|MBK5_19	XM_041017860.1	0
DL1	Pink	310	310		Glyma.10G139800	3.792	-0.516762	1.16521	0.0192411		1					Glyma.10g139800	221	UniRef100_C7S8D1 Germin-like protein n=1 Tax=Glycine max TaxID=3847 RepID=C7S8D1_SOYBN	8e-156	99.55	UniRef100_C7S8D1 Germin-like protein n=1 Tax=Glycine max TaxID=3847 RepID=C7S8D1_SOYBN	8e-156	99.55	AT3G62020.1 | Symbols: GLP10 | germin-like protein 10 | chr3:22971443-22972192 REVERSE LENGTH=220	6e-104	90.05	GO:0006950 GO:0010497 GO:2000280	response to stress; plasmodesmata-mediated intercellular transport; regulation of root development;	GO:0030145 GO:0045735	manganese ion binding; nutrient reservoir activity;	GO:0005576 GO:0005618 GO:0009505 GO:0009506 GO:0048046	extracellular region; cell wall; plant-type cell wall; plasmodesma; apoplast	PF07883	Cupin_2;	AT3G62020|GLP10|germin-like protein 10|F21F14.190	NM_001254649.1	0
DL1	Pink	311	311		Glyma.17G007400	2.10577	0.314737	1.06314	0.494258		1					Glyma.17g007400	202	UniRef100_A0A445G005 CASP-like protein n=3 Tax=Soja TaxID=1462606 RepID=A0A445G005_GLYSO	7e-140	99.5	UniRef100_A0A445G005 CASP-like protein n=3 Tax=Soja TaxID=1462606 RepID=A0A445G005_GLYSO	7e-140	99.5	AT2G35760.1 | Symbols: | Uncharacterised protein family (UPF0497) | chr2:15032059-15033094 FORWARD LENGTH=201	7e-83	97.52	NA	NA	GO:0051539	4 iron, 4 sulfur cluster binding;	GO:0005886 GO:0016021	plasma membrane; integral component of membrane	PF04535	DUF588;	AT2G35760	XM_003549461.5	0
DL1	Pink	312	312		Glyma.16G220200	1.37514	-0.481473	0.291122	-0.31452		1					Glyma.16g220200	504	UniRef100_I1MQP1 Protein kinase domain-containing protein n=1 Tax=Glycine max TaxID=3847 RepID=I1MQP1_SOYBN	0	99.8	UniRef100_I1MQP1 Protein kinase domain-containing protein n=1 Tax=Glycine max TaxID=3847 RepID=I1MQP1_SOYBN	0	99.8	AT5G01920.1 | Symbols: STN8 | Protein kinase superfamily protein | chr5:359154-360867 FORWARD LENGTH=495	0	99.6	GO:0042549	photosystem II stabilization;	GO:0004672	protein kinase activity;	GO:0005634 GO:0009507 GO:0009579	nucleus; chloroplast; thylakoid	PF00069	Pkinase;	AT5G01920|STN8|State transition 8|T20L15.190|T20L15_190	XM_006599677.4	0
DL1	Pink	313	313		Glyma.02G164400	2.37762	0.234249	1.17989	0.344174		1					Glyma.02g164400	590	UniRef100_I1JFR6 Nodulin-like domain-containing protein n=2 Tax=Soja TaxID=1462606 RepID=I1JFR6_SOYBN	0	99.83	UniRef100_I1JFR6 Nodulin-like domain-containing protein n=2 Tax=Soja TaxID=1462606 RepID=I1JFR6_SOYBN	0	99.83	AT2G39210.1 | Symbols: | Major facilitator superfamily protein | chr2:16366287-16368231 REVERSE LENGTH=601	0	95.93	GO:0050832 GO:0055085	defense response to fungus; transmembrane transport;	GO:0003674	molecular function;	GO:0009506 GO:0009507 GO:0016021	plasmodesma; chloroplast; integral component of membrane	PF07690	MFS_1;	AT2G39210|PIC30|PICLORAM RESISTANT30|T16B24.15|T16B24_15	XM_003518948.4	0
DL1	Pink	314	314		Glyma.04G229500	1.26565	-0.00450176	0.557458	0.0553435		1					Glyma.04g229500	381	UniRef100_I1JYJ5 Uncharacterized protein n=2 Tax=Soja TaxID=1462606 RepID=I1JYJ5_SOYBN	0	99.74	UniRef100_A0A445L4E6 Polyadenylate-binding protein-interacting protein 11 isoform A n=1 Tax=Glycine soja TaxID=3848 RepID=A0A445L4E6_GLYSO	0	99.74	AT4G10610.1 | Symbols: RBP37, ATRBP37, CID12 | CTC-interacting domain 12 | chr4:6557336-6559143 FORWARD LENGTH=336	5e-149	78.22	GO:0008150	biological process;	GO:0000166 GO:0003723	nucleotide binding; RNA binding;	GO:0005634	nucleus	PF07145 PF00076	PAM2; RRM_1;	AT4G10610|RBP37|ATRBP37|CID12|RNA-BINDING PROTEIN 37|CTC-interacting domain 12|T4F9.70|T4F9_70	XM_014774921.3	0
DL1	Pink	315	315		Glyma.06G105500	4.36834	0.520595	2.19103	0.688927		1					Glyma.06g105500	275	UniRef100_I1KA13 CRAL-TRIO domain-containing protein n=1 Tax=Glycine max TaxID=3847 RepID=I1KA13_SOYBN	0	99.64	UniRef100_I1KA13 CRAL-TRIO domain-containing protein n=1 Tax=Glycine max TaxID=3847 RepID=I1KA13_SOYBN	0	99.64	AT4G08690.2 | Symbols: | Sec14p-like phosphatidylinositol transfer family protein | chr4:5551521-5552713 REVERSE LENGTH=301	2e-109	93.45	NA	NA	GO:0008526	phosphatidylinositol transfer activity;	NA	NA	PF03765 PF00650	CRAL_TRIO_N; CRAL_TRIO;	AT4G08690	NM_001255109.2	0
DL1	Pink	316	316		Glyma.03G234800	2.73687	0.313148	1.40276	0.407573		1					Glyma.03g234800	125	UniRef100_K7KGM3 Uncharacterized protein n=2 Tax=Soja TaxID=1462606 RepID=K7KGM3_SOYBN	8e-83	99.2	UniRef100_A0A371E1U9 Dormancy-associated protein-like 3 (Fragment) n=1 Tax=Mucuna pruriens TaxID=157652 RepID=A0A371E1U9_MUCPR	9e-76	98.4	AT1G56220.3 | Symbols: | Dormancy/auxin associated family protein | chr1:21043414-21044469 FORWARD LENGTH=140	2e-49	96	NA	NA	GO:0003674	molecular function;	GO:0005634	nucleus	PF05564	Auxin_repressed;	AT1G56220	XM_003521636.5	0
DL1	Pink	317	317		Glyma.10G058100	1.82082	0.344233	1.04339	0.437		1		1			Glyma.10g058100	360	UniRef100_I1L903 Isocitrate dehydrogenase [NAD] subunit, mitochondrial n=2 Tax=Soja TaxID=1462606 RepID=I1L903_SOYBN	0	99.72	UniRef100_I1L903 Isocitrate dehydrogenase [NAD] subunit, mitochondrial n=2 Tax=Soja TaxID=1462606 RepID=I1L903_SOYBN	0	99.72	AT5G03290.1 | Symbols: IDH-V | isocitrate dehydrogenase V | chr5:794043-795939 FORWARD LENGTH=374	0	99.72	GO:0006099 GO:0006102	tricarboxylic acid cycle; isocitrate metabolic process;	GO:0000287 GO:0004449 GO:0005524 GO:0008270 GO:0051287	magnesium ion binding; isocitrate dehydrogenase (NAD+) activity; ATP binding; zinc ion binding; NAD binding;	GO:0005739 GO:0005886	mitochondrion; plasma membrane	PF00180	Iso_dh;	AT5G03290|IDH-V|isocitrate dehydrogenase V|F12E4.20|F12E4_20	XM_003535130.5	0
DL1	Pink	318	318		Glyma.01G018000	2.83337	0.717793	1.71339	0.846045		1					Glyma.01g018000	135	UniRef100_A0A0B2PBA3 Uncharacterized protein n=3 Tax=Soja TaxID=1462606 RepID=A0A0B2PBA3_GLYSO	2e-90	99.26	UniRef100_UPI000549FD52 uncharacterized protein LOC114367389 n=1 Tax=Glycine soja TaxID=3848 RepID=UPI000549FD52	5e-79	99.26	NA	NA	NA	NA	NA	NA	NA	NA	NA	NA	NA	NA	NM_001349680.1	0
DL1	Pink	319	319		Glyma.16G037900	2.76653	0.245958	1.44281	0.397587		1		1			Glyma.16g037900	113	UniRef100_I1MKY3 Uncharacterized protein n=2 Tax=Soja TaxID=1462606 RepID=I1MKY3_SOYBN	5e-63	99.12	UniRef100_Q941N0 Drought-induced protein n=1 Tax=Retama raetam TaxID=49837 RepID=Q941N0_9FABA	3e-21	68.14	NA	NA	NA	NA	NA	NA	NA	NA	NA	NA	NA	NA	XR_418626.4	9e-179
DL1	Pink	320	320		Glyma.17G224100	1.88543	0.717673	1.25282	0.785239		1					Glyma.17g224100	103	UniRef100_I1MX63 Enhancer of rudimentary homolog n=2 Tax=Soja TaxID=1462606 RepID=I1MX63_SOYBN	2e-70	99.03	UniRef100_I1MX63 Enhancer of rudimentary homolog n=2 Tax=Soja TaxID=1462606 RepID=I1MX63_SOYBN	2e-70	99.03	AT5G10810.1 | Symbols: ATER, ER | enhancer of rudimentary protein, putative | chr5:3418897-3420556 REVERSE LENGTH=109	3e-57	98.06	GO:0007049	cell cycle;	NA	NA	GO:0009507	chloroplast	PF01133	ER;	AT5G10810|ATER|ER|ARABIDOPSIS THALIANA ENHANCER OF RUDIMENTARY HOMOLOGUE|ENHANCER OF RUDIMENTARY HOMOLOGUE|T30N20.80|T30N20_80|ENHANCER OF RUDIMENTARY HOMOLOG ATER	XM_003550204.5	4e-162
DL1	Pink	321	321		Glyma.01G062000	1.83899	0.331709	1.02362	0.444187		1					Glyma.01g062000	262	UniRef100_I1J630 Probable 6-phosphogluconolactonase n=3 Tax=Soja TaxID=1462606 RepID=I1J630_SOYBN	0	99.62	UniRef100_I1J630 Probable 6-phosphogluconolactonase n=3 Tax=Soja TaxID=1462606 RepID=I1J630_SOYBN	0	99.62	AT1G13700.1 | Symbols: PGL1 | 6-phosphogluconolactonase 1 | chr1:4694475-4695600 REVERSE LENGTH=268	3e-130	96.56	GO:0005975 GO:0009051	carbohydrate metabolic process; pentose-phosphate shunt, oxidative branch;	GO:0017057	6-phosphogluconolactonase activity;	GO:0005737 GO:0005829 GO:0009507	cytoplasm; cytosol; chloroplast	PF01182	Glucosamine_iso;	AT1G13700|PGL1|6-phosphogluconolactonase 1|F21F23.14|F21F23_14	XM_041018331.1	0
DL1	Pink	322	322		Glyma.19G119300	3.74411	0.45863	1.95913	0.725626		1					Glyma.19g119300	349	UniRef100_A0A0R4J616 Uncharacterized protein n=1 Tax=Glycine max TaxID=3847 RepID=A0A0R4J616_SOYBN	0	99.71	UniRef100_A0A4D6M737 Myb proto-oncogene protein n=1 Tax=Vigna unguiculata TaxID=3917 RepID=A0A4D6M737_VIGUN	0	99.71	AT1G08810.1 | Symbols: MYB60, AtMYB60 | myb domain protein 60 | chr1:2819279-2820329 REVERSE LENGTH=280	3e-103	99.71	GO:0009409 GO:0009411 GO:0009414 GO:0009416 GO:0009637 GO:0009646 GO:0009733 GO:0009737 GO:0009744 GO:0010118 GO:0030154 GO:0080148 GO:1902074	response to cold; response to UV; response to water deprivation; response to light stimulus; response to blue light; response to absence of light; response to auxin; response to abscisic acid; response to sucrose; stomatal movement; cell differentiation; negative regulation of response to water deprivation; response to salt;	GO:0003700 GO:0043565 GO:0044212	DNA-binding transcription factor activity; sequence-specific DNA binding; transcription regulatory region DNA binding;	GO:0005634	nucleus	PF00249	Myb_DNA-binding;	AT1G08810|MYB60|AtMYB60|myb domain protein 60|F22O13.30|F22O13_30	XM_003554014.5	0
DL1	Pink	323	323		Glyma.18G165200	2.84494	-0.312824	1.1081	-0.0258997		1					Glyma.18g165200	115	UniRef100_A0A0B2PMA4 Small ubiquitin-related modifier n=2 Tax=Soja TaxID=1462606 RepID=A0A0B2PMA4_GLYSO	7e-79	99.13	UniRef100_A0A2Z6LTT8 Ubiquitin-like domain-containing protein n=1 Tax=Trifolium subterraneum TaxID=3900 RepID=A0A2Z6LTT8_TRISU	2e-56	83.48	AT4G26840.1 | Symbols: SUM1, SUMO 1, SUMO1, ATSUMO1 | small ubiquitin-like modifier 1 | chr4:13497466-13498458 FORWARD LENGTH=100	2e-57	77.39	GO:0009408 GO:0010286 GO:0016925 GO:0043433	response to heat; heat acclimation; protein sumoylation; negative regulation of DNA-binding transcription factor activity;	GO:0005515 GO:0031386 GO:0044389	protein binding; protein tag; ubiquitin-like protein ligase binding;	GO:0005634 GO:0005737 GO:0005829	nucleus; cytoplasm; cytosol	PF11976	Rad60-SLD;	AT4G26840|SUM1|SUMO 1|SUMO1|ATSUMO1|SMALL UBIQUITIN-LIKE MODIFIER 1|ARABIDOPSIS THALIANA SMALL UBIQUITIN-LIKE MODIFIER 1|F10M23.180|F10M23_180	XM_003552073.5	0
DL1	Pink	324	324		Glyma.14G199900	5.08207	0.0970865	2.11048	0.208888		1					Glyma.14g199900	168	UniRef100_I1MBH0 Uncharacterized protein n=2 Tax=Soja TaxID=1462606 RepID=I1MBH0_SOYBN	4e-118	99.4	UniRef100_UPI000F7C8E10 uncharacterized protein LOC113848202 n=1 Tax=Abrus precatorius TaxID=3816 RepID=UPI000F7C8E10	2e-74	99.4	AT1G06980.1 | Symbols: | unknown protein; FUNCTIONS IN: molecular_function unknown; INVOLVED IN: biological_process unknown; LOCATED IN: endomembrane system; EXPRESSED IN: sepal, male gametophyte, carpel; EXPRESSED DURING: 4 anthesis; BEST Arabidopsis thaliana protein match is: unknown protein (TAIR:AT2G30230.1); Has 159 Blast hits to 159 proteins in 13 species: Archae - 0; Bacteria - 0; Metazoa …	3e-58	99.4	GO:0008150	biological process;	GO:0003674	molecular function;	NA	NA	PF14009	DUF4228;	AT1G06980|F10K1.30|F10K1_30	XM_003544858.5	0
DL1	Pink	325	325		Glyma.13G216300	2.96731	0.621713	1.58628	0.680202		1					Glyma.13g216300	155	UniRef100_I1M1D3 Glutaredoxin domain-containing protein n=3 Tax=Soja TaxID=1462606 RepID=I1M1D3_SOYBN	7e-68	65.81	UniRef100_I1M1D3 Glutaredoxin domain-containing protein n=3 Tax=Soja TaxID=1462606 RepID=I1M1D3_SOYBN	7e-68	65.81	AT4G15680.1 | Symbols: | Thioredoxin superfamily protein | chr4:8931813-8932121 FORWARD LENGTH=102	2e-55	65.81	GO:0045454	cell redox homeostasis;	GO:0009055 GO:0015035 GO:0046872 GO:0051537	electron transfer activity; protein disulfide oxidoreductase activity; metal ion binding; 2 iron, 2 sulfur cluster binding;	GO:0005634 GO:0005737	nucleus; cytoplasm	PF00462	Glutaredoxin;	AT4G15680|GRXS4|ROXY13|DL3880W|FCAALL.384	XM_006594431.4	0
DL1	Pink	326	326		Glyma.08G321100	2.28425	0.240589	1.09672	0.284396		1					Glyma.08g321100	489	UniRef100_I1KYC4 Peptidase A1 domain-containing protein n=1 Tax=Glycine max TaxID=3847 RepID=I1KYC4_SOYBN	0	99.8	UniRef100_I1KYC4 Peptidase A1 domain-containing protein n=1 Tax=Glycine max TaxID=3847 RepID=I1KYC4_SOYBN	0	99.8	AT5G10770.1 | Symbols: | Eukaryotic aspartyl protease family protein | chr5:3403331-3405331 REVERSE LENGTH=474	0	85.89	GO:0006508 GO:0030163	proteolysis; protein catabolic process;	GO:0004190	aspartic-type endopeptidase activity;	GO:0005576 GO:0005886 GO:0031225	extracellular region; plasma membrane; anchored component of membrane	PF00026	Asp;	AT5G10770|T30N20.40|T30N20_40	XM_003532098.5	0
DL1	Pink	327	327		Glyma.10G143500	1.36228	0.441932	0.832301	0.468246		1					Glyma.10g143500	541	UniRef100_A0A445IME3 Aspartic proteinase isoform A n=3 Tax=Soja TaxID=1462606 RepID=A0A445IME3_GLYSO	0	99.82	UniRef100_A0A445IME3 Aspartic proteinase isoform A n=3 Tax=Soja TaxID=1462606 RepID=A0A445IME3_GLYSO	0	99.82	AT1G11910.1 | Symbols: APA1, ATAPA1 | aspartic proteinase A1 | chr1:4017119-4019874 REVERSE LENGTH=506	0	89.09	GO:0006508 GO:0006629 GO:0030163	proteolysis; lipid metabolic process; protein catabolic process;	GO:0004175 GO:0004190	endopeptidase activity; aspartic-type endopeptidase activity;	GO:0005576 GO:0005773 GO:0005829 GO:0009506 GO:0099503	extracellular region; vacuole; cytosol; plasmodesma; secretory vesicle	PF05184 PF03489 PF00026	SapB_1; SapB_2; Asp;	AT1G11910|APA1|ATAPA1|AtPaspA1|PaspA1|aspartic proteinase A1|putative aspartic proteinase A1|F12F1.24|F12F1_24	XM_006589039.4	0
DL1	Pink	328	328		Glyma.02G234200	4.08071	0.359358	2.47075	0.788145		1		1			Glyma.02g234200	325	UniRef100_A0A0R4J2Q9 Peroxidase n=2 Tax=Soja TaxID=1462606 RepID=A0A0R4J2Q9_SOYBN	0	99.69	UniRef100_A0A0R4J2Q9 Peroxidase n=2 Tax=Soja TaxID=1462606 RepID=A0A0R4J2Q9_SOYBN	0	99.69	AT5G58400.1 | Symbols: | Peroxidase superfamily protein | chr5:23605357-23606967 REVERSE LENGTH=325	9e-138	99.69	GO:0006979 GO:0042744 GO:0055114	response to oxidative stress; hydrogen peroxide catabolic process; oxidation-reduction process;	GO:0004601 GO:0020037 GO:0046872	peroxidase activity; heme binding; metal ion binding;	GO:0005576	extracellular region	PF00141	peroxidase;	AT5G58400|MCK7.27|MCK7_27	XM_003519236.5	0
DL1	Pink	329	329		Glyma.07G210600	1.36968	0.00647492	0.781885	0.187713		1					Glyma.07g210600	599	UniRef100_A0A445JZK1 CDPK-related protein kinase n=1 Tax=Glycine soja TaxID=3848 RepID=A0A445JZK1_GLYSO	0	99.83	UniRef100_I1KLX7 Protein kinase domain-containing protein n=1 Tax=Glycine max TaxID=3847 RepID=I1KLX7_SOYBN	0	99.83	AT3G50530.2 | Symbols: CRK | CDPK-related kinase | chr3:18753833-18756487 FORWARD LENGTH=632	0	99.17	GO:0018105 GO:0035556 GO:0046777	peptidyl-serine phosphorylation; intracellular signal transduction; protein autophosphorylation;	GO:0004683 GO:0005516 GO:0005524 GO:0009931 GO:0046872	calmodulin-dependent protein kinase activity; calmodulin binding; ATP binding; calcium-dependent protein serine/threonine kinase activity; metal ion binding;	GO:0005634 GO:0005737 GO:0005886	nucleus; cytoplasm; plasma membrane	PF00069	Pkinase;	AT3G50530|CRK|CDPK-related kinase|T20E23.130	XM_003528453.4	0
DL1	Pink	330	330		Glyma.20G007000	5.58387	-0.0431457	3.1366	0.775464		1					Glyma.20g007000	509	UniRef100_I1ND10 Uncharacterized protein n=2 Tax=Soja TaxID=1462606 RepID=I1ND10_SOYBN	0	99.8	UniRef100_A0A445EZ72 Cytochrome P450 71D11 n=2 Tax=Soja TaxID=1462606 RepID=A0A445EZ72_GLYSO	0	99.41	AT3G26300.1 | Symbols: CYP71B34 | cytochrome P450, family 71, subfamily B, polypeptide 34 | chr3:9639199-9640866 REVERSE LENGTH=500	8e-139	95.28	GO:0055114	oxidation-reduction process;	GO:0005506 GO:0016709 GO:0020037	iron ion binding; oxidoreductase activity, acting on paired donors, with incorporation or reduction of molecular oxygen, NAD(P)H as one donor, and incorporation of one atom of oxygen; heme binding;	GO:0009507 GO:0016020 GO:0016021	chloroplast; membrane; integral component of membrane	PF00067	p450;	AT3G26300|CYP71B34|cytochrome P450, family 71, subfamily B, polypeptide 34|F20C19.2	XM_006605397.4	0
DL1	Pink	331	331		Glyma.13G265700	2.07877	-0.238205	1.07973	0.11319		1					Glyma.13g265700	709	UniRef100_A0A0R0H322 Protein kinase domain-containing protein (Fragment) n=1 Tax=Glycine max TaxID=3847 RepID=A0A0R0H322_SOYBN	0	99.86	UniRef100_A0A0R0H322 Protein kinase domain-containing protein (Fragment) n=1 Tax=Glycine max TaxID=3847 RepID=A0A0R0H322_SOYBN	0	99.86	AT3G14840.2 | Symbols: | Leucine-rich repeat transmembrane protein kinase | chr3:4988271-4993891 FORWARD LENGTH=1020	0	99.72	GO:0009861 GO:0045088 GO:0046777	jasmonic acid and ethylene-dependent systemic resistance; regulation of innate immune response; protein autophosphorylation;	GO:0004674 GO:0005515 GO:0005524	protein serine/threonine kinase activity; protein binding; ATP binding;	GO:0005576 GO:0005829 GO:0005886 GO:0009506 GO:0016021	extracellular region; cytosol; plasma membrane; plasmodesma; integral component of membrane	PF07714 PF11721 PF11721 PF07714	Pkinase_Tyr; Malectin; Malectin; Pkinase_Tyr;	AT3G14840|LIK1|LysM RLK1-interacting kinase 1|T21E2.2	XM_006592879.3	0
DL1	Pink	332	332		Glyma.10G212300	2.86151	1.2739	2.15658	1.49607		1		1			Glyma.10g212300	467	UniRef100_A0A445IQK1 MLO-like protein n=1 Tax=Glycine soja TaxID=3848 RepID=A0A445IQK1_GLYSO	0	99.57	UniRef100_A0A445IQK1 MLO-like protein n=1 Tax=Glycine soja TaxID=3848 RepID=A0A445IQK1_GLYSO	0	99.57	AT1G61560.1 | Symbols: MLO6, ATMLO6 | Seven transmembrane MLO family protein | chr1:22708875-22712032 REVERSE LENGTH=583	0	95.72	GO:0009817	defense response to fungus, incompatible interaction;	GO:0005516	calmodulin binding;	GO:0005739 GO:0005886 GO:0016021	mitochondrion; plasma membrane; integral component of membrane	PF03094	Mlo;	AT1G61560|MLO6|ATMLO6|MILDEW RESISTANCE LOCUS O 6|T25B24.9|T25B24_9	XR_416510.4	0
DL1	Pink	333	333		Glyma.17G259600	3.20106	0.142755	1.78699	0.517645		1					Glyma.17g259600	373	UniRef100_C6TFS0 Lipase_GDSL domain-containing protein n=1 Tax=Glycine max TaxID=3847 RepID=C6TFS0_SOYBN	0	99.73	UniRef100_C6TFS0 Lipase_GDSL domain-containing protein n=1 Tax=Glycine max TaxID=3847 RepID=C6TFS0_SOYBN	0	99.73	AT1G75880.1 | Symbols: | SGNH hydrolase-type esterase superfamily protein | chr1:28490564-28492298 FORWARD LENGTH=375	2e-139	95.98	GO:0016042	lipid catabolic process;	GO:0016298 GO:0016746	lipase activity; transferase activity, transferring acyl groups;	GO:0005576	extracellular region	PF00657	Lipase_GDSL;	AT1G75880|T4O12.12|T4O12_12	XM_006601298.4	0
DL1	Pink	334	334		Glyma.18G133100	1.65774	-0.0286019	0.896532	0.170445		1					Glyma.18g133100	349	UniRef100_A0A445FSN4 Cyclin-D1-1 isoform A n=3 Tax=Soja TaxID=1462606 RepID=A0A445FSN4_GLYSO	0	99.71	UniRef100_A0A445FSN4 Cyclin-D1-1 isoform A n=3 Tax=Soja TaxID=1462606 RepID=A0A445FSN4_GLYSO	0	99.71	AT1G70210.1 | Symbols: CYCD1;1, ATCYCD1;1 | CYCLIN D1;1 | chr1:26440015-26441980 FORWARD LENGTH=339	3e-139	97.13	GO:0000079 GO:0044772 GO:0051301	regulation of cyclin-dependent protein serine/threonine kinase activity; mitotic cell cycle phase transition; cell division;	GO:0004672 GO:0005515 GO:0016538 GO:0019901	protein kinase activity; protein binding; cyclin-dependent protein serine/threonine kinase regulator activity; protein kinase binding;	GO:0000307 GO:0005634 GO:0005737	cyclin-dependent protein kinase holoenzyme complex; nucleus; cytoplasm	PF02984 PF00134	Cyclin_C; Cyclin_N;	AT1G70210|CYCD1;1|ATCYCD1;1|CYCLIN D1;1|F20P5.7|F20P5_7	XR_419470.4	0
DL1	Pink	335	335		Glyma.17G140400	5.1469	-0.418887	2.50062	0.288078		1		1			Glyma.17g140400	132	UniRef100_C6T1Z7 AAI domain-containing protein n=2 Tax=Soja TaxID=1462606 RepID=C6T1Z7_SOYBN	1e-84	99.24	UniRef100_C6T1Z7 AAI domain-containing protein n=2 Tax=Soja TaxID=1462606 RepID=C6T1Z7_SOYBN	1e-84	99.24	AT2G45180.1 | Symbols: | Bifunctional inhibitor/lipid-transfer protein/seed storage 2S albumin superfamily protein | chr2:18626377-18626781 FORWARD LENGTH=134	2e-45	98.48	NA	NA	NA	NA	GO:0005576 GO:0009535	extracellular region; chloroplast thylakoid membrane	PF00234	Tryp_alpha_amyl;	AT2G45180	NM_001248582.2	0
DL1	Pink	336	336		Glyma.03G260600	2.97419	-0.635166	1.23382	-0.200813		1					Glyma.03g260600	596	UniRef100_I1JS35 FAD-binding PCMH-type domain-containing protein n=1 Tax=Glycine max TaxID=3847 RepID=I1JS35_SOYBN	0	99.83	UniRef100_I1JS35 FAD-binding PCMH-type domain-containing protein n=1 Tax=Glycine max TaxID=3847 RepID=I1JS35_SOYBN	0	99.83	AT2G46760.1 | Symbols: | D-arabinono-1,4-lactone oxidase family protein | chr2:19213028-19215166 REVERSE LENGTH=603	0	97.32	GO:0019853 GO:0055114	L-ascorbic acid biosynthetic process; oxidation-reduction process;	GO:0003885 GO:0050105 GO:0071949	D-arabinono-1,4-lactone oxidase activity; L-gulonolactone oxidase activity; FAD binding;	GO:0009507 GO:0016020	chloroplast; membrane	PF04030 PF01565	ALO; FAD_binding_4;	AT2G46760|GulLO6|AtGulLO6|L -gulono-1,4-lactone ( L -GulL) oxidase 6|F19D11.4	XM_003521776.5	0
DL1	Pink	337	337		Glyma.18G002800	1.51888	0.468265	0.99738	0.537817		1					Glyma.18g002800	485	UniRef100_I1MYB0 Uncharacterized protein n=2 Tax=Soja TaxID=1462606 RepID=I1MYB0_SOYBN	0	99.79	UniRef100_A0A0B2QQZ7 Selenium-binding protein 1 n=1 Tax=Glycine soja TaxID=3848 RepID=A0A0B2QQZ7_GLYSO	0	99.79	AT4G14030.1 | Symbols: SBP1 | selenium-binding protein 1 | chr4:8098121-8100165 REVERSE LENGTH=490	0	97.73	GO:0000103 GO:0042542 GO:0046686 GO:0071291	sulfate assimilation; response to hydrogen peroxide; response to cadmium ion; cellular response to selenium ion;	GO:0008430	selenium binding;	GO:0005634 GO:0005829 GO:0009506	nucleus; cytosol; plasmodesma	PF05694	SBP56;	AT4G14030|SBP1|AtSBP1|selenium-binding protein 1|DL3055C|FCAALL.79	XM_003552322.5	0
DL1	Pink	338	338		Glyma.14G192700	1.48024	-0.092203	0.699892	0.0603112		1					Glyma.14g192700	204	UniRef100_A0A0R0GRT9 Flavodoxin-like domain-containing protein n=2 Tax=Soja TaxID=1462606 RepID=A0A0R0GRT9_SOYBN	2e-145	99.51	UniRef100_A0A0R0GRT9 Flavodoxin-like domain-containing protein n=2 Tax=Soja TaxID=1462606 RepID=A0A0R0GRT9_SOYBN	2e-145	99.51	AT5G58800.1 | Symbols: | Quinone reductase family protein | chr5:23746032-23746895 REVERSE LENGTH=207	5e-111	99.02	GO:0055114	oxidation-reduction process;	GO:0003955 GO:0010181	NAD(P)H dehydrogenase (quinone) activity; FMN binding;	GO:0005737 GO:0005886 GO:0009536	cytoplasm; plasma membrane; plastid	PF03358	FMN_red;	AT5G58800|MZN1.27|MZN1_27	XM_006596357.4	0
DL1	Pink	339	339		Glyma.12G058400	4.97353	0.756364	2.8931	1.49215		1					Glyma.12g058400	340	UniRef100_K7LT94 Uncharacterized protein n=1 Tax=Glycine max TaxID=3847 RepID=K7LT94_SOYBN	0	99.71	UniRef100_UPI00098D8DF9 uncharacterized protein LOC109790333 isoform X1 n=1 Tax=Cajanus cajan TaxID=3821 RepID=UPI00098D8DF9	3e-124	83.82	AT5G59050.1 | Symbols: | unknown protein; BEST Arabidopsis thaliana protein match is: unknown protein (TAIR:AT3G54000.1); Has 35333 Blast hits to 34131 proteins in 2444 species: Archae - 798; Bacteria - 22429; Metazoa - 974; Fungi - 991; Plants - 531; Viruses - 0; Other Eukaryotes - 9610 (source: NCBI BLink). | chr5:23839494-23842519 REVERSE LENGTH=312	2e-10	27.65	GO:0008150	biological process;	GO:0003674	molecular function;	GO:0005634	nucleus	NA	NA	AT5G59050|K18B18.4|K18B18_4	XM_006592116.3	0
DL1	Pink	340	340		Glyma.11G133700	5.89107	-0.0232882	2.91927	0.8894		1					Glyma.11g133700	341	UniRef100_K7LPK7 Uncharacterized protein n=2 Tax=Soja TaxID=1462606 RepID=K7LPK7_SOYBN	0	99.71	UniRef100_UPI001016B9B0 transcription factor MYB46-like n=1 Tax=Vigna unguiculata TaxID=3917 RepID=UPI001016B9B0	0	99.71	AT3G08500.1 | Symbols: MYB83, AtMYB83 | myb domain protein 83 | chr3:2576958-2578072 REVERSE LENGTH=343	4e-74	98.53	GO:0030154 GO:0045893 GO:2000652	cell differentiation; positive regulation of transcription, DNA-templated; regulation of secondary cell wall biogenesis;	GO:0003700 GO:0005515 GO:0043565 GO:0044212	DNA-binding transcription factor activity; protein binding; sequence-specific DNA binding; transcription regulatory region DNA binding;	GO:0005634	nucleus	PF00249	Myb_DNA-binding;	AT3G08500|MYB83|AtMYB83|myb domain protein 83|T8G24.3	XM_006590903.4	0
DL1	Pink	341	341		Glyma.17G064600	3.05135	0.339944	1.77545	0.783977		1		1			Glyma.17g064600	565	UniRef100_I1MSS3 Uncharacterized protein n=6 Tax=Soja TaxID=1462606 RepID=I1MSS3_SOYBN	0	99.82	UniRef100_Q8S564 4-coumarate:coenzyme A ligase n=3 Tax=Soja TaxID=1462606 RepID=Q8S564_SOYBN	0	96.64	AT3G21240.1 | Symbols: 4CL2, AT4CL2 | 4-coumarate:CoA ligase 2 | chr3:7454497-7457314 REVERSE LENGTH=556	0	95.22	GO:0009411 GO:0009611 GO:0009620 GO:0009698	response to UV; response to wounding; response to fungus; phenylpropanoid metabolic process;	GO:0005524 GO:0016207	ATP binding; 4-coumarate-CoA ligase activity;	NA	NA	PF13193 PF00501	AMP-binding_C; AMP-binding;	AT3G21240|4CL2|AT4CL2|4-coumarate:CoA ligase 2|MXL8.10|4-COUMARATE:COA LIGASE	NM_001250821.2	0
DL1	Pink	342	342		Glyma.01G004200	2.78464	1.44691	2.08217	1.69264		1					Glyma.01g004200	239	UniRef100_I1J4D5 Uncharacterized protein n=2 Tax=Soja TaxID=1462606 RepID=I1J4D5_SOYBN	8e-173	99.58	UniRef100_A0A4D6L4K0 Caffeoyl-CoA O-methyltransferase n=1 Tax=Vigna unguiculata TaxID=3917 RepID=A0A4D6L4K0_VIGUN	5e-159	99.58	AT4G26220.1 | Symbols: | S-adenosyl-L-methionine-dependent methyltransferases superfamily protein | chr4:13284179-13285146 FORWARD LENGTH=232	3e-104	93.31	GO:0009809 GO:0032259	lignin biosynthetic process; methylation;	GO:0008757 GO:0042409 GO:0046872	S-adenosylmethionine-dependent methyltransferase activity; caffeoyl-CoA O-methyltransferase activity; metal ion binding;	GO:0005829	cytosol	PF13578	Methyltransf_24;	AT4G26220|CCoAOMT7|caffeoyl coenzyme A ester O-methyltransferase 7|T25K17.30|T25K17_30	XM_003517890.5	0
DL1	Pink	343	343		Glyma.03G262700	1.60453	-0.562747	0.49448	-0.152763		1					Glyma.03g262700	478	UniRef100_A0A445LHD5 Protein STRUBBELIG-RECEPTOR FAMILY 6 isoform A n=1 Tax=Glycine soja TaxID=3848 RepID=A0A445LHD5_GLYSO	0	97.91	UniRef100_A0A445LHD5 Protein STRUBBELIG-RECEPTOR FAMILY 6 isoform A n=1 Tax=Glycine soja TaxID=3848 RepID=A0A445LHD5_GLYSO	0	97.91	AT1G53730.2 | Symbols: SRF6 | STRUBBELIG-receptor family 6 | chr1:20061771-20065475 FORWARD LENGTH=720	3e-147	97.07	GO:0006468	protein phosphorylation;	GO:0004675 GO:0005515 GO:0005524	transmembrane receptor protein serine/threonine kinase activity; protein binding; ATP binding;	GO:0005634 GO:0005886 GO:0016021	nucleus; plasma membrane; integral component of membrane	PF13855 PF08263 PF13855	LRR_8; LRRNT_2; LRR_8;	AT1G53730|SRF6|STRUBBELIG-receptor family 6|F22G10.31|F22G10_31	XM_026127141.2	0
DL1	Pink	344	344		Glyma.14G103100	6.7353	-0.1927	3.173	1.00182		1					Glyma.14g103100	283	UniRef100_I1M997 WRKY domain-containing protein n=3 Tax=Soja TaxID=1462606 RepID=I1M997_SOYBN	0	99.65	UniRef100_I1M997 WRKY domain-containing protein n=3 Tax=Soja TaxID=1462606 RepID=I1M997_SOYBN	0	99.65	AT1G80840.1 | Symbols: WRKY40, ATWRKY40 | WRKY DNA-binding protein 40 | chr1:30383834-30385356 FORWARD LENGTH=302	9e-74	97.53	GO:0002237 GO:0009611 GO:0009751 GO:0010200 GO:0031347 GO:0042742 GO:0045892 GO:0050691 GO:0050832	response to molecule of bacterial origin; response to wounding; response to salicylic acid; response to chitin; regulation of defense response; defense response to bacterium; negative regulation of transcription, DNA-templated; regulation of defense response to virus by host; defense response to fungus;	GO:0003700 GO:0005515 GO:0043565 GO:0044212	DNA-binding transcription factor activity; protein binding; sequence-specific DNA binding; transcription regulatory region DNA binding;	GO:0005634	nucleus	PF03106	WRKY;	AT1G80840|WRKY40|ATWRKY40|WRKY DNA-binding protein 40|F23A5.19|F23A5_19	XM_003545361.5	0
DL1	Pink	345	345		Glyma.03G122200	2.54665	-0.294537	1.10532	0.210829		1					Glyma.03g122200	394	UniRef100_A0A0R4J2W9 WAT1-related protein n=2 Tax=Soja TaxID=1462606 RepID=A0A0R4J2W9_SOYBN	0	99.75	UniRef100_A0A2P5EXW4 Plant-drug/metabolite exporter n=1 Tax=Trema orientale TaxID=63057 RepID=A0A2P5EXW4_TREOI	0	99.49	AT5G07050.1 | Symbols: | nodulin MtN21 /EamA-like transporter family protein | chr5:2191533-2193416 REVERSE LENGTH=402	2e-176	99.24	NA	NA	GO:0022857	transmembrane transporter activity;	GO:0005886 GO:0009507 GO:0016021	plasma membrane; chloroplast; integral component of membrane	PF00892	EamA;	AT5G07050	NM_001255338.3	0
DL1	Pink	346	346		Glyma.01G045200	3.25441	-0.197823	1.41946	0.183524		1					Glyma.01g045200	183	UniRef100_I1J5N7 Uncharacterized protein n=2 Tax=Soja TaxID=1462606 RepID=I1J5N7_SOYBN	4e-130	99.45	UniRef100_UPI000F7C9EA2 uncharacterized protein LOC113869448 n=1 Tax=Abrus precatorius TaxID=3816 RepID=UPI000F7C9EA2	2e-83	97.81	AT1G69760.1 | Symbols: | unknown protein; BEST Arabidopsis thaliana protein match is: unknown protein (TAIR:AT1G26920.1); Has 51 Blast hits to 51 proteins in 15 species: Archae - 0; Bacteria - 2; Metazoa - 2; Fungi - 7; Plants - 29; Viruses - 0; Other Eukaryotes - 11 (source: NCBI BLink). | chr1:26240094-26240627 REVERSE LENGTH=177	9e-24	92.9	GO:0008150	biological process;	GO:0003674	molecular function;	GO:0005634	nucleus	NA	NA	AT1G69760|T6C23.4|T6C23_4	XM_003517908.5	0
DL1	Pink	347	347		Glyma.19G178000	1.80371	-0.81873	0.421116	-0.487742		1					Glyma.19g178000	290	UniRef100_A0A445FI29 Protein REVEILLE 8 isoform A n=2 Tax=Soja TaxID=1462606 RepID=A0A445FI29_GLYSO	0	99.66	UniRef100_A0A445FI29 Protein REVEILLE 8 isoform A n=2 Tax=Soja TaxID=1462606 RepID=A0A445FI29_GLYSO	0	99.66	AT3G09600.1 | Symbols: | Homeodomain-like superfamily protein | chr3:2946459-2948270 FORWARD LENGTH=298	1e-129	97.24	GO:0006355 GO:0010628 GO:0032922 GO:0042752 GO:0042753 GO:0043966 GO:0045944 GO:0048573	regulation of transcription, DNA-templated; positive regulation of gene expression; circadian regulation of gene expression; regulation of circadian rhythm; positive regulation of circadian rhythm; histone H3 acetylation; positive regulation of transcription by RNA polymerase II; photoperiodism, flowering;	GO:0003700 GO:0043565	DNA-binding transcription factor activity; sequence-specific DNA binding;	GO:0005634	nucleus	PF00249	Myb_DNA-binding;	AT3G09600|RVE8|LCL5|REVEILLE 8|LHY-CCA1-LIKE5|F11F8.19|AT3G09610	XM_041012615.1	0
DL1	Pink	348	348		Glyma.18G019000	3.87736	0.64134	2.19727	0.976617		1					Glyma.18g019000	654	UniRef100_I1MYU4 STAS domain-containing protein n=2 Tax=Soja TaxID=1462606 RepID=I1MYU4_SOYBN	0	99.85	UniRef100_I1MYU4 STAS domain-containing protein n=2 Tax=Soja TaxID=1462606 RepID=I1MYU4_SOYBN	0	99.85	AT5G10180.1 | Symbols: AST68, SULTR2;1 | slufate transporter 2;1 | chr5:3193225-3196818 FORWARD LENGTH=677	0	94.8	GO:0008272 GO:1902358	sulfate transport; sulfate transmembrane transport;	GO:0008271 GO:0015116 GO:0015293 GO:0015301	secondary active sulfate transmembrane transporter activity; sulfate transmembrane transporter activity; symporter activity; anion:anion antiporter activity;	GO:0005887 GO:0009507	integral component of plasma membrane; chloroplast	PF01740 PF00916	STAS; Sulfate_transp;	AT5G10180|AST68|SULTR2;1|ARABIDOPSIS SULFATE TRANSPORTER 68|sulfate transporter 2;1	XM_003552772.5	0
DL1	Pink	349	349		Glyma.15G017000	2.98376	-0.158565	1.37714	0.273653		1					Glyma.15g017000	617	UniRef100_I1MCR9 Uncharacterized protein n=4 Tax=Soja TaxID=1462606 RepID=I1MCR9_SOYBN	0	99.84	UniRef100_A0A1S3U7W4 protein NRT1/ PTR FAMILY 1.2 n=1 Tax=Vigna radiata var. radiata TaxID=3916 RepID=A0A1S3U7W4_VIGRR	0	98.87	AT1G52190.1 | Symbols: | Major facilitator superfamily protein | chr1:19434671-19438673 FORWARD LENGTH=607	0	93.19	NA	NA	GO:0015333 GO:0035673 GO:0080054 GO:1904680	peptide:proton symporter activity; oligopeptide transmembrane transporter activity; low-affinity nitrate transmembrane transporter activity; peptide transmembrane transporter activity;	GO:0005634 GO:0005886 GO:0016021	nucleus; plasma membrane; integral component of membrane	PF00854	PTR2;	AT1G52190|NRT1.11|NPF1.2|AtNPF1.2|nitrate transporter 1.11|NRT1/ PTR family 1.2|F9I5.4|F9I5_4	XM_003546429.5	0
DL1	Pink	350	350		Glyma.09G146500	1.58644	0.37052	0.963956	0.536848		1					Glyma.09g146500	341	UniRef100_A0A0B2S0N7 BAG family molecular chaperone regulator 1 n=2 Tax=Soja TaxID=1462606 RepID=A0A0B2S0N7_GLYSO	0	99.71	UniRef100_A0A0B2S0N7 BAG family molecular chaperone regulator 1 n=2 Tax=Soja TaxID=1462606 RepID=A0A0B2S0N7_GLYSO	0	99.71	AT5G52060.1 | Symbols: ATBAG1, BAG1 | BCL-2-associated athanogene 1 | chr5:21152449-21153741 REVERSE LENGTH=342	4e-114	88.56	GO:0071629	cytoplasm protein quality control by the ubiquitin-proteasome system;	GO:0005515 GO:0051087	protein binding; chaperone binding;	GO:0005634 GO:0005739 GO:0005829	nucleus; mitochondrion; cytosol	PF00240 PF02179	ubiquitin; BAG;	AT5G52060|ATBAG1|BAG1|BCL-2-associated athanogene 1|MSG15.15|MSG15_15	XM_003533181.4	0
DL1	Pink	351	351		Glyma.09G140300	1.82145	0.263956	1.00618	0.487948		1					Glyma.09g140300	221	UniRef100_A0A0B2RES3 Membrane steroid-binding protein 2 n=2 Tax=Soja TaxID=1462606 RepID=A0A0B2RES3_GLYSO	2e-157	99.55	UniRef100_A0A0B2RES3 Membrane steroid-binding protein 2 n=2 Tax=Soja TaxID=1462606 RepID=A0A0B2RES3_GLYSO	2e-157	99.55	AT3G48890.1 | Symbols: ATMP2, ATMAPR3, MSBP2, MAPR3 | membrane-associated progesterone binding protein 3 | chr3:18129669-18131353 FORWARD LENGTH=233	3e-92	95.48	NA	NA	GO:0005496	steroid binding;	GO:0005634 GO:0005783 GO:0005829 GO:0005886 GO:0009507 GO:0009535 GO:0012505 GO:0016020 GO:0016021	nucleus; endoplasmic reticulum; cytosol; plasma membrane; chloroplast; chloroplast thylakoid membrane; endomembrane system; membrane; integral component of membrane	PF00173	Cyt-b5;	AT3G48890	XM_006587260.4	0
DL1	Pink	352	352		Glyma.02G068100	4.40152	1.22339	2.60133	0.865369		1		1			Glyma.02g068100	214	UniRef100_I1JD16 Uncharacterized protein n=3 Tax=Soja TaxID=1462606 RepID=I1JD16_SOYBN	7e-157	99.53	UniRef100_UPI000F7C8A2D uncharacterized protein LOC113867815 n=1 Tax=Abrus precatorius TaxID=3816 RepID=UPI000F7C8A2D	2e-110	99.53	AT1G52140.1 | Symbols: | unknown protein; BEST Arabidopsis thaliana protein match is: unknown protein (TAIR:AT3G16330.1); Has 114 Blast hits to 114 proteins in 15 species: Archae - 0; Bacteria - 0; Metazoa - 0; Fungi - 0; Plants - 114; Viruses - 0; Other Eukaryotes - 0 (source: NCBI BLink). | chr1:19407559-19408185 REVERSE LENGTH=208	1e-26	95.79	GO:0008150	biological process;	GO:0003674	molecular function;	GO:0005575	cellular component	PF05553	DUF761;	AT1G52140|F5F19.20|F5F19_20	XM_003518111.5	0
DL1	Pink	353	353		Glyma.18G005100	1.39224	0.528959	0.909937	0.439664		1					Glyma.18g005100	986	UniRef100_A0A445FM77 Calmodulin-binding transcription activator 4 isoform C n=1 Tax=Glycine soja TaxID=3848 RepID=A0A445FM77_GLYSO	0	99.59	UniRef100_A0A445FM77 Calmodulin-binding transcription activator 4 isoform C n=1 Tax=Glycine soja TaxID=3848 RepID=A0A445FM77_GLYSO	0	99.59	AT1G67310.1 | Symbols: | Calmodulin-binding transcription activator protein with CG-1 and Ankyrin domains | chr1:25198182-25203126 REVERSE LENGTH=1016	0	98.48	GO:0006355 GO:0045944	regulation of transcription, DNA-templated; positive regulation of transcription by RNA polymerase II;	GO:0005516 GO:0043565	calmodulin binding; sequence-specific DNA binding;	GO:0005634 GO:0005829	nucleus; cytosol	PF01833 PF13637 PF00612 PF03859 PF01833 PF03859	TIG; Ank_4; IQ; CG-1; TIG; CG-1;	AT1G67310|F1N21.13	XM_003552731.5	0
DL1	Pink	354	354		Glyma.20G044800	2.23281	0.793457	1.41928	0.65421		1					Glyma.20g044800	315	UniRef100_A0A445F0S2 Desiccation protectant protein Lea14-like isoform A n=1 Tax=Glycine soja TaxID=3848 RepID=A0A445F0S2_GLYSO	0	99.68	UniRef100_A0A445F0S2 Desiccation protectant protein Lea14-like isoform A n=1 Tax=Glycine soja TaxID=3848 RepID=A0A445F0S2_GLYSO	0	99.68	AT2G44060.1 | Symbols: | Late embryogenesis abundant protein, group 2 | chr2:18226922-18227988 FORWARD LENGTH=325	7e-167	93.97	GO:0009269 GO:0046686	response to desiccation; response to cadmium ion;	GO:0003674	molecular function;	GO:0005634 GO:0005794 GO:0005829 GO:0005886 GO:0009506	nucleus; Golgi apparatus; cytosol; plasma membrane; plasmodesma	PF03168	LEA_2;	AT2G44060|LEA26|late embryogenesis abundant 26|F6E13.19	XM_006605310.4	0
DL1	Pink	355	355		Glyma.16G140300	1.89728	0.439584	1.09496	0.301839		1					Glyma.16g140300	297	UniRef100_A0A445GIF0 Phosphatidylinositol transfer protein 3 n=3 Tax=Soja TaxID=1462606 RepID=A0A445GIF0_GLYSO	0	99.66	UniRef100_A0A445GIF0 Phosphatidylinositol transfer protein 3 n=3 Tax=Soja TaxID=1462606 RepID=A0A445GIF0_GLYSO	0	99.66	AT4G36640.1 | Symbols: | Sec14p-like phosphatidylinositol transfer family protein | chr4:17277187-17278447 REVERSE LENGTH=294	2e-145	96.63	NA	NA	GO:0008526	phosphatidylinositol transfer activity;	GO:0005634 GO:0005737	nucleus; cytoplasm	PF13716 PF03765	CRAL_TRIO_2; CRAL_TRIO_N;	AT4G36640	XM_041010179.1	0
DL1	Pink	356	356		Glyma.12G217400	4.49015	1.04807	2.5536	0.895272		1		1			Glyma.12g217400	277	UniRef100_C6TI83 BURP domain-containing protein n=1 Tax=Glycine max TaxID=3847 RepID=C6TI83_SOYBN	0	99.64	UniRef100_C6TI83 BURP domain-containing protein n=1 Tax=Glycine max TaxID=3847 RepID=C6TI83_SOYBN	0	99.64	AT5G25610.1 | Symbols: RD22, ATRD22 | BURP domain-containing protein | chr5:8914498-8916684 REVERSE LENGTH=392	2e-32	70.4	GO:0009269 GO:0009651 GO:0009737	response to desiccation; response to salt stress; response to abscisic acid;	GO:0045735	nutrient reservoir activity;	GO:0005576 GO:0005768 GO:0005794 GO:0005802	extracellular region; endosome; Golgi apparatus; trans-Golgi network	PF03181	BURP;	AT5G25610|RD22|ATRD22|RESPONSIVE TO DESICCATION 22|T14C9.150|T14C9_150	XM_041007115.1	0
DL1	Pink	357	357		Glyma.04G038200	2.48267	0.880742	1.50943	0.71975		1					Glyma.04g038200	904	UniRef100_K7KHY1 LNS2 domain-containing protein n=2 Tax=Soja TaxID=1462606 RepID=K7KHY1_SOYBN	0	99.89	UniRef100_K7KHY1 LNS2 domain-containing protein n=2 Tax=Soja TaxID=1462606 RepID=K7KHY1_SOYBN	0	99.89	AT5G42870.1 | Symbols: ATPAH2, PAH2 | phosphatidic acid phosphohydrolase 2 | chr5:17185719-17189681 REVERSE LENGTH=930	2e-156	33.85	GO:0006629 GO:0008654 GO:0016036 GO:0019375	lipid metabolic process; phospholipid biosynthetic process; cellular response to phosphate starvation; galactolipid biosynthetic process;	GO:0008195	phosphatidate phosphatase activity;	GO:0005634 GO:0005829 GO:0048046	nucleus; cytosol; apoplast	PF04571 PF08235	Lipin_N; LNS2;	AT5G42870|ATPAH2|PAH2|PHOSPHATIDIC ACID PHOSPHOHYDROLASE 2|MBD2.6|MBD2_6	XM_006577955.4	0
DL1	Pink	358	358		Glyma.02G129100	3.20001	0.0450511	1.27071	-0.24491		1					Glyma.02g129100	447	UniRef100_K7K812 BHLH domain-containing protein n=2 Tax=Soja TaxID=1462606 RepID=K7K812_SOYBN	0	99.78	UniRef100_K7K812 BHLH domain-containing protein n=2 Tax=Soja TaxID=1462606 RepID=K7K812_SOYBN	0	99.78	AT3G24140.1 | Symbols: FMA | basic helix-loop-helix (bHLH) DNA-binding superfamily protein | chr3:8715525-8717772 REVERSE LENGTH=414	4e-146	88.37	GO:0010052 GO:0010374 GO:0010377 GO:0010444 GO:0045597 GO:0045893 GO:0051782 GO:0061086 GO:0090547	guard cell differentiation; stomatal complex development; guard cell fate commitment; guard mother cell differentiation; positive regulation of cell differentiation; positive regulation of transcription, DNA-templated; negative regulation of cell division; negative regulation of histone H3-K27 methylation; response to low humidity;	GO:0003677 GO:0003700 GO:0005515 GO:0046983	DNA binding; DNA-binding transcription factor activity; protein binding; protein dimerization activity;	GO:0005634	nucleus	PF00010	HLH;	AT3G24140|FMA|FAMA|MUJ8.4	XM_006574936.3	0
DL1	Pink	359	359		Glyma.10G244100	1.46594	0.627678	0.941803	0.543884		1					Glyma.10g244100	201	UniRef100_I1LE08 1,2-dihydroxy-3-keto-5-methylthiopentene dioxygenase n=2 Tax=Soja TaxID=1462606 RepID=I1LE08_SOYBN	2e-147	99.5	UniRef100_I1LE08 1,2-dihydroxy-3-keto-5-methylthiopentene dioxygenase n=2 Tax=Soja TaxID=1462606 RepID=I1LE08_SOYBN	2e-147	99.5	AT4G14710.5 | Symbols: ATARD2 | RmlC-like cupins superfamily protein | chr4:8424897-8426174 REVERSE LENGTH=201	4e-117	96.52	GO:0006555 GO:0019509 GO:0055114	methionine metabolic process; L-methionine salvage from methylthioadenosine; oxidation-reduction process;	GO:0010309	acireductone dioxygenase [iron(II)-requiring] activity;	GO:0005634 GO:0005737 GO:0005829 GO:0005886	nucleus; cytoplasm; cytosol; plasma membrane	PF03079	ARD;	AT4G14710|ATARD2|DL3395C|FCAALL.141	XR_001383296.2	0
DL1	Pink	360	360		Glyma.14G011500	4.71736	0.391965	2.15619	-0.025054		1					Glyma.14g011500	1094	UniRef100_A0A0R0GEU9 Protein kinase domain-containing protein n=1 Tax=Glycine max TaxID=3847 RepID=A0A0R0GEU9_SOYBN	0	99.91	UniRef100_A0A0R0GEU9 Protein kinase domain-containing protein n=1 Tax=Glycine max TaxID=3847 RepID=A0A0R0GEU9_SOYBN	0	99.91	AT4G26540.1 | Symbols: | Leucine-rich repeat receptor-like protein kinase family protein | chr4:13394673-13398028 REVERSE LENGTH=1091	0	98.99	GO:0006468 GO:0010082	protein phosphorylation; regulation of root meristem growth;	GO:0004674 GO:0005515 GO:0005524 GO:0016301	protein serine/threonine kinase activity; protein binding; ATP binding; kinase activity;	GO:0005886 GO:0016021	plasma membrane; integral component of membrane	PF08263 PF00069 PF13855	LRRNT_2; Pkinase; LRR_8;	AT4G26540|RGFR3|RGI3|RGF1 INSENSITIVE 3|M3E9.30|M3E9_30	XM_003545039.5	0
DL1	Pink	361	361		Glyma.15G143700	3.85234	0.575647	1.76495	0.152861		1					Glyma.15g143700	776	UniRef100_I1MGH2 Fn3_like domain-containing protein n=3 Tax=Soja TaxID=1462606 RepID=I1MGH2_SOYBN	0	99.87	UniRef100_I1MGH2 Fn3_like domain-containing protein n=3 Tax=Soja TaxID=1462606 RepID=I1MGH2_SOYBN	0	99.87	AT5G49360.1 | Symbols: BXL1, ATBXL1 | beta-xylosidase 1 | chr5:20012179-20016659 REVERSE LENGTH=774	0	98.45	GO:0010214 GO:0031222 GO:0045493	seed coat development; arabinan catabolic process; xylan catabolic process;	GO:0004553 GO:0009044 GO:0046556	hydrolase activity, hydrolyzing O-glycosyl compounds; xylan 1,4-beta-xylosidase activity; alpha-L-arabinofuranosidase activity;	GO:0005576 GO:0009505 GO:0009536 GO:0048046	extracellular region; plant-type cell wall; plastid; apoplast	PF14310 PF00933 PF01915 PF00933 PF01915	Fn3-like; Glyco_hydro_3; Glyco_hydro_3_C; Glyco_hydro_3; Glyco_hydro_3_C;	AT5G49360|BXL1|ATBXL1|beta-xylosidase 1|K7J8.3|K7J8_3	XM_003546286.5	0
DL1	Pink	362	362		Glyma.10G096200	1.09174	0.241647	0.546647	0.134834		1					Glyma.10g096200	149	UniRef100_A0A0B2RSQ0 Ubiquitin-conjugating enzyme E2-17 kDa n=2 Tax=Soja TaxID=1462606 RepID=A0A0B2RSQ0_GLYSO	2e-105	99.33	UniRef100_A0A0B2RSQ0 Ubiquitin-conjugating enzyme E2-17 kDa n=2 Tax=Soja TaxID=1462606 RepID=A0A0B2RSQ0_GLYSO	2e-105	99.33	AT5G53300.1 | Symbols: UBC10 | ubiquitin-conjugating enzyme 10 | chr5:21632802-21633989 REVERSE LENGTH=148	6e-103	99.33	GO:0006511 GO:0016567	ubiquitin-dependent protein catabolic process; protein ubiquitination;	GO:0004842 GO:0005524 GO:0031625 GO:0061631	ubiquitin-protein transferase activity; ATP binding; ubiquitin protein ligase binding; ubiquitin conjugating enzyme activity;	GO:0005634	nucleus	PF05773	RWD;	AT5G53300|UBC10|AtUBC10|ubiquitin-conjugating enzyme 10	NM_001250680.2	0
DL1	Pink	363	363		Glyma.05G006800	2.25951	0.656899	1.22854	0.428634		1					Glyma.05g006800	1195	UniRef100_I1K1G8 Phospholipid-transporting ATPase n=1 Tax=Glycine max TaxID=3847 RepID=I1K1G8_SOYBN	0	99.92	UniRef100_I1K1G8 Phospholipid-transporting ATPase n=1 Tax=Glycine max TaxID=3847 RepID=I1K1G8_SOYBN	0	99.92	AT3G27870.1 | Symbols: | ATPase E1-E2 type family protein / haloacid dehalogenase-like hydrolase family protein | chr3:10330950-10335288 FORWARD LENGTH=1189	0	99.16	GO:0045332	phospholipid translocation;	GO:0000287 GO:0005524 GO:0015662 GO:0140326	magnesium ion binding; ATP binding; ion transmembrane transporter activity, phosphorylative mechanism; ATPase-coupled intramembrane lipid transporter activity;	GO:0005739 GO:0005886 GO:0016021	mitochondrion; plasma membrane; integral component of membrane	PF00122 PF12710 PF16209 PF16212	E1-E2_ATPase; HAD; PhoLip_ATPase_N; PhoLip_ATPase_C;	AT3G27870|K16N12.23	XM_003525618.5	0
DL1	Pink	364	364		Glyma.17G029200	3.39616	1.09983	2.05345	1.03381		1		1			Glyma.17g029200	369	UniRef100_A0A0R0FIU5 PPM-type phosphatase domain-containing protein n=3 Tax=Soja TaxID=1462606 RepID=A0A0R0FIU5_SOYBN	0	99.73	UniRef100_A0A0R0FIU5 PPM-type phosphatase domain-containing protein n=3 Tax=Soja TaxID=1462606 RepID=A0A0R0FIU5_SOYBN	0	99.73	AT5G27930.1 | Symbols: | Protein phosphatase 2C family protein | chr5:9958199-9960219 REVERSE LENGTH=373	2e-164	95.12	GO:0000226 GO:0006470 GO:0009819 GO:0045926	microtubule cytoskeleton organization; protein dephosphorylation; drought recovery; negative regulation of growth;	GO:0004722 GO:0004724 GO:0046872	protein serine/threonine phosphatase activity; magnesium-dependent protein serine/threonine phosphatase activity; metal ion binding;	GO:0005737 GO:0005886	cytoplasm; plasma membrane	PF00481	PP2C;	AT5G27930|EGR2|E Growth-Regulating 2|F15F15.3	XM_003550370.5	0
DL1	Pink	365	365		Glyma.14G067000	1.3074	-0.0388199	0.520653	-0.0971361		1					Glyma.14g067000	479	UniRef100_I1M841 ATPase_AAA_core domain-containing protein n=2 Tax=Soja TaxID=1462606 RepID=I1M841_SOYBN	0	99.79	UniRef100_I1M841 ATPase_AAA_core domain-containing protein n=2 Tax=Soja TaxID=1462606 RepID=I1M841_SOYBN	0	99.79	AT2G39730.1 | Symbols: RCA | rubisco activase | chr2:16570951-16573345 REVERSE LENGTH=474	0	99.37	GO:0009409 GO:0009416 GO:0009753 GO:0010150 GO:0042742	response to cold; response to light stimulus; response to jasmonic acid; leaf senescence; defense response to bacterium;	GO:0005524 GO:0030234 GO:0043531 GO:0046863	ATP binding; enzyme regulator activity; ADP binding; ribulose-1,5-bisphosphate carboxylase/oxygenase activator activity;	GO:0005618 GO:0005634 GO:0005794 GO:0009507 GO:0009535 GO:0009570 GO:0009579 GO:0009941 GO:0010287 GO:0010319 GO:0048046	cell wall; nucleus; Golgi apparatus; chloroplast; chloroplast thylakoid membrane; chloroplast stroma; thylakoid; chloroplast envelope; plastoglobule; stromule; apoplast	PF00004	AAA;	AT2G39730|RCA|rubisco activase|T5I7.18|RUBISCO ACTIVASE	NM_001255602.1	0
DL1	Pink	366	366		Glyma.15G137500	3.07148	0.464649	1.5074	0.301679		1					Glyma.15g137500	67	UniRef100_A0A0B2QYX6 Uncharacterized protein n=2 Tax=Soja TaxID=1462606 RepID=A0A0B2QYX6_GLYSO	7e-42	98.51	UniRef100_A0A3Q0FFM8 uncharacterized protein LOC106775308 n=1 Tax=Vigna radiata var. radiata TaxID=3916 RepID=A0A3Q0FFM8_VIGRR	1e-18	97.01	NA	NA	NA	NA	NA	NA	NA	NA	NA	NA	NA	NA	XR_418344.4	3e-102
DL1	Pink	367	367		Glyma.02G108000	5.13208	2.06694	3.25351	1.95733		1					Glyma.02g108000	227	UniRef100_A0A0B2PWX6 Ribonuclease 3 n=2 Tax=Soja TaxID=1462606 RepID=A0A0B2PWX6_GLYSO	9e-168	99.56	UniRef100_A0A0B2PWX6 Ribonuclease 3 n=2 Tax=Soja TaxID=1462606 RepID=A0A0B2PWX6_GLYSO	9e-168	99.56	AT1G14220.1 | Symbols: | Ribonuclease T2 family protein | chr1:4858642-4859601 REVERSE LENGTH=228	2e-118	96.48	GO:0006401	RNA catabolic process;	GO:0003723 GO:0004521 GO:0033897	RNA binding; endoribonuclease activity; ribonuclease T2 activity;	GO:0005576	extracellular region	PF00445	Ribonuclease_T2;	AT1G14220|F7A19.32|F7A19_32	NM_001248254.2	0
DL1	Pink	368	368		Glyma.07G087200	3.80961	2.12005	2.79293	2.06148		1					Glyma.07g087200	64	UniRef100_I1KIS0 Uncharacterized protein n=2 Tax=Soja TaxID=1462606 RepID=I1KIS0_SOYBN	9e-36	98.44	UniRef100_A0A0B2SFX8 Arabinogalactan peptide 22 n=2 Tax=Soja TaxID=1462606 RepID=A0A0B2SFX8_GLYSO	3e-30	98.44	AT5G53250.1 | Symbols: AGP22, ATAGP22 | arabinogalactan protein 22 | chr5:21603715-21604007 FORWARD LENGTH=63	5e-16	89.06	NA	NA	NA	NA	GO:0005886 GO:0031225	plasma membrane; anchored component of membrane	PF06376	AGP;	AT5G53250	XM_014777868.3	2e-72
DL1	Pink	369	369		Glyma.02G121000	3.82946	1.34439	2.29686	1.20789		1					Glyma.02g121000	365	UniRef100_I1JEI1 Uncharacterized protein n=1 Tax=Glycine max TaxID=3847 RepID=I1JEI1_SOYBN	0	99.73	UniRef100_A0A445LMX6 Salicylate carboxymethyltransferase isoform A n=1 Tax=Glycine soja TaxID=3848 RepID=A0A445LMX6_GLYSO	0	99.73	AT4G36470.1 | Symbols: | S-adenosyl-L-methionine-dependent methyltransferases superfamily protein | chr4:17215128-17216475 REVERSE LENGTH=371	2e-169	99.18	GO:0032259	methylation;	GO:0008757	S-adenosylmethionine-dependent methyltransferase activity;	GO:0005634	nucleus	PF03492	Methyltransf_7;	AT4G36470|AP22.82|AP22_82	XR_413103.3	0
DL1	Pink	370	370		Glyma.16G175600	2.85174	0.152569	1.19351	0.0276251		1					Glyma.16g175600	475	UniRef100_A6BM07 Isoflavone 7-O-glucosyltransferase 1 n=3 Tax=Soja TaxID=1462606 RepID=I7GT1_SOYBN	0	99.79	UniRef100_A6BM07 Isoflavone 7-O-glucosyltransferase 1 n=3 Tax=Soja TaxID=1462606 RepID=I7GT1_SOYBN	0	99.79	AT3G16520.3 | Symbols: UGT88A1 | UDP-glucosyl transferase 88A1 | chr3:5619355-5620833 REVERSE LENGTH=462	9e-125	98.95	NA	NA	GO:0008194 GO:0016757 GO:0080043 GO:0080044 GO:0080045 GO:0080046	UDP-glycosyltransferase activity; transferase activity, transferring glycosyl groups; quercetin 3-O-glucosyltransferase activity; quercetin 7-O-glucosyltransferase activity; quercetin 3'-O-glucosyltransferase activity; quercetin 4'-O-glucosyltransferase activity;	GO:0005634 GO:0005829 GO:0043231	nucleus; cytosol; intracellular membrane-bounded organelle	PF00201	UDPGT;	AT3G16520	NM_001248232.2	0
DL1	Pink	371	371		Glyma.09G062600	4.35174	1.34473	2.46257	1.25287		1					Glyma.09g062600	267	UniRef100_A0A0R0I8A1 Xyloglucan endotransglucosylase/hydrolase n=2 Tax=Soja TaxID=1462606 RepID=A0A0R0I8A1_SOYBN	0	99.63	UniRef100_A0A0R0I8A1 Xyloglucan endotransglucosylase/hydrolase n=2 Tax=Soja TaxID=1462606 RepID=A0A0R0I8A1_SOYBN	0	99.63	AT4G25810.1 | Symbols: XTR6, XTH23 | xyloglucan endotransglycosylase 6 | chr4:13128694-13129715 FORWARD LENGTH=286	8e-142	99.25	GO:0010411 GO:0042546 GO:0071555	xyloglucan metabolic process; cell wall biogenesis; cell wall organization;	GO:0004553 GO:0016762	hydrolase activity, hydrolyzing O-glycosyl compounds; xyloglucan:xyloglucosyl transferase activity;	GO:0005576 GO:0005618 GO:0005794 GO:0048046	extracellular region; cell wall; Golgi apparatus; apoplast	PF06955 PF00722	XET_C; Glyco_hydro_16;	AT4G25810|XTR6|XTH23|xyloglucan endotransglycosylase 6|xyloglucan endotransglucosylase/hydrolase 23|F14M19.90|F14M19_90	XM_003533702.5	0
DL1	Pink	372	372		Glyma.10G052700	1.41655	0.349267	0.747299	0.317585		1					Glyma.10g052700	111	UniRef100_A0A445IIN9 V-type proton ATPase subunit G n=2 Tax=Soja TaxID=1462606 RepID=A0A445IIN9_GLYSO	7e-71	99.1	UniRef100_A0A445IIN9 V-type proton ATPase subunit G n=2 Tax=Soja TaxID=1462606 RepID=A0A445IIN9_GLYSO	7e-71	99.1	AT3G01390.1 | Symbols: VMA10, AVMA10 | vacuolar membrane ATPase 10 | chr3:150265-150922 REVERSE LENGTH=110	2e-46	99.1	GO:1902600	proton transmembrane transport;	GO:0008553 GO:0046933	proton-exporting ATPase activity, phosphorylative mechanism; proton-transporting ATP synthase activity, rotational mechanism;	GO:0000325 GO:0005773 GO:0005774 GO:0005794 GO:0005829 GO:0005886 GO:0016469 GO:0016471	plant-type vacuole; vacuole; vacuolar membrane; Golgi apparatus; cytosol; plasma membrane; proton-transporting two-sector ATPase complex; vacuolar proton-transporting V-type ATPase complex	PF03179	V-ATPase_G;	AT3G01390|VMA10|AVMA10|vacuolar membrane ATPase 10|T13O15.3|T13O15_3|VACUOLAR MEMBRANE ATPASE SUBUNIT G|VHA-G1	XM_014762522.3	2e-175
DL1	Pink	373	373		Glyma.09G140400	4.42894	0.894533	2.2083	0.75398		1					Glyma.09g140400	87	UniRef100_E9L555 CLE09 protein n=1 Tax=Glycine max TaxID=3847 RepID=E9L555_SOYBN	4e-56	98.85	UniRef100_E9L555 CLE09 protein n=1 Tax=Glycine max TaxID=3847 RepID=E9L555_SOYBN	4e-56	98.85	NA	NA	NA	NA	NA	NA	NA	NA	NA	NA	NA	NA	NA	NA
DL1	Pink	374	374		Glyma.14G080100	2.16354	0.0636239	0.89164	0.0420325		1					Glyma.14g080100	703	UniRef100_K7M5K0 Protein kinase domain-containing protein n=1 Tax=Glycine max TaxID=3847 RepID=K7M5K0_SOYBN	0	99.86	UniRef100_K7M5K0 Protein kinase domain-containing protein n=1 Tax=Glycine max TaxID=3847 RepID=K7M5K0_SOYBN	0	99.86	AT5G66850.1 | Symbols: MAPKKK5 | mitogen-activated protein kinase kinase kinase 5 | chr5:26695965-26699159 REVERSE LENGTH=716	1e-141	79.8	GO:0000187 GO:0002221 GO:0006952 GO:0007346 GO:0010200 GO:0023014 GO:0031098 GO:0032147 GO:0045088 GO:0046777 GO:0071323 GO:1900150 GO:1900424 GO:2000071	activation of MAPK activity; pattern recognition receptor signaling pathway; defense response; regulation of mitotic cell cycle; response to chitin; signal transduction by protein phosphorylation; stress-activated protein kinase signaling cascade; activation of protein kinase activity; regulation of innate immune response; protein autophosphorylation; cellular response to chitin; regulation of de…	GO:0004674 GO:0004709 GO:0005515 GO:0005524	protein serine/threonine kinase activity; MAP kinase kinase kinase activity; protein binding; ATP binding;	GO:0005737 GO:0005829 GO:0005886 GO:0009507	cytoplasm; cytosol; plasma membrane; chloroplast	PF14531	Kinase-like;	AT5G66850|MAPKKK5|mitogen-activated protein kinase kinase kinase 5|MUD21.11|MUD21_11	XM_003545252.5	0
DL1	Pink	375	375		Glyma.17G060000	5.71131	1.25484	2.73135	0.730139		1					Glyma.17g060000	379	UniRef100_K7MK55 Uncharacterized protein n=3 Tax=Soja TaxID=1462606 RepID=K7MK55_SOYBN	0	99.74	UniRef100_A0A4D6NML7 Chloride channel n=1 Tax=Vigna unguiculata TaxID=3917 RepID=A0A4D6NML7_VIGUN	0	99.21	AT4G25850.1 | Symbols: ORP4B | OSBP(oxysterol binding protein)-related protein 4B | chr4:13143859-13146654 FORWARD LENGTH=383	9e-146	99.21	NA	NA	GO:0008289 GO:0015248 GO:0032934	lipid binding; sterol transporter activity; sterol binding;	GO:0005634 GO:0005829 GO:0016020 GO:0043231	nucleus; cytosol; membrane; intracellular membrane-bounded organelle	PF01237	Oxysterol_BP;	AT4G25850	XM_006600424.4	0
DL1	Pink	376	376		Glyma.13G144900	1.19741	0.223025	0.552843	0.123108		1					Glyma.13g144900	362	UniRef100_I1LZ93 Isocitrate dehydrogenase [NAD] subunit, mitochondrial n=2 Tax=Soja TaxID=1462606 RepID=I1LZ93_SOYBN	0	99.72	UniRef100_I1LZ93 Isocitrate dehydrogenase [NAD] subunit, mitochondrial n=2 Tax=Soja TaxID=1462606 RepID=I1LZ93_SOYBN	0	99.72	AT5G03290.1 | Symbols: IDH-V | isocitrate dehydrogenase V | chr5:794043-795939 FORWARD LENGTH=374	0	99.72	GO:0006099 GO:0006102	tricarboxylic acid cycle; isocitrate metabolic process;	GO:0000287 GO:0004449 GO:0005524 GO:0008270 GO:0051287	magnesium ion binding; isocitrate dehydrogenase (NAD+) activity; ATP binding; zinc ion binding; NAD binding;	GO:0005739 GO:0005886	mitochondrion; plasma membrane	PF00180	Iso_dh;	AT5G03290|IDH-V|isocitrate dehydrogenase V|F12E4.20|F12E4_20	XM_003542507.5	0
DL1	Pink	377	377		Glyma.13G050800	5.15902	0.687928	2.25321	0.17123		1					Glyma.13g050800	375	UniRef100_I1LWX8 RING-type domain-containing protein n=1 Tax=Glycine max TaxID=3847 RepID=I1LWX8_SOYBN	0	99.73	UniRef100_I1LWX8 RING-type domain-containing protein n=1 Tax=Glycine max TaxID=3847 RepID=I1LWX8_SOYBN	0	99.73	AT3G02340.1 | Symbols: | RING/U-box superfamily protein | chr3:477032-478261 FORWARD LENGTH=409	1e-46	40.53	GO:0006511	ubiquitin-dependent protein catabolic process;	GO:0061630	ubiquitin protein ligase activity;	GO:0005634	nucleus	PF13639	zf-RING_2;	AT3G02340|F11A12.3|F11A12_3	XR_005888111.1	0
DL1	Pink	378	378		Glyma.17G020600	1.99543	0.352112	0.938776	0.225394		1					Glyma.17g020600	954	UniRef100_A0A445G0M5 Pyruvate, phosphate dikinase n=2 Tax=Soja TaxID=1462606 RepID=A0A445G0M5_GLYSO	0	99.9	UniRef100_A0A445G0M5 Pyruvate, phosphate dikinase n=2 Tax=Soja TaxID=1462606 RepID=A0A445G0M5_GLYSO	0	99.9	AT4G15530.5 | Symbols: PPDK | pyruvate orthophosphate dikinase | chr4:8864828-8870748 REVERSE LENGTH=963	0	93.4	GO:0006090 GO:0015979 GO:0016310	pyruvate metabolic process; photosynthesis; phosphorylation;	GO:0005524 GO:0016301 GO:0046872 GO:0050242	ATP binding; kinase activity; metal ion binding; pyruvate, phosphate dikinase activity;	GO:0005634 GO:0005829 GO:0009507 GO:0009570	nucleus; cytosol; chloroplast; chloroplast stroma	PF00391 PF01326 PF02896	PEP-utilizers; PPDK_N; PEP-utilizers_C;	AT4G15530|PPDK|pyruvate orthophosphate dikinase|DL3805C|FCAALL.325	XM_006600266.3	0
DL1	Pink	379	379		Glyma.18G116900	1.11812	-0.0527517	0.323375	-0.151015		1					Glyma.18g116900	402	UniRef100_A0A445FS10 Serine--glyoxylate aminotransferase isoform A n=2 Tax=Soja TaxID=1462606 RepID=A0A445FS10_GLYSO	0	99.75	UniRef100_A0A445FS10 Serine--glyoxylate aminotransferase isoform A n=2 Tax=Soja TaxID=1462606 RepID=A0A445FS10_GLYSO	0	99.75	AT2G13360.1 | Symbols: AGT, AGT1, SGAT | alanine:glyoxylate aminotransferase | chr2:5539417-5540902 REVERSE LENGTH=401	0	99.75	GO:0009853 GO:0019265	photorespiration; glycine biosynthetic process, by transamination of glyoxylate;	GO:0004760 GO:0008453 GO:0050281	serine-pyruvate transaminase activity; alanine-glyoxylate transaminase activity; serine-glyoxylate transaminase activity;	GO:0005739 GO:0005777 GO:0005829 GO:0005886 GO:0009507 GO:0009570 GO:0048046	mitochondrion; peroxisome; cytosol; plasma membrane; chloroplast; chloroplast stroma; apoplast	PF00266	Aminotran_5;	AT2G13360|AGT|AGT1|SGAT|alanine:glyoxylate aminotransferase|ALANINE:GLYOXYLATE AMINOTRANSFERASE 1|L-serine:glyoxylate aminotransferase|F14O4.7|F14O4_7|ALANINE:GLYOXYLATE AMINOTRANSFERASE	XM_041011604.1	0
DL1	Pink	380	380		Glyma.15G269100	3.24751	0.58225	1.48756	0.413021		1					Glyma.15g269100	385	UniRef100_I1MJJ6 Homeobox domain-containing protein n=1 Tax=Glycine max TaxID=3847 RepID=I1MJJ6_SOYBN	0	99.74	UniRef100_I1MJJ6 Homeobox domain-containing protein n=1 Tax=Glycine max TaxID=3847 RepID=I1MJJ6_SOYBN	0	99.74	AT5G06710.1 | Symbols: HAT14 | homeobox from Arabidopsis thaliana | chr5:2068305-2070284 REVERSE LENGTH=336	1e-85	87.79	GO:0006355	regulation of transcription, DNA-templated;	GO:0003700 GO:0043565 GO:0044212	DNA-binding transcription factor activity; sequence-specific DNA binding; transcription regulatory region DNA binding;	GO:0005634	nucleus	PF02183 PF00046	HALZ; Homeodomain;	AT5G06710|HAT14|homeobox from Arabidopsis thaliana|MPH15.6|MPH15_6	XM_003546813.5	0
DL1	Pink	381	381		Glyma.13G131200	1.45138	0.43562	0.727657	0.298695		1					Glyma.13g131200	825	UniRef100_I1LYU2 Na_H_Exchanger domain-containing protein n=1 Tax=Glycine max TaxID=3847 RepID=I1LYU2_SOYBN	0	99.88	UniRef100_I1LYU2 Na_H_Exchanger domain-containing protein n=1 Tax=Glycine max TaxID=3847 RepID=I1LYU2_SOYBN	0	99.88	AT3G53720.1 | Symbols: ATCHX20, CHX20 | cation/H+ exchanger 20 | chr3:19905826-19910027 REVERSE LENGTH=842	0	97.82	GO:0006623 GO:0006812 GO:0006813 GO:0006885 GO:0015672 GO:0030007 GO:0030104	protein targeting to vacuole; cation transport; potassium ion transport; regulation of pH; monovalent inorganic cation transport; cellular potassium ion homeostasis; water homeostasis;	GO:0005451 GO:0015299 GO:0015385	cation transport; solute:proton antiporter activity; sodium:proton antiporter activity;	GO:0005783 GO:0009507 GO:0012505 GO:0016021	endoplasmic reticulum; chloroplast; endomembrane system; integral component of membrane	PF00999	Na_H_Exchanger;	AT3G53720|ATCHX20|CHX20|cation/H+ exchanger 20|F5K20.20	XM_003542411.4	0
DL1	Pink	382	382		Glyma.04G062300	1.18121	0.272368	0.536718	0.157465		1					Glyma.04g062300	274	UniRef100_I1JU83 Uncharacterized protein n=2 Tax=Soja TaxID=1462606 RepID=I1JU83_SOYBN	0	99.64	UniRef100_A0A1S3TXE2 probable CCR4-associated factor 1 homolog 7 n=1 Tax=Vigna radiata var. radiata TaxID=3916 RepID=A0A1S3TXE2_VIGRR	0	99.64	AT2G32070.1 | Symbols: | Polynucleotidyl transferase, ribonuclease H-like superfamily protein | chr2:13640829-13641656 REVERSE LENGTH=275	3e-158	98.91	GO:0017148 GO:0043928	negative regulation of translation; exonucleolytic catabolism of deadenylated mRNA;	GO:0003723 GO:0004535 GO:0005515 GO:0046872	RNA binding; poly(A)-specific ribonuclease activity; protein binding; metal ion binding;	GO:0000932 GO:0005634 GO:0030015	P-body; nucleus; CCR4-NOT core complex	PF04857	CAF1;	AT2G32070|CAF1k|CCR4-associated factor 1k|F22D22.18|F22D22_18	XM_003522385.5	0
DL1	Pink	383	383		Glyma.05G058300	2.49095	1.08323	1.5009	0.879216		1					Glyma.05g058300	123	UniRef100_I1K0N9 Autophagy-related protein n=5 Tax=Phaseoleae TaxID=163735 RepID=I1K0N9_SOYBN	3e-82	99.19	UniRef100_A0A5A7PKU3 Multifunctional fusion protein n=2 Tax=Striga asiatica TaxID=4170 RepID=A0A5A7PKU3_STRAF	7e-69	96.75	AT4G16520.1 | Symbols: ATG8F | Ubiquitin-like superfamily protein | chr4:9306882-9308113 REVERSE LENGTH=121	2e-76	95.12	GO:0006914 GO:0006995 GO:0015031	autophagy; cellular response to nitrogen starvation; protein transport;	GO:0005515	protein binding;	GO:0000421 GO:0005737 GO:0005874 GO:0031410	autophagosome membrane; cytoplasm; microtubule; cytoplasmic vesicle	PF04110	APG12;	AT4G16520|ATG8F|autophagy 8f|DL4285C|FCAALL.383	NM_001367273.1	0
DL1	Pink	384	384		Glyma.04G196000	3.76636	-0.134238	1.0847	-0.512237		1					Glyma.04g196000	363	UniRef100_A0A0B2QVA4 Molybdenum cofactor sulfurase n=3 Tax=Soja TaxID=1462606 RepID=A0A0B2QVA4_GLYSO	0	99.72	UniRef100_A0A0B2QVA4 Molybdenum cofactor sulfurase n=3 Tax=Soja TaxID=1462606 RepID=A0A0B2QVA4_GLYSO	0	99.72	AT5G66950.1 | Symbols: | Pyridoxal phosphate (PLP)-dependent transferases superfamily protein | chr5:26733333-26735945 FORWARD LENGTH=870	1e-22	45.18	NA	NA	GO:0016740	transferase activity;	GO:0005886 GO:0009507 GO:0009536	plasma membrane; chloroplast; plastid	NA	NA	AT5G66950	XM_006578644.4	0
DL1	Pink	385	385		Glyma.18G031300	1.25899	0.4536	0.697922	0.367116		1					Glyma.18g031300	444	UniRef100_I1MZ62 Aa_trans domain-containing protein n=5 Tax=Soja TaxID=1462606 RepID=I1MZ62_SOYBN	0	99.77	UniRef100_I1MZ62 Aa_trans domain-containing protein n=5 Tax=Soja TaxID=1462606 RepID=I1MZ62_SOYBN	0	99.77	AT2G39890.1 | Symbols: PROT1, ATPROT1 | proline transporter 1 | chr2:16656022-16658202 FORWARD LENGTH=442	0	95.05	GO:0003333 GO:0015824	amino acid transmembrane transport; proline transport;	GO:0015171 GO:0015193	amino acid transmembrane transporter activity; L-proline transmembrane transporter activity;	GO:0005737 GO:0005886 GO:0016021	cytoplasm; plasma membrane; integral component of membrane	PF01490	Aa_trans;	AT2G39890|PROT1|ATPROT1|proline transporter 1|T28M21.5|T28M21_5	XM_003552545.5	0
DL1	Pink	386	386		Glyma.18G263600	2.04506	0.652373	1.09735	0.506258		1					Glyma.18g263600	308	UniRef100_A0A0R0F4Z3 Uncharacterized protein n=1 Tax=Glycine max TaxID=3847 RepID=A0A0R0F4Z3_SOYBN	0	99.68	UniRef100_A0A445JJC1 UPF0301 protein isoform A n=2 Tax=Glycine soja TaxID=3848 RepID=A0A445JJC1_GLYSO	0	99.68	AT3G29240.1 | Symbols: | Protein of unknown function (DUF179) | chr3:11191780-11192868 FORWARD LENGTH=317	4e-125	97.73	GO:0008150	biological process;	GO:0003674	molecular function;	GO:0009507	chloroplast	PF02622	DUF179;	AT3G29240|MXO21.9	XM_003552499.5	0
DL1	Pink	387	387		Glyma.20G017100	3.07071	0.32195	1.11044	0.0682781		1					Glyma.20g017100	659	UniRef100_I1ND92 STAS domain-containing protein n=2 Tax=Soja TaxID=1462606 RepID=I1ND92_SOYBN	0	99.85	UniRef100_I1ND92 STAS domain-containing protein n=2 Tax=Soja TaxID=1462606 RepID=I1ND92_SOYBN	0	99.85	AT1G23090.1 | Symbols: AST91, SULTR3;3 | sulfate transporter 91 | chr1:8185238-8188954 REVERSE LENGTH=631	0	95.14	NA	NA	GO:0008271 GO:0015116 GO:0015293 GO:0015301	secondary active sulfate transmembrane transporter activity; sulfate transmembrane transporter activity; symporter activity; anion:anion antiporter activity;	GO:0005887 GO:0009507	integral component of plasma membrane; chloroplast	PF01740 PF00916	STAS; Sulfate_transp;	AT1G23090	XM_003556025.5	0
DL1	Pink	388	388		Glyma.12G217300	4.01831	0.756541	2.85337	0.673714		1		1			Glyma.12g217300	273	UniRef100_Q06765 ADR6 protein n=2 Tax=Glycine max TaxID=3847 RepID=Q06765_SOYBN	0	99.63	UniRef100_Q06765 ADR6 protein n=2 Tax=Glycine max TaxID=3847 RepID=Q06765_SOYBN	0	99.63	AT5G25610.1 | Symbols: RD22, ATRD22 | BURP domain-containing protein | chr5:8914498-8916684 REVERSE LENGTH=392	2e-31	76.92	GO:0009269 GO:0009651 GO:0009737	response to desiccation; response to salt stress; response to abscisic acid;	GO:0045735	nutrient reservoir activity;	GO:0005576 GO:0005768 GO:0005794 GO:0005802	extracellular region; endosome; Golgi apparatus; trans-Golgi network	PF03181	BURP;	AT5G25610|RD22|ATRD22|RESPONSIVE TO DESICCATION 22|T14C9.150|T14C9_150	NM_001248636.1	0
DL1	Pink	389	389		Glyma.15G190500	1.46329	0.698181	1.19068	0.663211		1		1			Glyma.15g190500	396	UniRef100_A0A0B2PQA7 S-adenosylmethionine synthase n=2 Tax=Soja TaxID=1462606 RepID=A0A0B2PQA7_GLYSO	0	99.75	UniRef100_A0A0B2PQA7 S-adenosylmethionine synthase n=2 Tax=Soja TaxID=1462606 RepID=A0A0B2PQA7_GLYSO	0	99.75	AT3G17390.1 | Symbols: MTO3, SAMS3, MAT4 | S-adenosylmethionine synthetase family protein | chr3:5952484-5953665 REVERSE LENGTH=393	0	98.99	GO:0006555 GO:0006556 GO:0006730 GO:0009409 GO:0009809	methionine metabolic process; S-adenosylmethionine biosynthetic process; one-carbon metabolic process; response to cold; lignin biosynthetic process;	GO:0003729 GO:0004478 GO:0005524 GO:0046872	mRNA binding; methionine adenosyltransferase activity; ATP binding; metal ion binding;	GO:0005618 GO:0005730 GO:0005737 GO:0005829 GO:0005886 GO:0009506	cell wall; nucleolus; cytoplasm; cytosol; plasma membrane; plasmodesma	PF02772 PF02773 PF00438 PF02772 PF02773	S-AdoMet_synt_M; S-AdoMet_synt_C; S-AdoMet_synt_N; S-AdoMet_synt_M; S-AdoMet_synt_C;	AT3G17390|MTO3|SAMS3|MAT4|AtSAMS3|METHIONINE OVER-ACCUMULATOR 3|S-ADENOSYLMETHIONINE SYNTHETASE 3|METHIONINE ADENOSYLTRANSFERASE 4|MGD8.26|S-ADENOSYLMETHIONINE SYNTHETASE	XM_041010121.1	0
DL1	Pink	390	390		Glyma.13G076800	2.97355	1.05641	2.3296	0.978051		1		1			Glyma.13g076800	619	UniRef100_A0A445HCM4 Protein ETHYLENE INSENSITIVE 3 isoform A n=2 Tax=Soja TaxID=1462606 RepID=A0A445HCM4_GLYSO	0	99.84	UniRef100_A0A445HCM4 Protein ETHYLENE INSENSITIVE 3 isoform A n=2 Tax=Soja TaxID=1462606 RepID=A0A445HCM4_GLYSO	0	99.84	AT3G20770.1 | Symbols: EIN3, AtEIN3 | Ethylene insensitive 3 family protein | chr3:7260702-7262588 REVERSE LENGTH=628	0	99.35	GO:0001666 GO:0006355 GO:0009723 GO:0009873 GO:0010182 GO:0042742 GO:2000082	response to hypoxia; regulation of transcription, DNA-templated; response to ethylene; ethylene-activated signaling pathway; sugar mediated signaling pathway; defense response to bacterium; regulation of L-ascorbic acid biosynthetic process;	GO:0000976 GO:0003677 GO:0003700 GO:0005515 GO:0019900 GO:0044212	transcription regulatory region sequence-specific DNA binding; DNA binding; DNA-binding transcription factor activity; protein binding; kinase binding; transcription regulatory region DNA binding;	GO:0005634	nucleus	PF04873	EIN3;	AT3G20770|EIN3|AtEIN3|ETHYLENE-INSENSITIVE3|MOE17.4	XM_003543106.5	0
DL1	Pink	391	391		Glyma.02G019100	2.60223	0.541551	1.90565	0.454128		1					Glyma.02g019100	296	UniRef100_I1JBM6 Homeobox domain-containing protein n=2 Tax=Soja TaxID=1462606 RepID=I1JBM6_SOYBN	0	99.66	UniRef100_I1JBM6 Homeobox domain-containing protein n=2 Tax=Soja TaxID=1462606 RepID=I1JBM6_SOYBN	0	99.66	AT1G69780.1 | Symbols: ATHB13 | Homeobox-leucine zipper protein family | chr1:26259166-26260465 FORWARD LENGTH=294	2e-122	98.31	GO:0009744 GO:0009965 GO:0045893 GO:0048826 GO:0080022	response to sucrose; leaf morphogenesis; positive regulation of transcription, DNA-templated; cotyledon morphogenesis; primary root development;	GO:0003700 GO:0043565 GO:0044212	DNA-binding transcription factor activity; sequence-specific DNA binding; transcription regulatory region DNA binding;	GO:0005634	nucleus	PF00046 PF02183	Homeodomain; HALZ;	AT1G69780|ATHB13|T6C23.2|T6C23_2|HOMEODOMAIN LEUCINE-ZIPPER PROTEIN ATHB13	NM_001255337.2	0
DL1	Pink	392	392		Glyma.20G091300	2.53837	0.413577	1.74506	0.301776		1					Glyma.20g091300	105	UniRef100_A0A0B2R2U0 Hydrophobic protein LTI6A n=4 Tax=Phaseoleae TaxID=163735 RepID=A0A0B2R2U0_GLYSO	3e-32	54.29	UniRef100_A0A0B2R2U0 Hydrophobic protein LTI6A n=4 Tax=Phaseoleae TaxID=163735 RepID=A0A0B2R2U0_GLYSO	3e-32	54.29	AT3G05890.1 | Symbols: RCI2B | Low temperature and salt responsive protein family | chr3:1758179-1758452 REVERSE LENGTH=54	1e-24	49.52	GO:0009409	response to cold;	NA	NA	GO:0016021	integral component of membrane	PF01679	Pmp3;	AT3G05890|RCI2B|LTI6b|RARE-COLD-INDUCIBLE 2B|Low temperature induced protein 6b|F2O10.15|F2O10_15	NM_001354203.1	5e-161
DL1	Pink	393	393		Glyma.12G005200	1.43527	-0.869786	0.583415	-1.01745		1					Glyma.12g005200	390	UniRef100_A0A445HIQ7 Trehalose 6-phosphate phosphatase n=3 Tax=Soja TaxID=1462606 RepID=A0A445HIQ7_GLYSO	0	99.74	UniRef100_A0A445HIQ7 Trehalose 6-phosphate phosphatase n=3 Tax=Soja TaxID=1462606 RepID=A0A445HIQ7_GLYSO	0	99.74	AT5G51460.3 | Symbols: ATTPPA | Haloacid dehalogenase-like hydrolase (HAD) superfamily protein | chr5:20902266-20904292 FORWARD LENGTH=385	0	98.21	GO:0005992	trehalose biosynthetic process;	GO:0004805	trehalose-phosphatase activity;	GO:0005634	nucleus	PF02358	Trehalose_PPase;	AT5G51460|ATTPPA|TPPA|trehalose-6-phosphate phosphatase A|MFG13.17|TREHALOSE-6-PHOSPHATE PHOSPHATASE	XM_041007287.1	0
DL1	Pink	394	394		Glyma.19G106800	1.01749	-0.332409	0.48976	-0.43926		1					Glyma.19g106800	404	UniRef100_A0A0B2SP96 Glyceraldehyde-3-phosphate dehydrogenase n=2 Tax=Soja TaxID=1462606 RepID=A0A0B2SP96_GLYSO	0	99.75	UniRef100_A0A0B2SP96 Glyceraldehyde-3-phosphate dehydrogenase n=2 Tax=Soja TaxID=1462606 RepID=A0A0B2SP96_GLYSO	0	99.75	AT1G12900.1 | Symbols: GAPA-2 | glyceraldehyde 3-phosphate dehydrogenase A subunit 2 | chr1:4392634-4394283 REVERSE LENGTH=399	0	99.75	GO:0006006 GO:0019253 GO:0055114	glucose metabolic process; reductive pentose-phosphate cycle; oxidation-reduction process;	GO:0004365 GO:0047100 GO:0050661 GO:0051287	glyceraldehyde-3-phosphate dehydrogenase (NAD+) (phosphorylating) activity; glyceraldehyde-3-phosphate dehydrogenase (NADP+) (phosphorylating) activity; NADP binding; NAD binding;	GO:0005576 GO:0005737 GO:0009507 GO:0009570 GO:0009941 GO:0048046	extracellular region; cytoplasm; chloroplast; chloroplast stroma; chloroplast envelope; apoplast	PF00044 PF02800	Gp_dh_N; Gp_dh_C;	AT1G12900|GAPA-2|glyceraldehyde 3-phosphate dehydrogenase A subunit 2|F13K23.15|F13K23_15	NM_001251555.2	0
DL1	Pink	395	395		Glyma.13G369800	2.22341	0.577882	1.6345	0.672021		1		1			Glyma.13g369800	339	UniRef100_A0A0R0HCJ1 Epimerase domain-containing protein n=2 Tax=Soja TaxID=1462606 RepID=A0A0R0HCJ1_SOYBN	0	99.71	UniRef100_A0A0R0HCJ1 Epimerase domain-containing protein n=2 Tax=Soja TaxID=1462606 RepID=A0A0R0HCJ1_SOYBN	0	99.71	AT1G80820.1 | Symbols: CCR2, ATCCR2 | cinnamoyl coa reductase | chr1:30370646-30372460 FORWARD LENGTH=332	1e-176	95.58	GO:0006952 GO:0007623 GO:0009409 GO:0009699 GO:0009809 GO:0042754 GO:0055114	defense response; circadian rhythm; response to cold; phenylpropanoid biosynthetic process; lignin biosynthetic process; negative regulation of circadian rhythm; oxidation-reduction process;	GO:0016491 GO:0016616 GO:0016621 GO:0050662	oxidoreductase activity; oxidoreductase activity, acting on the CH-OH group of donors, NAD or NADP as acceptor; cinnamoyl-CoA reductase activity; coenzyme binding;	GO:0005575	cellular component	PF01370	Epimerase;	AT1G80820|CCR2|ATCCR2|cinnamoyl coa reductase|F23A5.17|F23A5_17	NM_001367057.1	0
DL1	Pink	396	396		Glyma.16G175400	2.37105	-0.0449764	1.53093	0.113515		1					Glyma.16g175400	474	UniRef100_I1MPF0 Glycosyltransferase n=1 Tax=Glycine max TaxID=3847 RepID=I1MPF0_SOYBN	0	99.79	UniRef100_I1MPF0 Glycosyltransferase n=1 Tax=Glycine max TaxID=3847 RepID=I1MPF0_SOYBN	0	99.79	AT3G16520.3 | Symbols: UGT88A1 | UDP-glucosyl transferase 88A1 | chr3:5619355-5620833 REVERSE LENGTH=462	3e-126	98.52	NA	NA	GO:0008194 GO:0016757 GO:0080043 GO:0080044 GO:0080045 GO:0080046	UDP-glycosyltransferase activity; transferase activity, transferring glycosyl groups; quercetin 3-O-glucosyltransferase activity; quercetin 7-O-glucosyltransferase activity; quercetin 3'-O-glucosyltransferase activity; quercetin 4'-O-glucosyltransferase activity;	GO:0005634 GO:0005829 GO:0043231	nucleus; cytosol; intracellular membrane-bounded organelle	PF00201	UDPGT;	AT3G16520	NM_001317511.2	0
DL1	Pink	397	397		Glyma.11G095000	5.2122	0.621206	3.50091	0.931316		1					Glyma.11g095000	339	UniRef100_I1LIL4 Uncharacterized protein n=2 Tax=Soja TaxID=1462606 RepID=I1LIL4_SOYBN	0	99.71	UniRef100_A0A0B2QHA0 Glucan endo-1,3-beta-glucosidase n=2 Tax=Soja TaxID=1462606 RepID=A0A0B2QHA0_GLYSO	0	97.35	AT4G16260.1 | Symbols: | Glycosyl hydrolase superfamily protein | chr4:9200180-9201441 REVERSE LENGTH=344	5e-106	97.05	GO:0002215 GO:0005975 GO:0009817	defense response to nematode; carbohydrate metabolic process; defense response to fungus, incompatible interaction;	GO:0042973	glucan endo-1,3-beta-D-glucosidase activity;	GO:0005576 GO:0005618 GO:0005739 GO:0005774 GO:0046658 GO:0099503	extracellular region; cell wall; mitochondrion; vacuolar membrane; anchored component of plasma membrane; secretory vesicle	PF00332	Glyco_hydro_17;	AT4G16260|DL4170C|FCAALL.386	XM_003537693.4	0
DL1	Pink	398	398		Glyma.15G177800	3.12417	1.03257	2.31357	1.13773		1		1			Glyma.15g177800	355	UniRef100_I1MHG0 Uncharacterized protein n=3 Tax=Soja TaxID=1462606 RepID=I1MHG0_SOYBN	0	99.72	UniRef100_A0A445GUY6 Thiol protease aleurain-like isoform A n=1 Tax=Glycine soja TaxID=3848 RepID=A0A445GUY6_GLYSO	0	99.15	AT3G45310.1 | Symbols: | Cysteine proteinases superfamily protein | chr3:16628704-16630473 REVERSE LENGTH=358	0	96.62	GO:0006508 GO:0051603	proteolysis; proteolysis involved in cellular protein catabolic process;	GO:0004197	cysteine-type endopeptidase activity;	GO:0005576 GO:0005615 GO:0005764 GO:0005829	extracellular region; extracellular space; lysosome; cytosol	PF08246 PF00112	Inhibitor_I29; Peptidase_C1;	AT3G45310|F18N11.70	NM_001250891.2	0
DL1	Pink	399	399		Glyma.01G025200	2.69631	-0.119647	1.59488	-0.00996167		1					Glyma.01g025200	492	UniRef100_A0A0R0LBR5 Protein DETOXIFICATION n=2 Tax=Soja TaxID=1462606 RepID=A0A0R0LBR5_SOYBN	0	99.8	UniRef100_A0A0R0LBR5 Protein DETOXIFICATION n=2 Tax=Soja TaxID=1462606 RepID=A0A0R0LBR5_SOYBN	0	99.8	AT5G65380.1 | Symbols: | MATE efflux family protein | chr5:26123241-26126352 REVERSE LENGTH=486	0	96.54	GO:0055085	transmembrane transport;	GO:0015297 GO:0022857 GO:0042910	antiporter activity; transmembrane transporter activity; xenobiotic transmembrane transporter activity;	GO:0016020 GO:0016021	membrane; integral component of membrane	PF01554	MatE;	AT5G65380|MNA5.11|MNA5_11	XM_003517662.5	0
DL1	Pink	400	400		Glyma.08G004100	1.695	0.363938	1.23562	0.398889		1					Glyma.08g004100	106	UniRef100_I1KNY8 Uncharacterized protein n=1 Tax=Glycine max TaxID=3847 RepID=I1KNY8_SOYBN	1e-71	99.06	UniRef100_A0A445J842 Auxin-responsive protein SAUR32 n=1 Tax=Glycine soja TaxID=3848 RepID=A0A445J842_GLYSO	3e-66	99.06	AT2G46690.1 | Symbols: | SAUR-like auxin-responsive protein family | chr2:19180904-19181269 FORWARD LENGTH=121	2e-17	83.02	GO:0007275 GO:0009734 GO:0040008	multicellular organism development; auxin-activated signaling pathway; regulation of growth;	GO:0003674	molecular function;	NA	NA	PF02519	Auxin_inducible;	AT2G46690|SAUR32|SMALL AUXIN UPREGULATED RNA 32|T3A4.7	XM_003532100.3	4e-167
DL1	Pink	401	401		Glyma.07G185400	1.35577	-0.271149	0.764854	-0.224272		1					Glyma.07g185400	357	UniRef100_C6TM03 Malate dehydrogenase n=2 Tax=Soja TaxID=1462606 RepID=C6TM03_SOYBN	0	99.72	UniRef100_C6TM03 Malate dehydrogenase n=2 Tax=Soja TaxID=1462606 RepID=C6TM03_SOYBN	0	99.72	AT2G22780.1 | Symbols: PMDH1 | peroxisomal NAD-malate dehydrogenase 1 | chr2:9689995-9691923 REVERSE LENGTH=354	0	97.76	GO:0006097 GO:0006099 GO:0006108 GO:0031998 GO:0080093	glyoxylate cycle; tricarboxylic acid cycle; malate metabolic process; regulation of fatty acid beta-oxidation; regulation of photorespiration;	GO:0030060	L-malate dehydrogenase activity;	GO:0005737 GO:0005777 GO:0009507	cytoplasm; peroxisome; chloroplast	PF00056 PF02866	Ldh_1_N; Ldh_1_C;	AT2G22780|PMDH1|peroxisomal NAD-malate dehydrogenase 1|T30L20.4|T30L20_4	NM_001252960.2	0
DL1	Pink	402	402		Glyma.19G154200	3.66191	0.844428	2.48851	0.551345		1					Glyma.19g154200	470	UniRef100_A0A0R0EMX6 Uncharacterized protein n=1 Tax=Glycine max TaxID=3847 RepID=A0A0R0EMX6_SOYBN	0	98.09	UniRef100_A0A151RKY6 Protein MAM3 n=1 Tax=Cajanus cajan TaxID=3821 RepID=A0A151RKY6_CAJCA	0	97.87	AT1G03270.1 | Symbols: | CBS domain-containing protein with a domain of unknown function (DUF21) | chr1:799191-802436 FORWARD LENGTH=499	0	92.98	GO:0030026	cellular manganese ion homeostasis;	GO:0003674	molecular function;	GO:0005737 GO:0005886 GO:0016021 GO:0043231	cytoplasm; plasma membrane; integral component of membrane; intracellular membrane-bounded organelle	PF01595	DUF21;	AT1G03270|F15K9.13|F15K9_13	XM_014772095.3	2e-07
DL1	Pink	403	403		Glyma.02G204300	1.33241	0.266495	0.890594	0.170822		1					Glyma.02g204300	729	UniRef100_I1JGQ1 Cyclic nucleotide-binding domain-containing protein n=2 Tax=Soja TaxID=1462606 RepID=I1JGQ1_SOYBN	0	99.86	UniRef100_I1JGQ1 Cyclic nucleotide-binding domain-containing protein n=2 Tax=Soja TaxID=1462606 RepID=I1JGQ1_SOYBN	0	99.86	AT5G57940.1 | Symbols: ATCNGC5, CNGC5 | cyclic nucleotide gated channel 5 | chr5:23457116-23460439 FORWARD LENGTH=717	0	98.08	NA	NA	GO:0005223 GO:0005262 GO:0005516 GO:0030552 GO:0030553	intracellular cGMP-activated cation channel activity; calcium channel activity; calmodulin binding; cAMP binding; cGMP binding;	GO:0005739 GO:0005886 GO:0016021	mitochondrion; plasma membrane; integral component of membrane	PF00027 PF00520	cNMP_binding; Ion_trans;	AT5G57940	XM_003519101.5	0
DL1	Pink	404	404		Glyma.11G164700	1.89225	0.329785	1.20958	0.148985		1					Glyma.11g164700	322	UniRef100_A0A0B2QN27 Cinnamoyl-CoA reductase 1 n=3 Tax=Soja TaxID=1462606 RepID=A0A0B2QN27_GLYSO	0	99.69	UniRef100_A0A0B2QN27 Cinnamoyl-CoA reductase 1 n=3 Tax=Soja TaxID=1462606 RepID=A0A0B2QN27_GLYSO	0	99.69	AT5G58490.1 | Symbols: | NAD(P)-binding Rossmann-fold superfamily protein | chr5:23643068-23644455 FORWARD LENGTH=324	2e-163	99.07	NA	NA	GO:0016491 GO:0016616 GO:0050662	oxidoreductase activity; oxidoreductase activity, acting on the CH-OH group of donors, NAD or NADP as acceptor; coenzyme binding;	GO:0005829	cytosol	PF01370	Epimerase;	AT5G58490	XM_003538268.4	0
DL1	Pink	405	405		Glyma.12G082100	1.48133	-0.164513	0.760155	-0.370392		1					Glyma.12g082100	564	UniRef100_Q0H950 Lethal leaf spot 1-like protein n=2 Tax=Soja TaxID=1462606 RepID=Q0H950_SOYBN	0	99.82	UniRef100_Q0H950 Lethal leaf spot 1-like protein n=2 Tax=Soja TaxID=1462606 RepID=Q0H950_SOYBN	0	99.82	AT3G44880.1 | Symbols: ACD1, LLS1, PAO | Pheophorbide a oxygenase family protein with Rieske [2Fe-2S] domain | chr3:16383858-16386204 FORWARD LENGTH=537	0	94.33	GO:0008219 GO:0009816 GO:0009908 GO:0010154 GO:0015996 GO:0055114	cell death; defense response to bacterium, incompatible interaction; flower development; fruit development; chlorophyll catabolic process; oxidation-reduction process;	GO:0010277 GO:0032441 GO:0046872 GO:0051536 GO:0051537	chlorophyllide a oxygenase [overall] activity; pheophorbide a oxygenase activity; metal ion binding; iron-sulfur cluster binding; 2 iron, 2 sulfur cluster binding;	GO:0005829 GO:0009507 GO:0009534 GO:0009535 GO:0009706 GO:0009941	cytosol; chloroplast; chloroplast thylakoid; chloroplast thylakoid membrane; chloroplast inner membrane; chloroplast envelope	PF00355 PF08417	Rieske; PaO;	AT3G44880|ACD1|LLS1|PAO|ACCELERATED CELL DEATH 1|LETHAL LEAF-SPOT 1 HOMOLOG|PHEOPHORBIDE A OXYGENASE|F28D10.70	NM_001249954.1	0
DL1	Pink	406	406		Glyma.06G082400	2.51325	0.686349	1.7014	0.529748		1		1			Glyma.06g082400	457	UniRef100_A0A0B2QDW5 Aspartate aminotransferase n=4 Tax=Soja TaxID=1462606 RepID=A0A0B2QDW5_GLYSO	0	99.78	UniRef100_A0A0B2QDW5 Aspartate aminotransferase n=4 Tax=Soja TaxID=1462606 RepID=A0A0B2QDW5_GLYSO	0	99.78	AT5G11520.1 | Symbols: ASP3, YLS4 | aspartate aminotransferase 3 | chr5:3685257-3687721 REVERSE LENGTH=449	0	94.75	GO:0006807 GO:0009058 GO:0010150	nitrogen compound metabolic process; biosynthetic process; leaf senescence;	GO:0004069 GO:0030170	L-aspartate:2-oxoglutarate aminotransferase activity; pyridoxal phosphate binding;	GO:0005777 GO:0005829 GO:0005886 GO:0009507 GO:0009536	peroxisome; cytosol; plasma membrane; chloroplast; plastid	PF00155	Aminotran_1_2;	AT5G11520|ASP3|YLS4|aspartate aminotransferase 3|YELLOW-LEAF-SPECIFIC GENE 4|F15N18.110|F15N18_110|ASPARTATE AMINOTRANSFERASE, CHLOROPLAST PRECURSOR	NM_001250612.1	0
DL1	Pink	407	407		Glyma.19G088700	2.77322	0.258839	1.68522	0.10846		1					Glyma.19g088700	246	UniRef100_A0A0B2QMU5 Uncharacterized protein n=2 Tax=Soja TaxID=1462606 RepID=A0A0B2QMU5_GLYSO	1e-179	99.59	UniRef100_A0A2P5CJZ8 F-box domain containing protein n=1 Tax=Parasponia andersonii TaxID=3476 RepID=A0A2P5CJZ8_PARAD	3e-60	97.56	AT3G01860.1 | Symbols: | unknown protein; FUNCTIONS IN: molecular_function unknown; INVOLVED IN: response to cadmium ion; LOCATED IN: chloroplast; EXPRESSED IN: 24 plant structures; EXPRESSED DURING: 13 growth stages; BEST Arabidopsis thaliana protein match is: unknown protein (TAIR:AT3G27210.1); Has 66 Blast hits to 66 proteins in 13 species: Archae - 0; Bacteria - 0; Metazoa - 5; Fungi - 0; Pla…	2e-23	63.82	GO:0046686	response to cadmium ion;	GO:0003674	molecular function;	GO:0005634	nucleus	NA	NA	AT3G01860	XM_003553873.5	0
DL1	Pink	408	408		Glyma.20G066100	2.29591	1.68453	2.00407	1.62093		1		1			Glyma.20g066100	369	UniRef100_Q5JZR1 N-rich protein n=1 Tax=Glycine max TaxID=3847 RepID=Q5JZR1_SOYBN	0	99.73	UniRef100_Q5JZR1 N-rich protein n=1 Tax=Glycine max TaxID=3847 RepID=Q5JZR1_SOYBN	0	99.73	AT5G42050.1 | Symbols: | DCD (Development and Cell Death) domain protein | chr5:16815630-16816932 FORWARD LENGTH=349	1e-109	96.21	GO:0071456	cellular response to hypoxia;	GO:0005515	protein binding;	GO:0005634 GO:0005737 GO:0005768	nucleus; cytoplasm; endosome	PF10539	Dev_Cell_Death;	AT5G42050|NRP|asparagine-rich protein|MJC20.15|MJC20_15	NM_001249446.2	0
DL1	Pink	409	409		Glyma.02G145100	3.04378	0.337704	1.74425	0.0422376		1		1			Glyma.02g145100	658	UniRef100_A0A0B2QGF8 Sulfate transporter 3.1 n=2 Tax=Soja TaxID=1462606 RepID=A0A0B2QGF8_GLYSO	0	99.85	UniRef100_A0A0B2QGF8 Sulfate transporter 3.1 n=2 Tax=Soja TaxID=1462606 RepID=A0A0B2QGF8_GLYSO	0	99.85	AT3G51895.1 | Symbols: SULTR3;1, AST12 | sulfate transporter 3;1 | chr3:19251503-19255677 REVERSE LENGTH=658	0	99.85	GO:0008272	sulfate transport;	GO:0008271 GO:0015116 GO:0015293 GO:0015301	secondary active sulfate transmembrane transporter activity; sulfate transmembrane transporter activity; symporter activity; anion:anion antiporter activity;	GO:0005737 GO:0005887 GO:0009507	cytoplasm; integral component of plasma membrane; chloroplast	PF01740 PF00916	STAS; Sulfate_transp;	AT3G51895|SULTR3;1|AST12|sulfate transporter 3;1|SULFATE TRANSPORTER 1	XM_003518860.5	0
DL1	Pink	410	410		Glyma.09G075500	3.21133	0.97898	2.09287	0.761399		1					Glyma.09g075500	1056	UniRef100_A0A0R0IEZ9 TIR domain-containing protein n=4 Tax=Glycine max TaxID=3847 RepID=A0A0R0IEZ9_SOYBN	0	99.91	UniRef100_A0A0R0IEZ9 TIR domain-containing protein n=4 Tax=Glycine max TaxID=3847 RepID=A0A0R0IEZ9_SOYBN	0	99.91	AT5G46270.1 | Symbols: | Disease resistance protein (TIR-NBS-LRR class) family | chr5:18764833-18769090 REVERSE LENGTH=1139	1e-135	86.93	NA	NA	NA	NA	GO:0009507	chloroplast	PF13676 PF00931 PF01582 PF00931	TIR_2; NB-ARC; TIR; NB-ARC;	AT5G46270	XM_026123686.2	0
DL1	Pink	411	411		Glyma.01G142400	4.19086	0.540205	2.55568	0.474291		1		1			Glyma.01g142400	284	UniRef100_P39657 RuBisCO-associated protein n=3 Tax=Soja TaxID=1462606 RepID=RUAP_SOYBN	0	99.65	UniRef100_P39657 RuBisCO-associated protein n=3 Tax=Soja TaxID=1462606 RepID=RUAP_SOYBN	0	99.65	NA	NA	NA	NA	NA	NA	NA	NA	NA	PF00704	Glyco_hydro_18;	NA	NM_001249828.1	0
DL1	Pink	412	412		Glyma.08G175800	0.934375	-0.268603	0.394101	-0.322336		1					Glyma.08g175800	372	UniRef100_A0A445JG18 (S)-2-hydroxy-acid oxidase GLO1 isoform A n=2 Tax=Soja TaxID=1462606 RepID=A0A445JG18_GLYSO	0	99.73	UniRef100_A0A445JG18 (S)-2-hydroxy-acid oxidase GLO1 isoform A n=2 Tax=Soja TaxID=1462606 RepID=A0A445JG18_GLYSO	0	99.73	AT3G14420.1 | Symbols: | Aldolase-type TIM barrel family protein | chr3:4821804-4823899 FORWARD LENGTH=367	0	98.39	GO:0009854 GO:0019516 GO:0042742 GO:0050665	oxidative photosynthetic carbon pathway; lactate oxidation; defense response to bacterium; hydrogen peroxide biosynthetic process;	GO:0004459 GO:0008891 GO:0010181 GO:0052852 GO:0052853 GO:0052854	L-lactate dehydrogenase activity; glycolate oxidase activity; FMN binding; very-long-chain-(S)-2-hydroxy-acid oxidase activity; long-chain-(S)-2-hydroxy-long-chain-acid oxidase activity; medium-chain-(S)-2-hydroxy-acid oxidase activity;	GO:0005634 GO:0005737 GO:0005777 GO:0005829 GO:0009506 GO:0009507 GO:0009570 GO:0022626 GO:0048046	nucleus; cytoplasm; peroxisome; cytosol; plasmodesma; chloroplast; chloroplast stroma; cytosolic ribosome; apoplast	PF01070	FMN_dh;	AT3G14420|GOX1|glycolate oxidase 1|MOA2.2	XM_041017599.1	0
DL1	Pink	413	413		Glyma.07G011700	3.05244	0.501923	2.01006	0.436507		1		1			Glyma.07g011700	294	UniRef100_I1KGE5 Uncharacterized protein n=3 Tax=Soja TaxID=1462606 RepID=I1KGE5_SOYBN	0	99.66	UniRef100_UPI00098D75DE inorganic pyrophosphatase 2 n=1 Tax=Cajanus cajan TaxID=3821 RepID=UPI00098D75DE	2e-175	93.88	AT1G73010.1 | Symbols: ATPS2, PS2 | phosphate starvation-induced gene 2 | chr1:27464780-27466180 REVERSE LENGTH=295	2e-105	92.86	GO:0016036 GO:0051262 GO:0071456	cellular response to phosphate starvation; protein tetramerization; cellular response to hypoxia;	GO:0004427 GO:0016462 GO:0016791 GO:0046872	inorganic diphosphatase activity; pyrophosphatase activity; phosphatase activity; metal ion binding;	GO:0005634	nucleus	PF06888	Put_Phosphatase;	AT1G73010|ATPS2|PS2|PPsPase1|AtPPsPase1|phosphate starvation-induced gene 2|pyrophosphate-specific phosphatase1|F3N23.21|F3N23_21	NM_001248572.2	0
DL1	Pink	414	414		Glyma.11G188300	2.28524	0.474614	1.53408	0.432947		1					Glyma.11g188300	106	UniRef100_A0A445I2H0 Stress-response A/B barrel domain-containing protein n=3 Tax=Soja TaxID=1462606 RepID=A0A445I2H0_GLYSO	2e-70	99.06	UniRef100_A0A445I2H0 Stress-response A/B barrel domain-containing protein n=3 Tax=Soja TaxID=1462606 RepID=A0A445I2H0_GLYSO	2e-70	99.06	AT5G22580.1 | Symbols: | Stress responsive A/B Barrel Domain | chr5:7502709-7503137 FORWARD LENGTH=111	7e-40	94.34	GO:0008150	biological process;	GO:0046872	metal ion binding;	GO:0005829 GO:0009507 GO:0009536	cytosol; chloroplast; plastid	PF07876	Dabb;	AT5G22580|MQJ16.12|MQJ16_12	NM_001249229.2	4e-167
DL1	Pink	415	415		Glyma.15G250800	0.889597	-0.124183	0.480243	-0.141529		1					Glyma.15g250800	372	UniRef100_A0A445GY26 (S)-2-hydroxy-acid oxidase GLO1 isoform A n=2 Tax=Soja TaxID=1462606 RepID=A0A445GY26_GLYSO	0	99.73	UniRef100_A0A445GY26 (S)-2-hydroxy-acid oxidase GLO1 isoform A n=2 Tax=Soja TaxID=1462606 RepID=A0A445GY26_GLYSO	0	99.73	AT3G14420.1 | Symbols: | Aldolase-type TIM barrel family protein | chr3:4821804-4823899 FORWARD LENGTH=367	0	97.31	GO:0009854 GO:0019516 GO:0042742 GO:0050665	oxidative photosynthetic carbon pathway; lactate oxidation; defense response to bacterium; hydrogen peroxide biosynthetic process;	GO:0004459 GO:0008891 GO:0010181 GO:0052852 GO:0052853 GO:0052854	L-lactate dehydrogenase activity; glycolate oxidase activity; FMN binding; very-long-chain-(S)-2-hydroxy-acid oxidase activity; long-chain-(S)-2-hydroxy-long-chain-acid oxidase activity; medium-chain-(S)-2-hydroxy-acid oxidase activity;	GO:0005634 GO:0005737 GO:0005777 GO:0005829 GO:0009506 GO:0009507 GO:0009570 GO:0022626 GO:0048046	nucleus; cytoplasm; peroxisome; cytosol; plasmodesma; chloroplast; chloroplast stroma; cytosolic ribosome; apoplast	PF01070	FMN_dh;	AT3G14420|GOX1|glycolate oxidase 1|MOA2.2	XM_041009403.1	0
DL1	Pink	416	416		Glyma.18G107200	5.12899	-0.45222	2.09202	-0.278135		1					Glyma.18g107200	313	UniRef100_K7MR65 Uncharacterized protein n=1 Tax=Glycine max TaxID=3847 RepID=K7MR65_SOYBN	0	99.68	UniRef100_UPI000F7C2893 uncharacterized protein LOC113854200 n=1 Tax=Abrus precatorius TaxID=3816 RepID=UPI000F7C2893	1e-131	98.72	AT2G42900.1 | Symbols: | Plant basic secretory protein (BSP) family protein | chr2:17854599-17855429 FORWARD LENGTH=276	3e-52	82.43	GO:0008150	biological process;	GO:0003674	molecular function;	GO:0005575	cellular component	PF04450	BSP;	AT2G42900|F23E6.13	XM_006602184.3	0
DL1	Pink	417	417		Glyma.08G141300	2.26033	0.110081	1.11382	0.183697		1					Glyma.08g141300	198	UniRef100_A0A445JEJ1 Stress enhanced protein 2, chloroplastic isoform A n=2 Tax=Soja TaxID=1462606 RepID=A0A445JEJ1_GLYSO	2e-142	99.49	UniRef100_A0A445JEJ1 Stress enhanced protein 2, chloroplastic isoform A n=2 Tax=Soja TaxID=1462606 RepID=A0A445JEJ1_GLYSO	2e-142	99.49	AT2G21970.1 | Symbols: SEP2 | stress enhanced protein 2 | chr2:9357188-9357874 REVERSE LENGTH=202	5e-75	98.99	GO:0009611 GO:0009765 GO:0071486 GO:0071492	response to wounding; photosynthesis, light harvesting; cellular response to high light intensity; cellular response to UV-A;	GO:0016168	chlorophyll binding;	GO:0009507 GO:0009523 GO:0009535 GO:0016021	chloroplast; photosystem II; chloroplast thylakoid membrane; integral component of membrane	NA	NA	AT2G21970|SEP2|stress enhanced protein 2|F7D8.29|F7D8_29	XM_041018169.1	0
DL1	Pink	418	418		Glyma.13G235400	3.0238	-0.0394824	1.40753	0.0288572		1					Glyma.13g235400	341	UniRef100_I1M1Z6 J domain-containing protein n=2 Tax=Soja TaxID=1462606 RepID=I1M1Z6_SOYBN	0	99.71	UniRef100_I1M1Z6 J domain-containing protein n=2 Tax=Soja TaxID=1462606 RepID=I1M1Z6_SOYBN	0	99.71	AT2G20560.1 | Symbols: | DNAJ heat shock family protein | chr2:8848353-8849815 REVERSE LENGTH=337	6e-149	98.24	GO:0051085	chaperone cofactor-dependent protein refolding;	GO:0051082 GO:0051087	unfolded protein binding; chaperone binding;	GO:0005737 GO:0005829	cytoplasm; cytosol	PF00226 PF01556	DnaJ; DnaJ_C;	AT2G20560|DNAJ|DNAJ protein|T13C7.15|T13C7_15	NM_001255044.1	0
DL1	Pink	419	419		Glyma.08G187400	5.32662	0.363828	2.63031	0.414488		1					Glyma.08g187400	662	UniRef100_I1KUM8 Protein kinase domain-containing protein n=3 Tax=Soja TaxID=1462606 RepID=I1KUM8_SOYBN	0	99.85	UniRef100_I1KUM8 Protein kinase domain-containing protein n=3 Tax=Soja TaxID=1462606 RepID=I1KUM8_SOYBN	0	99.85	AT1G11050.1 | Symbols: | Protein kinase superfamily protein | chr1:3681892-3683769 FORWARD LENGTH=625	0	96.07	GO:0016310 GO:0046777	phosphorylation; protein autophosphorylation;	GO:0004674 GO:0005524 GO:0016301	protein serine/threonine kinase activity; ATP binding; kinase activity;	GO:0005886 GO:0009507 GO:0016021	plasma membrane; chloroplast; integral component of membrane	PF00069	Pkinase;	AT1G11050|T19D16.6|T19D16_6	XM_006585424.4	0
DL1	Pink	420	420		Glyma.09G109600	2.86528	0.403035	1.49241	0.408959		1					Glyma.09g109600	589	UniRef100_A0A0B2RTR4 Protein trichome birefringence n=2 Tax=Soja TaxID=1462606 RepID=A0A0B2RTR4_GLYSO	0	99.83	UniRef100_A0A0B2RTR4 Protein trichome birefringence n=2 Tax=Soja TaxID=1462606 RepID=A0A0B2RTR4_GLYSO	0	99.83	AT5G06700.1 | Symbols: TBR | Plant protein of unknown function (DUF828) | chr5:2063638-2065810 FORWARD LENGTH=608	0	99.66	GO:0009827 GO:0009834 GO:0030244 GO:0045489	plant-type cell wall modification; plant-type secondary cell wall biogenesis; cellulose biosynthetic process; pectin biosynthetic process;	GO:0016413	O-acetyltransferase activity;	GO:0005634 GO:0005768 GO:0005794 GO:0005802 GO:0016021	nucleus; endosome; Golgi apparatus; trans-Golgi network; integral component of membrane	PF14416 PF13839	PMR5N; PC-Esterase;	AT5G06700|TBR|TRICHOME BIREFRINGENCE|MPH15.5|MPH15_5	XM_003535067.5	0
DL1	Pink	421	421		Glyma.17G188800	5.29812	0.831949	3.02601	0.84034		1					Glyma.17g188800	234	UniRef100_A0A0B2PUK7 Uncharacterized protein n=3 Tax=Soja TaxID=1462606 RepID=A0A0B2PUK7_GLYSO	2e-170	99.57	UniRef100_A0A1S3UC73 uncharacterized protein LOC106763956 n=1 Tax=Vigna radiata var. radiata TaxID=3916 RepID=A0A1S3UC73_VIGRR	7e-164	99.57	AT4G31330.1 | Symbols: | Protein of unknown function, DUF599 | chr4:15202354-15203151 FORWARD LENGTH=239	1e-123	92.31	GO:0008150	biological process;	GO:0003674	molecular function;	GO:0005739 GO:0016021	mitochondrion; integral component of membrane	PF04654	DUF599;	AT4G31330|F8F16.150|F8F16_150	XM_003550063.5	0
DL1	Pink	422	422		Glyma.09G179000	2.85705	0.521193	1.62285	0.51501		1					Glyma.09g179000	490	UniRef100_I1L482 Protein DETOXIFICATION n=1 Tax=Glycine max TaxID=3847 RepID=I1L482_SOYBN	0	99.8	UniRef100_I1L482 Protein DETOXIFICATION n=1 Tax=Glycine max TaxID=3847 RepID=I1L482_SOYBN	0	99.8	AT5G52450.1 | Symbols: | MATE efflux family protein | chr5:21289042-21291749 REVERSE LENGTH=486	0	93.47	GO:0009624 GO:0055085	response to nematode; transmembrane transport;	GO:0015297 GO:0022857 GO:0042910	antiporter activity; transmembrane transporter activity; xenobiotic transmembrane transporter activity;	GO:0005774 GO:0009536 GO:0016020 GO:0016021	vacuolar membrane; plastid; membrane; integral component of membrane	PF01554	MatE;	AT5G52450|K24M7.20|K24M7_20	XM_003534102.4	0
DL1	Pink	423	423		Glyma.15G062500	3.20803	2.09944	2.6308	2.07258		1					Glyma.15g062500	165	UniRef100_I1ME54 SCP domain-containing protein n=1 Tax=Glycine max TaxID=3847 RepID=I1ME54_SOYBN	5e-116	99.39	UniRef100_I1ME54 SCP domain-containing protein n=1 Tax=Glycine max TaxID=3847 RepID=I1ME54_SOYBN	5e-116	99.39	AT2G14580.1 | Symbols: ATPRB1, PRB1 | basic pathogenesis-related protein 1 | chr2:6225703-6226188 REVERSE LENGTH=161	1e-65	96.97	GO:0009611 GO:0009617 GO:0009723 GO:0009751 GO:0009753 GO:0009814 GO:0080027	response to wounding; response to bacterium; response to ethylene; response to salicylic acid; response to jasmonic acid; defense response, incompatible interaction; response to herbivore;	GO:0003674	molecular function;	GO:0005576 GO:0005615	extracellular region; extracellular space	PF00188	CAP;	AT2G14580|ATPRB1|PRB1|AtCAPE7|basic pathogenesis-related protein 1|T13P21.4|T13P21_4	NM_001371207.1	0
DL1	Pink	424	424		Glyma.15G022600	1.21481	0.565635	0.878909	0.556048		1					Glyma.15g022600	241	UniRef100_A0A151TY45 Charged multivesicular body protein 1 n=1 Tax=Cajanus cajan TaxID=3821 RepID=A0A151TY45_CAJCA	1e-142	84.23	UniRef100_A0A151TY45 Charged multivesicular body protein 1 n=1 Tax=Cajanus cajan TaxID=3821 RepID=A0A151TY45_CAJCA	1e-142	84.23	AT1G17730.1 | Symbols: VPS46.1, CHMP1B | vacuolar protein sorting 46.1 | chr1:6099210-6100153 FORWARD LENGTH=203	1e-135	84.23	GO:0000578 GO:0006914 GO:0009790 GO:0015031 GO:0016192 GO:0032509 GO:0045324 GO:0090351	embryonic axis specification; autophagy; embryo development; protein transport; vesicle-mediated transport; endosome transport via multivesicular body sorting pathway; late endosome to vacuole transport; seedling development;	GO:0005515	protein binding;	GO:0000815 GO:0005634 GO:0005737 GO:0005771	ESCRT III complex; nucleus; cytoplasm; multivesicular body	PF03357	Snf7;	AT1G17730|VPS46.1|CHMP1B|vacuolar protein sorting 46.1|CHARGED MULTIVESICULAR BODY PROTEIN/CHROMATIN MODIFYING PROTEIN1B|F11A6.7|F11A6_7	XM_003546599.5	0
DL1	Pink	425	425		Glyma.11G155050	3.22045	1.16413	2.21918	1.25099		1		1			Glyma.11g155050	577	UniRef100_A0A445I2F4 MLO-like protein n=1 Tax=Glycine soja TaxID=3848 RepID=A0A445I2F4_GLYSO	0	99.83	UniRef100_A0A445I2F4 MLO-like protein n=1 Tax=Glycine soja TaxID=3848 RepID=A0A445I2F4_GLYSO	0	99.83	AT1G61560.1 | Symbols: MLO6, ATMLO6 | Seven transmembrane MLO family protein | chr1:22708875-22712032 REVERSE LENGTH=583	0	98.27	GO:0009817	defense response to fungus, incompatible interaction;	GO:0005516	calmodulin binding;	GO:0005739 GO:0005886 GO:0016021	mitochondrion; plasma membrane; integral component of membrane	PF03094	Mlo;	AT1G61560|MLO6|ATMLO6|MILDEW RESISTANCE LOCUS O 6|T25B24.9|T25B24_9	XM_003538002.5	0
DL1	Pink	426	426		Glyma.14G159600	1.53263	0.0782428	0.824028	0.131006		1					Glyma.14g159600	615	UniRef100_A0A0R0GDU9 Pectinesterase n=3 Tax=Soja TaxID=1462606 RepID=A0A0R0GDU9_SOYBN	0	99.84	UniRef100_A0A0R0GDU9 Pectinesterase n=3 Tax=Soja TaxID=1462606 RepID=A0A0R0GDU9_SOYBN	0	99.84	AT5G53370.1 | Symbols: ATPMEPCRF, PMEPCRF | pectin methylesterase PCR fragment F | chr5:21649683-21651530 REVERSE LENGTH=587	0	99.67	GO:0042545 GO:0045490	cell wall modification; pectin catabolic process;	GO:0030599 GO:0045330 GO:0046910	pectinesterase activity; aspartyl esterase activity; pectinesterase inhibitor activity;	GO:0005576 GO:0005634 GO:0016021	extracellular region; nucleus; integral component of membrane	PF04043 PF01095	PMEI; Pectinesterase;	AT5G53370|ATPMEPCRF|PMEPCRF|PECTIN METHYLESTERASE PCR FRAGMENT F|K19E1.17|K19E1_17	XM_014767110.3	0
DL1	Pink	427	427		Glyma.13G239100	2.4735	0.197053	1.32196	0.268215		1					Glyma.13g239100	931	UniRef100_UPI0007192D6B probable ubiquitin-conjugating enzyme E2 24 isoform X1 n=1 Tax=Glycine max TaxID=3847 RepID=UPI0007192D6B	0	99.89	UniRef100_UPI0007192D6B probable ubiquitin-conjugating enzyme E2 24 isoform X1 n=1 Tax=Glycine max TaxID=3847 RepID=UPI0007192D6B	0	99.89	AT2G33770.1 | Symbols: UBC24, ATUBC24, PHO2 | phosphate 2 | chr2:14277785-14281482 REVERSE LENGTH=907	0	97.1	GO:0006817 GO:0016036 GO:0016567 GO:0044257 GO:0055062 GO:2000185	phosphate ion transport; cellular response to phosphate starvation; protein ubiquitination; cellular protein catabolic process; phosphate ion homeostasis; regulation of phosphate transmembrane transport;	GO:0004842 GO:0005515 GO:0005524 GO:0016874 GO:0061631	ubiquitin-protein transferase activity; protein binding; ATP binding; ligase activity; ubiquitin conjugating enzyme activity;	GO:0000139 GO:0005634 GO:0005783 GO:0005789 GO:0005794	Golgi membrane; nucleus; endoplasmic reticulum; endoplasmic reticulum membrane; Golgi apparatus	PF00179	UQ_con;	AT2G33770|UBC24|ATUBC24|PHO2|UBIQUITIN-CONJUGATING ENZYME 24|phosphate 2|T1B8.8|T1B8_8	XM_014765804.3	0
DL1	Pink	428	428		Glyma.17G239000	1.85752	0.492721	1.22223	0.575605		1					Glyma.17g239000	477	UniRef100_I1MXL3 Uncharacterized protein n=2 Tax=Soja TaxID=1462606 RepID=I1MXL3_SOYBN	0	99.79	UniRef100_A0A0B2QRI2 Cysteine proteinase RD21a n=1 Tax=Glycine soja TaxID=3848 RepID=A0A0B2QRI2_GLYSO	0	97.27	AT1G47128.1 | Symbols: RD21, RD21A | Granulin repeat cysteine protease family protein | chr1:17283139-17285609 REVERSE LENGTH=462	0	96.02	GO:0006508 GO:0009414 GO:0050832 GO:0051603	proteolysis; response to water deprivation; defense response to fungus; proteolysis involved in cellular protein catabolic process;	GO:0004197 GO:0005515 GO:0008233 GO:0008234	cysteine-type endopeptidase activity; protein binding; peptidase activity; cysteine-type peptidase activity;	GO:0000932 GO:0005576 GO:0005615 GO:0005634 GO:0005764 GO:0005773 GO:0005794 GO:0009506 GO:0010494 GO:0048046 GO:0099503	P-body; extracellular region; extracellular space; nucleus; lysosome; vacuole; Golgi apparatus; plasmodesma; cytoplasmic stress granule; apoplast; secretory vesicle	PF00396 PF08246 PF00112	Granulin; Inhibitor_I29; Peptidase_C1;	AT1G47128|RD21|RD21A|responsive to dehydration 21|responsive to dehydration 21A|F2G19.31|F2G19_31	XM_003550273.4	0
DL1	Pink	429	429		Glyma.11G252100	6.60374	0.262511	3.70282	0.366326		1					Glyma.11g252100	70	UniRef100_I1LN61 Uncharacterized protein n=1 Tax=Glycine max TaxID=3847 RepID=I1LN61_SOYBN	2e-39	98.57	UniRef100_UPI0003DEC6F3 uncharacterized protein LOC102664775 n=1 Tax=Glycine max TaxID=3847 RepID=UPI0003DEC6F3	2e-37	98.57	AT3G48660.1 | Symbols: | Protein of unknown function (DUF 3339) | chr3:18029659-18030133 FORWARD LENGTH=89	8e-36	98.57	GO:0008150	biological process;	GO:0003674	molecular function;	GO:0016021	integral component of membrane	PF11820	DUF3339;	AT3G48660|T8P19.170	XM_006591380.4	3e-107
DL1	Pink	430	430		Glyma.06G119800	2.53155	0.239379	1.46593	0.290894		1					Glyma.06g119800	279	UniRef100_I1KAG8 Uncharacterized protein n=2 Tax=Soja TaxID=1462606 RepID=I1KAG8_SOYBN	0	99.64	UniRef100_UPI0010162A7B uncharacterized protein LOC114164628 n=1 Tax=Vigna unguiculata TaxID=3917 RepID=UPI0010162A7B	2e-99	99.28	AT1G76980.1 | Symbols: | BEST Arabidopsis thaliana protein match is: embryo defective 2170 (TAIR:AT1G21390.1); Has 65 Blast hits to 65 proteins in 23 species: Archae - 0; Bacteria - 8; Metazoa - 1; Fungi - 8; Plants - 40; Viruses - 3; Other Eukaryotes - 5 (source: NCBI BLink). | chr1:28926466-28927242 REVERSE LENGTH=258	6e-27	60.93	GO:0008150	biological process;	GO:0003674	molecular function;	GO:0005634	nucleus	NA	NA	AT1G76980|F22K20.8|F22K20_8	XM_003526614.5	0
DL1	Pink	431	431		Glyma.07G101600	2.03752	0.0648939	1.1128	0.0797739		1					Glyma.07g101600	1027	UniRef100_I1KJ44 Protein kinase domain-containing protein n=5 Tax=Soja TaxID=1462606 RepID=I1KJ44_SOYBN	0	99.9	UniRef100_I1KJ44 Protein kinase domain-containing protein n=5 Tax=Soja TaxID=1462606 RepID=I1KJ44_SOYBN	0	99.9	AT1G73660.1 | Symbols: | protein tyrosine kinase family protein | chr1:27692247-27696718 REVERSE LENGTH=1030	0	98.25	GO:0006468 GO:0009651 GO:0010182	protein phosphorylation; response to salt stress; sugar mediated signaling pathway;	GO:0004674 GO:0004709 GO:0004712 GO:0005515 GO:0005524	protein serine/threonine kinase activity; MAP kinase kinase kinase activity; protein serine/threonine/tyrosine kinase activity; protein binding; ATP binding;	GO:0005634 GO:0005739	nucleus; mitochondrion	PF07714 PF14381	Pkinase_Tyr; EDR1;	AT1G73660|SIS8|SUGAR INSENSITIVE 8|F25P22.8|F25P22_8	XM_003528923.5	0
DL1	Pink	432	432		Glyma.20G057500	2.91575	0.545629	1.78397	0.606838		1		1			Glyma.20g057500	483	UniRef100_A0A0B2QGQ0 Glycosyltransferase n=2 Tax=Soja TaxID=1462606 RepID=A0A0B2QGQ0_GLYSO	0	99.79	UniRef100_A0A0B2QGQ0 Glycosyltransferase n=2 Tax=Soja TaxID=1462606 RepID=A0A0B2QGQ0_GLYSO	0	99.79	AT1G22360.1 | Symbols: AtUGT85A2, UGT85A2 | UDP-glucosyl transferase 85A2 | chr1:7895068-7897527 REVERSE LENGTH=481	0	98.76	NA	NA	GO:0008194 GO:0015020 GO:0016757 GO:0080043 GO:0080044	UDP-glycosyltransferase activity; glucuronosyltransferase activity; transferase activity, transferring glycosyl groups; quercetin 3-O-glucosyltransferase activity; quercetin 7-O-glucosyltransferase activity;	GO:0005634 GO:0043231	nucleus; intracellular membrane-bounded organelle	PF00201	UDPGT;	AT1G22360	XM_003556792.4	0
DL1	Pink	433	433		Glyma.14G051500	2.42842	-0.117396	1.1996	-0.0624943		1					Glyma.14g051500	460	UniRef100_K7M515 Uncharacterized protein n=4 Tax=Soja TaxID=1462606 RepID=K7M515_SOYBN	0	99.78	UniRef100_A0A445H1U9 Protein IQ-DOMAIN 1 isoform B n=1 Tax=Glycine soja TaxID=3848 RepID=A0A445H1U9_GLYSO	0	91.96	AT5G35670.1 | Symbols: iqd33 | IQ-domain 33 | chr5:13856170-13857910 FORWARD LENGTH=442	9e-74	77.17	GO:0008150	biological process;	NA	NA	GO:0005634	nucleus	PF00612	IQ;	AT5G35670|iqd33|IQ-domain 33|MXH1.1|MXH1_1	XM_006575506.4	0
DL1	Pink	434	434		Glyma.09G117100	1.17463	0.0849447	0.656829	0.102768		1					Glyma.09g117100	181	UniRef100_A0A0R0I779 C2 domain-containing protein n=2 Tax=Soja TaxID=1462606 RepID=A0A0R0I779_SOYBN	3e-128	99.45	UniRef100_A0A0R0I779 C2 domain-containing protein n=2 Tax=Soja TaxID=1462606 RepID=A0A0R0I779_SOYBN	3e-128	99.45	AT1G70790.2 | Symbols: | Calcium-dependent lipid-binding (CaLB domain) family protein | chr1:26700724-26702127 FORWARD LENGTH=185	1e-77	89.5	GO:0009738 GO:0009789	abscisic acid-activated signaling pathway; positive regulation of abscisic acid-activated signaling pathway;	GO:0046872	metal ion binding;	NA	NA	PF00168	C2;	AT1G70790|CAR9|C2-domain ABA-related 9|F15H11.4|F15H11_4	NM_001255643.2	0
DL1	Pink	435	435		Glyma.11G144500	6.43516	0.608447	3.44447	0.136685		1		1			Glyma.11g144500	241	UniRef100_K7LPR8 HMA domain-containing protein n=2 Tax=Soja TaxID=1462606 RepID=K7LPR8_SOYBN	4e-172	99.59	UniRef100_K7LPR8 HMA domain-containing protein n=2 Tax=Soja TaxID=1462606 RepID=K7LPR8_SOYBN	4e-172	99.59	AT5G02600.2 | Symbols: NAKR1 | Heavy metal transport/detoxification superfamily protein | chr5:584486-586855 REVERSE LENGTH=319	4e-28	28.22	GO:0009908 GO:0010015 GO:0010233 GO:0030001 GO:0055078	flower development; root morphogenesis; phloem transport; metal ion transport; sodium ion homeostasis;	GO:0046872	metal ion binding;	GO:0005634 GO:0005737 GO:0005783 GO:0009507	nucleus; cytoplasm; endoplasmic reticulum; chloroplast	PF00403	HMA;	AT5G02600|NAKR1|NPCC6|SODIUM POTASSIUM ROOT DEFECTIVE 1|nuclear-enriched phloem companion cell gene 6|T22P11.190|T22P11_190	XM_014764045.3	0
DL1	Pink	436	436		Glyma.01G013900	2.73115	0.697209	1.71589	0.571924		1					Glyma.01g013900	348	UniRef100_I1J4Q1 Xyloglucan endotransglucosylase/hydrolase n=1 Tax=Glycine max TaxID=3847 RepID=I1J4Q1_SOYBN	0	99.71	UniRef100_I1J4Q1 Xyloglucan endotransglucosylase/hydrolase n=1 Tax=Glycine max TaxID=3847 RepID=I1J4Q1_SOYBN	0	99.71	AT1G32170.1 | Symbols: XTR4, XTH30 | xyloglucan endotransglucosylase/hydrolase 30 | chr1:11575434-11577776 FORWARD LENGTH=343	2e-165	89.08	GO:0010411 GO:0042546 GO:0071555	xyloglucan metabolic process; cell wall biogenesis; cell wall organization;	GO:0004553 GO:0016762	hydrolase activity, hydrolyzing O-glycosyl compounds; xyloglucan:xyloglucosyl transferase activity;	GO:0005618 GO:0048046	cell wall; apoplast	PF06955 PF00722	XET_C; Glyco_hydro_16;	AT1G32170|XTR4|XTH30|xyloglucan endotransglycosylase 4|xyloglucan endotransglucosylase/hydrolase 30|F3C3.5|F3C3_5|XYLOGLUCAN ENDOTRANSGLYCOSYLASE-RELATED PROTEIN	XM_003516904.5	0
DL1	Pink	437	437		Glyma.04G009400	2.71067	0.515758	1.54839	0.374374		1		1			Glyma.04g009400	215	UniRef100_C6TAX7 Uncharacterized protein n=2 Tax=Soja TaxID=1462606 RepID=C6TAX7_SOYBN	2e-142	99.53	UniRef100_A0A151TD44 Dehydrin COR47 n=1 Tax=Cajanus cajan TaxID=3821 RepID=A0A151TD44_CAJCA	4e-62	99.53	AT1G20440.1 | Symbols: COR47, RD17, AtCOR47 | cold-regulated 47 | chr1:7084722-7085664 REVERSE LENGTH=265	1e-22	87.91	GO:0006970 GO:0009408 GO:0009409 GO:0009414 GO:0009631 GO:0009737 GO:0010286 GO:0050832	response to osmotic stress; response to heat; response to cold; response to water deprivation; cold acclimation; response to abscisic acid; heat acclimation; defense response to fungus;	GO:0003674	molecular function;	GO:0005634 GO:0005829 GO:0016020	nucleus; cytosol; membrane	PF00257	Dehydrin;	AT1G20440|COR47|RD17|AtCOR47|cold-regulated 47|F5M15.22|F5M15_22	NM_001253177.3	0
DL1	Pink	438	438		Glyma.08G259200	1.41328	0.46907	0.914799	0.403373		1					Glyma.08g259200	327	UniRef100_A0A0B2Q2L6 Chitinase-like protein 1 n=2 Tax=Soja TaxID=1462606 RepID=A0A0B2Q2L6_GLYSO	0	99.69	UniRef100_A0A0B2Q2L6 Chitinase-like protein 1 n=2 Tax=Soja TaxID=1462606 RepID=A0A0B2Q2L6_GLYSO	0	99.69	AT1G05850.1 | Symbols: POM1, ERH2, ELP1, CTL1, ELP, HOT2, ATCTL1 | Chitinase family protein | chr1:1766833-1768117 REVERSE LENGTH=321	2e-175	94.5	GO:0006032 GO:0009408 GO:0009414 GO:0009651 GO:0009735 GO:0009809 GO:0009825 GO:0009873 GO:0010053 GO:0010167 GO:0010337 GO:0016998 GO:0030244 GO:0043255	chitin catabolic process; response to heat; response to water deprivation; response to salt stress; response to cytokinin; lignin biosynthetic process; multidimensional cell growth; ethylene-activated signaling pathway; root epidermal cell differentiation; response to nitrate; regulation of salicylic acid metabolic process; cell wall macromolecule catabolic process; cellulose biosynthetic process…	GO:0030247	polysaccharide binding;	GO:0005576 GO:0005794 GO:0048046	extracellular region; Golgi apparatus; apoplast	PF00182	Glyco_hydro_19;	AT1G05850|POM1|ERH2|ELP1|CTL1|ELP|HOT2|ATCTL1|POM-POM1|ECTOPIC ROOT HAIR 2|ECTOPIC DEPOSITION OF LIGNIN IN PITH 1|CHITINASE-LIKE PROTEIN 1|ECTOPIC DEPOSITION OF LIGNIN IN PITH|SENSITIVE TO HOT TEMPERATURES 2|T20M3.12|T20M3_12	XM_003531872.4	0
DL1	Pink	439	439		Glyma.10G028900	3.69965	0.560092	2.02325	0.331199		1					Glyma.10g028900	658	UniRef100_I1L867 STAS domain-containing protein n=2 Tax=Soja TaxID=1462606 RepID=I1L867_SOYBN	0	99.85	UniRef100_I1L867 STAS domain-containing protein n=2 Tax=Soja TaxID=1462606 RepID=I1L867_SOYBN	0	99.85	AT3G51895.1 | Symbols: SULTR3;1, AST12 | sulfate transporter 3;1 | chr3:19251503-19255677 REVERSE LENGTH=658	0	99.85	GO:0008272	sulfate transport;	GO:0008271 GO:0015116 GO:0015293 GO:0015301	secondary active sulfate transmembrane transporter activity; sulfate transmembrane transporter activity; symporter activity; anion:anion antiporter activity;	GO:0005737 GO:0005887 GO:0009507	cytoplasm; integral component of plasma membrane; chloroplast	PF01740 PF00916	STAS; Sulfate_transp;	AT3G51895|SULTR3;1|AST12|sulfate transporter 3;1|SULFATE TRANSPORTER 1	XM_003536625.5	0
DL1	Pink	440	440		Glyma.01G163100	3.66943	0.922522	2.17451	0.738473		1		1			Glyma.01g163100	318	UniRef100_I1J8H7 Peroxidase n=2 Tax=Soja TaxID=1462606 RepID=I1J8H7_SOYBN	0	99.69	UniRef100_I1J8H7 Peroxidase n=2 Tax=Soja TaxID=1462606 RepID=I1J8H7_SOYBN	0	99.69	AT5G42180.1 | Symbols: | Peroxidase superfamily protein | chr5:16852702-16854021 FORWARD LENGTH=317	3e-160	96.54	GO:0006950 GO:0006979 GO:0042744 GO:0055114	response to stress; response to oxidative stress; hydrogen peroxide catabolic process; oxidation-reduction process;	GO:0004601 GO:0020037 GO:0046872	peroxidase activity; heme binding; metal ion binding;	GO:0005576 GO:0009505 GO:0009506	extracellular region; plant-type cell wall; plasmodesma	PF00141	peroxidase;	AT5G42180|PER64|PRX64|peroxidase 64|MJC20.29|MJC20_29	XM_003517110.5	0
DL1	Pink	441	441		Glyma.13G231400	2.13997	0.314696	1.22664	0.275979		1					Glyma.13g231400	401	UniRef100_K7M1E0 Lipase_GDSL domain-containing protein n=2 Tax=Soja TaxID=1462606 RepID=K7M1E0_SOYBN	0	99.75	UniRef100_K7M1E0 Lipase_GDSL domain-containing protein n=2 Tax=Soja TaxID=1462606 RepID=K7M1E0_SOYBN	0	99.75	AT1G28600.1 | Symbols: | GDSL-like Lipase/Acylhydrolase superfamily protein | chr1:10051228-10053073 REVERSE LENGTH=393	4e-134	95.51	GO:0016042	lipid catabolic process;	GO:0016788	hydrolase activity, acting on ester bonds;	GO:0005576 GO:0005618 GO:0009507	extracellular region; cell wall; chloroplast	PF00657	Lipase_GDSL;	AT1G28600|F1K23.28|F1K23_28	XM_003542941.4	0
DL1	Pink	442	442		Glyma.08G236000	1.4715	-0.11027	0.683802	-0.149288		1					Glyma.08g236000	203	UniRef100_C6TFD8 Peptide-methionine (R)-S-oxide reductase n=2 Tax=Soja TaxID=1462606 RepID=C6TFD8_SOYBN	1e-149	99.51	UniRef100_C6TFD8 Peptide-methionine (R)-S-oxide reductase n=2 Tax=Soja TaxID=1462606 RepID=C6TFD8_SOYBN	1e-149	99.51	AT1G53670.1 | Symbols: MSRB1, ATMSRB1 | methionine sulfoxide reductase B 1 | chr1:20036687-20038074 FORWARD LENGTH=202	2e-81	64.04	GO:0006979 GO:0030091 GO:0055114	response to oxidative stress; protein repair; oxidation-reduction process;	GO:0033743 GO:0046872	peptide-methionine (R)-S-oxide reductase activity; metal ion binding;	GO:0005737 GO:0009507 GO:0009570	cytoplasm; chloroplast; chloroplast stroma	PF01641	SelR;	AT1G53670|MSRB1|ATMSRB1|methionine sulfoxide reductase B 1|F22G10.17|F22G10_17	NM_001252895.2	0
DL1	Pink	443	443		Glyma.13G293500	2.71705	-0.492636	1.13587	-0.56538		1					Glyma.13g293500	251	UniRef100_A0A0R0GWM0 FAS1 domain-containing protein n=2 Tax=Soja TaxID=1462606 RepID=A0A0R0GWM0_SOYBN	1e-179	99.6	UniRef100_A0A0R0GWM0 FAS1 domain-containing protein n=2 Tax=Soja TaxID=1462606 RepID=A0A0R0GWM0_SOYBN	1e-179	99.6	AT2G20520.1 | Symbols: FLA6 | FASCICLIN-like arabinogalactan 6 | chr2:8840663-8841406 FORWARD LENGTH=247	1e-75	99.6	GO:0009834	plant-type secondary cell wall biogenesis;	NA	NA	GO:0005576 GO:0005886 GO:0031225	extracellular region; plasma membrane; anchored component of membrane	PF02469	Fasciclin;	AT2G20520|FLA6|FASCICLIN-like arabinogalactan 6|T13C7.11|T13C7_11	NM_001251427.2	0
DL1	Pink	444	444		Glyma.14G061500	1.80794	-0.15889	0.818631	-0.192929		1					Glyma.14g061500	290	UniRef100_A0A0R0GAK0 Uncharacterized protein n=2 Tax=Soja TaxID=1462606 RepID=A0A0R0GAK0_SOYBN	0	99.66	UniRef100_A0A1U8YLV7 Aquaporin PIP n=2 Tax=NPAAA clade TaxID=2231382 RepID=A0A1U8YLV7_VIGUN	0	99.66	AT4G00430.1 | Symbols: TMP-C, PIP1;4, PIP1E | plasma membrane intrinsic protein 1;4 | chr4:186143-187531 REVERSE LENGTH=287	2e-180	99.66	GO:0006833 GO:0009414 GO:0055085	water transport; response to water deprivation; transmembrane transport;	GO:0005515 GO:0015250	protein binding; water channel activity;	GO:0005773 GO:0005829 GO:0005886 GO:0009506 GO:0016021	vacuole; cytosol; plasma membrane; plasmodesma; integral component of membrane	PF00230	MIP;	AT4G00430|TMP-C|PIP1;4|PIP1E|TRANSMEMBRANE PROTEIN C|plasma membrane intrinsic protein 1;4|PLASMA MEMBRANE INTRINSIC PROTEIN 1E|A_IG005I10.2|A_IG005I10_2|F5I10.2|F5I10_2	NM_001358269.1	0
DL1	Pink	445	445		Glyma.10G242000	1.36723	0.612479	0.999579	0.602963		1					Glyma.10g242000	215	UniRef100_C6SVI7 Uncharacterized protein n=2 Tax=Soja TaxID=1462606 RepID=C6SVI7_SOYBN	2e-129	99.53	UniRef100_UPI001016646D embryo-specific protein ATS3B isoform X2 n=1 Tax=Vigna unguiculata TaxID=3917 RepID=UPI001016646D	4e-107	99.53	AT5G62200.1 | Symbols: | Embryo-specific protein 3, (ATS3) | chr5:24984463-24985674 REVERSE LENGTH=190	4e-68	97.67	GO:0008150	biological process;	GO:0003674	molecular function;	GO:0005774 GO:0009536 GO:0031225	vacuolar membrane; plastid; anchored component of membrane	PF01477 PF06232	PLAT; ATS3;	AT5G62200|ATS3B|Embryo-specific protein 3B|MMI9.3|MMI9_3	NM_001251516.2	2e-123
DL1	Pink	446	446		Glyma.17G068100	4.19613	0.176949	2.21933	0.00116088		1					Glyma.17g068100	310	UniRef100_I1MSW2 Uncharacterized protein n=2 Tax=Soja TaxID=1462606 RepID=I1MSW2_SOYBN	0	99.68	UniRef100_A0A1S3UVF2 uncharacterized protein LOC106769108 n=1 Tax=Vigna radiata var. radiata TaxID=3916 RepID=A0A1S3UVF2_VIGRR	3e-125	99.03	AT4G16850.1 | Symbols: | unknown protein; BEST Arabidopsis thaliana protein match is: unknown protein (TAIR:AT1G31130.1); Has 30201 Blast hits to 17322 proteins in 780 species: Archae - 12; Bacteria - 1396; Metazoa - 17338; Fungi - 3422; Plants - 5037; Viruses - 0; Other Eukaryotes - 2996 (source: NCBI BLink). | chr4:9480699-9481640 FORWARD LENGTH=313	5e-60	89.68	GO:0008150	biological process;	GO:0003674	molecular function;	GO:0016021	integral component of membrane	NA	NA	AT4G16850|DL4450W|FCAALL.194	XM_041011072.1	0
DL1	Pink	447	447		Glyma.12G185600	2.71391	-0.289226	1.25159	-0.427363		1					Glyma.12g185600	251	UniRef100_A0A445HS47 Uncharacterized protein n=3 Tax=Soja TaxID=1462606 RepID=A0A445HS47_GLYSO	5e-180	99.6	UniRef100_A0A445ID20 Rho GTPase-activating protein 1 n=3 Tax=Soja TaxID=1462606 RepID=A0A445ID20_GLYSO	1e-113	82.07	AT5G22390.1 | Symbols: | Protein of unknown function (DUF3049) | chr5:7418383-7418991 REVERSE LENGTH=202	3e-25	78.09	NA	NA	NA	NA	GO:0005634	nucleus	PF11250	FAF;	AT5G22390	XM_003539423.4	0
DL1	Pink	448	448		Glyma.11G146200	1.98486	0.557836	1.30296	0.506769		1					Glyma.11g146200	172	UniRef100_A0A0R0HH96 Uncharacterized protein n=2 Tax=Soja TaxID=1462606 RepID=A0A0R0HH96_SOYBN	2e-120	99.42	UniRef100_A0A4D6LHT1 Senescence regulator S40 n=1 Tax=Vigna unguiculata TaxID=3917 RepID=A0A4D6LHT1_VIGUN	5e-76	97.09	AT3G45210.1 | Symbols: | Protein of unknown function, DUF584 | chr3:16557482-16557928 REVERSE LENGTH=148	1e-38	96.51	GO:0008150	biological process;	GO:0003674	molecular function;	GO:0005739	mitochondrion	PF04520	Senescence_reg;	AT3G45210|T14D3.150	XM_003538146.5	0
DL1	Pink	449	449		Glyma.05G034800	2.86451	0.871186	1.08721	-1.52658		1					Glyma.05g034800	181	UniRef100_C6T1X9 Uncharacterized protein n=2 Tax=Soja TaxID=1462606 RepID=C6T1X9_SOYBN	5e-129	99.45	UniRef100_A0A1S3UMX8 uncharacterized protein LOC106767042 n=1 Tax=Vigna radiata var. radiata TaxID=3916 RepID=A0A1S3UMX8_VIGRR	1e-107	99.45	AT5G50090.1 | Symbols: | unknown protein; FUNCTIONS IN: molecular_function unknown; INVOLVED IN: N-terminal protein myristoylation; LOCATED IN: cellular_component unknown; BEST Arabidopsis thaliana protein match is: unknown protein (TAIR:AT5G62900.1); Has 1807 Blast hits to 1807 proteins in 277 species: Archae - 0; Bacteria - 0; Metazoa - 736; Fungi - 347; Plants - 385; Viruses - 0; Other Eukaryo…	4e-46	99.45	NA	NA	GO:0003674	molecular function;	GO:0005634	nucleus	PF14009	DUF4228;	AT5G50090	NM_001248327.2	0
DL1	Pink	450	450		Glyma.12G204400	1.77651	1.27432	1.35022	0.752275		1					Glyma.12g204400	740	UniRef100_K7LW29 Uncharacterized protein n=2 Tax=Soja TaxID=1462606 RepID=K7LW29_SOYBN	0	99.86	UniRef100_A0A445IBS9 Two pore calcium channel protein 1 isoform A n=1 Tax=Glycine soja TaxID=3848 RepID=A0A445IBS9_GLYSO	0	99.86	AT4G03560.1 | Symbols: ATTPC1, TPC1, ATCCH1, FOU2 | two-pore _x0001_channel 1 | chr4:1580253-1585691 FORWARD LENGTH=733	0	96.76	GO:0006816 GO:0009845 GO:0010119 GO:0019722 GO:0034765 GO:0070588 GO:0080141	calcium ion transport; seed germination; regulation of stomatal movement; calcium-mediated signaling; regulation of ion transmembrane transport; calcium ion transmembrane transport; regulation of jasmonic acid biosynthetic process;	GO:0005245 GO:0005262 GO:0005509 GO:0042802	voltage-gated calcium channel activity; calcium channel activity; calcium ion binding; identical protein binding;	GO:0000325 GO:0005773 GO:0005774 GO:0005794 GO:0005829 GO:0005886 GO:0016021	plant-type vacuole; vacuole; vacuolar membrane; Golgi apparatus; cytosol; plasma membrane; integral component of membrane	PF00520	Ion_trans;	AT4G03560|ATTPC1|TPC1|ATCCH1|FOU2|two-pore channel 1|CALCIUM CHANNEL 1|FATTY ACID OXYGENATION UPREGULATED 2|T5L23.5	XM_006592778.4	0
DL1	Pink	451	451		Glyma.06G123700	3.51614	2.54587	2.78427	1.51964		1					Glyma.06g123700	238	UniRef100_I1KAK6 Uncharacterized protein n=3 Tax=Soja TaxID=1462606 RepID=I1KAK6_SOYBN	2e-176	99.58	UniRef100_A0A2P5DSM8 NTF2-like domain containing protein n=1 Tax=Parasponia andersonii TaxID=3476 RepID=A0A2P5DSM8_PARAD	9e-128	99.58	AT1G78780.2 | Symbols: | pathogenesis-related family protein | chr1:29621447-29622431 REVERSE LENGTH=238	1e-84	94.12	GO:0008150	biological process;	GO:0003674	molecular function;	GO:0005737	cytoplasm	NA	NA	AT1G78780|F9K20.18|F9K20_18	XM_003526631.5	0
DL1	Pink	452	452		Glyma.06G129650	1.3091	0.898533	0.99822	0.440373		1					Glyma.06g129650	1154	UniRef100_A0A445K8X4 Uncharacterized protein n=2 Tax=Glycine soja TaxID=3848 RepID=A0A445K8X4_GLYSO	0	99.91	UniRef100_UPI00103F5F0A myosin-11-like isoform X1 n=1 Tax=Glycine soja TaxID=3848 RepID=UPI00103F5F0A	0	70.28	AT5G53000.1 | Symbols: TAP46 | 2A phosphatase associated protein of 46 kD | chr5:21485654-21487869 REVERSE LENGTH=405	2e-154	29.72	GO:0006808 GO:0009409 GO:0009737 GO:0010187 GO:0030307 GO:0031929 GO:0032008 GO:0035303	regulation of nitrogen utilization; response to cold; response to abscisic acid; negative regulation of seed germination; positive regulation of cell growth; TOR signaling; positive regulation of TOR signaling; regulation of dephosphorylation;	GO:0005515 GO:0019888 GO:0019900 GO:0019903 GO:0051721	protein binding; protein phosphatase regulator activity; kinase binding; protein phosphatase binding; protein phosphatase 2A binding;	GO:0005737 GO:0005829	cytoplasm; cytosol	PF04177	TAP42;	AT5G53000|TAP46|2A phosphatase associated protein of 46 kD|MNB8.6|MNB8_6	XM_006581588.3	0
DL1	Pink	453	453		Glyma.06G081100	3.87693	2.29825	2.79161	0.932303		1		1			Glyma.06g081100	344	UniRef100_A0A0B2QDX4 BURP domain protein RD22 isoform A n=3 Tax=Soja TaxID=1462606 RepID=A0A0B2QDX4_GLYSO	0	99.71	UniRef100_A0A0B2QDX4 BURP domain protein RD22 isoform A n=3 Tax=Soja TaxID=1462606 RepID=A0A0B2QDX4_GLYSO	0	99.71	AT5G25610.1 | Symbols: RD22, ATRD22 | BURP domain-containing protein | chr5:8914498-8916684 REVERSE LENGTH=392	7e-126	98.84	GO:0009269 GO:0009651 GO:0009737	response to desiccation; response to salt stress; response to abscisic acid;	GO:0045735	nutrient reservoir activity;	GO:0005576 GO:0005768 GO:0005794 GO:0005802	extracellular region; endosome; Golgi apparatus; trans-Golgi network	PF03181	BURP;	AT5G25610|RD22|ATRD22|RESPONSIVE TO DESICCATION 22|T14C9.150|T14C9_150	NM_001249020.2	0
DL1	Pink	454	454		Glyma.11G096200	1.85909	1.42105	1.55779	1.0605		1		1			Glyma.11g096200	531	UniRef100_A0A0R0HEI5 Uncharacterized protein n=1 Tax=Glycine max TaxID=3847 RepID=A0A0R0HEI5_SOYBN	0	99.81	UniRef100_A0A445HZD6 Gamma aminobutyrate transaminase 3, chloroplastic isoform B n=1 Tax=Glycine soja TaxID=3848 RepID=A0A445HZD6_GLYSO	0	90.58	AT3G22200.2 | Symbols: POP2 | Pyridoxal phosphate (PLP)-dependent transferases superfamily protein | chr3:7835457-7838863 FORWARD LENGTH=513	0	89.27	GO:0005985 GO:0006020 GO:0006105 GO:0006536 GO:0006540 GO:0006541 GO:0006979 GO:0009102 GO:0009448 GO:0009450 GO:0009651 GO:0009860 GO:0009865 GO:0009943 GO:0010033 GO:0010154 GO:0010183 GO:0019484 GO:0046686 GO:0048364 GO:0048366 GO:0048367	sucrose metabolic process; inositol metabolic process; succinate metabolic process; glutamate metabolic process; glutamate decarboxylation to succinate; glutamine metabolic process; response to oxidative stress; biotin biosynthetic process; gamma-aminobutyric acid metabolic process; gamma-aminobutyric acid catabolic process; response to salt stress; pollen tube growth; pollen tube adhesion; adaxi…	GO:0003867 GO:0004015 GO:0008270 GO:0030170 GO:0034387 GO:0050897 GO:0102351	4-aminobutyrate transaminase activity; adenosylmethionine-8-amino-7-oxononanoate transaminase activity; zinc ion binding; pyridoxal phosphate binding; 4-aminobutyrate:pyruvate transaminase activity; cobalt ion binding; gamma-aminobutyrate transaminase (glyoxylate dependent) activity;	GO:0005737 GO:0005739 GO:0005774 GO:0005794 GO:0005829	cytoplasm; mitochondrion; vacuolar membrane; Golgi apparatus; cytosol	PF00202	Aminotran_3;	AT3G22200|POP2|GABA-T|HER1|POLLEN-PISTIL INCOMPATIBILITY 2|GAMMA-AMINOBUTYRATE TRANSAMINASE|HEXENAL RESPONSE1|MKA23.13	XM_003537699.5	0
DL1	Pink	455	455		Glyma.11G156722	1.3699	0.512208	0.766141	-0.312398		1					Glyma.11g156722	837	UniRef100_A0A445I3D3 Beta-galactosidase n=1 Tax=Glycine soja TaxID=3848 RepID=A0A445I3D3_GLYSO	0	99.88	UniRef100_A0A445I3D3 Beta-galactosidase n=1 Tax=Glycine soja TaxID=3848 RepID=A0A445I3D3_GLYSO	0	99.88	AT2G28470.1 | Symbols: BGAL8 | beta-galactosidase 8 | chr2:12169047-12173164 REVERSE LENGTH=852	0	97.13	GO:0005975	carbohydrate metabolic process;	GO:0004565 GO:0030246	beta-galactosidase activity; carbohydrate binding;	GO:0005576 GO:0005618 GO:0005773 GO:0048046	extracellular region; cell wall; vacuole; apoplast	PF02449 PF02140	Glyco_hydro_42; Gal_Lectin;	AT2G28470|BGAL8|beta-galactosidase 8|T17D12.3|T17D12_3	NM_001371022.1	0
DL1	Pink	456	456		Glyma.14G220700	4.96966	2.46029	3.06975	0.189151		1		1			Glyma.14g220700	369	UniRef100_I1MC21 Lipase_GDSL domain-containing protein n=1 Tax=Glycine max TaxID=3847 RepID=I1MC21_SOYBN	0	99.73	UniRef100_I1MC21 Lipase_GDSL domain-containing protein n=1 Tax=Glycine max TaxID=3847 RepID=I1MC21_SOYBN	0	99.73	AT1G75880.1 | Symbols: | SGNH hydrolase-type esterase superfamily protein | chr1:28490564-28492298 FORWARD LENGTH=375	1e-139	96.75	GO:0016042	lipid catabolic process;	GO:0016298 GO:0016746	lipase activity; transferase activity, transferring acyl groups;	GO:0005576	extracellular region	PF00657	Lipase_GDSL;	AT1G75880|T4O12.12|T4O12_12	XM_006596474.3	0
DL1	Pink	457	457		Glyma.11G123900	2.97334	1.5662	1.92048	0.319432		1		1			Glyma.11g123900	297	UniRef100_A0A0B2P9Z8 Transmembrane protein 45B n=2 Tax=Soja TaxID=1462606 RepID=A0A0B2P9Z8_GLYSO	0	99.66	UniRef100_A0A0B2P9Z8 Transmembrane protein 45B n=2 Tax=Soja TaxID=1462606 RepID=A0A0B2P9Z8_GLYSO	0	99.66	AT1G49470.1 | Symbols: | Family of unknown function (DUF716) _x0001_| chr1:18310554-18311462 FORWARD LENGTH=302	2e-103	96.3	GO:0008150	biological process;	GO:0003674	molecular function;	GO:0016021	integral component of membrane	PF04819	DUF716;	AT1G49470|F13F21.10|F13F21_10	NM_001254018.2	0
DL1	Pink	458	458		Glyma.03G257000	3.50015	2.15842	2.48544	0.885042		1		1			Glyma.03g257000	729	UniRef100_I1JRZ5 Cyclic nucleotide-binding domain-containing protein n=1 Tax=Glycine max TaxID=3847 RepID=I1JRZ5_SOYBN	0	99.86	UniRef100_I1JRZ5 Cyclic nucleotide-binding domain-containing protein n=1 Tax=Glycine max TaxID=3847 RepID=I1JRZ5_SOYBN	0	99.86	AT5G53130.1 | Symbols: CNGC1, ATCNGC1 | cyclic nucleotide gated channel 1 | chr5:21537830-21540490 REVERSE LENGTH=716	0	99.45	GO:0006813 GO:0006816	potassium ion transport; calcium ion transport;	GO:0005216 GO:0005221 GO:0005242 GO:0005516 GO:0030552 GO:0030553	ion channel activity; intracellular cyclic nucleotide activated cation channel activity; inward rectifier potassium channel activity; calmodulin binding; cAMP binding; cGMP binding;	GO:0005634 GO:0005886 GO:0016021	nucleus; plasma membrane; integral component of membrane	PF00520	Ion_trans;	AT5G53130|CNGC1|ATCNGC1|cyclic nucleotide gated channel 1|CYCLIC NUCLEOTIDE-GATED CHANNEL 1|MFH8.6|MFH8_6	XM_026127973.2	0
DL1	Pink	459	459		Glyma.14G085600	5.6128	2.09684	2.91947	-0.863508		1		1			Glyma.14g085600	187	UniRef100_A0A0R0GB30 Uncharacterized protein n=1 Tax=Glycine max TaxID=3847 RepID=A0A0R0GB30_SOYBN	2e-111	87.17	UniRef100_A0A0B2QLX8 Cysteine proteinase RD21a n=1 Tax=Glycine soja TaxID=3848 RepID=A0A0B2QLX8_GLYSO	4e-110	87.17	AT1G47128.1 | Symbols: RD21, RD21A | Granulin repeat cysteine protease family protein | chr1:17283139-17285609 REVERSE LENGTH=462	5e-45	82.35	GO:0006508 GO:0009414 GO:0050832 GO:0051603	proteolysis; response to water deprivation; defense response to fungus; proteolysis involved in cellular protein catabolic process;	GO:0004197 GO:0005515 GO:0008233 GO:0008234	cysteine-type endopeptidase activity; protein binding; peptidase activity; cysteine-type peptidase activity;	GO:0000932 GO:0005576 GO:0005615 GO:0005634 GO:0005764 GO:0005773 GO:0005794 GO:0009506 GO:0010494 GO:0048046 GO:0099503	P-body; extracellular region; extracellular space; nucleus; lysosome; vacuole; Golgi apparatus; plasmodesma; cytoplasmic stress granule; apoplast; secretory vesicle	PF08246	Inhibitor_I29;	AT1G47128|RD21|RD21A|responsive to dehydration 21|responsive to dehydration 21A|F2G19.31|F2G19_31	XM_041009336.1	0
DL1	Pink	460	460		Glyma.16G176000	2.54563	0.655769	1.08653	-0.988697		1					Glyma.16g176000	485	UniRef100_A0A0B2PNL0 Glycosyltransferase n=2 Tax=Soja TaxID=1462606 RepID=A0A0B2PNL0_GLYSO	0	99.79	UniRef100_A0A0B2PNL0 Glycosyltransferase n=2 Tax=Soja TaxID=1462606 RepID=A0A0B2PNL0_GLYSO	0	99.79	AT3G16520.3 | Symbols: UGT88A1 | UDP-glucosyl transferase 88A1 | chr3:5619355-5620833 REVERSE LENGTH=462	4e-159	98.35	NA	NA	GO:0008194 GO:0016757 GO:0080043 GO:0080044 GO:0080045 GO:0080046	UDP-glycosyltransferase activity; transferase activity, transferring glycosyl groups; quercetin 3-O-glucosyltransferase activity; quercetin 7-O-glucosyltransferase activity; quercetin 3'-O-glucosyltransferase activity; quercetin 4'-O-glucosyltransferase activity;	GO:0005634 GO:0005829 GO:0043231	nucleus; cytosol; intracellular membrane-bounded organelle	PF00201	UDPGT;	AT3G16520	XM_003548097.5	0
DL1	Pink	461	461		Glyma.05G125900	2.97879	1.21567	1.50284	-0.287743		1					Glyma.05g125900	535	UniRef100_I1K2X7 FAD-binding PCMH-type domain-containing protein n=1 Tax=Glycine max TaxID=3847 RepID=I1K2X7_SOYBN	0	99.81	UniRef100_I1K2X7 FAD-binding PCMH-type domain-containing protein n=1 Tax=Glycine max TaxID=3847 RepID=I1K2X7_SOYBN	0	99.81	AT1G30760.1 | Symbols: | FAD-binding Berberine family protein | chr1:10918321-10920441 FORWARD LENGTH=534	0	93.64	GO:0055114	oxidation-reduction process;	GO:0045551 GO:0050268 GO:0052747 GO:0071949	cinnamyl-alcohol dehydrogenase activity; coniferyl-alcohol dehydrogenase activity; sinapyl alcohol dehydrogenase activity; FAD binding;	GO:0005576 GO:0005737	extracellular region; cytoplasm	PF08031 PF01565	BBE; FAD_binding_4;	AT1G30760|AtBBE-like 13|Berberine Bridge Enzyme-Like 13|T17H7.1	XM_003524733.5	0
DL1	Pink	462	462		Glyma.11G096400	1.88038	1.13316	1.26807	0.493361		1					Glyma.11g096400	1358	UniRef100_I1LIN2 Uncharacterized protein n=1 Tax=Glycine max TaxID=3847 RepID=I1LIN2_SOYBN	0	99.93	UniRef100_UPI00103AE56C myosin-2-like isoform X2 n=1 Tax=Glycine soja TaxID=3848 RepID=UPI00103AE56C	0	99.93	AT2G32240.1 | Symbols: | FUNCTIONS IN: molecular_function unknown; INVOLVED IN: response to cadmium ion; LOCATED IN: plasma membrane; EXPRESSED IN: 25 plant structures; EXPRESSED DURING: 13 growth stages; CONTAINS InterPro DOMAIN/s: Prefoldin (InterPro:IPR009053); BEST Arabidopsis thaliana protein match is: unknown protein (TAIR:AT1G05320.3); Has 470429 Blast hits to 168274 proteins in 4282 speci…	0	96.24	GO:0009737 GO:0009817 GO:0046686	response to abscisic acid; defense response to fungus, incompatible interaction; response to cadmium ion;	GO:0005515	protein binding;	GO:0005737 GO:0005783 GO:0005886 GO:0016020	cytoplasm; endoplasmic reticulum; plasma membrane; membrane	NA	NA	AT2G32240|PICC|PAMP-INDUCED COILED COIL|F22D22.1|F22D22_1	XM_014763930.3	0
DL1	Pink	463	463		Glyma.04G139400	1.93528	1.06562	1.19739	0.264742		1					Glyma.04g139400	795	UniRef100_I1JWH8 CaM_binding domain-containing protein n=1 Tax=Glycine max TaxID=3847 RepID=I1JWH8_SOYBN	0	99.87	UniRef100_I1JWH8 CaM_binding domain-containing protein n=1 Tax=Glycine max TaxID=3847 RepID=I1JWH8_SOYBN	0	99.87	AT2G38800.1 | Symbols: | Plant calmodulin-binding protein-related | chr2:16216999-16218837 FORWARD LENGTH=612	3e-32	24.53	NA	NA	GO:0005516	calmodulin binding;	GO:0005634 GO:0005886	nucleus; plasma membrane	PF07839	CaM_binding;	AT2G38800	XM_006578425.4	0
DL1	Pink	464	464		Glyma.10G203700	3.3636	1.40073	1.55069	-0.343371		1					Glyma.10g203700	451	UniRef100_I1LCT5 Uncharacterized protein n=2 Tax=Glycine max TaxID=3847 RepID=I1LCT5_SOYBN	0	99.78	UniRef100_UPI0010399727 hippocampus abundant transcript-like protein 1 isoform X1 n=1 Tax=Glycine soja TaxID=3848 RepID=UPI0010399727	0	99.78	AT2G16980.2 | Symbols: | Major facilitator superfamily protein | chr2:7376376-7380944 FORWARD LENGTH=461	5e-76	91.8	GO:0006855 GO:0015904 GO:0098656	drug transmembrane transport; tetracycline transmembrane transport; anion transmembrane transport;	GO:0008493	tetracycline transmembrane transporter activity;	GO:0005739	mitochondrion	PF07690	MFS_1;	AT2G16980|F12A24.16|F12A24_16	XM_003535458.5	0
DL1	Pink	465	465		Glyma.14G071700	2.66143	1.51854	1.59144	0.329355		1					Glyma.14g071700	329	UniRef100_A0A445H2Q7 Bifunctional nuclease 1 isoform A n=2 Tax=Soja TaxID=1462606 RepID=A0A445H2Q7_GLYSO	0	99.7	UniRef100_A0A445H2Q7 Bifunctional nuclease 1 isoform A n=2 Tax=Soja TaxID=1462606 RepID=A0A445H2Q7_GLYSO	0	99.7	AT1G75380.1 | Symbols: ATBBD1, BBD1 | bifunctional nuclease in basal defense response 1 | chr1:28281789-28283631 REVERSE LENGTH=325	7e-168	98.78	GO:0016567 GO:0031063 GO:0045892 GO:0050832	protein ubiquitination; regulation of histone deacetylation; negative regulation of transcription, DNA-templated; defense response to fungus;	GO:0004518 GO:0043565	nuclease activity; sequence-specific DNA binding;	GO:0005634 GO:0030891	nucleus; VCB complex	PF02577	DNase-RNase;	AT1G75380|ATBBD1|BBD1|bifunctional nuclease in basal defense response 1|F1B16.9|F1B16_9	XM_026125467.2	0
DL1	Pink	466	466		Glyma.02G008800	1.76753	0.983728	0.953905	0.0748678		1					Glyma.02g008800	123	UniRef100_B9A7M1 Autophagy-related protein n=2 Tax=Soja TaxID=1462606 RepID=B9A7M1_SOYBN	5e-84	99.19	NA	NA	NA	AT3G15580.1 | Symbols: ATG8I, APG8H | Ubiquitin-like superfamily protein | chr3:5274075-5275000 REVERSE LENGTH=115	7e-60	91.87	GO:0006914 GO:0006995 GO:0015031	autophagy; cellular response to nitrogen starvation; protein transport;	GO:0005515 GO:0019776 GO:0019779 GO:0019786	protein binding; Atg8 ligase activity; Atg8 activating enzyme activity; Atg8-specific protease activity;	GO:0000421 GO:0005737 GO:0005775 GO:0005874 GO:0031410	autophagosome membrane; cytoplasm; vacuolar lumen; microtubule; cytoplasmic vesicle	PF04110	APG12;	AT3G15580|ATG8I|APG8H|AUTOPHAGY 8I|AUTOPHAGY 8H|MQD17.3	NM_001249031.2	0
[truncated: 2,842 more rows]
