# Supplementary material for: Coupling VIGS with Short- and Long-Term Stress Exposure to Understand the Fiskeby III Iron Deficiency Stress Response
Source: Int J Mol Sci. 2022 Dec 30;24(1):647. doi: 10.3390/ijms24010647 (PMC9820625; doi:10.3390/ijms24010647)
Supplement: Supplementary file 1 [file ijms-24-00647-s001.zip › ORourke_Fisk_IJMS_92022_Supp 2/ST8 DAT_Root_DEGs.xlsx]

## Sheet: Sheet1
Supplemental Table S8. Differentially expressed genes (DEGs) identified by comparing root expression in VIGS_EV or VIGS_Glyma.05G001700 plants subjected to 1D vs 7D +Fe or -Fe conditions. All DEGs from these analyses are represented, though not all genes are differentially expressed in all comparisons made. Genes are listed in the order of the heatmap in Figure3 C (root). Gene IDs correspond to t…
HeatMap Cluster (1)	HeatMap Cluster Color	Order Within Cluster	Overall Heatmap order	GeneID (2)		Log2 EVFe+ [3916]	Log2 EVFe- [504]	Log2 1700_Fe+ [4783]	Log2 1700_Fe- [2183]		DE EVFe+ [3916]	DE EVFe- [504]	DE 1700_Fe+ [4783]	DE 1700_Fe- [2183]			Gmax_508_Wm82.a4.v1 Locus (2)	Length of Primary Predicted Protein (AA)	Top Uniref100 Viridaeplantae Hit (3)	Best HSP Evalue (E<10-6)	Best HSP Percent Coverage	Top Most Descriptive Uniref100 Viridaeplantae Hit (4)	Best HSP Evalue (E<10-6)	Best HSP Percent Coverage	Top Arabidopsis (TAIR10) BLASTP Hit (5)	Best HSP Evalue (E<10-10)	Best HSP Percent Coverage	GO Biological Process IDs (5)	GO Biological Process Descriptions	GO Molecular Function IDs (7)	GO Molecular Function Descriptions	GO Cellular Component IDs (8)	GO Cellular Component Descriptions	PFAM IDs (9)	PFAM Names	Alternative TAIR10 IDs (10)	Top NCBI_RefSeq BLASTN Hit (11)	Best HSP Evalue (E<10-6)
DR1	Orange	1	1	Glyma.02G145300		2.45094	-0.432334	0.208669	0.345023		1						Glyma.02g145300	736	UniRef100_UPI0002336CFA methylcrotonoyl-CoA carboxylase subunit alpha, mitochondrial n=1 Tax=Glycine max TaxID=3847 RepID=UPI0002336CFA	0	99.86	UniRef100_UPI0002336CFA methylcrotonoyl-CoA carboxylase subunit alpha, mitochondrial n=1 Tax=Glycine max TaxID=3847 RepID=UPI0002336CFA	0	99.86	AT1G03090.2 | Symbols: MCCA | methylcrotonyl-CoA carboxylase alpha chain, mitochondrial / 3-methylcrotonyl-CoA carboxylase 1 (MCCA) | chr1:739715-743819 FORWARD LENGTH=734	0	99.59	GO:0006552	leucine catabolic process;	GO:0004485 GO:0005524 GO:0050897	methylcrotonoyl-CoA carboxylase activity; ATP binding; cobalt ion binding;	GO:0005576 GO:0005739 GO:0005759 GO:0022626	extracellular region; mitochondrion; mitochondrial matrix; cytosolic ribosome	PF00364 PF13535 PF02785 PF00289	Biotin_lipoyl; ATP-grasp_4; Biotin_carb_C; Biotin_carb_N;	AT1G03090|MCCA	NM_001360310.1	0
DR1	Orange	2	2	Glyma.19G258800		1.8685	-0.581534	-0.0412941	0.0648631		1						Glyma.19g258800	116	UniRef100_A0A0B2PPS0 Auxin-induced protein 10A5 n=2 Tax=Soja TaxID=1462606 RepID=A0A0B2PPS0_GLYSO	4e-78	99.14	UniRef100_A0A0B2PPS0 Auxin-induced protein 10A5 n=2 Tax=Soja TaxID=1462606 RepID=A0A0B2PPS0_GLYSO	4e-78	99.14	AT2G46690.1 | Symbols: | SAUR-like auxin-responsive protein family | chr2:19180904-19181269 FORWARD LENGTH=121	4e-33	81.9	GO:0007275 GO:0009734 GO:0040008	multicellular organism development; auxin-activated signaling pathway; regulation of growth;	GO:0003674	molecular function;	NA	NA	PF02519	Auxin_inducible;	AT2G46690|SAUR32|SMALL AUXIN UPREGULATED RNA 32|T3A4.7	NM_001248500.3	0
DR1	Orange	3	3	Glyma.13G155800		5.98723	0.205364	1.56194	1.75719		1						Glyma.13g155800	380	UniRef100_I1LZM1 Glyco_18 domain-containing protein n=1 Tax=Glycine max TaxID=3847 RepID=I1LZM1_SOYBN	0	99.74	UniRef100_I1LZM1 Glyco_18 domain-containing protein n=1 Tax=Glycine max TaxID=3847 RepID=I1LZM1_SOYBN	0	99.74	AT4G19810.1 | Symbols: | Glycosyl hydrolase family protein with chitinase insertion domain | chr4:10764151-10765753 REVERSE LENGTH=379	3e-92	96.84	GO:0000272 GO:0006032 GO:0009651 GO:0009737 GO:0009753	polysaccharide catabolic process; chitin catabolic process; response to salt stress; response to abscisic acid; response to jasmonic acid;	GO:0004568 GO:0008061 GO:0008843 GO:0035885	chitinase activity; chitin binding; endochitinase activity; exochitinase activity;	GO:0005576 GO:0005618 GO:0099503	extracellular region; cell wall; secretory vesicle	PF00704	Glyco_hydro_18;	AT4G19810|ChiC|class V chitinase|T16H5.170|T16H5_170	XM_003541421.5	0
DR1	Orange	4	4	Glyma.05G112600		1.08432	-0.0917506	0.164456	0.197126		1						Glyma.05g112600	718	UniRef100_K7KPL9 RING-type domain-containing protein n=2 Tax=Soja TaxID=1462606 RepID=K7KPL9_SOYBN	0	99.86	UniRef100_K7KPL9 RING-type domain-containing protein n=2 Tax=Soja TaxID=1462606 RepID=K7KPL9_SOYBN	0	99.86	AT2G35330.1 | Symbols: | RING/U-box superfamily protein | chr2:14869179-14871673 FORWARD LENGTH=738	0	99.86	NA	NA	NA	NA	GO:0005737 GO:0009507	cytoplasm; chloroplast	PF13920	zf-C3HC4_3;	AT2G35330	XM_006579913.4	0
DR1	Orange	5	5	Glyma.11G082300		3.10161	-1.16464	-0.40759	-0.0161124		1						Glyma.11g082300	186	UniRef100_A0A088AWU8 Senescence-associated protein n=1 Tax=Glycine max TaxID=3847 RepID=A0A088AWU8_SOYBN	3e-134	99.46	UniRef100_A0A088AWU8 Senescence-associated protein n=1 Tax=Glycine max TaxID=3847 RepID=A0A088AWU8_SOYBN	3e-134	99.46	AT4G35770.1 | Symbols: SEN1, ATSEN1, DIN1 | Rhodanese/Cell cycle control phosphatase superfamily protein | chr4:16945073-16945983 FORWARD LENGTH=182	2e-58	95.7	GO:0006979 GO:0007568 GO:0009416 GO:0009611 GO:0009744 GO:0009753	response to oxidative stress; aging; response to light stimulus; response to wounding; response to sucrose; response to jasmonic acid;	GO:0003674	molecular function;	GO:0005634 GO:0009507 GO:0009579	nucleus; chloroplast; thylakoid	PF00581	Rhodanese;	AT4G35770|SEN1|ATSEN1|DIN1|SENESCENCE 1|SENESCENCE ASSOCIATED GENE 1|ARABIDOPSIS THALIANA SENESCENCE 1|DARK INDUCIBLE 1|F4B14.3	NM_001249678.2	0
DR1	Orange	6	6	Glyma.15G005500		0.751774	0.150008	0.264334	0.2653		1						Glyma.15g005500	1314	UniRef100_I1MCD2 KIX_2 domain-containing protein n=2 Tax=Glycine max TaxID=3847 RepID=I1MCD2_SOYBN	0	99.92	UniRef100_I1MCD2 KIX_2 domain-containing protein n=2 Tax=Glycine max TaxID=3847 RepID=I1MCD2_SOYBN	0	99.92	AT1G15780.1 | Symbols: | unknown protein; BEST Arabidopsis thaliana protein match is: unknown protein (TAIR:AT2G10440.1); Has 103701 Blast hits to 43153 proteins in 1828 species: Archae - 30; Bacteria - 7385; Metazoa - 38639; Fungi - 11531; Plants - 7727; Viruses - 307; Other Eukaryotes - 38082 (source: NCBI BLink). | chr1:5430446-5435921 REVERSE LENGTH=1335	0	35.01	GO:0009751 GO:0045723	response to salicylic acid; positive regulation of fatty acid biosynthetic process;	GO:0003713 GO:0005515 GO:0031490	transcription coactivator activity; protein binding; chromatin DNA binding;	GO:0005634 GO:0005737	nucleus; cytoplasm	PF16987	KIX_2;	AT1G15780|NRB4|MED15_1|AtMed15a|Non-Recognition-of-BTH 4|MEDIATOR 15_1|F7H2.12|F7H2_12	XM_003547575.5	0
DR1	Orange	7	7	Glyma.02G257200		1.35372	0.433204	0.620857	0.598806		1						Glyma.02g257200	601	UniRef100_I1JI90 Phosphoinositide phospholipase C n=2 Tax=Soja TaxID=1462606 RepID=I1JI90_SOYBN	0	99.83	UniRef100_I1JI90 Phosphoinositide phospholipase C n=2 Tax=Soja TaxID=1462606 RepID=I1JI90_SOYBN	0	99.83	AT3G08510.1 | Symbols: ATPLC2, PLC2 | phospholipase C 2 | chr3:2582626-2585556 REVERSE LENGTH=581	0	99.17	GO:0009553 GO:0009556 GO:0010601 GO:0016042 GO:0042742 GO:0048015 GO:0048437 GO:0051209	embryo sac development; microsporogenesis; positive regulation of auxin biosynthetic process; lipid catabolic process; defense response to bacterium; phosphatidylinositol-mediated signaling; floral organ development; release of sequestered calcium ion into cytosol;	GO:0004435 GO:0004629 GO:0005515	phosphatidylinositol phospholipase C activity; phospholipase C activity; protein binding;	GO:0005886	plasma membrane	PF00168 PF09279 PF00387 PF00388	C2; EF-hand_like; PI-PLC-Y; PI-PLC-X;	AT3G08510|ATPLC2|PLC2|phospholipase C 2|T8G24.4	NM_001249238.2	0
DR1	Orange	8	8	Glyma.07G072600		6.64611	-0.00622673	1.13362	1.13569		1						Glyma.07g072600	498	UniRef100_A0A0R0J6L5 CAP10 domain-containing protein n=1 Tax=Glycine max TaxID=3847 RepID=A0A0R0J6L5_SOYBN	0	99.8	UniRef100_A0A0R0J6L5 CAP10 domain-containing protein n=1 Tax=Glycine max TaxID=3847 RepID=A0A0R0J6L5_SOYBN	0	99.8	AT5G23850.1 | Symbols: | Arabidopsis thaliana protein of unknown function (DUF821) | chr5:8038126-8040741 FORWARD LENGTH=542	0	85.34	NA	NA	GO:0016740	transferase activity;	GO:0005576 GO:0005768 GO:0005794 GO:0005802 GO:0016021	extracellular region; endosome; Golgi apparatus; trans-Golgi network; integral component of membrane	PF05686	Glyco_transf_90;	AT5G23850	XM_003529901.5	0
DR1	Orange	9	9	Glyma.06G156300		3.4145	-1.1921	-0.413908	-0.395312		1						Glyma.06g156300	634	UniRef100_K7KV97 Uncharacterized protein n=3 Tax=Soja TaxID=1462606 RepID=K7KV97_SOYBN	0	99.84	UniRef100_A0A371EK20 Lipase-like PAD4 (Fragment) n=1 Tax=Mucuna pruriens TaxID=157652 RepID=A0A371EK20_MUCPR	0	99.84	AT3G52430.1 | Symbols: PAD4, ATPAD4 | alpha/beta-Hydrolases superfamily protein | chr3:19431566-19434292 FORWARD LENGTH=541	2e-108	95.9	GO:0001666 GO:0002213 GO:0009617 GO:0009625 GO:0009626 GO:0009627 GO:0009751 GO:0009816 GO:0009862 GO:0009873 GO:0010105 GO:0010150 GO:0010225 GO:0010310 GO:0010618 GO:0010942 GO:0016042 GO:0031348 GO:0050829 GO:0051707 GO:0060866 GO:0071327 GO:0080142 GO:0080151 GO:1900367 GO:1900426 GO:1901183 GO:2000022 GO:2000031	response to hypoxia; defense response to insect; response to bacterium; response to insect; plant-type hypersensitive response; systemic acquired resistance; response to salicylic acid; defense response to bacterium, incompatible interaction; systemic acquired resistance, salicylic acid mediated signaling pathway; ethylene-activated signaling pathway; negative regulation of ethylene-activated sig…	GO:0005515 GO:0016298 GO:0016740	protein binding; lipase activity; transferase activity;	GO:0005634 GO:0005737	nucleus; cytoplasm	PF01764	Lipase_3;	AT3G52430|PAD4|ATPAD4|PHYTOALEXIN DEFICIENT 4|ARABIDOPSIS PHYTOALEXIN DEFICIENT 4|F22O6.190	XM_003528013.5	0
DR1	Orange	10	10	Glyma.19G239000		2.2679	-0.355138	0.106067	0.105461		1						Glyma.19g239000	504	UniRef100_A0A445FKU3 Sugar transporter ERD6-like 5 isoform A n=2 Tax=Soja TaxID=1462606 RepID=A0A445FKU3_GLYSO	0	99.8	UniRef100_A0A445FKU3 Sugar transporter ERD6-like 5 isoform A n=2 Tax=Soja TaxID=1462606 RepID=A0A445FKU3_GLYSO	0	99.8	AT1G54730.2 | Symbols: | Major facilitator superfamily protein | chr1:20424471-20429978 FORWARD LENGTH=470	0	90.28	GO:0046323	glucose import;	GO:0005351 GO:0015144	carbohydrate:proton symporter activity; carbohydrate transmembrane transporter activity;	GO:0005739 GO:0005886 GO:0005887 GO:0009507	mitochondrion; plasma membrane; integral component of plasma membrane; chloroplast	PF07690	MFS_1;	AT1G54730|T22H22.15|T22H22_15	XM_003553692.5	0
DR1	Orange	11	11	Glyma.15G000900		2.59916	0.673159	0.992004	1.00916		1						Glyma.15g000900	2342	UniRef100_A0A0R0FU35 Uncharacterized protein n=3 Tax=Glycine max TaxID=3847 RepID=A0A0R0FU35_SOYBN	0	99.96	UniRef100_A0A445GLU2 Helicase SEN1 isoform A n=1 Tax=Glycine soja TaxID=3848 RepID=A0A445GLU2_GLYSO	0	99.96	AT1G16800.1 | Symbols: | P-loop containing nucleoside triphosphate hydrolases superfamily protein | chr1:5745523-5755263 REVERSE LENGTH=2127	0	67.12	NA	NA	GO:0008266	poly(U) RNA binding;	GO:0005634	nucleus	PF13245 PF12726 PF13087 PF13245 PF13087	AAA_19; SEN1_N; AAA_12; AAA_19; AAA_12;	AT1G16800	XM_006597017.4	0
DR1	Orange	12	12	Glyma.11G252700		3.2526	0.229571	0.764009	0.887226		1						Glyma.11g252700	606	UniRef100_I1LN51 MACPF domain-containing protein n=1 Tax=Glycine max TaxID=3847 RepID=I1LN51_SOYBN	0	99.83	UniRef100_I1LN51 MACPF domain-containing protein n=1 Tax=Glycine max TaxID=3847 RepID=I1LN51_SOYBN	0	99.83	AT1G14780.1 | Symbols: | MAC/Perforin domain-containing protein | chr1:5091020-5093873 FORWARD LENGTH=627	1e-179	99.5	GO:0006955 GO:0009626	immune response; plant-type hypersensitive response;	GO:0003674	molecular function;	GO:0005634 GO:0005886	nucleus; plasma membrane	PF01823	MACPF;	AT1G14780|F10B6.18|F10B6_18	XM_041006961.1	2e-63
DR1	Orange	13	13	Glyma.01G006000		2.22717	-1.32614	-0.681772	-0.550714		1						Glyma.01g006000	188	UniRef100_C6SYZ5 Uncharacterized protein n=1 Tax=Glycine max TaxID=3847 RepID=C6SYZ5_SOYBN	2e-132	99.47	UniRef100_A0A1S3UER4 uncharacterized protein in LEU2 3'region n=1 Tax=Vigna radiata var. radiata TaxID=3916 RepID=A0A1S3UER4_VIGRR	1e-74	98.4	AT5G56550.1 | Symbols: OXS3, ATOXS3 | oxidative stress 3 | chr5:22895847-22896502 REVERSE LENGTH=172	2e-25	49.47	GO:0006979 GO:0046686	response to oxidative stress; response to cadmium ion;	GO:0003674	molecular function;	GO:0005634 GO:0016607	nucleus; nuclear speck	NA	NA	AT5G56550|OXS3|ATOXS3|OXIDATIVE STRESS 3|MKN22.7|MKN22_7	NM_001250350.2	0
DR1	Orange	14	14	Glyma.06G266000		0.873267	0.526437	0.590369	0.598408		1						Glyma.06g266000	979	UniRef100_I1KEE7 Formin-like protein n=1 Tax=Glycine max TaxID=3847 RepID=I1KEE7_SOYBN	0	99.9	UniRef100_I1KEE7 Formin-like protein n=1 Tax=Glycine max TaxID=3847 RepID=I1KEE7_SOYBN	0	99.9	AT5G54650.1 | Symbols: Fh5, ATFH5 | formin homology5 | chr5:22197856-22201649 REVERSE LENGTH=900	0	51.28	GO:0009960 GO:0030041 GO:0045010 GO:0048317	endosperm development; actin filament polymerization; actin nucleation; seed morphogenesis;	GO:0003779	actin binding;	GO:0005618 GO:0005737 GO:0009524 GO:0016021	cell wall; cytoplasm; phragmoplast; integral component of membrane	PF02181	FH2;	AT5G54650|Fh5|ATFH5|formin homology5|FORMIN HOMOLOGY 5|MRB17.15|MRB17_15|formin homology 2 domain-containing protein 5	XM_041016681.1	0
DR1	Orange	15	15	Glyma.05G002600		2.00263	0.87297	0.963639	1.05978		1		1	1			Glyma.05g002600	347	UniRef100_I1K1M3 Protein kinase domain-containing protein n=3 Tax=Soja TaxID=1462606 RepID=I1K1M3_SOYBN	0	99.71	UniRef100_I1K1M3 Protein kinase domain-containing protein n=3 Tax=Soja TaxID=1462606 RepID=I1K1M3_SOYBN	0	99.71	AT3G27560.1 | Symbols: ATN1 | Protein kinase superfamily protein | chr3:10210597-10212507 REVERSE LENGTH=356	0	98.27	GO:0006468 GO:0010053	protein phosphorylation; root epidermal cell differentiation;	GO:0004674 GO:0004712 GO:0004713 GO:0005524	protein serine/threonine kinase activity; protein serine/threonine/tyrosine kinase activity; protein tyrosine kinase activity; ATP binding;	GO:0005634 GO:0005737 GO:0005739	nucleus; cytoplasm; mitochondrion	PF07714	Pkinase_Tyr;	AT3G27560|ATN1|MMJ24.11	XM_003524514.5	0
DR1	Orange	16	16	Glyma.10G296400		3.16893	2.06096	2.14973	2.22594		1		1				Glyma.10g296400	511	UniRef100_I1LFK0 Uncharacterized protein n=2 Tax=Soja TaxID=1462606 RepID=I1LFK0_SOYBN	0	99.8	UniRef100_A0A151U877 Cytochrome P450 76A2 n=1 Tax=Cajanus cajan TaxID=3821 RepID=A0A151U877_CAJCA	0	99.8	AT3G52970.2 | Symbols: CYP76G1 | cytochrome P450, family 76, subfamily G, polypeptide 1 | chr3:19641400-19643259 REVERSE LENGTH=530	0	98.04	NA	NA	NA	NA	GO:0009507	chloroplast	PF00067	p450;	AT3G52970	XM_003535745.5	0
DR1	Orange	17	17	Glyma.17G037000		-0.387484	-1.72326	-1.58942	-1.48718			1	1	1			Glyma.17g037000	483	UniRef100_I1MRU5 Carboxypeptidase n=2 Tax=Soja TaxID=1462606 RepID=I1MRU5_SOYBN	0	99.79	UniRef100_I1MRU5 Carboxypeptidase n=2 Tax=Soja TaxID=1462606 RepID=I1MRU5_SOYBN	0	99.79	AT3G17180.1 | Symbols: scpl33 | serine carboxypeptidase-like 33 | chr3:5855861-5859157 REVERSE LENGTH=478	0	93.37	GO:0051603	proteolysis involved in cellular protein catabolic process;	GO:0004185	serine-type carboxypeptidase activity;	GO:0005576 GO:0005773	extracellular region; vacuole	PF00450	Peptidase_S10;	AT3G17180|scpl33|serine carboxypeptidase-like 33|K14A17.30	XM_003550520.4	0
DR1	Orange	18	18	Glyma.18G290100		6.83475	0.604081	1.20972	1.62293		1						Glyma.18g290100	166	UniRef100_C6T4S9 CASP-like protein n=2 Tax=Soja TaxID=1462606 RepID=C6T4S9_SOYBN	2e-110	99.4	UniRef100_C6T4S9 CASP-like protein n=2 Tax=Soja TaxID=1462606 RepID=C6T4S9_SOYBN	2e-110	99.4	AT2G39518.1 | Symbols: | Uncharacterised protein family (UPF0497) | chr2:16496029-16496937 REVERSE LENGTH=174	3e-29	83.73	NA	NA	GO:0051539	4 iron, 4 sulfur cluster binding;	GO:0005886 GO:0009507 GO:0016021	plasma membrane; chloroplast; integral component of membrane	PF04535	DUF588;	AT2G39518	XM_006602976.4	0
DR1	Orange	19	19	Glyma.07G226267		1.1265	0.24407	0.343214	0.397308		1						Glyma.07g226267	234	UniRef100_UPI00071920E5 protein GDAP2 homolog n=1 Tax=Glycine max TaxID=3847 RepID=UPI00071920E5	7e-170	99.57	UniRef100_UPI00071920E5 protein GDAP2 homolog n=1 Tax=Glycine max TaxID=3847 RepID=UPI00071920E5	7e-170	99.57	AT1G69340.1 | Symbols: | appr-1-p processing enzyme family protein | chr1:26066298-26069644 FORWARD LENGTH=562	7e-151	99.57	GO:0008150	biological process;	GO:0003674	molecular function;	GO:0005737 GO:0005739	cytoplasm; mitochondrion	PF00650	CRAL_TRIO;	AT1G69340|F10D13.28|F10D13_28	XM_041017546.1	0
DR1	Orange	20	20	Glyma.17G203800		1.42192	-0.189352	-0.0732682	0.113666		1						Glyma.17g203800	451	UniRef100_K7MMV5 RING-type domain-containing protein n=2 Tax=Glycine max TaxID=3847 RepID=K7MMV5_SOYBN	0	99.78	UniRef100_K7MMV5 RING-type domain-containing protein n=2 Tax=Glycine max TaxID=3847 RepID=K7MMV5_SOYBN	0	99.78	AT4G32600.1 | Symbols: | RING/U-box superfamily protein | chr4:15724010-15725737 FORWARD LENGTH=453	5e-166	97.56	NA	NA	NA	NA	GO:0005634 GO:0005886	nucleus; plasma membrane	PF13639	zf-RING_2;	AT4G32600	XM_041010967.1	0
DR1	Orange	21	21	Glyma.04G237400		1.70071	0.192799	0.371914	0.498343		1						Glyma.04g237400	716	UniRef100_I1JYT9 Cyclic nucleotide-binding domain-containing protein n=2 Tax=Soja TaxID=1462606 RepID=I1JYT9_SOYBN	0	99.86	UniRef100_I1JYT9 Cyclic nucleotide-binding domain-containing protein n=2 Tax=Soja TaxID=1462606 RepID=I1JYT9_SOYBN	0	99.86	AT5G53130.1 | Symbols: CNGC1, ATCNGC1 | cyclic nucleotide gated channel 1 | chr5:21537830-21540490 REVERSE LENGTH=716	0	99.72	GO:0006813 GO:0006816	potassium ion transport; calcium ion transport;	GO:0005216 GO:0005221 GO:0005242 GO:0005516 GO:0030552 GO:0030553	ion channel activity; intracellular cyclic nucleotide activated cation channel activity; inward rectifier potassium channel activity; calmodulin binding; cAMP binding; cGMP binding;	GO:0005634 GO:0005886 GO:0016021	nucleus; plasma membrane; integral component of membrane	PF00520	Ion_trans;	AT5G53130|CNGC1|ATCNGC1|cyclic nucleotide gated channel 1|CYCLIC NUCLEOTIDE-GATED CHANNEL 1|MFH8.6|MFH8_6	XM_014774958.3	0
DR1	Orange	22	22	Glyma.08G189500		2.53586	0.779419	0.990944	1.11229		1		1	1			Glyma.08g189500	868	UniRef100_I1KUQ3 Lipoxygenase n=1 Tax=Glycine max TaxID=3847 RepID=I1KUQ3_SOYBN	0	99.88	UniRef100_I1KUQ3 Lipoxygenase n=1 Tax=Glycine max TaxID=3847 RepID=I1KUQ3_SOYBN	0	99.88	AT1G55020.1 | Symbols: LOX1, ATLOX1 | lipoxygenase 1 | chr1:20525798-20530143 FORWARD LENGTH=859	0	99.08	GO:0006952 GO:0009611 GO:0009695 GO:0009737 GO:0009753 GO:0009816 GO:0010311 GO:0030397 GO:0031408 GO:0034440 GO:0048364	defense response; response to wounding; jasmonic acid biosynthetic process; response to abscisic acid; response to jasmonic acid; defense response to bacterium, incompatible interaction; lateral root formation; membrane disassembly; oxylipin biosynthetic process; lipid oxidation; root development;	GO:0016702 GO:0046872 GO:1990136	oxidoreductase activity, acting on single donors with incorporation of molecular oxygen, incorporation of two atoms of oxygen; metal ion binding; linoleate 9S-lipoxygenase activity;	GO:0005737 GO:0009536	cytoplasm; plastid	PF01477 PF00305	PLAT; Lipoxygenase;	AT1G55020|LOX1|ATLOX1|lipoxygenase 1|ARABIDOPSIS LIPOXYGENASE 1|LIPOXYGENASE	XM_003531549.5	0
DR1	Orange	23	23	Glyma.05G174800		7.74543	0.691568	1.70851	2.08185		1		1	1			Glyma.05g174800	390	UniRef100_K7KQU9 Uncharacterized protein n=2 Tax=Glycine max TaxID=3847 RepID=K7KQU9_SOYBN	0	99.74	UniRef100_UPI0010406C82 uncharacterized protein LOC114413077 isoform X1 n=2 Tax=Glycine soja TaxID=3848 RepID=UPI0010406C82	0	99.74	AT1G67850.1 | Symbols: | Protein of unknown function (DUF707) | chr1:25439204-25441904 FORWARD LENGTH=404	6e-180	94.87	GO:0008150	biological process;	GO:0016757	transferase activity, transferring glycosyl groups;	GO:0009507 GO:0016021	chloroplast; integral component of membrane	PF05212	DUF707;	AT1G67850|F12A21.2|F12A21_2	XM_014775745.3	0
DR1	Orange	24	24	Glyma.12G083000		4.43023	0.244819	0.888113	1.12399		1						Glyma.12g083000	221	UniRef100_I1LRA6 Uncharacterized protein n=3 Tax=Soja TaxID=1462606 RepID=I1LRA6_SOYBN	7e-163	99.55	UniRef100_UPI0010168709 uncharacterized protein LOC114169077 n=1 Tax=Vigna unguiculata TaxID=3917 RepID=UPI0010168709	3e-146	99.55	AT2G27930.1 | Symbols: | PLATZ transcription factor family protein | chr2:11892369-11893488 FORWARD LENGTH=189	5e-69	95.93	GO:0008150	biological process;	NA	NA	GO:0005739	mitochondrion	PF04640	PLATZ;	AT2G27930|T1E2.15|T1E2_15	XM_003539750.4	0
DR1	Orange	25	25	Glyma.18G257700		1.04233	-0.506196	-0.310615	-0.242644		1						Glyma.18g257700	372	UniRef100_I1N4B8 Aldose 1-epimerase n=1 Tax=Glycine max TaxID=3847 RepID=I1N4B8_SOYBN	0	99.73	UniRef100_I1N4B8 Aldose 1-epimerase n=1 Tax=Glycine max TaxID=3847 RepID=I1N4B8_SOYBN	0	99.73	AT3G47800.1 | Symbols: | Galactose mutarotase-like superfamily protein | chr3:17634971-17636998 FORWARD LENGTH=358	4e-141	89.52	GO:0006006 GO:0033499	glucose metabolic process; galactose catabolic process via UDP-galactose;	GO:0004034 GO:0030246	aldose 1-epimerase activity; carbohydrate binding;	GO:0005737	cytoplasm	PF01263	Aldose_epim;	AT3G47800|T23J7.130	NM_001255063.2	0
DR1	Orange	26	26	Glyma.03G032300		2.96523	0.711374	1.0084	1.10619		1						Glyma.03g032300	333	UniRef100_A0A0B2S3B1 Putative cysteine-rich receptor-like protein kinase 35 n=1 Tax=Glycine soja TaxID=3848 RepID=A0A0B2S3B1_GLYSO	0	99.7	UniRef100_K7KCK3 Protein kinase domain-containing protein n=2 Tax=Soja TaxID=1462606 RepID=K7KCK3_SOYBN	0	99.7	AT4G11530.1 | Symbols: CRK34 | cysteine-rich RLK (RECEPTOR-like protein kinase) 34 | chr4:6987093-6989599 FORWARD LENGTH=669	2e-28	91.59	GO:0006468 GO:0042742	protein phosphorylation; defense response to bacterium;	GO:0004674 GO:0005524 GO:0016301	protein serine/threonine kinase activity; ATP binding; kinase activity;	GO:0005886 GO:0009507 GO:0016021	plasma membrane; chloroplast; integral component of membrane	PF00069	Pkinase;	AT4G11530|CRK34|cysteine-rich RLK (RECEPTOR-like protein kinase) 34|F25E4.150|F25E4_150	XM_006577344.3	8e-109
DR1	Orange	27	27	Glyma.10G224800		2.46215	0.0859896	0.358754	0.297857		1						Glyma.10g224800	58	UniRef100_K7LKW5 Uncharacterized protein n=2 Tax=Soja TaxID=1462606 RepID=K7LKW5_SOYBN	7e-34	98.28	NA	NA	NA	NA	NA	NA	NA	NA	NA	NA	NA	NA	NA	NA	NA	NA	NA
DR1	Orange	28	28	Glyma.13G079900		1.36982	-0.389912	-0.213328	-0.22142		1						Glyma.13g079900	697	UniRef100_I1LW74 AMP-binding domain-containing protein n=3 Tax=Soja TaxID=1462606 RepID=I1LW74_SOYBN	0	99.86	UniRef100_I1LW74 AMP-binding domain-containing protein n=3 Tax=Soja TaxID=1462606 RepID=I1LW74_SOYBN	0	99.86	AT1G77590.1 | Symbols: LACS9 | long chain acyl-CoA synthetase 9 | chr1:29148501-29151776 REVERSE LENGTH=691	0	99.71	GO:0006631	fatty acid metabolic process;	GO:0003996 GO:0004467 GO:0005524 GO:0102391	acyl-CoA ligase activity; long-chain fatty acid-CoA ligase activity; ATP binding; decanoate-CoA ligase activity;	GO:0005739 GO:0009507 GO:0009536 GO:0009941	mitochondrion; chloroplast; plastid; chloroplast envelope	PF00501	AMP-binding;	AT1G77590|LACS9|long chain acyl-CoA synthetase 9|T5M16.18|T5M16_18	XM_003542913.5	0
DR1	Orange	29	29	Glyma.19G108800		5.96299	0.54666	1.06524	0.962285		1						Glyma.19g108800	352	UniRef100_A0A0B2PKC6 NAC domain-containing protein 29 n=2 Tax=Soja TaxID=1462606 RepID=A0A0B2PKC6_GLYSO	0	99.72	UniRef100_A0A0B2PKC6 NAC domain-containing protein 29 n=2 Tax=Soja TaxID=1462606 RepID=A0A0B2PKC6_GLYSO	0	99.72	AT3G04070.1 | Symbols: anac047, NAC047 | NAC domain containing protein 47 | chr3:1061573-1062976 REVERSE LENGTH=359	1e-110	99.15	GO:0006355 GO:0009413 GO:0009793 GO:0010365	regulation of transcription, DNA-templated; response to flooding; embryo development ending in seed dormancy; positive regulation of ethylene biosynthetic process;	GO:0003677 GO:0003700 GO:0043565 GO:0044212	DNA binding; DNA-binding transcription factor activity; sequence-specific DNA binding; transcription regulatory region DNA binding;	GO:0005634	nucleus	PF02365	NAM;	AT3G04070|ANAC047|NAC047|SHG|SHYG|NAC domain containing protein 47|SPEEDY HYPONASTIC GROWTH|T11I18.18|T11I18_18	NM_001249213.2	0
DR1	Orange	30	30	Glyma.18G111800		6.57027	0.635388	1.21739	1.06528		1						Glyma.18g111800	473	UniRef100_I1N108 Uncharacterized protein n=2 Tax=Soja TaxID=1462606 RepID=I1N108_SOYBN	0	99.79	UniRef100_A0A0B2PV31 Hydroxycinnamoyl-Coenzyme A shikimate/quinate hydroxycinnamoyltransferase n=1 Tax=Glycine soja TaxID=3848 RepID=A0A0B2PV31_GLYSO	0	99.79	AT1G78990.1 | Symbols: | HXXXD-type acyl-transferase family protein | chr1:29713531-29714969 REVERSE LENGTH=455	2e-170	97.89	NA	NA	NA	NA	GO:0005634	nucleus	PF02458	Transferase;	AT1G78990	XM_003553100.5	0
DR1	Orange	31	31	Glyma.10G284400		0.870663	0.0586657	0.133252	0.110939		1						Glyma.10g284400	586	UniRef100_I1LF74 Uncharacterized protein n=1 Tax=Glycine max TaxID=3847 RepID=I1LF74_SOYBN	0	99.83	UniRef100_A0A445IU87 Serine/threonine-protein kinase STY46 isoform A n=4 Tax=Glycine soja TaxID=3848 RepID=A0A445IU87_GLYSO	0	99.83	AT4G38470.1 | Symbols: | ACT-like protein tyrosine kinase family protein | chr4:17999432-18003551 FORWARD LENGTH=575	0	99.32	GO:0006468 GO:0009658 GO:0071456	protein phosphorylation; chloroplast organization; cellular response to hypoxia;	GO:0004674 GO:0004712	protein serine/threonine kinase activity; protein serine/threonine/tyrosine kinase activity;	GO:0005634 GO:0005829	nucleus; cytosol	PF07714	Pkinase_Tyr;	AT4G38470|STY46|serine/threonine/tyrosine kinase 46|F20M13.30|F20M13_30	XM_006589671.4	0
DR1	Orange	32	32	Glyma.09G062600		5.95069	-0.441749	0.325232	0.354975		1						Glyma.09g062600	267	UniRef100_A0A0R0I8A1 Xyloglucan endotransglucosylase/hydrolase n=2 Tax=Soja TaxID=1462606 RepID=A0A0R0I8A1_SOYBN	0	99.63	UniRef100_A0A0R0I8A1 Xyloglucan endotransglucosylase/hydrolase n=2 Tax=Soja TaxID=1462606 RepID=A0A0R0I8A1_SOYBN	0	99.63	AT4G25810.1 | Symbols: XTR6, XTH23 | xyloglucan endotransglycosylase 6 | chr4:13128694-13129715 FORWARD LENGTH=286	8e-142	99.25	GO:0010411 GO:0042546 GO:0071555	xyloglucan metabolic process; cell wall biogenesis; cell wall organization;	GO:0004553 GO:0016762	hydrolase activity, hydrolyzing O-glycosyl compounds; xyloglucan:xyloglucosyl transferase activity;	GO:0005576 GO:0005618 GO:0005794 GO:0048046	extracellular region; cell wall; Golgi apparatus; apoplast	PF06955 PF00722	XET_C; Glyco_hydro_16;	AT4G25810|XTR6|XTH23|xyloglucan endotransglycosylase 6|xyloglucan endotransglucosylase/hydrolase 23|F14M19.90|F14M19_90	XM_003533702.5	0
DR1	Orange	33	33	Glyma.13G305800		2.28349	-0.0523125	0.231741	0.268821		1						Glyma.13g305800	245	UniRef100_A0A0R4J530 Uncharacterized protein n=1 Tax=Glycine max TaxID=3847 RepID=A0A0R4J530_SOYBN	4e-179	99.59	UniRef100_A0A445IC66 Cysteine-rich repeat secretory protein 38 n=1 Tax=Glycine soja TaxID=3848 RepID=A0A445IC66_GLYSO	1e-177	99.59	AT3G22060.1 | Symbols: | Receptor-like protein kinase-related family protein | chr3:7771065-7772137 FORWARD LENGTH=252	4e-86	93.88	GO:0009737	response to abscisic acid;	GO:0003674	molecular function;	GO:0005576 GO:0005618 GO:0005773 GO:0005829 GO:0099503	extracellular region; cell wall; vacuole; cytosol; secretory vesicle	PF01657	Stress-antifung;	AT3G22060|MZN24.26	XM_003543329.4	0
DR1	Orange	34	34	Glyma.07G154300		6.40014	1.32593	1.55959	1.64458		1						Glyma.07g154300	559	UniRef100_K7L1X9 GRAS domain-containing protein n=2 Tax=Soja TaxID=1462606 RepID=K7L1X9_SOYBN	0	99.82	UniRef100_K7L1X9 GRAS domain-containing protein n=2 Tax=Soja TaxID=1462606 RepID=K7L1X9_SOYBN	0	99.82	AT5G66770.1 | Symbols: | GRAS family transcription factor | chr5:26660723-26662477 FORWARD LENGTH=584	6e-15	65.65	GO:0006355	regulation of transcription, DNA-templated;	GO:0003700 GO:0005515 GO:0043565	DNA-binding transcription factor activity; protein binding; sequence-specific DNA binding;	GO:0005634	nucleus	PF03514	GRAS;	AT5G66770|MUD21.1|MUD21_1	XM_003530253.4	4e-24
DR1	Orange	35	35	Glyma.01G004200		2.48856	0.549393	0.625892	0.620556		1						Glyma.01g004200	239	UniRef100_I1J4D5 Uncharacterized protein n=2 Tax=Soja TaxID=1462606 RepID=I1J4D5_SOYBN	8e-173	99.58	UniRef100_A0A4D6L4K0 Caffeoyl-CoA O-methyltransferase n=1 Tax=Vigna unguiculata TaxID=3917 RepID=A0A4D6L4K0_VIGUN	5e-159	99.58	AT4G26220.1 | Symbols: | S-adenosyl-L-methionine-dependent methyltransferases superfamily protein | chr4:13284179-13285146 FORWARD LENGTH=232	3e-104	93.31	GO:0009809 GO:0032259	lignin biosynthetic process; methylation;	GO:0008757 GO:0042409 GO:0046872	S-adenosylmethionine-dependent methyltransferase activity; caffeoyl-CoA O-methyltransferase activity; metal ion binding;	GO:0005829	cytosol	PF13578	Methyltransf_24;	AT4G26220|CCoAOMT7|caffeoyl coenzyme A ester O-methyltransferase 7|T25K17.30|T25K17_30	XM_003517890.5	0
DR1	Orange	36	36	Glyma.18G204900		4.43176	0.571152	0.8352	0.780141		1						Glyma.18g204900	370	UniRef100_K7MTM5 HTH myb-type domain-containing protein n=1 Tax=Glycine max TaxID=3847 RepID=K7MTM5_SOYBN	0	99.73	UniRef100_K7MTM5 HTH myb-type domain-containing protein n=1 Tax=Glycine max TaxID=3847 RepID=K7MTM5_SOYBN	0	99.73	AT2G38300.1 | Symbols: | myb-like HTH transcriptional regulator family protein | chr2:16044175-16045679 REVERSE LENGTH=340	3e-64	88.11	GO:0006355	regulation of transcription, DNA-templated;	GO:0003677 GO:0003700 GO:0005515	DNA binding; DNA-binding transcription factor activity; protein binding;	GO:0005634	nucleus	PF00249	Myb_DNA-binding;	AT2G38300|F16M14.25	XM_014770384.3	0
DR1	Orange	37	37	Glyma.02G257400		1.06978	0.62979	0.662434	0.645569		1		1	1			Glyma.02g257400	305	UniRef100_A0A0B2SUF1 CTD small phosphatase-like protein 2 n=2 Tax=Soja TaxID=1462606 RepID=A0A0B2SUF1_GLYSO	0	99.67	UniRef100_A0A0B2SUF1 CTD small phosphatase-like protein 2 n=2 Tax=Soja TaxID=1462606 RepID=A0A0B2SUF1_GLYSO	0	99.67	AT3G55960.1 | Symbols: | Haloacid dehalogenase-like hydrolase (HAD) superfamily protein | chr3:20760797-20762892 REVERSE LENGTH=305	2e-150	99.02	GO:0007623	circadian rhythm;	GO:0004721	phosphoprotein phosphatase activity;	GO:0005634	nucleus	PF03031	NIF;	AT3G55960|F27K19.140	NM_001255315.2	0
DR1	Orange	38	38	Glyma.16G109200		0.684788	0.192836	0.215386	0.242174		1						Glyma.16g109200	982	UniRef100_K7MGK0 AP-4 complex subunit epsilon n=2 Tax=Soja TaxID=1462606 RepID=K7MGK0_SOYBN	0	99.9	UniRef100_K7MGK0 AP-4 complex subunit epsilon n=2 Tax=Soja TaxID=1462606 RepID=K7MGK0_SOYBN	0	99.9	AT1G31730.1 | Symbols: | Adaptin family protein | chr1:11359907-11363916 FORWARD LENGTH=938	0	99.9	GO:0006886 GO:0016192	intracellular protein transport; vesicle-mediated transport;	NA	NA	GO:0005794 GO:0005829 GO:0005886 GO:0005905 GO:0009506 GO:0030124	Golgi apparatus; cytosol; plasma membrane; clathrin-coated pit; plasmodesma; AP-4 adaptor complex	PF01602	Adaptin_N;	AT1G31730|AP4E|Adaptor Protein Complex 4E|F27M3.7|F27M3_7	XM_003547822.5	0
DR1	Orange	39	39	Glyma.16G040700		1.87855	0.546769	0.643184	0.707237		1						Glyma.16g040700	301	UniRef100_A0A445GE57 Uncharacterized protein n=3 Tax=Soja TaxID=1462606 RepID=A0A445GE57_GLYSO	0	99.67	UniRef100_UPI000E21B7B0 uncharacterized protein LOC100792427 isoform X1 n=2 Tax=Soja TaxID=1462606 RepID=UPI000E21B7B0	0	99.34	AT3G03890.1 | Symbols: | FMN binding | chr3:999667-1001996 REVERSE LENGTH=321	1e-116	90.03	NA	NA	GO:0048037	cofactor binding;	GO:0005576 GO:0009507	extracellular region; chloroplast	PF10615 PF13883	DUF2470; Pyrid_oxidase_2;	AT3G03890	XM_014768501.3	0
DR1	Orange	40	40	Glyma.08G356100		1.45294	0.388067	0.431892	0.516672		1						Glyma.08g356100	389	UniRef100_I1KZB7 F-box domain-containing protein n=3 Tax=Soja TaxID=1462606 RepID=I1KZB7_SOYBN	0	99.74	UniRef100_I1KZB7 F-box domain-containing protein n=3 Tax=Soja TaxID=1462606 RepID=I1KZB7_SOYBN	0	99.74	AT3G24760.1 | Symbols: | Galactose oxidase/kelch repeat superfamily protein | chr3:9040108-9041259 FORWARD LENGTH=383	3e-123	95.89	GO:0008150	biological process;	GO:0003674	molecular function;	GO:0005634 GO:0005737	nucleus; cytoplasm	PF00646	F-box;	AT3G24760|K7P8.5	XM_003530834.5	0
DR1	Orange	41	41	Glyma.03G012900		7.61091	0.535743	0.800023	1.47739		1			1			Glyma.03g012900	499	UniRef100_K7KC53 CAP10 domain-containing protein n=2 Tax=Soja TaxID=1462606 RepID=K7KC53_SOYBN	0	99.8	UniRef100_K7KC53 CAP10 domain-containing protein n=2 Tax=Soja TaxID=1462606 RepID=K7KC53_SOYBN	0	99.8	AT5G23850.1 | Symbols: | Arabidopsis thaliana protein of unknown function (DUF821) | chr5:8038126-8040741 FORWARD LENGTH=542	0	85.17	NA	NA	GO:0016740	transferase activity;	GO:0005576 GO:0005768 GO:0005794 GO:0005802 GO:0016021	extracellular region; endosome; Golgi apparatus; trans-Golgi network; integral component of membrane	PF05686	Glyco_transf_90;	AT5G23850	XM_014773425.3	0
DR1	Orange	42	42	Glyma.01G177300		0.998297	0.0787791	0.130178	0.208126		1						Glyma.01g177300	195	UniRef100_I1J8X6 HVA22-like protein n=1 Tax=Glycine max TaxID=3847 RepID=I1J8X6_SOYBN	4e-144	99.49	UniRef100_I1J8X6 HVA22-like protein n=1 Tax=Glycine max TaxID=3847 RepID=I1J8X6_SOYBN	4e-144	99.49	AT4G36720.1 | Symbols: HVA22K | HVA22-like protein K | chr4:17307769-17309668 FORWARD LENGTH=200	8e-88	98.46	GO:0008150	biological process;	GO:0003674	molecular function;	GO:0005575	cellular component	PF03134	TB2_DP1_HVA22;	AT4G36720|HVA22K|HVA22-like protein K|AP22.45|AP22_45	XM_003517194.4	0
DR1	Orange	43	43	Glyma.11G012000		1.45262	0.476838	0.494413	0.547175		1						Glyma.11g012000	747	UniRef100_K7LMG5 HD domain-containing protein n=6 Tax=Soja TaxID=1462606 RepID=K7LMG5_SOYBN	0	99.87	UniRef100_K7LMG5 HD domain-containing protein n=6 Tax=Soja TaxID=1462606 RepID=K7LMG5_SOYBN	0	99.87	AT1G54130.1 | Symbols: RSH3, AT-RSH3, ATRSH3 | RELA/SPOT homolog 3 | chr1:20211177-20213761 FORWARD LENGTH=715	1e-42	26.91	GO:0010150 GO:0015970 GO:0015979 GO:0016310	leaf senescence; guanosine tetraphosphate biosynthetic process; photosynthesis; phosphorylation;	GO:0005524 GO:0005525 GO:0008728 GO:0016301	ATP binding; GTP binding; GTP diphosphokinase activity; kinase activity;	GO:0005886 GO:0009507	plasma membrane; chloroplast	PF02824 PF01966 PF04607 PF01966 PF04607	TGS; HD; RelA_SpoT; HD; RelA_SpoT;	AT1G54130|RSH3|AT-RSH3|ATRSH3|RELA/SPOT homolog 3|F15I1.23|F15I1_23	XM_006590386.4	0
DR1	Orange	44	44	Glyma.01G187800		2.02546	0.0969806	0.128548	0.221919		1						Glyma.01g187800	227	UniRef100_C6SYX3 F-box domain-containing protein n=2 Tax=Soja TaxID=1462606 RepID=C6SYX3_SOYBN	2e-164	99.56	UniRef100_C6SYX3 F-box domain-containing protein n=2 Tax=Soja TaxID=1462606 RepID=C6SYX3_SOYBN	2e-164	99.56	AT5G67140.1 | Symbols: | F-box/RNI-like superfamily protein | chr5:26794009-26795213 REVERSE LENGTH=228	9e-104	94.27	NA	NA	GO:0005515	protein binding;	GO:0005634	nucleus	PF12937	F-box-like;	AT5G67140	NM_001250113.2	0
DR1	Orange	45	45	Glyma.14G164600		1.05104	0.52921	0.531475	0.557678		1						Glyma.14g164600	785	UniRef100_K7M7F7 PH domain-containing protein n=2 Tax=Soja TaxID=1462606 RepID=K7M7F7_SOYBN	0	99.87	UniRef100_K7M7F7 PH domain-containing protein n=2 Tax=Soja TaxID=1462606 RepID=K7M7F7_SOYBN	0	99.87	AT4G08180.1 | Symbols: ORP1C | OSBP(oxysterol binding protein)-related protein 1C | chr4:5169727-5173360 FORWARD LENGTH=814	0	98.73	GO:0007165	signal transduction;	GO:0008289 GO:0015248 GO:0032934 GO:0035091	lipid binding; sterol transporter activity; sterol binding; phosphatidylinositol binding;	GO:0005634 GO:0005829 GO:0016020 GO:0043231	nucleus; cytosol; membrane; intracellular membrane-bounded organelle	PF15413 PF01237	PH_11; Oxysterol_BP;	AT4G08180|ORP1C|OSBP(oxysterol binding protein)-related protein 1C|T12G13.20|T12G13_20	XM_014767155.3	0
DR1	Orange	46	46	Glyma.10G081300		1.7486	0.17296	0.529872	0.383688		1						Glyma.10g081300	962	UniRef100_K7LI24 Protein kinase domain-containing protein n=3 Tax=Soja TaxID=1462606 RepID=K7LI24_SOYBN	0	99.9	UniRef100_K7LI24 Protein kinase domain-containing protein n=3 Tax=Soja TaxID=1462606 RepID=K7LI24_SOYBN	0	99.9	AT1G66150.1 | Symbols: TMK1 | transmembrane kinase 1 | chr1:24631503-24634415 FORWARD LENGTH=942	0	97.51	GO:0006468 GO:0007165	protein phosphorylation; signal transduction;	GO:0004675 GO:0005515 GO:0005524	transmembrane receptor protein serine/threonine kinase activity; protein binding; ATP binding;	GO:0005576 GO:0005634 GO:0005886 GO:0016021	extracellular region; nucleus; plasma membrane; integral component of membrane	PF08263 PF13855 PF07714	LRRNT_2; LRR_8; Pkinase_Tyr;	AT1G66150|TMK1|transmembrane kinase 1|F15E12.4|F15E12_4	XM_006588805.4	0
DR1	Orange	47	47	Glyma.03G247100		2.02269	-0.168234	0.34758	0.124127		1						Glyma.03g247100	415	UniRef100_I1JRM9 BZIP domain-containing protein n=3 Tax=Soja TaxID=1462606 RepID=I1JRM9_SOYBN	0	99.76	UniRef100_I1JRM9 BZIP domain-containing protein n=3 Tax=Soja TaxID=1462606 RepID=I1JRM9_SOYBN	0	99.76	AT5G28770.2 | Symbols: BZO2H3 | bZIP transcription factor family protein | chr5:10796648-10798147 REVERSE LENGTH=314	1e-70	93.25	GO:0006355 GO:0009267 GO:0009649 GO:0071215 GO:0071333	regulation of transcription, DNA-templated; cellular response to starvation; entrainment of circadian clock; cellular response to abscisic acid stimulus; cellular response to glucose stimulus;	GO:0003677 GO:0003700 GO:0005515 GO:0019900 GO:0042802 GO:0043621 GO:0046982	DNA binding; DNA-binding transcription factor activity; protein binding; kinase binding; identical protein binding; protein self-association; protein heterodimerization activity;	GO:0005634	nucleus	PF00170 PF12498	bZIP_1; bZIP_C;	AT5G28770|BZO2H3|AtbZIP63|Arabidopsis thaliana basic leucine zipper 63|T32B20.4|T32B20_4	NM_001250184.2	0
DR1	Orange	48	48	Glyma.10G049100		0.862896	0.362169	0.46927	0.42576		1						Glyma.10g049100	1558	UniRef100_I1L8R7 HECT domain-containing protein n=2 Tax=Soja TaxID=1462606 RepID=I1L8R7_SOYBN	0	99.94	UniRef100_I1L8R7 HECT domain-containing protein n=2 Tax=Soja TaxID=1462606 RepID=I1L8R7_SOYBN	0	99.94	AT5G02880.1 | Symbols: UPL4 | ubiquitin-protein ligase 4 | chr5:662643-668847 FORWARD LENGTH=1502	0	99.94	GO:0016567	protein ubiquitination;	GO:0004842	ubiquitin-protein transferase activity;	GO:0000151 GO:0005634 GO:0005737	ubiquitin ligase complex; nucleus; cytoplasm	PF00632	HECT;	AT5G02880|UPL4|ubiquitin-protein ligase 4|F9G14.190|F9G14_190	XM_026124030.2	0
DR1	Orange	49	49	Glyma.02G170900		1.05074	0.12758	0.318842	0.240308		1						Glyma.02g170900	1029	UniRef100_A0A445LQN1 Uncharacterized protein n=3 Tax=Soja TaxID=1462606 RepID=A0A445LQN1_GLYSO	0	99.9	UniRef100_UPI00098DBE6D uncharacterized protein LOC109789645 n=1 Tax=Cajanus cajan TaxID=3821 RepID=UPI00098DBE6D	0	99.9	AT3G58050.1 | Symbols: | unknown protein; BEST Arabidopsis thaliana protein match is: unknown protein (TAIR:AT2G41960.1); Has 13384 Blast hits to 8116 proteins in 546 species: Archae - 41; Bacteria - 766; Metazoa - 5596; Fungi - 1431; Plants - 589; Viruses - 46; Other Eukaryotes - 4915 (source: NCBI BLink). | chr3:21492539-21497018 FORWARD LENGTH=1209	0	99.9	GO:0008150	biological process;	GO:0003674	molecular function;	GO:0005634	nucleus	NA	NA	AT3G58050|T10K17.260	XM_014767832.3	0
DR1	Orange	50	50	Glyma.02G160900		3.31523	0.624466	1.20211	0.875915		1						Glyma.02g160900	543	UniRef100_K7K8P1 Aa_trans domain-containing protein n=1 Tax=Glycine max TaxID=3847 RepID=K7K8P1_SOYBN	0	99.82	UniRef100_K7K8P1 Aa_trans domain-containing protein n=1 Tax=Glycine max TaxID=3847 RepID=K7K8P1_SOYBN	0	99.82	AT2G39130.1 | Symbols: | Transmembrane amino acid transporter family protein | chr2:16323171-16326744 REVERSE LENGTH=550	0	99.26	GO:0003333	amino acid transmembrane transport;	GO:0015171	amino acid transmembrane transporter activity;	GO:0005634 GO:0005774 GO:0005886	nucleus; vacuolar membrane; plasma membrane	PF03222 PF01490	Trp_Tyr_perm; Aa_trans;	AT2G39130|T7F6.1	XM_014767555.3	0
DR1	Orange	51	51	Glyma.18G078700		-0.53845	-0.83275	-0.762247	-0.799248				1	1			Glyma.18g078700	237	UniRef100_I1N0B6 Uncharacterized protein n=1 Tax=Glycine max TaxID=3847 RepID=I1N0B6_SOYBN	2e-166	99.58	UniRef100_A0A445FQL2 50S ribosomal protein L19, chloroplastic n=1 Tax=Glycine soja TaxID=3848 RepID=A0A445FQL2_GLYSO	6e-165	99.58	AT4G11630.1 | Symbols: | Ribosomal protein L19 family protein | chr4:7019793-7021068 FORWARD LENGTH=225	5e-77	63.71	GO:0006412	translation;	GO:0003735	structural constituent of ribosome;	GO:0005739 GO:0005840	mitochondrion; ribosome	PF01245	Ribosomal_L19;	AT4G11630|T5C23.60|T5C23_60	XM_003552958.5	0
DR1	Orange	52	52	Glyma.20G225200		7.69942	1.13934	2.35926	2.00283		1						Glyma.20g225200	151	UniRef100_A0A0B2Q3X0 Pathogenesis-related protein PR-4B n=2 Tax=Soja TaxID=1462606 RepID=A0A0B2Q3X0_GLYSO	1e-106	99.34	UniRef100_C6T1L3 Barwin domain-containing protein n=1 Tax=Glycine max TaxID=3847 RepID=C6T1L3_SOYBN	2e-105	99.34	AT3G04720.1 | Symbols: PR4, HEL, PR-4 | pathogenesis-related 4 | chr3:1285691-1286531 REVERSE LENGTH=212	3e-62	81.46	GO:0009615 GO:0009627 GO:0009723 GO:0009817 GO:0031640 GO:0042742 GO:0080027	response to virus; systemic acquired resistance; response to ethylene; defense response to fungus, incompatible interaction; killing of cells of other organism; defense response to bacterium; response to herbivore;	GO:0004540 GO:0008061	ribonuclease activity; chitin binding;	GO:0005576 GO:0099503	extracellular region; secretory vesicle	PF00967	Barwin;	AT3G04720|PR4|HEL|PR-4|AtPR4|pathogenesis-related 4|HEVEIN-LIKE|F7O18.21|F7O18_21	NM_001250418.2	0
DR1	Orange	53	53	Glyma.06G089100		1.94714	0.162647	0.499475	0.38391		1						Glyma.06g089100	415	UniRef100_K7KU16 DUF676 domain-containing protein n=2 Tax=Soja TaxID=1462606 RepID=K7KU16_SOYBN	0	99.76	UniRef100_K7KU16 DUF676 domain-containing protein n=2 Tax=Soja TaxID=1462606 RepID=K7KU16_SOYBN	0	99.76	AT1G10040.1 | Symbols: | alpha/beta-Hydrolases superfamily protein | chr1:3276108-3278464 REVERSE LENGTH=412	7e-165	88.67	GO:0044255	cellular lipid metabolic process;	GO:0016787	hydrolase activity;	GO:0005634	nucleus	PF05057	DUF676;	AT1G10040|T27I1.6|T27I1_6	XM_014776268.3	0
DR1	Orange	54	54	Glyma.04G225000		0.82374	0.125588	0.252123	0.229841		1						Glyma.04g225000	1092	UniRef100_UPI0003DE9996 protein stum isoform X1 n=2 Tax=Glycine max TaxID=3847 RepID=UPI0003DE9996	0	99.91	UniRef100_UPI0003DE9996 protein stum isoform X1 n=2 Tax=Glycine max TaxID=3847 RepID=UPI0003DE9996	0	99.91	AT3G14172.1 | Symbols: | FUNCTIONS IN: molecular_function unknown; INVOLVED IN: biological_process unknown; LOCATED IN: cellular_component unknown; BEST Arabidopsis thaliana protein match is: COP1-interacting protein-related (TAIR:AT1G72410.1); Has 30201 Blast hits to 17322 proteins in 780 species: Archae - 12; Bacteria - 1396; Metazoa - 17338; Fungi - 3422; Plants - 5037; Viruses - 0; Other Euka…	8e-28	19.51	GO:0008150	biological process;	GO:0003674	molecular function;	GO:0005634	nucleus	NA	NA	AT3G14172	XM_006578791.4	0
DR1	Orange	55	55	Glyma.10G140500		1.35596	0.166426	0.445102	0.366566		1						Glyma.10g140500	1257	UniRef100_A0A0B2R9F1 Paladin n=4 Tax=Soja TaxID=1462606 RepID=A0A0B2R9F1_GLYSO	0	99.92	UniRef100_A0A0B2R9F1 Paladin n=4 Tax=Soja TaxID=1462606 RepID=A0A0B2R9F1_GLYSO	0	99.92	AT3G62010.1 | Symbols: | unknown protein; LOCATED IN: cellular_component unknown; EXPRESSED IN: 23 plant structures; EXPRESSED DURING: 15 growth stages; Has 553 Blast hits to 216 proteins in 93 species: Archae - 0; Bacteria - 124; Metazoa - 193; Fungi - 58; Plants - 108; Viruses - 0; Other Eukaryotes - 70 (source: NCBI BLink). | chr3:22964945-22971149 FORWARD LENGTH=1254	0	99.76	NA	NA	NA	NA	GO:0005634 GO:0005829	nucleus; cytosol	PF14566	PTPlike_phytase;	AT3G62010	XM_003535258.4	0
DR1	Orange	56	56	Glyma.05G116700		1.40865	-0.561278	-0.0893002	-0.256805		1						Glyma.05g116700	633	UniRef100_A0A368UI47 TPR_REGION domain-containing protein n=2 Tax=Soja TaxID=1462606 RepID=A0A368UI47_SOYBN	0	99.84	UniRef100_A0A368UI47 TPR_REGION domain-containing protein n=2 Tax=Soja TaxID=1462606 RepID=A0A368UI47_SOYBN	0	99.84	AT5G09420.1 | Symbols: ATTOC64-V, MTOM64, TOC64-V, OM64, AtmtOM64 | translocon at the outer membrane of chloroplasts 64-V | chr5:2928316-2931750 FORWARD LENGTH=603	0	99.37	GO:0006626	protein targeting to mitochondrion;	NA	NA	GO:0005739	mitochondrion	PF00515 PF13414 PF01425	TPR_1; TPR_11; Amidase;	AT5G09420|ATTOC64-V|MTOM64|TOC64-V|OM64|AtmtOM64|translocon at the outer membrane of chloroplasts 64-V|ARABIDOPSIS THALIANA TRANSLOCON AT THE OUTER MEMBRANE OF CHLOROPLASTS 64-V|outer membrane 64|T5E8.220|T5E8_220	XM_003524684.5	0
DR1	Orange	57	57	Glyma.11G190800		1.53423	0.210364	0.495621	0.417719		1						Glyma.11g190800	490	UniRef100_A0A0R0HT87 Peptidase A1 domain-containing protein n=3 Tax=Soja TaxID=1462606 RepID=A0A0R0HT87_SOYBN	0	99.8	UniRef100_A0A0R0HT87 Peptidase A1 domain-containing protein n=3 Tax=Soja TaxID=1462606 RepID=A0A0R0HT87_SOYBN	0	99.8	AT5G22850.1 | Symbols: | Eukaryotic aspartyl protease family protein | chr5:7633717-7636298 REVERSE LENGTH=493	0	98.98	GO:0006508 GO:0030163	proteolysis; protein catabolic process;	GO:0004190	aspartic-type endopeptidase activity;	GO:0005576	extracellular region	PF14541 PF14543	TAXi_C; TAXi_N;	AT5G22850|MRN17.8|MRN17_8	XM_003538114.5	0
DR1	Orange	58	58	Glyma.04G195300		1.80249	0.168024	0.606613	0.478398		1						Glyma.04g195300	412	UniRef100_A0A0B2RHV8 SNF1-related protein kinase regulatory subunit gamma-1 n=2 Tax=Soja TaxID=1462606 RepID=A0A0B2RHV8_GLYSO	0	99.76	UniRef100_A0A4D6NLZ7 5'-AMP-activated protein kinase n=1 Tax=Vigna unguiculata TaxID=3917 RepID=A0A4D6NLZ7_VIGUN	0	99.76	AT3G48530.1 | Symbols: KING1 | SNF1-related protein kinase regulatory subunit gamma 1 | chr3:17987559-17989592 FORWARD LENGTH=424	0	97.57	GO:0005975 GO:0006633 GO:0042128	carbohydrate metabolic process; fatty acid biosynthetic process; nitrate assimilation;	GO:0005524 GO:0019887	ATP binding; protein kinase regulator activity;	NA	NA	PF00571	CBS;	AT3G48530|KING1|KIN&#947;|SNF1-related protein kinase regulatory subunit gamma 1|T8P19.40	XM_003523095.5	0
DR1	Orange	59	59	Glyma.04G042400		1.59942	0.404565	0.732338	0.634418		1						Glyma.04g042400	834	UniRef100_K7KI11 Receptor-like serine/threonine-protein kinase n=3 Tax=Soja TaxID=1462606 RepID=K7KI11_SOYBN	0	99.88	UniRef100_K7KI11 Receptor-like serine/threonine-protein kinase n=3 Tax=Soja TaxID=1462606 RepID=K7KI11_SOYBN	0	99.88	AT4G00340.1 | Symbols: RLK4 | receptor-like protein kinase 4 | chr4:148958-151496 FORWARD LENGTH=818	3e-104	91.25	GO:0006468	protein phosphorylation;	GO:0004672	protein kinase activity;	GO:0005576 GO:0005886 GO:0016020	extracellular region; plasma membrane; membrane	PF00954 PF01453 PF00069	S_locus_glycop; B_lectin; Pkinase;	AT4G00340|RLK4|receptor-like protein kinase 4|A_IG005I10.19|A_IG005I10_19	XM_003523930.5	0
DR1	Orange	60	60	Glyma.13G297700		0.92611	0.226648	0.408018	0.343499		1						Glyma.13g297700	250	UniRef100_I1M3T6 RING-type domain-containing protein n=1 Tax=Glycine max TaxID=3847 RepID=I1M3T6_SOYBN	0	99.6	UniRef100_I1M3T6 RING-type domain-containing protein n=1 Tax=Glycine max TaxID=3847 RepID=I1M3T6_SOYBN	0	99.6	AT4G03510.1 | Symbols: RMA1, ATRMA1 | RING membrane-anchor 1 | chr4:1557905-1558654 REVERSE LENGTH=249	1e-64	99.6	GO:0006511 GO:0016567 GO:0032527 GO:0032940 GO:0071712	ubiquitin-dependent protein catabolic process; protein ubiquitination; protein exit from endoplasmic reticulum; secretion by cell; ER-associated misfolded protein catabolic process;	GO:0004842 GO:0044390 GO:0046872 GO:0061630	ubiquitin-protein transferase activity; ubiquitin-like protein conjugating enzyme binding; metal ion binding; ubiquitin protein ligase activity;	GO:0005634 GO:0005783 GO:0005789 GO:0016020 GO:0016021	nucleus; endoplasmic reticulum; endoplasmic reticulum membrane; membrane; integral component of membrane	PF00097	zf-C3HC4;	AT4G03510|RMA1|ATRMA1|RING membrane-anchor 1|F9H3.14|F9H3_14	XM_026124810.2	0
DR1	Orange	61	61	Glyma.09G032100		6.63063	0.615542	2.13891	2.01868		1						Glyma.09g032100	341	UniRef100_I1L0M9 Uncharacterized protein n=1 Tax=Glycine max TaxID=3847 RepID=I1L0M9_SOYBN	0	99.71	UniRef100_A0A445IWD4 Transcription factor MYB2 n=1 Tax=Glycine soja TaxID=3848 RepID=A0A445IWD4_GLYSO	0	99.71	AT3G06490.1 | Symbols: MYB108, AtMYB108, BOS1 | myb domain protein 108 | chr3:2004298-2006358 FORWARD LENGTH=323	3e-88	89.74	GO:0006355 GO:0006952 GO:0008219 GO:0009620 GO:0120195	regulation of transcription, DNA-templated; defense response; cell death; response to fungus; positive regulation of anther dehiscence;	GO:0003700 GO:0005515 GO:0043565 GO:0044212	DNA-binding transcription factor activity; protein binding; sequence-specific DNA binding; transcription regulatory region DNA binding;	GO:0005634	nucleus	PF00249	Myb_DNA-binding;	AT3G06490|MYB108|AtMYB108|BOS1|myb domain protein 108|BOTRYTIS-SUSCEPTIBLE1|F5E6.18|F5E6_18	XM_003533076.5	0
DR1	Orange	62	62	Glyma.15G070100		1.23437	0.339911	0.567761	0.546962		1						Glyma.15g070100	1331	UniRef100_UPI0007191620 helicase-like transcription factor CHR28 isoform X1 n=2 Tax=Glycine max TaxID=3847 RepID=UPI0007191620	0	99.92	UniRef100_UPI0007191620 helicase-like transcription factor CHR28 isoform X1 n=2 Tax=Glycine max TaxID=3847 RepID=UPI0007191620	0	99.92	AT1G61140.1 | Symbols: EDA16 | SNF2 domain-containing protein / helicase domain-containing protein / zinc finger protein-related | chr1:22535038-22540610 REVERSE LENGTH=1280	0	64.99	GO:0009553	embryo sac development;	GO:0004386 GO:0005524	helicase activity; ATP binding;	GO:0005634	nucleus	PF13923 PF00271 PF00176 PF00097 PF00176 PF00271 PF00176	zf-C3HC4_2; Helicase_C; SNF2_N; zf-C3HC4; SNF2_N; Helicase_C; SNF2_N;	AT1G61140|EDA16|FRG4|embryo sac development arrest 16|SNF2-RING-HELICASE?LIKE 4|F11P17.13|F11P17_13	XM_014767985.3	0
DR1	Orange	63	63	Glyma.18G217000		1.32002	0.516919	0.726881	0.693679		1		1				Glyma.18g217000	990	UniRef100_K7MTX0 Protein kinase domain-containing protein n=1 Tax=Glycine max TaxID=3847 RepID=K7MTX0_SOYBN	0	96.67	UniRef100_K7MTX0 Protein kinase domain-containing protein n=1 Tax=Glycine max TaxID=3847 RepID=K7MTX0_SOYBN	0	96.67	AT5G01950.1 | Symbols: | Leucine-rich repeat protein kinase family protein | chr5:365040-369532 REVERSE LENGTH=951	0	90.91	NA	NA	GO:0016301	kinase activity;	GO:0005886 GO:0009507	plasma membrane; chloroplast	PF00560 PF08263 PF00069	LRR_1; LRRNT_2; Pkinase;	AT5G01950	XM_003552280.5	0
DR1	Orange	64	64	Glyma.13G104600		2.55989	0.00957079	0.60968	0.595689		1						Glyma.13g104600	525	UniRef100_K7LYV0 FAD-binding PCMH-type domain-containing protein n=1 Tax=Glycine max TaxID=3847 RepID=K7LYV0_SOYBN	0	99.81	UniRef100_K7LYV0 FAD-binding PCMH-type domain-containing protein n=1 Tax=Glycine max TaxID=3847 RepID=K7LYV0_SOYBN	0	99.81	AT5G56970.1 | Symbols: CKX3, ATCKX3 | cytokinin oxidase 3 | chr5:23044944-23048245 REVERSE LENGTH=523	0	95.81	GO:0009823 GO:0055114	cytokinin catabolic process; oxidation-reduction process;	GO:0008131 GO:0019139 GO:0071949	primary amine oxidase activity; cytokinin dehydrogenase activity; FAD binding;	GO:0005576 GO:0005773 GO:0005783	extracellular region; vacuole; endoplasmic reticulum	PF01565 PF09265	FAD_binding_4; Cytokin-bind;	AT5G56970|CKX3|ATCKX3|cytokinin oxidase 3|MHM17.8|MHM17_8|CYTOKININ OXIDASE	XM_006595272.3	0
DR1	Orange	65	65	Glyma.03G188900		1.14802	0.507418	0.659625	0.640161		1						Glyma.03g188900	974	UniRef100_UPI000E21B801 LOW QUALITY PROTEIN: E3 ubiquitin-protein ligase UPL7 n=1 Tax=Glycine max TaxID=3847 RepID=UPI000E21B801	0	99.9	UniRef100_UPI000E21B801 LOW QUALITY PROTEIN: E3 ubiquitin-protein ligase UPL7 n=1 Tax=Glycine max TaxID=3847 RepID=UPI000E21B801	0	99.9	AT3G53090.1 | Symbols: UPL7 | ubiquitin-protein ligase 7 | chr3:19679273-19684453 FORWARD LENGTH=1142	0	99.9	GO:0000209 GO:0006511 GO:0016567	protein polyubiquitination; ubiquitin-dependent protein catabolic process; protein ubiquitination;	GO:0004842 GO:0061631	ubiquitin-protein transferase activity; ubiquitin conjugating enzyme activity;	GO:0000151 GO:0005634	ubiquitin ligase complex; nucleus	PF00632	HECT;	AT3G53090|UPL7|ubiquitin-protein ligase 7|T4D2.20	XR_005890791.1	0
DR1	Orange	66	66	Glyma.13G370000		1.20784	0.263733	0.479088	0.446511		1						Glyma.13g370000	458	UniRef100_A0A445IFJ3 Non-specific serine/threonine protein kinase n=1 Tax=Glycine soja TaxID=3848 RepID=A0A445IFJ3_GLYSO	0	99.78	UniRef100_A0A445IFJ3 Non-specific serine/threonine protein kinase n=1 Tax=Glycine soja TaxID=3848 RepID=A0A445IFJ3_GLYSO	0	99.78	AT5G10930.1 | Symbols: CIPK5, SnRK3.24 | CBL-interacting protein kinase 5 | chr5:3445569-3446906 REVERSE LENGTH=445	0	97.38	GO:0006468 GO:0007165	protein phosphorylation; signal transduction;	GO:0004674 GO:0005524	protein serine/threonine kinase activity; ATP binding;	GO:0005634	nucleus	PF14531 PF03822	Kinase-like; NAF;	AT5G10930|CIPK5|SnRK3.24|CBL-interacting protein kinase 5|SNF1-RELATED PROTEIN KINASE 3.24|T30N20.200|T30N20_200|CBL-INTERACTING PROTEIN KINASE 5	XM_041008577.1	0
DR1	Orange	67	67	Glyma.03G262400		2.16996	0.447657	0.870875	0.768332		1						Glyma.03g262400	183	UniRef100_A0A0B2Q9C8 Chlorophyll a-b binding protein, chloroplastic n=1 Tax=Glycine soja TaxID=3848 RepID=A0A0B2Q9C8_GLYSO	1e-124	97.81	UniRef100_A0A0B2Q9C8 Chlorophyll a-b binding protein, chloroplastic n=1 Tax=Glycine soja TaxID=3848 RepID=A0A0B2Q9C8_GLYSO	1e-124	97.81	AT5G63140.1 | Symbols: ATPAP29, PAP29 | purple acid phosphatase 29 | chr5:25328237-25329616 FORWARD LENGTH=389	3e-75	95.08	GO:0016311	dephosphorylation;	GO:0003993 GO:0016788 GO:0046872	acid phosphatase activity; hydrolase activity, acting on ester bonds; metal ion binding;	GO:0005576	extracellular region	PF00149	Metallophos;	AT5G63140|ATPAP29|PAP29|purple acid phosphatase 29|MDC12.10|MDC12_10	XM_041012786.1	8e-52
DR1	Orange	68	68	Glyma.13G052800		3.22659	-1.96594	-0.73499	-0.983154		1						Glyma.13g052800	338	UniRef100_A0A0B2PGI4 Hyoscyamine 6-dioxygenase n=2 Tax=Soja TaxID=1462606 RepID=A0A0B2PGI4_GLYSO	0	99.7	UniRef100_A0A0B2PGI4 Hyoscyamine 6-dioxygenase n=2 Tax=Soja TaxID=1462606 RepID=A0A0B2PGI4_GLYSO	0	99.7	AT5G24530.1 | Symbols: DMR6 | 2-oxoglutarate (2OG) and Fe(II)-dependent oxygenase superfamily protein | chr5:8378964-8383154 FORWARD LENGTH=341	6e-82	92.9	GO:0002229 GO:0002239 GO:0009617 GO:0009620 GO:0009751 GO:0009813 GO:0010150 GO:0042742 GO:0055114 GO:0071456	defense response to oomycetes; response to oomycetes; response to bacterium; response to fungus; response to salicylic acid; flavonoid biosynthetic process; leaf senescence; defense response to bacterium; oxidation-reduction process; cellular response to hypoxia;	GO:0033759 GO:0034785 GO:0046872 GO:0051213	flavone synthase activity; salicylate 5-hydroxylase activity; metal ion binding; dioxygenase activity;	GO:0005737	cytoplasm	PF14226 PF03171	DIOX_N; 2OG-FeII_Oxy;	AT5G24530|DMR6|AtDMR6|DOWNY MILDEW RESISTANT 6|K18P6.6|K18P6_6	XM_003543841.5	0
DR1	Orange	69	69	Glyma.17G039100		-0.624772	-1.03588	-0.920059	-0.987343			1	1	1			Glyma.17g039100	393	UniRef100_A0A445G1L0 S-adenosylmethionine synthase n=3 Tax=Soja TaxID=1462606 RepID=A0A445G1L0_GLYSO	0	99.75	UniRef100_A0A445G1L0 S-adenosylmethionine synthase n=3 Tax=Soja TaxID=1462606 RepID=A0A445G1L0_GLYSO	0	99.75	AT3G17390.1 | Symbols: MTO3, SAMS3, MAT4 | S-adenosylmethionine synthetase family protein | chr3:5952484-5953665 REVERSE LENGTH=393	0	98.98	GO:0006555 GO:0006556 GO:0006730 GO:0009409 GO:0009809	methionine metabolic process; S-adenosylmethionine biosynthetic process; one-carbon metabolic process; response to cold; lignin biosynthetic process;	GO:0003729 GO:0004478 GO:0005524 GO:0046872	mRNA binding; methionine adenosyltransferase activity; ATP binding; metal ion binding;	GO:0005618 GO:0005730 GO:0005737 GO:0005829 GO:0005886 GO:0009506	cell wall; nucleolus; cytoplasm; cytosol; plasma membrane; plasmodesma	PF00438 PF02772 PF02773	S-AdoMet_synt_N; S-AdoMet_synt_M; S-AdoMet_synt_C;	AT3G17390|MTO3|SAMS3|MAT4|AtSAMS3|METHIONINE OVER-ACCUMULATOR 3|S-ADENOSYLMETHIONINE SYNTHETASE 3|METHIONINE ADENOSYLTRANSFERASE 4|MGD8.26|S-ADENOSYLMETHIONINE SYNTHETASE	NM_001317465.1	0
DR1	Orange	70	70	Glyma.03G147100		5.55003	-0.137537	1.50138	0.601944		1						Glyma.03g147100	81	UniRef100_K7KF39 Uncharacterized protein n=1 Tax=Glycine max TaxID=3847 RepID=K7KF39_SOYBN	2e-27	61.73	UniRef100_A0A371GII2 Mic1 domain-containing protein (Fragment) n=1 Tax=Mucuna pruriens TaxID=157652 RepID=A0A371GII2_MUCPR	1e-20	59.26	AT3G12012.1 | Symbols: CPuORF20 | conserved peptide upstream open reading frame 20 | chr3:3820787-3821276 FORWARD LENGTH=61	4e-18	61.73	NA	NA	NA	NA	NA	NA	NA	NA	AT3G12012	XM_014773785.3	4e-106
DR1	Orange	71	71	Glyma.03G139000		0.83465	0.259712	0.411359	0.317816		1						Glyma.03g139000	668	UniRef100_UPI000296CD05 DNA-binding protein SMUBP-2 isoform X1 n=1 Tax=Glycine max TaxID=3847 RepID=UPI000296CD05	0	99.85	UniRef100_UPI000296CD05 DNA-binding protein SMUBP-2 isoform X1 n=1 Tax=Glycine max TaxID=3847 RepID=UPI000296CD05	0	99.85	AT2G03270.1 | Symbols: | DNA-binding protein, putative | chr2:994071-995990 FORWARD LENGTH=639	0	98.2	NA	NA	GO:0003677 GO:0004386 GO:0005524	DNA binding; helicase activity; ATP binding;	GO:0005634	nucleus	PF13245 PF13245 PF13087	AAA_19; AAA_19; AAA_12;	AT2G03270	XM_014773766.3	0
DR1	Orange	72	72	Glyma.17G254900		0.643283	0.338231	0.434284	0.379629		1						Glyma.17g254900	393	UniRef100_K7MNZ5 Uncharacterized protein n=2 Tax=Soja TaxID=1462606 RepID=K7MNZ5_SOYBN	0	94.15	UniRef100_A0A445H8Z1 Cysteine proteinase 15A n=1 Tax=Glycine soja TaxID=3848 RepID=A0A445H8Z1_GLYSO	0	88.04	AT4G39090.1 | Symbols: RD19, RD19A | Papain family cysteine protease | chr4:18215826-18217326 REVERSE LENGTH=368	0	93.89	GO:0006970 GO:0009269 GO:0009414 GO:0009651 GO:0042742 GO:0051603	response to osmotic stress; response to desiccation; response to water deprivation; response to salt stress; defense response to bacterium; proteolysis involved in cellular protein catabolic process;	GO:0004197	cysteine-type endopeptidase activity;	GO:0000323 GO:0005576 GO:0005615 GO:0005634 GO:0005764 GO:0005773 GO:0005886	lytic vacuole; extracellular region; extracellular space; nucleus; lysosome; vacuole; plasma membrane	PF08246 PF00112	Inhibitor_I29; Peptidase_C1;	AT4G39090|RD19|RD19A|RESPONSIVE TO DEHYDRATION 19|RESPONSIVE TO DEHYDRATION 19A|F19H22.190|F19H22_190	NM_001354161.1	0
DR1	Orange	73	73	Glyma.08G012300		5.72855	-1.21153	1.03186	-0.255885		1						Glyma.08g012300	88	UniRef100_E9L582 CLE36 protein n=2 Tax=Soja TaxID=1462606 RepID=E9L582_SOYBN	5e-57	98.86	UniRef100_E9L582 CLE36 protein n=2 Tax=Soja TaxID=1462606 RepID=E9L582_SOYBN	5e-57	98.86	NA	NA	NA	NA	NA	NA	NA	NA	NA	NA	NA	AT1G63245|CLE14|CLAVATA3/ESR-RELATED 14	NA	NA
DR1	Orange	74	74	Glyma.07G089800		2.16494	0.0189514	0.669639	0.259835		1						Glyma.07g089800	511	UniRef100_I1KIV1 Uncharacterized protein n=1 Tax=Glycine max TaxID=3847 RepID=I1KIV1_SOYBN	0	99.8	UniRef100_A0A445JUE4 Cytochrome P450 CYP736A12 n=1 Tax=Glycine soja TaxID=3848 RepID=A0A445JUE4_GLYSO	0	99.8	AT3G26300.1 | Symbols: CYP71B34 | cytochrome P450, family 71, subfamily B, polypeptide 34 | chr3:9639199-9640866 REVERSE LENGTH=500	3e-128	95.89	GO:0055114	oxidation-reduction process;	GO:0005506 GO:0016709 GO:0020037	iron ion binding; oxidoreductase activity, acting on paired donors, with incorporation or reduction of molecular oxygen, NAD(P)H as one donor, and incorporation of one atom of oxygen; heme binding;	GO:0009507 GO:0016020 GO:0016021	chloroplast; membrane; integral component of membrane	PF00067	p450;	AT3G26300|CYP71B34|cytochrome P450, family 71, subfamily B, polypeptide 34|F20C19.2	XM_003528893.5	0
DR1	Orange	75	75	Glyma.09G233600		5.89246	-0.0857157	1.90783	0.650362		1						Glyma.09g233600	360	UniRef100_A0A0R0IIZ5 NAC domain-containing protein n=2 Tax=Soja TaxID=1462606 RepID=A0A0R0IIZ5_SOYBN	0	99.72	UniRef100_A0A0R0IIZ5 NAC domain-containing protein n=2 Tax=Soja TaxID=1462606 RepID=A0A0R0IIZ5_SOYBN	0	99.72	AT4G10350.1 | Symbols: ANAC070, BRN2, NAC070 | NAC domain containing protein 70 | chr4:6415287-6416829 REVERSE LENGTH=341	6e-150	99.44	GO:0009834 GO:0010628 GO:0045893 GO:0048829	plant-type secondary cell wall biogenesis; positive regulation of gene expression; positive regulation of transcription, DNA-templated; root cap development;	GO:0003677 GO:0003700	DNA binding; DNA-binding transcription factor activity;	GO:0005634	nucleus	PF02365	NAM;	AT4G10350|ANAC070|BRN2|NAC070|NAC domain containing protein 70|BEARSKIN 2|F24G24.150|F24G24_150	XM_003533477.4	0
DR1	Orange	76	76	Glyma.15G176600		1.14052	-0.369872	0.0683146	-0.141748		1						Glyma.15g176600	826	UniRef100_A0A445GUW8 DENN domain-containing protein 5B isoform C n=1 Tax=Glycine soja TaxID=3848 RepID=A0A445GUW8_GLYSO	0	99.88	UniRef100_A0A445GUW8 DENN domain-containing protein 5B isoform C n=1 Tax=Glycine soja TaxID=3848 RepID=A0A445GUW8_GLYSO	0	99.88	AT5G35560.1 | Symbols: | DENN (AEX-3) domain-containing protein | chr5:13742458-13747464 REVERSE LENGTH=765	0	97.34	GO:0008150	biological process;	GO:0003674	molecular function;	GO:0005634	nucleus	PF03456 PF02141	uDENN; DENN;	AT5G35560|MOK9.21|MOK9_21	XM_041010129.1	0
DR1	Orange	77	77	Glyma.11G124500		2.05486	-0.675659	0.145984	-0.268447		1						Glyma.11g124500	295	UniRef100_A0A445I0L6 Endochitinase PR4 n=3 Tax=Soja TaxID=1462606 RepID=A0A445I0L6_GLYSO	0	99.66	UniRef100_A0A445I0L6 Endochitinase PR4 n=3 Tax=Soja TaxID=1462606 RepID=A0A445I0L6_GLYSO	0	99.66	AT3G54420.1 | Symbols: ATEP3, ATCHITIV, CHIV, EP3 | homolog of carrot EP3-3 chitinase | chr3:20145935-20147034 FORWARD LENGTH=273	6e-117	67.8	GO:0000272 GO:0006032 GO:0006952 GO:0009611 GO:0009617 GO:0009626 GO:0010262 GO:0016998	polysaccharide catabolic process; chitin catabolic process; defense response; response to wounding; response to bacterium; plant-type hypersensitive response; somatic embryogenesis; cell wall macromolecule catabolic process;	GO:0004568 GO:0008061	chitinase activity; chitin binding;	GO:0005576 GO:0005618	extracellular region; cell wall	PF00182	Glyco_hydro_19;	AT3G54420|ATEP3|ATCHITIV|CHIV|EP3|homolog of carrot EP3-3 chitinase|CHITINASE CLASS IV|T14E10.4	NM_001251626.2	0
DR1	Orange	78	78	Glyma.10G186500		2.01702	1.02227	1.3268	1.18525		1	1	1	1			Glyma.10g186500	537	UniRef100_C3UZD3 Phosphate transporter 7 n=2 Tax=Soja TaxID=1462606 RepID=C3UZD3_SOYBN	0	99.81	UniRef100_C3UZD3 Phosphate transporter 7 n=2 Tax=Soja TaxID=1462606 RepID=C3UZD3_SOYBN	0	99.81	AT3G54700.1 | Symbols: PHT1;7 | phosphate transporter 1;7 | chr3:20248463-20250070 REVERSE LENGTH=535	0	96.83	GO:0006817 GO:1901684	phosphate ion transport; arsenate ion transmembrane transport;	GO:0005315 GO:0015114 GO:0015293 GO:1901683	inorganic phosphate transmembrane transporter activity; phosphate ion transmembrane transporter activity; symporter activity; arsenate ion transmembrane transporter activity;	GO:0005737 GO:0005886 GO:0016021	cytoplasm; plasma membrane; integral component of membrane	PF07690	MFS_1;	AT3G54700|PHT1;7|phosphate transporter 1;7|T5N23.60	XM_014762566.3	0
DR1	Orange	79	79	Glyma.08G158100		4.92436	-0.587035	0.956213	0.355916		1						Glyma.08g158100	85	UniRef100_A0A0B2QTN5 Uncharacterized protein n=2 Tax=Soja TaxID=1462606 RepID=A0A0B2QTN5_GLYSO	1e-52	98.82	UniRef100_I3SDA0 Transmembrane protein, putative n=1 Tax=Medicago truncatula TaxID=3880 RepID=I3SDA0_MEDTR	5e-34	91.76	AT2G31945.1 | Symbols: | unknown protein; FUNCTIONS IN: molecular_function unknown; INVOLVED IN: biological_process unknown; LOCATED IN: endomembrane system; EXPRESSED IN: 8 plant structures; EXPRESSED DURING: 4 anthesis, petal differentiation and expansion stage; BEST Arabidopsis thaliana protein match is: unknown protein (TAIR:AT1G05575.1); Has 61 Blast hits to 61 proteins in 10 species: Archae…	4e-19	77.65	GO:0008150	biological process;	GO:0003674	molecular function;	GO:0016021	integral component of membrane	NA	NA	AT2G31945	XM_003531409.5	3e-132
DR1	Orange	80	80	Glyma.07G090000		1.32648	0.458932	0.714556	0.607168		1						Glyma.07g090000	575	UniRef100_I1KIV3 Peptidase A1 domain-containing protein n=1 Tax=Glycine max TaxID=3847 RepID=I1KIV3_SOYBN	0	99.83	UniRef100_I1KIV3 Peptidase A1 domain-containing protein n=1 Tax=Glycine max TaxID=3847 RepID=I1KIV3_SOYBN	0	99.83	AT1G49050.1 | Symbols: | Eukaryotic aspartyl protease family protein | chr1:18150638-18153186 FORWARD LENGTH=583	0	96.35	GO:0006508 GO:0030163 GO:0050832	proteolysis; protein catabolic process; defense response to fungus;	GO:0004190 GO:0005515	aspartic-type endopeptidase activity; protein binding;	GO:0005576 GO:0016021	extracellular region; integral component of membrane	PF14543	TAXi_N;	AT1G49050|APCB1|F27J15.15|F27J15_15	XM_006583337.4	0
DR1	Orange	81	81	Glyma.17G146400		1.99968	-0.367686	0.362967	0.0787171		1						Glyma.17g146400	223	UniRef100_A0A445G6U3 Vesicle-associated protein 2-1 isoform A n=3 Tax=Soja TaxID=1462606 RepID=A0A445G6U3_GLYSO	7e-162	99.55	UniRef100_A0A445G6U3 Vesicle-associated protein 2-1 isoform A n=3 Tax=Soja TaxID=1462606 RepID=A0A445G6U3_GLYSO	7e-162	99.55	AT5G47180.1 | Symbols: | Plant VAMP (vesicle-associated membrane protein) family protein | chr5:19161384-19163265 REVERSE LENGTH=220	2e-99	98.21	GO:0061817 GO:0090158	endoplasmic reticulum-plasma membrane tethering; endoplasmic reticulum membrane organization;	NA	NA	GO:0005783 GO:0005789 GO:0005886 GO:0009536 GO:0016021	endoplasmic reticulum; endoplasmic reticulum membrane; plasma membrane; plastid; integral component of membrane	PF00635	Motile_Sperm;	AT5G47180|MQL5.3|MQL5_3	XM_006600789.4	0
DR1	Orange	82	82	Glyma.09G110500		1.25581	0.421622	0.691685	0.569938		1						Glyma.09g110500	669	UniRef100_K7LD58 Protein kinase domain-containing protein n=2 Tax=Soja TaxID=1462606 RepID=K7LD58_SOYBN	0	99.85	UniRef100_K7LD58 Protein kinase domain-containing protein n=2 Tax=Soja TaxID=1462606 RepID=K7LD58_SOYBN	0	99.85	AT5G06740.1 | Symbols: | Concanavalin A-like lectin protein kinase family protein | chr5:2084094-2086052 FORWARD LENGTH=652	0	98.95	GO:0006468	protein phosphorylation;	GO:0004674 GO:0005524 GO:0030246	protein serine/threonine kinase activity; ATP binding; carbohydrate binding;	GO:0005576 GO:0005739 GO:0005886 GO:0016021	extracellular region; mitochondrion; plasma membrane; integral component of membrane	PF00069 PF00139	Pkinase; Lectin_legB;	AT5G06740|LecRK-S.5|L-type lectin receptor kinase S.5|MPH15.10|MPH15_10	XM_006587142.4	0
DR1	Orange	83	83	Glyma.17G243000		7.37567	-0.152974	0.710469	0.323689		1						Glyma.17g243000	321	UniRef100_I1MXP6 Uncharacterized protein n=2 Tax=Soja TaxID=1462606 RepID=I1MXP6_SOYBN	0	99.69	UniRef100_A0A0B2RTI1 BRI1 kinase inhibitor 1 n=1 Tax=Glycine soja TaxID=3848 RepID=A0A0B2RTI1_GLYSO	3e-154	99.69	AT5G42750.1 | Symbols: BKI1 | BRI1 kinase inhibitor 1 | chr5:17143028-17144041 REVERSE LENGTH=337	2e-28	85.98	GO:0006629 GO:0009742 GO:0010423	lipid metabolic process; brassinosteroid mediated signaling pathway; negative regulation of brassinosteroid biosynthetic process;	GO:0004860 GO:0005515 GO:0046982	protein kinase inhibitor activity; protein binding; protein heterodimerization activity;	GO:0005634 GO:0005829 GO:0005886	nucleus; cytosol; plasma membrane	NA	NA	AT5G42750|BKI1|BRI1 kinase inhibitor 1|MJB21.13|MJB21_13	NM_001249542.2	0
DR1	Orange	84	84	Glyma.06G075200		2.77102	0.107728	0.41119	0.238833		1						Glyma.06g075200	192	UniRef100_C6T3Q0 Uncharacterized protein n=1 Tax=Glycine max TaxID=3847 RepID=C6T3Q0_SOYBN	1e-134	99.48	UniRef100_UPI00078805A0 uncharacterized protein LOC112745316 n=1 Tax=Arachis hypogaea TaxID=3818 RepID=UPI00078805A0	9e-102	99.48	AT4G31130.1 | Symbols: | Protein of unknown function (DUF1218) | chr4:15137159-15138465 REVERSE LENGTH=195	1e-86	98.44	GO:0008150	biological process;	GO:0003674	molecular function;	GO:0005576 GO:0005886 GO:0016021	extracellular region; plasma membrane; integral component of membrane	PF06749	DUF1218;	AT4G31130|F6E21.50|F6E21_50	XM_006580894.4	0
DR1	Orange	85	85	Glyma.05G013400		0.608215	0.0874276	0.139708	0.114482		1						Glyma.05g013400	1389	UniRef100_K7KNH3 Peptidase_M1 domain-containing protein n=1 Tax=Glycine max TaxID=3847 RepID=K7KNH3_SOYBN	0	99.93	UniRef100_K7KNH3 Peptidase_M1 domain-containing protein n=1 Tax=Glycine max TaxID=3847 RepID=K7KNH3_SOYBN	0	99.93	AT1G73960.1 | Symbols: TAF2 | TBP-associated factor 2 | chr1:27805173-27814433 REVERSE LENGTH=1390	0	99.93	GO:0006367 GO:0045944	transcription initiation from RNA polymerase II promoter; positive regulation of transcription by RNA polymerase II;	GO:0003682 GO:0008237 GO:0008270 GO:0044212	chromatin binding; metallopeptidase activity; zinc ion binding; transcription regulatory region DNA binding;	GO:0005634 GO:0005669 GO:0009506	nucleus; transcription factor TFIID complex; plasmodesma	PF01433	Peptidase_M1;	AT1G73960|TAF2|TBP-associated factor 2|F2P9.17|F2P9_17	XM_003525599.5	0
DR1	Orange	86	86	Glyma.16G102300		0.731252	0.214569	0.284922	0.250846		1						Glyma.16g102300	1067	UniRef100_K7MGE9 Uncharacterized protein n=1 Tax=Glycine max TaxID=3847 RepID=K7MGE9_SOYBN	0	99.91	UniRef100_A0A0B2SL61 RNA-binding protein 5 n=1 Tax=Glycine soja TaxID=3848 RepID=A0A0B2SL61_GLYSO	0	99.91	AT3G54230.2 | Symbols: SUA | suppressor of abi3-5 | chr3:20073872-20080142 FORWARD LENGTH=1008	0	99.91	GO:0000398	mRNA splicing, via spliceosome;	NA	NA	GO:0005634	nucleus	PF01585 PF00076	G-patch; RRM_1;	AT3G54230|SUA|suppressor of abi3-5|F24B22.190	XM_003548677.5	0
DR1	Orange	87	87	Glyma.08G167200		3.35276	0.0873499	0.44039	0.159327		1						Glyma.08g167200	362	UniRef100_K7L761 Uncharacterized protein n=2 Tax=Soja TaxID=1462606 RepID=K7L761_SOYBN	0	99.72	UniRef100_A0A445GYG5 Release factor glutamine methyltransferase n=1 Tax=Glycine soja TaxID=3848 RepID=A0A445GYG5_GLYSO	0	99.72	AT5G64150.1 | Symbols: | RNA methyltransferase family protein | chr5:25668997-25670731 REVERSE LENGTH=377	2e-150	95.58	GO:0006479	protein methylation;	GO:0003676 GO:0008276	nucleic acid binding; protein methyltransferase activity;	GO:0009507	chloroplast	PF13659		AT5G64150|MHJ24.13|MHJ24_13	XM_003531439.5	0
DR1	Orange	88	88	Glyma.08G064600		1.32522	0.0134379	0.136563	0.0314983		1						Glyma.08g064600	807	UniRef100_I1KQU9 RCK N-terminal domain-containing protein n=2 Tax=Glycine max TaxID=3847 RepID=I1KQU9_SOYBN	0	99.88	UniRef100_I1KQU9 RCK N-terminal domain-containing protein n=2 Tax=Glycine max TaxID=3847 RepID=I1KQU9_SOYBN	0	99.88	AT4G04850.2 | Symbols: KEA3 | K+ efflux antiporter 3 | chr4:2453174-2457490 FORWARD LENGTH=776	0	93.18	GO:0006813 GO:0009643 GO:0009658 GO:0010109 GO:1905157	potassium ion transport; photosynthetic acclimation; chloroplast organization; regulation of photosynthesis; positive regulation of photosynthesis;	GO:0015079 GO:0015299 GO:0015386	potassium ion transmembrane transporter activity; solute:proton antiporter activity; potassium:proton antiporter activity;	GO:0000139 GO:0005739 GO:0009507 GO:0009535 GO:0016020 GO:0016021 GO:0031969 GO:0042651	Golgi membrane; mitochondrion; chloroplast; chloroplast thylakoid membrane; membrane; integral component of membrane; chloroplast membrane; thylakoid membrane	PF02254 PF00999	TrkA_N; Na_H_Exchanger;	AT4G04850|KEA3|ATKEA3|K+ efflux antiporter 3|T4B21.3|T4B21_3	XM_003530953.5	0
DR1	Orange	89	89	Glyma.11G008000		2.2646	0.914156	1.07499	0.892615		1		1				Glyma.11g008000	171	UniRef100_C6T196 AAI domain-containing protein n=1 Tax=Glycine max TaxID=3847 RepID=C6T196_SOYBN	2e-113	99.42	UniRef100_C6T196 AAI domain-containing protein n=1 Tax=Glycine max TaxID=3847 RepID=C6T196_SOYBN	2e-113	99.42	AT3G22600.1 | Symbols: | Bifunctional inhibitor/lipid-transfer protein/seed storage 2S albumin superfamily protein | chr3:8006711-8007397 REVERSE LENGTH=170	5e-51	95.32	GO:0006869	lipid transport;	GO:0008289	lipid binding;	GO:0005576 GO:0005829 GO:0031225	extracellular region; cytosol; anchored component of membrane	PF14368	LTP_2;	AT3G22600|LTPG5|glycosylphosphatidylinositol-anchored lipid protein transfer 5|F16J14.16	NM_001248960.2	0
DR1	Orange	90	90	Glyma.12G064100		1.06111	-0.110112	0.052151	-0.116548		1						Glyma.12g064100	451	UniRef100_I1LQR5 Uncharacterized protein n=2 Tax=Soja TaxID=1462606 RepID=I1LQR5_SOYBN	0	99.78	UniRef100_A0A0B2RCH8 Inner membrane protein PPF-1, chloroplastic n=1 Tax=Glycine soja TaxID=3848 RepID=A0A0B2RCH8_GLYSO	0	99.78	AT2G28800.1 | Symbols: ALB3 | 63 kDa inner membrane family protein | chr2:12356669-12359158 REVERSE LENGTH=462	0	82.93	GO:0010027 GO:0045038 GO:0051205 GO:0072598 GO:0090342	thylakoid membrane organization; protein import into chloroplast thylakoid membrane; protein insertion into membrane; protein localization to chloroplast; regulation of cell aging;	GO:0005515 GO:0015450 GO:0032977 GO:0042802	protein binding; P-P-bond-hydrolysis-driven protein transmembrane transporter activity; membrane insertase activity; identical protein binding;	GO:0005777 GO:0009507 GO:0009534 GO:0009535 GO:0016021	peroxisome; chloroplast; chloroplast thylakoid; chloroplast thylakoid membrane; integral component of membrane	PF02096	60KD_IMP;	AT2G28800|ALB3|ALBINO 3|F8N16.9|F8N16_9|CHLOROPLAST MEMBRANE PROTEIN ALB3	XM_003539634.5	0
DR1	Orange	91	91	Glyma.12G059100		6.92746	-1.0822	0.262161	-0.554062		1						Glyma.12g059100	268	UniRef100_A0A0R4J4R5 Uncharacterized protein n=1 Tax=Glycine max TaxID=3847 RepID=A0A0R4J4R5_SOYBN	0	99.63	UniRef100_A0A445HLE2 Tropinone reductase isoform A n=1 Tax=Glycine soja TaxID=3848 RepID=A0A445HLE2_GLYSO	0	99.63	AT1G07440.1 | Symbols: | NAD(P)-binding Rossmann-fold superfamily protein | chr1:2286436-2287665 REVERSE LENGTH=266	9e-124	95.52	GO:0046686 GO:0080167	response to cadmium ion; response to karrikin;	NA	NA	GO:0005576	extracellular region	PF08659 PF13561	KR; adh_short_C2;	AT1G07440|F22G5.39|F22G5_39	XM_003539497.4	0
DR1	Orange	92	92	Glyma.01G224900		6.88225	-0.117674	1.05044	0.308271		1						Glyma.01g224900	81	UniRef100_A0A445M703 Transcription factor TRY n=2 Tax=Soja TaxID=1462606 RepID=A0A445M703_GLYSO	2e-51	98.77	UniRef100_A0A445M703 Transcription factor TRY n=2 Tax=Soja TaxID=1462606 RepID=A0A445M703_GLYSO	2e-51	98.77	AT2G46410.1 | Symbols: CPC | Homeodomain-like superfamily protein | chr2:19049315-19050185 REVERSE LENGTH=94	4e-30	87.65	GO:0009913 GO:0010063 GO:0010376 GO:0030154	epidermal cell differentiation; positive regulation of trichoblast fate specification; stomatal complex formation; cell differentiation;	GO:0003700 GO:0005515 GO:0043565 GO:0044212	DNA-binding transcription factor activity; protein binding; sequence-specific DNA binding; transcription regulatory region DNA binding;	GO:0005634	nucleus	PF00249	Myb_DNA-binding;	AT2G46410|CPC|CAPRICE|F11C10.10|MYB FAMILY TRANSCRIPTION FACTOR CPC	NM_001253924.1	1e-125
DR1	Orange	93	93	Glyma.16G069500		5.26074	2.74304	3.15191	2.85062		1	1	1	1			Glyma.16g069500	332	UniRef100_A0A0R0FMF0 Uncharacterized protein n=1 Tax=Glycine max TaxID=3847 RepID=A0A0R0FMF0_SOYBN	0	94.58	UniRef100_A0A061EQC8 UPF0706 protein, putative isoform 1 n=2 Tax=Theobroma cacao TaxID=3641 RepID=A0A061EQC8_THECC	2e-36	54.52	AT5G01750.2 | Symbols: | Protein of unknown function (DUF567) | chr5:290034-291109 FORWARD LENGTH=217	4e-40	50.9	NA	NA	GO:0003674	molecular function;	GO:0005737 GO:0005829 GO:0005886	cytoplasm; cytosol; plasma membrane	PF04525	LOR;	AT5G01750	XM_026126232.2	9e-24
DR1	Orange	94	94	Glyma.15G049533		5.84238	-1.3156	0.0232798	-0.727696		1						Glyma.15g049533	38	NA	NA	NA	NA	NA	NA	NA	NA	NA	NA	NA	NA	NA	NA	NA	NA	NA	NA	NM_001364414.1	7e-31
DR1	Orange	95	95	Glyma.13G163700		0.867049	0.348499	0.439924	0.389892		1						Glyma.13g163700	545	UniRef100_I1LZV0 Uncharacterized protein n=2 Tax=Soja TaxID=1462606 RepID=I1LZV0_SOYBN	0	99.82	UniRef100_A0A4D6KW14 SUF system FeS cluster assembly n=1 Tax=Vigna unguiculata TaxID=3917 RepID=A0A4D6KW14_VIGUN	0	99.82	AT4G04770.1 | Symbols: ATABC1, LAF6, ATNAP1, ABC1 | ATP binding cassette protein 1 | chr4:2427998-2429785 REVERSE LENGTH=557	0	99.82	GO:0006879 GO:0016226 GO:2000030	cellular iron ion homeostasis; iron-sulfur cluster assembly; regulation of response to red or far red light;	GO:0005215 GO:0005515 GO:0042626	transporter activity; protein binding; ATPase-coupled transmembrane transporter activity;	GO:0009507 GO:0009570	chloroplast; chloroplast stroma	PF01458	UPF0051;	AT4G04770|ATABC1|LAF6|ATNAP1|ABC1|ABCI8|ATP binding cassette protein 1|LONG AFTER FR|ARABIDOPSIS THALIANA NUCLEOSOME ASSEMBLY PROTEIN 1|ATP-binding cassette I8|T4B21.16|T4B21_16	XM_003542615.5	0
DR1	Orange	96	96	Glyma.07G046900		3.74299	1.16728	1.65102	1.42095		1						Glyma.07g046900	268	UniRef100_I1KHK5 RRM domain-containing protein n=1 Tax=Glycine max TaxID=3847 RepID=I1KHK5_SOYBN	0	99.63	UniRef100_I1KHK5 RRM domain-containing protein n=1 Tax=Glycine max TaxID=3847 RepID=I1KHK5_SOYBN	0	99.63	AT3G54770.1 | Symbols: | RNA-binding (RRM/RBD/RNP motifs) family protein | chr3:20273863-20275827 REVERSE LENGTH=261	7e-59	98.88	GO:0006397 GO:0009414 GO:0009651 GO:0009737 GO:0010029 GO:0051252	mRNA processing; response to water deprivation; response to salt stress; response to abscisic acid; regulation of seed germination; regulation of RNA metabolic process;	GO:0003723 GO:0003729	RNA binding; mRNA binding;	GO:0005634 GO:0005737 GO:1990904	nucleus; cytoplasm; ribonucleoprotein complex	PF00076	RRM_1;	AT3G54770|ARP1|ABA-regulated RNA-binding protein 1|T5N23.130	XM_003528697.5	0
DR1	Orange	97	97	Glyma.03G158000		6.5093	0.987287	2.0012	1.09447		1		1				Glyma.03g158000	165	UniRef100_A0A0R0KJM2 Uncharacterized protein n=1 Tax=Glycine max TaxID=3847 RepID=A0A0R0KJM2_SOYBN	2e-119	99.39	UniRef100_A0A445LCG8 Beta-carotene isomerase D27, chloroplastic isoform A n=1 Tax=Glycine soja TaxID=3848 RepID=A0A445LCG8_GLYSO	5e-108	92.73	AT1G03055.1 | Symbols: | unknown protein; BEST Arabidopsis thaliana protein match is: unknown protein (TAIR:AT1G64680.1); Has 143 Blast hits to 143 proteins in 26 species: Archae - 0; Bacteria - 6; Metazoa - 0; Fungi - 0; Plants - 122; Viruses - 0; Other Eukaryotes - 15 (source: NCBI BLink). | chr1:710102-711763 REVERSE LENGTH=264	6e-29	67.27	GO:0010223 GO:1901601	secondary shoot formation; strigolactone biosynthetic process;	NA	NA	GO:0005634 GO:0009507 GO:0009536	nucleus; chloroplast; plastid	NA	NA	AT1G03055|D27|AtD27|DWARF27|A. thaliana homolog of rice D27	XM_026128055.2	6e-13
DR1	Orange	98	98	Glyma.06G082800		0.838642	0.29709	0.397473	0.307579		1						Glyma.06g082800	667	UniRef100_I1K9A3 Uncharacterized protein n=4 Tax=Soja TaxID=1462606 RepID=I1K9A3_SOYBN	0	99.85	UniRef100_A0A0B2QDV9 TOM1-like protein 2 n=1 Tax=Glycine soja TaxID=3848 RepID=A0A0B2QDV9_GLYSO	0	99.85	AT4G32760.2 | Symbols: | ENTH/VHS/GAT family protein | chr4:15799376-15803832 FORWARD LENGTH=676	0	99.85	GO:0006886	intracellular protein transport;	GO:0005515	protein binding;	GO:0005634 GO:0005737 GO:0005886 GO:0016020	nucleus; cytoplasm; plasma membrane; membrane	PF03127 PF00790	GAT; VHS;	AT4G32760|F4D11.40|F4D11_40	XM_003526431.5	0
DR1	Orange	99	99	Glyma.13G042100		1.0488	-0.0150422	0.184941	0.00590694		1						Glyma.13g042100	357	UniRef100_A0A0B2QNZ4 PPM-type phosphatase domain-containing protein n=3 Tax=Soja TaxID=1462606 RepID=A0A0B2QNZ4_GLYSO	0	99.72	UniRef100_A0A0B2QNZ4 PPM-type phosphatase domain-containing protein n=3 Tax=Soja TaxID=1462606 RepID=A0A0B2QNZ4_GLYSO	0	99.72	AT5G53140.1 | Symbols: | Protein phosphatase 2C family protein | chr5:21549228-21552132 FORWARD LENGTH=420	6e-180	95.52	GO:0006470	protein dephosphorylation;	GO:0004722 GO:0004724 GO:0046872	protein serine/threonine phosphatase activity; magnesium-dependent protein serine/threonine phosphatase activity; metal ion binding;	GO:0005829 GO:0009507 GO:0009536	cytosol; chloroplast; plastid	PF00481	PP2C;	AT5G53140|MFH8.8|MFH8_8	XM_006593689.3	0
DR1	Orange	100	100	Glyma.02G070600		1.95188	0.302954	0.651777	0.359845		1						Glyma.02g070600	411	UniRef100_I1JD40 NAC domain-containing protein n=2 Tax=Soja TaxID=1462606 RepID=I1JD40_SOYBN	0	99.76	UniRef100_I1JD40 NAC domain-containing protein n=2 Tax=Soja TaxID=1462606 RepID=I1JD40_SOYBN	0	99.76	AT5G18270.1 | Symbols: ANAC087 | Arabidopsis NAC domain containing protein 87 | chr5:6041241-6042743 REVERSE LENGTH=335	3e-111	53.53	GO:0006355	regulation of transcription, DNA-templated;	GO:0003700 GO:0005515 GO:0044212	DNA-binding transcription factor activity; protein binding; transcription regulatory region DNA binding;	GO:0005634 GO:0005737	nucleus; cytoplasm	PF02365	NAM;	AT5G18270|ANAC087|Arabidopsis NAC domain containing protein 87|MRG7.23|MRG7_23	XM_003518150.5	0
DR1	Orange	101	101	Glyma.13G290800		6.83764	0.19654	1.49079	0.6498		1						Glyma.13g290800	143	UniRef100_K7M2J4 HMA domain-containing protein n=2 Tax=Soja TaxID=1462606 RepID=K7M2J4_SOYBN	6e-103	99.3	UniRef100_K7M2J4 HMA domain-containing protein n=2 Tax=Soja TaxID=1462606 RepID=K7M2J4_SOYBN	6e-103	99.3	AT1G06330.1 | Symbols: | Heavy metal transport/detoxification superfamily protein | chr1:1931671-1932266 REVERSE LENGTH=159	1e-64	99.3	NA	NA	NA	NA	GO:0005886	plasma membrane	PF00403	HMA;	AT1G06330	XM_003541838.5	0
DR1	Orange	102	102	Glyma.01G065800		6.49628	0.0938136	1.44916	0.476992		1						Glyma.01g065800	887	UniRef100_A0A445LZN9 Disease resistance protein RGA2 isoform A n=2 Tax=Soja TaxID=1462606 RepID=A0A445LZN9_GLYSO	0	99.89	UniRef100_A0A445LZN9 Disease resistance protein RGA2 isoform A n=2 Tax=Soja TaxID=1462606 RepID=A0A445LZN9_GLYSO	0	99.89	AT3G14470.1 | Symbols: | NB-ARC domain-containing disease resistance protein | chr3:4857940-4861104 FORWARD LENGTH=1054	1e-139	93.46	GO:0006952	defense response;	GO:0005515 GO:0005524 GO:0043531	protein binding; ATP binding; ADP binding;	GO:0005576	extracellular region	PF00931	NB-ARC;	AT3G14470|MOA2.9	XM_041013810.1	0
DR1	Orange	103	103	Glyma.07G153900		6.28189	-1.38872	0.485698	1.07045		1						Glyma.07g153900	367	UniRef100_I1KKI3 HTH myb-type domain-containing protein n=1 Tax=Glycine max TaxID=3847 RepID=I1KKI3_SOYBN	0	99.73	UniRef100_I1KKI3 HTH myb-type domain-containing protein n=1 Tax=Glycine max TaxID=3847 RepID=I1KKI3_SOYBN	0	99.73	AT2G38300.1 | Symbols: | myb-like HTH transcriptional regulator family protein | chr2:16044175-16045679 REVERSE LENGTH=340	1e-65	88.01	GO:0006355	regulation of transcription, DNA-templated;	GO:0003677 GO:0003700 GO:0005515	DNA binding; DNA-binding transcription factor activity; protein binding;	GO:0005634	nucleus	PF00249	Myb_DNA-binding;	AT2G38300|F16M14.25	XM_026129251.2	0
DR1	Orange	104	104	Glyma.15G186100		1.32452	-0.846846	-0.313219	-0.159489		1						Glyma.15g186100	187	UniRef100_A0A0B2PAF2 Guanine deaminase n=2 Tax=Soja TaxID=1462606 RepID=A0A0B2PAF2_GLYSO	1e-133	99.47	UniRef100_A0A0B2PAF2 Guanine deaminase n=2 Tax=Soja TaxID=1462606 RepID=A0A0B2PAF2_GLYSO	1e-133	99.47	AT5G28050.2 | Symbols: | Cytidine/deoxycytidylate deaminase family protein | chr5:10044209-10045484 REVERSE LENGTH=204	3e-106	96.26	GO:0006152	purine nucleoside catabolic process;	GO:0008270 GO:0047974	zinc ion binding; guanosine deaminase activity;	GO:0005576 GO:0005634 GO:0005737 GO:0005829 GO:0009536	extracellular region; nucleus; cytoplasm; cytosol; plastid	PF00383	dCMP_cyt_deam_1;	AT5G28050|GSDA|guanosine deaminase|F15F15.120|F15F15_120	NM_001249256.2	0
DR1	Orange	105	105	Glyma.10G263700		0.823768	-0.168843	0.0661694	0.150303		1						Glyma.10g263700	623	UniRef100_K7LLJ2 Uncharacterized protein n=2 Tax=Soja TaxID=1462606 RepID=K7LLJ2_SOYBN	0	99.84	UniRef100_A0A445F4B1 Protein PTEN2A isoform A n=2 Tax=Soja TaxID=1462606 RepID=A0A445F4B1_GLYSO	0	99.84	AT3G19420.1 | Symbols: ATPEN2, PEN2 | PTEN 2 | chr3:6731824-6735354 FORWARD LENGTH=611	0	94.22	GO:0006970 GO:0009651 GO:0035335 GO:0046856	response to osmotic stress; response to salt stress; peptidyl-tyrosine dephosphorylation; phosphatidylinositol dephosphorylation;	GO:0004725 GO:0008138 GO:0016314 GO:0052866 GO:0070300	protein tyrosine phosphatase activity; protein tyrosine/serine/threonine phosphatase activity; phosphatidylinositol-3,4,5-trisphosphate 3-phosphatase activity; phosphatidylinositol phosphate phosphatase activity; phosphatidic acid binding;	GO:0005829 GO:0009507	cytosol; chloroplast	NA	NA	AT3G19420|ATPEN2|PEN2|PTEN2A|PTEN 2|phosphatase and TENsin homolog deleted on chromosome ten 2A|MLD14.22	XM_006589574.4	0
DR1	Orange	106	106	Glyma.20G126100		1.16134	-0.110948	0.184335	0.260672		1						Glyma.20g126100	785	UniRef100_K7N341 Uncharacterized protein n=2 Tax=Soja TaxID=1462606 RepID=K7N341_SOYBN	0	99.87	UniRef100_UPI0003DE834F CWF19-like protein 2 isoform X1 n=1 Tax=Glycine max TaxID=3847 RepID=UPI0003DE834F	0	99.75	AT1G56290.1 | Symbols: | CwfJ-like family protein | chr1:21075939-21078608 FORWARD LENGTH=692	0	82.8	GO:0000398	mRNA splicing, via spliceosome;	NA	NA	GO:0005634 GO:0071014	nucleus; post-mRNA release spliceosomal complex	PF04676 PF04677	CwfJ_C_2; CwfJ_C_1;	AT1G56290|F14G9.10|F14G9_10	XM_006605901.3	0
DR1	Orange	107	107	Glyma.13G324534		6.64828	-0.432108	1.42446	2.08278		1						Glyma.13g324534	712	UniRef100_A0A445ID44 E3 ubiquitin-protein ligase WAV3 n=1 Tax=Glycine soja TaxID=3848 RepID=A0A445ID44_GLYSO	0	99.86	UniRef100_A0A445ID44 E3 ubiquitin-protein ligase WAV3 n=1 Tax=Glycine soja TaxID=3848 RepID=A0A445ID44_GLYSO	0	99.86	AT5G60710.1 | Symbols: | Zinc finger (C3HC4-type RING finger) family protein | chr5:24410953-24414849 REVERSE LENGTH=704	0	97.89	NA	NA	NA	NA	GO:0005576 GO:0005886	extracellular region; plasma membrane	PF17123 PF14624 PF00092	zf-RING_11; Vwaint; VWA;	AT5G60710	XM_003541941.5	0
DR1	Orange	108	108	Glyma.15G192800		6.49056	-0.786452	1.06934	1.77192		1						Glyma.15g192800	597	UniRef100_A0A0R0G382 Uncharacterized protein n=1 Tax=Glycine max TaxID=3847 RepID=A0A0R0G382_SOYBN	0	99.83	UniRef100_A0A445GVV1 187-kDa microtubule-associated protein AIR9 n=1 Tax=Glycine soja TaxID=3848 RepID=A0A445GVV1_GLYSO	0	99.83	AT2G34680.1 | Symbols: AIR9 | Outer arm dynein light chain 1 protein | chr2:14616947-14628300 REVERSE LENGTH=1708	0	85.26	GO:0009733 GO:0010102	response to auxin; lateral root morphogenesis;	GO:0005515	protein binding;	GO:0005634 GO:0005886 GO:0009506	nucleus; plasma membrane; plasmodesma	PF12799	LRR_4;	AT2G34680|AIR9|AUXIN-INDUCED IN ROOT CULTURES 9|T29F13.11|T29F13_11	XM_041010122.1	0
DR1	Orange	109	109	Glyma.07G082200		0.93841	0.0488452	0.275646	0.354901		1						Glyma.07g082200	733	UniRef100_K7L0E8 Uncharacterized protein n=2 Tax=Soja TaxID=1462606 RepID=K7L0E8_SOYBN	0	99.86	UniRef100_A0A445JU45 UTP:RNA uridylyltransferase 1 isoform B n=1 Tax=Glycine soja TaxID=3848 RepID=A0A445JU45_GLYSO	0	90.31	AT2G45620.1 | Symbols: | Nucleotidyltransferase family protein | chr2:18792943-18795750 FORWARD LENGTH=764	0	99.73	GO:0006397 GO:0060964 GO:0071076 GO:1900369 GO:1903705	mRNA processing; regulation of gene silencing by miRNA; RNA 3' uridylation; negative regulation of RNA interference; positive regulation of production of siRNA involved in RNA interference;	GO:0003729 GO:0046872 GO:0050265	mRNA binding; metal ion binding; RNA uridylyltransferase activity;	GO:0000932 GO:0005634	P-body; nucleus	PF01909 PF03828	NTP_transf_2; PAP_assoc;	AT2G45620|URT1|UTP:RNA uridylyltransferase 1|F17K2.15	XM_003529934.5	0
DR1	Orange	110	110	Glyma.18G031000		1.57582	-0.818349	-0.214553	-0.00727849		1						Glyma.18g031000	431	UniRef100_I1MZ59 Uncharacterized protein n=3 Tax=Soja TaxID=1462606 RepID=I1MZ59_SOYBN	0	99.77	UniRef100_A0A4D6MAW6 Armadillo-type fold n=1 Tax=Vigna unguiculata TaxID=3917 RepID=A0A4D6MAW6_VIGUN	0	99.77	AT2G39910.1 | Symbols: | ARM repeat superfamily protein | chr2:16660604-16662886 FORWARD LENGTH=436	2e-134	92.58	GO:0008150	biological process;	NA	NA	GO:0005634	nucleus	NA	NA	AT2G39910|T28M21.7|T28M21_7	XM_003552531.4	0
DR1	Orange	111	111	Glyma.15G072400		1.13276	-1.43544	-0.699579	-0.680143		1	1					Glyma.15g072400	257	UniRef100_A0A445GQK2 Stem-specific protein TSJT1 isoform A n=2 Tax=Soja TaxID=1462606 RepID=A0A445GQK2_GLYSO	0	99.61	UniRef100_A0A445GQK2 Stem-specific protein TSJT1 isoform A n=2 Tax=Soja TaxID=1462606 RepID=A0A445GQK2_GLYSO	0	99.61	AT4G27450.1 | Symbols: | Aluminium induced protein with YGL and LRDR motifs | chr4:13727665-13728683 REVERSE LENGTH=250	1e-116	98.44	GO:0071456	cellular response to hypoxia;	GO:0005515	protein binding;	GO:0005634 GO:0005829 GO:0005886 GO:0009506	nucleus; cytosol; plasma membrane; plasmodesma	PF12481	DUF3700;	AT4G27450|F27G19.50|F27G19_50	NM_001254136.2	0
DR1	Orange	112	112	Glyma.05G179900		1.34692	-0.0989677	0.316878	0.306063		1						Glyma.05g179900	313	UniRef100_I1K4K5 AP2/ERF domain-containing protein n=1 Tax=Glycine max TaxID=3847 RepID=I1K4K5_SOYBN	0	99.68	UniRef100_I1K4K5 AP2/ERF domain-containing protein n=1 Tax=Glycine max TaxID=3847 RepID=I1K4K5_SOYBN	0	99.68	AT4G39780.1 | Symbols: | Integrase-type DNA-binding superfamily protein | chr4:18458216-18459034 REVERSE LENGTH=272	3e-80	98.72	GO:0006355 GO:0009873	regulation of transcription, DNA-templated; ethylene-activated signaling pathway;	GO:0003677 GO:0003700 GO:0043565 GO:0044212	DNA binding; DNA-binding transcription factor activity; sequence-specific DNA binding; transcription regulatory region DNA binding;	GO:0005634	nucleus	PF00847	AP2;	AT4G39780|T19P19.170|T19P19_170	XM_003525012.5	0
DR1	Orange	113	113	Glyma.17G023000		2.29498	0.413045	0.995353	0.975278		1		1				Glyma.17g023000	194	UniRef100_I1MRE7 CASP-like protein n=2 Tax=Soja TaxID=1462606 RepID=I1MRE7_SOYBN	4e-135	99.48	UniRef100_I1MRE7 CASP-like protein n=2 Tax=Soja TaxID=1462606 RepID=I1MRE7_SOYBN	4e-135	99.48	AT3G06390.1 | Symbols: | Uncharacterised protein family (UPF0497) | chr3:1938913-1939707 REVERSE LENGTH=199	4e-48	84.02	NA	NA	GO:0051539	4 iron, 4 sulfur cluster binding;	GO:0005634 GO:0005886 GO:0016021	nucleus; plasma membrane; integral component of membrane	PF04535	DUF588;	AT3G06390	NM_001250552.2	0
DR1	Orange	114	114	Glyma.18G092400		7.58817	-0.390952	1.68887	1.94798		1		1				Glyma.18g092400	155	UniRef100_A0A0B2PY80 Stigma-specific STIG1-like protein 3 n=3 Tax=Soja TaxID=1462606 RepID=A0A0B2PY80_GLYSO	3e-110	99.35	UniRef100_A0A0B2PY80 Stigma-specific STIG1-like protein 3 n=3 Tax=Soja TaxID=1462606 RepID=A0A0B2PY80_GLYSO	3e-110	99.35	AT1G50720.1 | Symbols: | Stigma-specific Stig1 family protein | chr1:18789180-18789644 REVERSE LENGTH=154	2e-48	99.35	GO:0008150	biological process;	GO:0003674	molecular function;	GO:0005576	extracellular region	PF04885	Stig1;	AT1G50720|F17J6.24|F17J6_24	NM_001250354.2	0
DR1	Orange	115	115	Glyma.12G197300		6.44621	0.37874	2.03403	2.17491		1						Glyma.12g197300	461	UniRef100_I1LU93 GRAS domain-containing protein n=2 Tax=Soja TaxID=1462606 RepID=I1LU93_SOYBN	0	99.78	UniRef100_I1LU93 GRAS domain-containing protein n=2 Tax=Soja TaxID=1462606 RepID=I1LU93_SOYBN	0	99.78	AT3G49950.1 | Symbols: | GRAS family transcription factor | chr3:18522570-18523802 FORWARD LENGTH=410	3e-120	89.8	GO:0006355	regulation of transcription, DNA-templated;	GO:0003700 GO:0005515 GO:0043565	DNA-binding transcription factor activity; protein binding; sequence-specific DNA binding;	GO:0005634	nucleus	PF03514	GRAS;	AT3G49950|F3A4.30	XM_003539462.4	0
DR1	Orange	116	116	Glyma.08G269700		1.06167	0.210323	0.493639	0.511108		1						Glyma.08g269700	330	UniRef100_A0A368UHU5 TLC domain-containing protein n=2 Tax=Soja TaxID=1462606 RepID=A0A368UHU5_SOYBN	0	90.61	UniRef100_A0A368UHU5 TLC domain-containing protein n=2 Tax=Soja TaxID=1462606 RepID=A0A368UHU5_SOYBN	0	90.61	AT1G13580.2 | Symbols: LAG13 | LAG1 longevity assurance homolog 3 | chr1:4645006-4646765 REVERSE LENGTH=308	2e-170	87.88	GO:0042761 GO:0046513	very long-chain fatty acid biosynthetic process; ceramide biosynthetic process;	GO:0016410 GO:0050291	N-acyltransferase activity; sphingosine N-acyltransferase activity;	GO:0005783 GO:0005789 GO:0016021	endoplasmic reticulum; endoplasmic reticulum membrane; integral component of membrane	PF03798	TRAM_LAG1_CLN8;	AT1G13580|LAG13|LOH3|LAG1 longevity assurance homolog 3|LAG One Homologue 3|F13B4.7|F13B4_7	XR_005892667.1	0
DR1	Orange	117	117	Glyma.17G251800		2.03138	-0.302303	0.484147	0.542949		1						Glyma.17g251800	146	UniRef100_I1MXX3 Uncharacterized protein n=2 Tax=Soja TaxID=1462606 RepID=I1MXX3_SOYBN	4e-103	99.32	UniRef100_UPI000F7CACC1 uncharacterized protein LOC113847594 n=1 Tax=Abrus precatorius TaxID=3816 RepID=UPI000F7CACC1	1e-83	99.32	AT1G19530.1 | Symbols: | unknown protein; FUNCTIONS IN: molecular_function unknown; INVOLVED IN: N-terminal protein myristoylation, anaerobic respiration; LOCATED IN: cellular_component unknown; EXPRESSED IN: leaf apex, inflorescence meristem, hypocotyl, root, flower; EXPRESSED DURING: petal differentiation and expansion stage; Has 47 Blast hits to 47 proteins in 13 species: Archae - 0; Bacteria …	8e-19	90.41	GO:0009061 GO:0071456	anaerobic respiration; cellular response to hypoxia;	GO:0003674	molecular function;	GO:0005634	nucleus	NA	NA	AT1G19530|F18O14.29|F18O14_29	XM_003550344.4	0
DR1	Orange	118	118	Glyma.10G298700		1.10179	0.213304	0.508434	0.517465		1						Glyma.10g298700	326	UniRef100_I1LFM1 Myb-like domain-containing protein n=1 Tax=Glycine max TaxID=3847 RepID=I1LFM1_SOYBN	0	99.69	UniRef100_I1LFM1 Myb-like domain-containing protein n=1 Tax=Glycine max TaxID=3847 RepID=I1LFM1_SOYBN	0	99.69	AT2G33550.1 | Symbols: | Homeodomain-like superfamily protein | chr2:14210180-14211487 REVERSE LENGTH=314	2e-113	99.69	GO:0006355 GO:0006952 GO:0045892 GO:0050777 GO:0071219	regulation of transcription, DNA-templated; defense response; negative regulation of transcription, DNA-templated; negative regulation of immune response; cellular response to molecule of bacterial origin;	GO:0003677 GO:0003700 GO:0005515 GO:0042803	DNA binding; DNA-binding transcription factor activity; protein binding; protein homodimerization activity;	GO:0005634	nucleus	PF13837	Myb_DNA-bind_4;	AT2G33550|ASR3|ARABIDOPSIS SH4-RELATED3|F4P9.32|F4P9_32	XM_041006040.1	0
DR1	Orange	119	119	Glyma.05G062300		0.929001	0.131936	0.395291	0.402638		1						Glyma.05g062300	334	UniRef100_Q0PJJ8 MYB transcription factor MYB93 n=3 Tax=Soja TaxID=1462606 RepID=Q0PJJ8_SOYBN	0	99.7	UniRef100_Q0PJJ8 MYB transcription factor MYB93 n=3 Tax=Soja TaxID=1462606 RepID=Q0PJJ8_SOYBN	0	99.7	AT5G47390.1 | Symbols: | myb-like transcription factor family protein | chr5:19227001-19228546 FORWARD LENGTH=365	2e-144	99.7	GO:0000122 GO:0006355 GO:0009646 GO:0009723 GO:0009733 GO:0009737 GO:0009739 GO:0010150 GO:0010252 GO:0030307 GO:0045892 GO:0048366 GO:0048527 GO:0090697 GO:2000469	negative regulation of transcription by RNA polymerase II; regulation of transcription, DNA-templated; response to absence of light; response to ethylene; response to auxin; response to abscisic acid; response to gibberellin; leaf senescence; auxin homeostasis; positive regulation of cell growth; negative regulation of transcription, DNA-templated; leaf development; lateral root development; post…	GO:0000976 GO:0003700 GO:0005515 GO:0008270	transcription regulatory region sequence-specific DNA binding; DNA-binding transcription factor activity; protein binding; zinc ion binding;	GO:0005634	nucleus	PF00249	Myb_DNA-binding;	AT5G47390|MYBH|KUA1|MYB hypocotyl elongation-related|KUODA1 (Chinese for enlarge or expand)|MQL5.25|MQL5_25	NM_001250591.2	0
DR1	Orange	120	120	Glyma.09G185200		-0.329394	-0.898103	-0.717151	-0.693797			1	1	1			Glyma.09g185200	208	UniRef100_A0A445J2R2 MULE domain-containing protein n=2 Tax=Soja TaxID=1462606 RepID=A0A445J2R2_GLYSO	4e-142	99.52	UniRef100_A0A445J2R2 MULE domain-containing protein n=2 Tax=Soja TaxID=1462606 RepID=A0A445J2R2_GLYSO	4e-142	99.52	AT1G13360.1 | Symbols: | unknown protein; BEST Arabidopsis thaliana protein match is: unknown protein (TAIR:AT3G25870.1); Has 69 Blast hits to 69 proteins in 16 species: Archae - 0; Bacteria - 0; Metazoa - 6; Fungi - 0; Plants - 63; Viruses - 0; Other Eukaryotes - 0 (source: NCBI BLink). | chr1:4577229-4577813 REVERSE LENGTH=194	4e-28	86.06	GO:0071456	cellular response to hypoxia;	GO:0003674	molecular function;	GO:0005634	nucleus	NA	NA	AT1G13360	XM_003534122.4	0
DR1	Orange	121	121	Glyma.18G153100		1.02903	0.174796	0.439084	0.477555		1						Glyma.18g153100	385	UniRef100_I1N1Q9 RHOMBOID-like protein n=3 Tax=Soja TaxID=1462606 RepID=I1N1Q9_SOYBN	0	99.74	UniRef100_I1N1Q9 RHOMBOID-like protein n=3 Tax=Soja TaxID=1462606 RepID=I1N1Q9_SOYBN	0	99.74	AT2G29050.1 | Symbols: ATRBL1, RBL1 | RHOMBOID-like 1 | chr2:12478245-12480121 FORWARD LENGTH=389	2e-179	88.31	GO:0006508	proteolysis;	GO:0004252	serine-type endopeptidase activity;	GO:0000139 GO:0005794 GO:0016021	Golgi membrane; Golgi apparatus; integral component of membrane	PF01694	Rhomboid;	AT2G29050|ATRBL1|RBL1|RHOMBOID-like 1|T9I4.13|T9I4_13	XR_005889473.1	0
DR1	Orange	122	122	Glyma.08G175200		2.25915	-0.465893	0.456909	0.408488		1						Glyma.08g175200	220	UniRef100_Q9FQE8 Glutathione S-transferase n=2 Tax=Soja TaxID=1462606 RepID=Q9FQE8_SOYBN	9e-159	99.55	UniRef100_Q9FQE8 Glutathione S-transferase n=2 Tax=Soja TaxID=1462606 RepID=Q9FQE8_SOYBN	9e-159	99.55	AT1G78380.1 | Symbols: ATGSTU19, GST8, GSTU19 | glutathione S-transferase TAU 19 | chr1:29486659-29487819 REVERSE LENGTH=219	1e-117	99.55	GO:0006749 GO:0006979 GO:0009407 GO:0042631 GO:0046686 GO:0055114	glutathione metabolic process; response to oxidative stress; toxin catabolic process; cellular response to water deprivation; response to cadmium ion; oxidation-reduction process;	GO:0004364 GO:0004601 GO:0043295	glutathione transferase activity; peroxidase activity; glutathione binding;	GO:0005737 GO:0005739 GO:0005774 GO:0005829 GO:0005886 GO:0009507 GO:0009570	cytoplasm; mitochondrion; vacuolar membrane; cytosol; plasma membrane; chloroplast; chloroplast stroma	PF13410 PF02798	GST_C_2; GST_N;	AT1G78380|ATGSTU19|GST8|GSTU19|A. THALIANA GLUTATHIONE S-TRANSFERASE TAU 19|GLUTATHIONE TRANSFERASE 8|glutathione S-transferase TAU 19|F3F9.11|F3F9_11	NM_001251762.2	0
DR1	Orange	123	123	Glyma.02G131500		1.13561	-0.353155	0.09468	0.204835		1						Glyma.02g131500	559	UniRef100_A0A0B2RSX2 Methylcrotonoyl-CoA carboxylase beta chain, mitochondrial n=3 Tax=Soja TaxID=1462606 RepID=A0A0B2RSX2_GLYSO	0	99.82	UniRef100_A0A0B2RSX2 Methylcrotonoyl-CoA carboxylase beta chain, mitochondrial n=3 Tax=Soja TaxID=1462606 RepID=A0A0B2RSX2_GLYSO	0	99.82	AT4G34030.1 | Symbols: MCCB | 3-methylcrotonyl-CoA carboxylase | chr4:16301298-16303949 FORWARD LENGTH=587	0	94.1	GO:0006552	leucine catabolic process;	GO:0004485 GO:0005524 GO:0008270 GO:0050897	methylcrotonoyl-CoA carboxylase activity; ATP binding; zinc ion binding; cobalt ion binding;	GO:0005739 GO:0005759 GO:0005886 GO:1905202	mitochondrion; mitochondrial matrix; plasma membrane; methylcrotonoyl-CoA carboxylase complex	PF01039	Carboxyl_trans;	AT4G34030|MCCB|3-methylcrotonyl-CoA carboxylase|F28A23.210|F28A23_210|3-METHYLCROTONYL-COA CARBOXYLASE	XM_003518786.5	0
DR1	Orange	124	124	Glyma.02G071300		0.869765	0.162657	0.38156	0.435413		1						Glyma.02g071300	887	UniRef100_I1JD46 Uncharacterized protein n=2 Tax=Soja TaxID=1462606 RepID=I1JD46_SOYBN	0	99.89	UniRef100_A0A445LKM7 CCR4-NOT transcription complex subunit 3 isoform B n=1 Tax=Glycine soja TaxID=3848 RepID=A0A445LKM7_GLYSO	0	99.89	AT5G18230.2 | Symbols: | transcription regulator NOT2/NOT3/NOT5 family protein | chr5:6021610-6027031 REVERSE LENGTH=845	0	99.89	NA	NA	GO:0005515	protein binding;	GO:0005634	nucleus	PF04153 PF04065	NOT2_3_5; Not3;	AT5G18230	XM_006574686.4	0
DR1	Orange	125	125	Glyma.13G352700		1.63892	-0.0543506	0.502806	0.606712		1						Glyma.13g352700	882	UniRef100_I1M5E9 Protein kinase domain-containing protein n=3 Tax=Soja TaxID=1462606 RepID=I1M5E9_SOYBN	0	99.89	UniRef100_I1M5E9 Protein kinase domain-containing protein n=3 Tax=Soja TaxID=1462606 RepID=I1M5E9_SOYBN	0	99.89	AT4G29990.1 | Symbols: | Leucine-rich repeat transmembrane protein kinase protein | chr4:14665802-14669438 REVERSE LENGTH=876	0	98.19	GO:0006468	protein phosphorylation;	GO:0004672 GO:0005524	protein kinase activity; ATP binding;	GO:0016021	integral component of membrane	PF13855 PF07714 PF12819	LRR_8; Pkinase_Tyr; Malectin_like;	AT4G29990|F6G3.20|F6G3_20	XM_014766115.2	0
DR1	Orange	126	126	Glyma.06G115400		6.51221	0.479789	1.46387	2.57342		1						Glyma.06g115400	698	UniRef100_K7KUJ3 Beta-galactosidase n=2 Tax=Glycine max TaxID=3847 RepID=K7KUJ3_SOYBN	0	99.86	UniRef100_K7KUJ3 Beta-galactosidase n=2 Tax=Glycine max TaxID=3847 RepID=K7KUJ3_SOYBN	0	99.86	AT1G77410.1 | Symbols: BGAL16 | beta-galactosidase 16 | chr1:29088771-29093148 REVERSE LENGTH=815	0	98.42	GO:0005975	carbohydrate metabolic process;	GO:0004565 GO:0030246	beta-galactosidase activity; carbohydrate binding;	GO:0005576 GO:0005618 GO:0005773 GO:0048046	extracellular region; cell wall; vacuole; apoplast	PF01301	Glyco_hydro_35;	AT1G77410|BGAL16|beta-galactosidase 16|F2P24.12|F2P24_12	XM_003527894.5	0
DR1	Orange	127	127	Glyma.03G012800		7.73952	0.32463	1.61301	2.8649		1			1			Glyma.03g012800	477	UniRef100_A0A445L676 O-glucosyltransferase rumi-like isoform A n=3 Tax=Soja TaxID=1462606 RepID=A0A445L676_GLYSO	0	99.79	UniRef100_A0A445L676 O-glucosyltransferase rumi-like isoform A n=3 Tax=Soja TaxID=1462606 RepID=A0A445L676_GLYSO	0	99.79	AT5G23850.1 | Symbols: | Arabidopsis thaliana protein of unknown function (DUF821) | chr5:8038126-8040741 FORWARD LENGTH=542	0	89.31	NA	NA	GO:0016740	transferase activity;	GO:0005576 GO:0005768 GO:0005794 GO:0005802 GO:0016021	extracellular region; endosome; Golgi apparatus; trans-Golgi network; integral component of membrane	PF05686	Glyco_transf_90;	AT5G23850	XM_003521858.4	0
DR1	Orange	128	128	Glyma.04G235600		0.829027	-0.122366	0.0568404	0.219885		1						Glyma.04g235600	525	UniRef100_I1JYR4 Uncharacterized protein n=2 Tax=Soja TaxID=1462606 RepID=I1JYR4_SOYBN	0	99.81	UniRef100_A0A0B2QD15 ATP-dependent Clp protease ATP-binding subunit ClpX n=1 Tax=Glycine soja TaxID=3848 RepID=A0A0B2QD15_GLYSO	0	99.81	AT5G53350.1 | Symbols: CLPX | CLP protease regulatory subunit X | chr5:21644060-21647503 FORWARD LENGTH=579	0	98.86	GO:0006457 GO:0006508 GO:0030163	protein folding; proteolysis; protein catabolic process;	GO:0004176 GO:0005524 GO:0051082	ATP-dependent peptidase activity; ATP binding; unfolded protein binding;	GO:0005739 GO:0005759 GO:0009507	mitochondrion; mitochondrial matrix; chloroplast	PF00004 PF10431	AAA; ClpB_D2-small;	AT5G53350|CLPX|CLP protease regulatory subunit X|K19E1.15|K19E1_15	XM_003523317.5	0
DR1	Orange	129	129	Glyma.09G163700		2.65231	0.269934	0.634051	1.15634		1						Glyma.09g163700	214	UniRef100_C6T2D3 Uncharacterized protein n=2 Tax=Soja TaxID=1462606 RepID=C6T2D3_SOYBN	2e-156	99.53	UniRef100_A0A1S3UVR4 kunitz trypsin inhibitor 2-like n=1 Tax=Vigna radiata var. radiata TaxID=3916 RepID=A0A1S3UVR4_VIGRR	4e-123	99.53	AT1G17860.1 | Symbols: | Kunitz family trypsin and protease inhibitor protein | chr1:6149343-6149933 FORWARD LENGTH=196	2e-44	87.85	GO:0006952 GO:0009625 GO:0010466	defense response; response to insect; negative regulation of peptidase activity;	GO:0004867 GO:0004869 GO:0030414	serine-type endopeptidase inhibitor activity; cysteine-type endopeptidase inhibitor activity; peptidase inhibitor activity;	GO:0005576 GO:0005618 GO:0005783 GO:0048046 GO:0099503	extracellular region; cell wall; endoplasmic reticulum; apoplast; secretory vesicle	PF00197	Kunitz_legume;	AT1G17860|AtKTI5|ARABIDOPSIS THALIANA KUNITZ TRYPSIN INHIBITOR 5|F2H15.9|F2H15_9	NM_001250404.2	0
DR1	Orange	130	130	Glyma.10G082400		1.05713	0.373015	0.468611	0.564934		1						Glyma.10g082400	333	UniRef100_I1L9L2 t-SNARE coiled-coil homology domain-containing protein n=1 Tax=Glycine max TaxID=3847 RepID=I1L9L2_SOYBN	0	99.7	UniRef100_I1L9L2 t-SNARE coiled-coil homology domain-containing protein n=1 Tax=Glycine max TaxID=3847 RepID=I1L9L2_SOYBN	0	99.7	AT3G11820.1 | Symbols: SYP121, AT-SYR1, ATSYP121, SYR1, ATSYR1, PEN1 | syntaxin of plants 121 | chr3:3729540-3730868 REVERSE LENGTH=346	8e-154	98.8	GO:0006612 GO:0006886 GO:0006887 GO:0006906 GO:0006952 GO:0009620 GO:0009737 GO:0009863 GO:0009867 GO:0010119 GO:0010148 GO:0010363 GO:0016192 GO:0031348 GO:0043069 GO:0048278 GO:0050832 GO:0051245 GO:0061025 GO:0072660	protein targeting to membrane; intracellular protein transport; exocytosis; vesicle fusion; defense response; response to fungus; response to abscisic acid; salicylic acid mediated signaling pathway; jasmonic acid mediated signaling pathway; regulation of stomatal movement; transpiration; regulation of plant-type hypersensitive response; vesicle-mediated transport; negative regulation of defense …	GO:0000149 GO:0005484 GO:0005515 GO:0043495	SNARE binding; SNAP receptor activity; protein binding; protein membrane adaptor activity;	GO:0005802 GO:0005829 GO:0005886 GO:0009504 GO:0009506 GO:0012505 GO:0016021 GO:0031201	trans-Golgi network; cytosol; plasma membrane; cell plate; plasmodesma; endomembrane system; integral component of membrane; SNARE complex	PF05739 PF00804	SNARE; Syntaxin;	AT3G11820|SYP121|AT-SYR1|ATSYP121|SYR1|ATSYR1|PEN1|syntaxin of plants 121|SYNTAXIN RELATED PROTEIN 1|PENETRATION1|F26K24.11	XM_003537071.5	0
DR1	Orange	131	131	Glyma.03G145800		-0.370433	-1.2223	-1.08303	-0.96579				1				Glyma.03g145800	289	UniRef100_I1JNL9 Homeobox domain-containing protein n=3 Tax=Soja TaxID=1462606 RepID=I1JNL9_SOYBN	0	99.65	UniRef100_I1JNL9 Homeobox domain-containing protein n=3 Tax=Soja TaxID=1462606 RepID=I1JNL9_SOYBN	0	99.65	AT5G06710.1 | Symbols: HAT14 | homeobox from Arabidopsis thaliana | chr5:2068305-2070284 REVERSE LENGTH=336	2e-83	56.4	GO:0006355	regulation of transcription, DNA-templated;	GO:0003700 GO:0043565 GO:0044212	DNA-binding transcription factor activity; sequence-specific DNA binding; transcription regulatory region DNA binding;	GO:0005634	nucleus	PF02183 PF00046	HALZ; Homeodomain;	AT5G06710|HAT14|homeobox from Arabidopsis thaliana|MPH15.6|MPH15_6	XM_003520491.5	0
DR1	Orange	132	132	Glyma.01G161500		1.80629	-0.403402	-0.0778712	0.294305		1						Glyma.01g161500	187	UniRef100_C6SXE2 Rhodanese domain-containing protein n=2 Tax=Soja TaxID=1462606 RepID=C6SXE2_SOYBN	6e-136	99.47	UniRef100_C6SXE2 Rhodanese domain-containing protein n=2 Tax=Soja TaxID=1462606 RepID=C6SXE2_SOYBN	6e-136	99.47	AT4G35770.1 | Symbols: SEN1, ATSEN1, DIN1 | Rhodanese/Cell cycle control phosphatase superfamily protein | chr4:16945073-16945983 FORWARD LENGTH=182	2e-58	75.4	GO:0006979 GO:0007568 GO:0009416 GO:0009611 GO:0009744 GO:0009753	response to oxidative stress; aging; response to light stimulus; response to wounding; response to sucrose; response to jasmonic acid;	GO:0003674	molecular function;	GO:0005634 GO:0009507 GO:0009579	nucleus; chloroplast; thylakoid	PF00581	Rhodanese;	AT4G35770|SEN1|ATSEN1|DIN1|SENESCENCE 1|SENESCENCE ASSOCIATED GENE 1|ARABIDOPSIS THALIANA SENESCENCE 1|DARK INDUCIBLE 1|F4B14.3	NM_001248717.2	0
DR1	Orange	133	133	Glyma.12G130000		-0.51455	-3.47549	-3.12357	-2.64307			1	1	1			Glyma.12g130000	333	UniRef100_A0A0B2RPR6 Chaperone protein dnaJ C76, chloroplastic n=2 Tax=Soja TaxID=1462606 RepID=A0A0B2RPR6_GLYSO	0	99.7	UniRef100_A0A0B2RPR6 Chaperone protein dnaJ C76, chloroplastic n=2 Tax=Soja TaxID=1462606 RepID=A0A0B2RPR6_GLYSO	0	99.7	AT2G42750.1 | Symbols: | DNAJ heat shock N-terminal domain-containing protein | chr2:17793404-17795419 FORWARD LENGTH=344	4e-161	99.7	NA	NA	GO:0005506 GO:0009055	iron ion binding; electron transfer activity;	GO:0005829 GO:0009507	cytosol; chloroplast	PF13370 PF00226	Fer4_13; DnaJ;	AT2G42750	XM_003539956.5	0
DR1	Orange	134	134	Glyma.07G073400		6.62327	0.388881	1.12102	2.14427		1						Glyma.07g073400	511	UniRef100_K7L079 CAP10 domain-containing protein n=1 Tax=Glycine max TaxID=3847 RepID=K7L079_SOYBN	0	99.8	UniRef100_K7L079 CAP10 domain-containing protein n=1 Tax=Glycine max TaxID=3847 RepID=K7L079_SOYBN	0	99.8	AT2G45830.1 | Symbols: DTA2 | downstream target of AGL15 2 | chr2:18866324-18868344 FORWARD LENGTH=523	0	93.93	NA	NA	NA	NA	GO:0005576 GO:0005634	extracellular region; nucleus	PF05686	Glyco_transf_90;	AT2G45830	XM_003529904.5	0
DR1	Orange	135	135	Glyma.10G025000		0.904314	0.0959283	0.193199	0.332595		1						Glyma.10g025000	547	UniRef100_A0A445IGV2 Uncharacterized protein n=3 Tax=Soja TaxID=1462606 RepID=A0A445IGV2_GLYSO	0	99.82	UniRef100_UPI000E21B608 uncharacterized protein LOC100789476 isoform X1 n=1 Tax=Glycine max TaxID=3847 RepID=UPI000E21B608	0	97.81	AT4G02880.2 | Symbols: | unknown protein; FUNCTIONS IN: molecular_function unknown; INVOLVED IN: biological_process unknown; LOCATED IN: cellular_component unknown; EXPRESSED IN: 24 plant structures; EXPRESSED DURING: 15 growth stages; BEST Arabidopsis thaliana protein match is: unknown protein (TAIR:AT1G03290.2). | chr4:1275131-1277913 FORWARD LENGTH=556	1e-94	57.04	GO:0008150	biological process;	GO:0003674	molecular function;	GO:0005576	extracellular region	NA	NA	AT4G02880|T5J8.20|T5J8_20	XM_006588560.4	0
DR1	Orange	136	136	Glyma.16G008500		3.71358	0.223669	-0.332415	1.4589		1						Glyma.16g008500	452	UniRef100_I1MK12 Protein kinase domain-containing protein n=2 Tax=Soja TaxID=1462606 RepID=I1MK12_SOYBN	0	99.78	UniRef100_I1MK12 Protein kinase domain-containing protein n=2 Tax=Soja TaxID=1462606 RepID=I1MK12_SOYBN	0	99.78	AT1G72540.1 | Symbols: | Protein kinase superfamily protein | chr1:27314932-27316669 REVERSE LENGTH=450	0	92.04	GO:0006468 GO:0016310	protein phosphorylation; phosphorylation;	GO:0004674 GO:0005524	protein serine/threonine kinase activity; ATP binding;	GO:0009507	chloroplast	PF07714	Pkinase_Tyr;	AT1G72540|F28P22.27|F28P22_27	XM_003547705.4	0
DR1	Orange	137	137	Glyma.15G024600		7.72613	3.3379	2.74435	4.79727		1						Glyma.15g024600	576	UniRef100_I1MCZ9 Uncharacterized protein n=2 Tax=Soja TaxID=1462606 RepID=I1MCZ9_SOYBN	0	99.83	UniRef100_A0A445IF23 Beta-fructofuranosidase, cell wall isozyme isoform A n=2 Tax=Glycine soja TaxID=3848 RepID=A0A445IF23_GLYSO	0	99.83	AT3G13790.1 | Symbols: ATCWINV1, ATBFRUCT1 | Glycosyl hydrolases family 32 protein | chr3:4533084-4535831 REVERSE LENGTH=584	0	96.88	GO:0005975 GO:0009611 GO:0050832 GO:0080167	carbohydrate metabolic process; response to wounding; defense response to fungus; response to karrikin;	GO:0004564 GO:0005515	beta-fructofuranosidase activity; protein binding;	GO:0005576 GO:0005618 GO:0005886 GO:0048046	extracellular region; cell wall; plasma membrane; apoplast	PF08244 PF00251	Glyco_hydro_32C; Glyco_hydro_32N;	AT3G13790|ATCWINV1|ATBFRUCT1|CWI1|AtCWI1|ARABIDOPSIS THALIANA CELL WALL INVERTASE 1|MMM17.26	XM_003546647.5	0
DR1	Orange	138	138	Glyma.15G222500		2.24002	0.567694	0.342803	1.16358		1						Glyma.15g222500	232	UniRef100_C7S8C9 Germin-like protein n=2 Tax=Soja TaxID=1462606 RepID=C7S8C9_SOYBN	3e-167	99.57	UniRef100_C7S8C9 Germin-like protein n=2 Tax=Soja TaxID=1462606 RepID=C7S8C9_SOYBN	3e-167	99.57	AT5G61750.1 | Symbols: | RmlC-like cupins superfamily protein | chr5:24812804-24813436 REVERSE LENGTH=210	1e-62	77.16	GO:0006950	response to stress;	GO:0030145 GO:0045735	manganese ion binding; nutrient reservoir activity;	GO:0005576 GO:0005618 GO:0048046	extracellular region; cell wall; apoplast	PF07883	Cupin_2;	AT5G61750|MAC9.10|MAC9_10	NM_001254492.2	0
DR1	Orange	139	139	Glyma.15G201600		3.4236	0.0739457	-0.306988	1.30833		1						Glyma.15g201600	703	UniRef100_I1MHZ5 Uncharacterized protein n=1 Tax=Glycine max TaxID=3847 RepID=I1MHZ5_SOYBN	0	99.86	UniRef100_A0A445GVW4 Dymeclin n=1 Tax=Glycine soja TaxID=3848 RepID=A0A445GVW4_GLYSO	0	99.86	AT1G04200.1 | Symbols: | FUNCTIONS IN: molecular_function unknown; INVOLVED IN: N-terminal protein myristoylation; LOCATED IN: cellular_component unknown; EXPRESSED IN: 22 plant structures; EXPRESSED DURING: 13 growth stages; CONTAINS InterPro DOMAIN/s: Dymeclin (InterPro:IPR019142); Has 395 Blast hits to 389 proteins in 117 species: Archae - 0; Bacteria - 0; Metazoa - 262; Fungi - 21; Plants - 6…	0	99	GO:0007030	Golgi organization;	GO:0003674	molecular function;	GO:0005634 GO:0005794	nucleus; Golgi apparatus	PF09742	Dymeclin;	AT1G04200|F20D22.3|F20D22_3	XM_006597884.4	0
DR1	Orange	140	140	Glyma.07G085700		1.29454	0.285008	0.212997	0.695376		1						Glyma.07g085700	515	UniRef100_I1KIQ4 Uncharacterized protein n=3 Tax=Soja TaxID=1462606 RepID=I1KIQ4_SOYBN	0	99.81	UniRef100_A0A1S3VE66 probable chlorophyll(Ide) b reductase NYC1, chloroplastic n=1 Tax=Vigna radiata var. radiata TaxID=3916 RepID=A0A1S3VE66_VIGRR	0	99.81	AT4G13250.1 | Symbols: NYC1 | NAD(P)-binding Rossmann-fold superfamily protein | chr4:7684417-7686691 REVERSE LENGTH=496	0	86.6	GO:0010304 GO:0015996 GO:0055114	PSII associated light-harvesting complex II catabolic process; chlorophyll catabolic process; oxidation-reduction process;	GO:0005515 GO:0034256	protein binding; chlorophyll(ide) b reductase activity;	GO:0009507 GO:0009535 GO:0016021	chloroplast; chloroplast thylakoid membrane; integral component of membrane	PF13561	adh_short_C2;	AT4G13250|NYC1|NON-YELLOW COLORING 1|F17N18.140|F17N18_140	NM_001358908.1	0
DR1	Orange	141	141	Glyma.19G204100		3.4138	0.14105	-0.0839616	1.30744		1						Glyma.19g204100	531	UniRef100_I1NAY7 TRAF-type domain-containing protein n=3 Tax=Soja TaxID=1462606 RepID=I1NAY7_SOYBN	0	99.81	UniRef100_I1NAY7 TRAF-type domain-containing protein n=3 Tax=Soja TaxID=1462606 RepID=I1NAY7_SOYBN	0	99.81	AT3G11950.1 | Symbols: | TRAF-like superfamily protein | chr3:3783273-3785098 REVERSE LENGTH=572	2e-172	72.32	NA	NA	GO:0008270	zinc ion binding;	GO:0005634 GO:0009507 GO:0009941	nucleus; chloroplast; chloroplast envelope	PF02176	zf-TRAF;	AT3G11950	XM_006604622.4	0
DR1	Orange	142	142	Glyma.13G066200		0.986188	0.349874	0.300178	0.582203		1						Glyma.13g066200	789	UniRef100_I1LWH4 Bromo domain-containing protein n=1 Tax=Glycine max TaxID=3847 RepID=I1LWH4_SOYBN	0	99.87	UniRef100_I1LWH4 Bromo domain-containing protein n=1 Tax=Glycine max TaxID=3847 RepID=I1LWH4_SOYBN	0	99.87	AT5G55040.1 | Symbols: | DNA-binding bromodomain-containing protein | chr5:22327727-22331703 REVERSE LENGTH=916	3e-154	75.16	GO:0008150	biological process;	GO:0003677	DNA binding;	GO:0005634	nucleus	PF00439	Bromodomain;	AT5G55040|K13P22.4|K13P22_4	XR_137182.5	0
DR1	Orange	143	143	Glyma.06G167600		2.14536	0.122005	0.0305858	0.847047		1						Glyma.06g167600	474	UniRef100_A0A0B2RDN6 Omega-hydroxypalmitate O-feruloyl transferase n=3 Tax=Soja TaxID=1462606 RepID=A0A0B2RDN6_GLYSO	0	99.79	UniRef100_A0A0B2RDN6 Omega-hydroxypalmitate O-feruloyl transferase n=3 Tax=Soja TaxID=1462606 RepID=A0A0B2RDN6_GLYSO	0	99.79	AT5G41040.1 | Symbols: | HXXXD-type acyl-transferase family protein | chr5:16431448-16433086 FORWARD LENGTH=457	0	89.24	GO:0010345 GO:0052325	suberin biosynthetic process; cell wall pectin biosynthetic process;	GO:0050734 GO:0102406	hydroxycinnamoyltransferase activity; omega-hydroxypalmitate O-sinapoyl transferase activity;	GO:0005737	cytoplasm	PF02458	Transferase;	AT5G41040|RWP1|ASFT|HHT|REDUCED LEVELS OF WALL-BOUND PHENOLICS 1|aliphatic suberin feruloyl-transferase|hydroxycinnamoyl- CoA:&omega;-hydroxyacid O-hydroxycinnamoyltransferase|MEE6.11|MEE6_11	XM_006581792.3	0
DR1	Orange	144	144	Glyma.13G212300		3.70433	-0.057975	-0.344021	1.16162		1						Glyma.13g212300	495	UniRef100_I1M188 Endo/exonuclease/phosphatase domain-containing protein n=2 Tax=Soja TaxID=1462606 RepID=I1M188_SOYBN	0	99.8	UniRef100_I1M188 Endo/exonuclease/phosphatase domain-containing protein n=2 Tax=Soja TaxID=1462606 RepID=I1M188_SOYBN	0	99.8	AT3G21530.1 | Symbols: | DNAse I-like superfamily protein | chr3:7582828-7584448 REVERSE LENGTH=458	2e-172	94.75	GO:0006506	GPI anchor biosynthetic process;	NA	NA	GO:0005783	endoplasmic reticulum	PF03372	Exo_endo_phos;	AT3G21530|MIL23.10	XM_003542858.4	0
DR1	Orange	145	145	Glyma.19G043200		1.38192	-0.0465369	-0.175127	0.400521		1						Glyma.19g043200	738	UniRef100_K7MWG8 Uncharacterized protein n=2 Tax=Soja TaxID=1462606 RepID=K7MWG8_SOYBN	0	99.86	UniRef100_UPI00098DCA9B probable endo-1,3(4)-beta-glucanase ARB_01444 isoform X1 n=1 Tax=Cajanus cajan TaxID=3821 RepID=UPI00098DCA9B	0	99.86	AT5G15870.1 | Symbols: | glycosyl hydrolase family 81 protein | chr5:5182641-5184878 REVERSE LENGTH=745	0	99.86	NA	NA	GO:0052861	glucan endo-1,3-beta-glucanase activity, C-3 substituted reducing group;	NA	NA	PF03639	Glyco_hydro_81;	AT5G15870	XM_003555022.5	0
DR1	Orange	146	146	Glyma.08G059600		0.298564	-0.92786	-1.13899	-0.419167				1				Glyma.08g059600	567	UniRef100_A0A0B2NSK0 U-box domain-containing protein 4 n=2 Tax=Soja TaxID=1462606 RepID=A0A0B2NSK0_GLYSO	0	99.82	UniRef100_A0A0B2NSK0 U-box domain-containing protein 4 n=2 Tax=Soja TaxID=1462606 RepID=A0A0B2NSK0_GLYSO	0	99.82	AT1G61350.1 | Symbols: | ARM repeat superfamily protein | chr1:22634099-22635820 FORWARD LENGTH=573	0	99.29	GO:0008150	biological process;	GO:0003674	molecular function;	GO:0005575	cellular component	NA	NA	AT1G61350|T1F9.16|T1F9_16	XM_003532513.5	0
DR1	Orange	147	147	Glyma.10G024200		0.792298	-0.116949	-0.251963	0.268817		1						Glyma.10g024200	417	UniRef100_A0A0R0HWP4 Uncharacterized protein n=2 Tax=Glycine max TaxID=3847 RepID=A0A0R0HWP4_SOYBN	0	99.76	UniRef100_A0A1S3V7U4 uncharacterized protein LOC106772456 n=1 Tax=Vigna radiata var. radiata TaxID=3916 RepID=A0A1S3V7U4_VIGRR	0	99.76	AT4G02920.2 | Symbols: | unknown protein; BEST Arabidopsis thaliana protein match is: unknown protein (TAIR:AT1G03340.1); Has 41 Blast hits to 41 proteins in 12 species: Archae - 0; Bacteria - 0; Metazoa - 0; Fungi - 0; Plants - 41; Viruses - 0; Other Eukaryotes - 0 (source: NCBI BLink). | chr4:1292816-1294670 FORWARD LENGTH=419	9e-85	99.52	GO:0008150	biological process;	GO:0003674	molecular function;	GO:0005739	mitochondrion	NA	NA	AT4G02920|T4I9.20	XM_003536372.5	0
DR1	Orange	148	148	Glyma.18G233500		1.20128	0.625078	0.618402	0.846889		1		1	1			Glyma.18g233500	884	UniRef100_A0A445FX27 U-box domain-containing protein 33 isoform A n=4 Tax=Soja TaxID=1462606 RepID=A0A445FX27_GLYSO	0	99.89	UniRef100_A0A445FX27 U-box domain-containing protein 33 isoform A n=4 Tax=Soja TaxID=1462606 RepID=A0A445FX27_GLYSO	0	99.89	AT2G45910.1 | Symbols: | U-box domain-containing protein kinase family protein | chr2:18894520-18898212 FORWARD LENGTH=834	0	99.89	GO:0006468 GO:0016567	protein phosphorylation; protein ubiquitination;	GO:0004674 GO:0004842 GO:0005524	protein serine/threonine kinase activity; ubiquitin-protein transferase activity; ATP binding;	GO:0005634 GO:0005829	nucleus; cytosol	PF04564 PF00069	U-box; Pkinase;	AT2G45910|F4I18.11	XM_014770472.3	0
DR1	Orange	149	149	Glyma.03G228500		1.1247	0.319709	0.297633	0.637845		1			1			Glyma.03g228500	689	UniRef100_I1JR18 NYN domain-containing protein n=4 Tax=Soja TaxID=1462606 RepID=I1JR18_SOYBN	0	99.85	UniRef100_I1JR18 NYN domain-containing protein n=4 Tax=Soja TaxID=1462606 RepID=I1JR18_SOYBN	0	99.85	AT3G62200.1 | Symbols: | Putative endonuclease or glycosyl hydrolase | chr3:23023437-23025671 REVERSE LENGTH=673	1e-87	25.54	GO:0010468	regulation of gene expression;	GO:0004519	endonuclease activity;	GO:0005634 GO:0005777	nucleus; peroxisome	PF01936	NYN;	AT3G62200|T17J13.160	XM_006577137.4	0
DR1	Orange	150	150	Glyma.15G202200		0.998641	0.452938	0.462656	0.695955		1			1			Glyma.15g202200	371	UniRef100_A0A0R0GC11 Uncharacterized protein n=3 Tax=Soja TaxID=1462606 RepID=A0A0R0GC11_SOYBN	0	99.73	UniRef100_A0A1S3U4G1 homeobox protein knotted-1-like LET12 isoform X1 n=1 Tax=Vigna radiata var. radiata TaxID=3916 RepID=A0A1S3U4G1_VIGRR	0	99.73	AT5G25220.1 | Symbols: KNAT3 | KNOTTED1-like homeobox gene 3 | chr5:8736208-8738115 FORWARD LENGTH=431	6e-166	80.86	GO:0006355 GO:0009416 GO:0009722 GO:0071345	regulation of transcription, DNA-templated; response to light stimulus; detection of cytokinin stimulus; cellular response to cytokine stimulus;	GO:0003677 GO:0003700 GO:0005515	DNA binding; DNA-binding transcription factor activity; protein binding;	GO:0005634 GO:0005829	nucleus; cytosol	PF03789 PF03790 PF05920 PF03791	ELK; KNOX1; Homeobox_KN; KNOX2;	AT5G25220|KNAT3|KNOTTED1-like homeobox gene 3|F21J6.18|F21J6_18|KNAT3 HOMEOBOX PROTEIN	XM_014768144.3	0
DR1	Orange	151	151	Glyma.13G344800		5.98703	1.54842	0.401602	2.42448		1						Glyma.13g344800	135	UniRef100_I1M567 Uncharacterized protein n=2 Tax=Soja TaxID=1462606 RepID=I1M567_SOYBN	2e-93	99.26	UniRef100_A0A445GN99 B-box zinc finger protein 24 isoform B n=2 Tax=Glycine soja TaxID=3848 RepID=A0A445GN99_GLYSO	1e-81	97.78	NA	NA	NA	NA	NA	NA	NA	NA	NA	NA	NA	AT2G43390|T1O24.13	NA	NA
DR1	Orange	152	152	Glyma.19G089800		2.04793	0.856816	0.547546	1.09136		1			1			Glyma.19g089800	791	UniRef100_I1N7R1 Uncharacterized protein n=3 Tax=Soja TaxID=1462606 RepID=I1N7R1_SOYBN	0	99.87	UniRef100_A0A445GEU2 Chloride channel protein CLC-b n=1 Tax=Glycine soja TaxID=3848 RepID=A0A445GEU2_GLYSO	0	99.87	AT3G27170.1 | Symbols: CLC-B, ATCLC-B | chloride channel B | chr3:10024147-10026921 FORWARD LENGTH=780	0	98.99	GO:0034765	regulation of ion transmembrane transport;	GO:0005247 GO:0005253 GO:0005515 GO:0009671 GO:0015112 GO:0022857	voltage-gated chloride channel activity; anion channel activity; protein binding; nitrate:proton symporter activity; nitrate transmembrane transporter activity; transmembrane transporter activity;	GO:0005622 GO:0005634 GO:0009705 GO:0034707 GO:0043231	intracellular; nucleus; plant-type vacuole membrane; chloride channel complex; intracellular membrane-bounded organelle	PF00571 PF00654	CBS; Voltage_CLC;	AT3G27170|CLC-B|ATCLC-B|chloride channel B|MYF5.4	XM_003553877.5	0
DR1	Orange	153	153	Glyma.05G239400		2.06409	0.254248	-0.0405259	0.66062		1						Glyma.05g239400	621	UniRef100_I1K5J7 Uncharacterized protein n=2 Tax=Soja TaxID=1462606 RepID=I1K5J7_SOYBN	0	99.84	UniRef100_B9MST1 Circadian clock-associated FKF1 n=1 Tax=Glycine max TaxID=3847 RepID=B9MST1_SOYBN	0	99.68	AT1G68050.1 | Symbols: ADO3, FKF1 | flavin-binding, kelch repeat, f box 1 | chr1:25508737-25510697 FORWARD LENGTH=619	0	97.91	GO:0006355 GO:0006511 GO:0007623 GO:0009637 GO:0009908 GO:0009911 GO:0010468 GO:0016567 GO:0018298 GO:2001007	regulation of transcription, DNA-templated; ubiquitin-dependent protein catabolic process; circadian rhythm; response to blue light; flower development; positive regulation of flower development; regulation of gene expression; protein ubiquitination; protein-chromophore linkage; negative regulation of cellulose biosynthetic process;	GO:0005515 GO:0009881	protein binding; photoreceptor activity;	GO:0005634 GO:0005829 GO:0019005	nucleus; cytosol; SCF ubiquitin ligase complex	PF00646 PF13426 PF07646 PF13415 PF13418	F-box; PAS_9; Kelch_2; Kelch_3; Kelch_4;	AT1G68050|ADO3|FKF1|flavin-binding, kelch repeat, f box 1|T23K23.10|T23K23_10	NM_001248957.2	0
DR1	Orange	154	154	Glyma.07G204600		-0.531879	-2.08951	-2.31433	-1.63295			1	1	1			Glyma.07g204600	107	UniRef100_A0A0R0J5T5 Uncharacterized protein n=2 Tax=Soja TaxID=1462606 RepID=A0A0R0J5T5_SOYBN	6e-70	99.07	NA	NA	NA	NA	NA	NA	NA	NA	NA	NA	NA	NA	NA	NA	NA	NA	NA
DR1	Orange	155	155	Glyma.10G285300		0.810122	-0.0526048	-0.174253	0.179533		1						Glyma.10g285300	287	UniRef100_I1LF85 RING-type domain-containing protein n=1 Tax=Glycine max TaxID=3847 RepID=I1LF85_SOYBN	0	99.65	UniRef100_I1LF85 RING-type domain-containing protein n=1 Tax=Glycine max TaxID=3847 RepID=I1LF85_SOYBN	0	99.65	AT3G19950.1 | Symbols: | RING/U-box superfamily protein | chr3:6942853-6943839 FORWARD LENGTH=328	2e-80	80.84	GO:0016567	protein ubiquitination;	GO:0046872 GO:0061630	metal ion binding; ubiquitin protein ligase activity;	GO:0005634 GO:0005737	nucleus; cytoplasm	PF13639	zf-RING_2;	AT3G19950|BTL08|BCA2 zinc finger ATL 8|MPN9.20	XM_003536687.5	0
DR1	Orange	156	156	Glyma.13G144700		5.93381	0.2745	-0.907346	1.86365		1						Glyma.13g144700	124	UniRef100_I1LZ91 Uncharacterized protein n=3 Tax=Soja TaxID=1462606 RepID=I1LZ91_SOYBN	5e-84	99.19	UniRef100_A0A4D6MX77 SAUR family protein n=1 Tax=Vigna unguiculata TaxID=3917 RepID=A0A4D6MX77_VIGUN	7e-73	99.19	AT2G37030.1 | Symbols: | SAUR-like auxin-responsive protein family | chr2:15553732-15554106 FORWARD LENGTH=124	3e-43	99.19	GO:0009733	response to auxin;	GO:0003674	molecular function;	GO:0005575	cellular component	PF02519	Auxin_inducible;	AT2G37030|SAUR46|SMALL AUXIN UPREGULATED RNA 46|T1J8.21|T1J8_21	XM_003541378.5	0
DR1	Orange	157	157	Glyma.07G208000		0.771458	0.447111	0.365093	0.545465		1						Glyma.07g208000	168	UniRef100_A0A445JZF0 Transcription factor bHLH153 isoform A n=3 Tax=Soja TaxID=1462606 RepID=A0A445JZF0_GLYSO	4e-120	99.4	UniRef100_A0A445JZF0 Transcription factor bHLH153 isoform A n=3 Tax=Soja TaxID=1462606 RepID=A0A445JZF0_GLYSO	4e-120	99.4	AT1G05710.2 | Symbols: | basic helix-loop-helix (bHLH) DNA-binding superfamily protein | chr1:1716198-1717023 FORWARD LENGTH=171	5e-55	87.5	NA	NA	GO:0001228 GO:0003677 GO:0003700 GO:0005515 GO:0046983	DNA-binding transcription activator activity, RNA polymerase II-specific; DNA binding; DNA-binding transcription factor activity; protein binding; protein dimerization activity;	GO:0005634	nucleus	NA	NA	AT1G05710	XM_003529329.4	0
DR1	Orange	158	158	Glyma.16G195300		1.03458	0.400133	0.24532	0.610946		1						Glyma.16g195300	364	UniRef100_K7MIJ2 F-box domain-containing protein n=1 Tax=Glycine max TaxID=3847 RepID=K7MIJ2_SOYBN	0	99.73	UniRef100_K7MIJ2 F-box domain-containing protein n=1 Tax=Glycine max TaxID=3847 RepID=K7MIJ2_SOYBN	0	99.73	AT1G60400.1 | Symbols: | F-box/RNI-like superfamily protein | chr1:22254405-22255798 FORWARD LENGTH=403	6e-19	87.09	GO:0008150	biological process;	GO:0003674	molecular function;	NA	NA	PF00646	F-box;	AT1G60400|PEG3|T13D8.27|T13D8_27	XM_041010603.1	0
DR1	Orange	159	159	Glyma.17G109800		3.55628	1.47526	0.767279	1.97005		1						Glyma.17g109800	368	UniRef100_I1MU41 Uncharacterized protein n=2 Tax=Soja TaxID=1462606 RepID=I1MU41_SOYBN	0	99.73	UniRef100_UPI000F7CAB4F heptahelical transmembrane protein 1 n=1 Tax=Abrus precatorius TaxID=3816 RepID=UPI000F7CAB4F	0	99.46	AT5G20270.1 | Symbols: HHP1 | heptahelical transmembrane protein1 | chr5:6841025-6842656 REVERSE LENGTH=332	2e-134	87.5	GO:0009651 GO:0009725 GO:0009744 GO:0009788	response to salt stress; response to hormone; response to sucrose; negative regulation of abscisic acid-activated signaling pathway;	GO:0038023	signaling receptor activity;	GO:0005634 GO:0016021	nucleus; integral component of membrane	PF03006	HlyIII;	AT5G20270|HHP1|heptahelical transmembrane protein1|F5O24.160|F5O24_160	XM_003549688.5	0
DR1	Orange	160	160	Glyma.15G008900		8.94601	0.645712	1.08935	3.81568		1			1			Glyma.15g008900	426	UniRef100_K7M8T3 Uncharacterized protein n=1 Tax=Glycine max TaxID=3847 RepID=K7M8T3_SOYBN	0	99.77	UniRef100_A0A4D6N503 Polygalacturonase n=1 Tax=Vigna unguiculata TaxID=3917 RepID=A0A4D6N503_VIGUN	0	94.37	AT5G17200.1 | Symbols: | Pectin lyase-like superfamily protein | chr5:5653524-5655336 REVERSE LENGTH=421	3e-116	87.56	GO:0005975 GO:0071555	carbohydrate metabolic process; cell wall organization;	GO:0004650 GO:0016829	polygalacturonase activity; lyase activity;	GO:0005576	extracellular region	PF00295	Glyco_hydro_28;	AT5G17200|MKP11.14|MKP11_14	XM_003546002.5	0
DR1	Orange	161	161	Glyma.07G240900		0.871698	-1.52409	-1.38718	-0.649692				1				Glyma.07g240900	87	UniRef100_K7L3K5 Uncharacterized protein n=2 Tax=Soja TaxID=1462606 RepID=K7L3K5_SOYBN	2e-54	98.85	UniRef100_UPI0000D5D83A uncharacterized protein LOC11414698 n=1 Tax=Medicago truncatula TaxID=3880 RepID=UPI0000D5D83A	3e-25	91.95	NA	NA	NA	NA	NA	NA	NA	NA	NA	NA	NA	NA	XM_026129344.2	1e-135
DR1	Orange	162	162	Glyma.18G116300		2.64023	-0.0726919	0.116574	0.878934		1						Glyma.18g116300	499	UniRef100_A0A0R0EZ61 Amino_oxidase domain-containing protein n=1 Tax=Glycine max TaxID=3847 RepID=A0A0R0EZ61_SOYBN	0	99.8	UniRef100_A0A0R0EZ61 Amino_oxidase domain-containing protein n=1 Tax=Glycine max TaxID=3847 RepID=A0A0R0EZ61_SOYBN	0	99.8	AT2G43020.1 | Symbols: ATPAO2, PAO2 | polyamine oxidase 2 | chr2:17891945-17894440 FORWARD LENGTH=490	0	95.59	GO:0006598 GO:0046203 GO:0046208 GO:0055114	polyamine catabolic process; spermidine catabolic process; spermine catabolic process; oxidation-reduction process;	GO:0016491 GO:0046592	oxidoreductase activity; polyamine oxidase activity;	GO:0005739 GO:0005777	mitochondrion; peroxisome	PF13450	NAD_binding_8;	AT2G43020|ATPAO2|PAO2|polyamine oxidase 2|MFL8.12|MFL8_12	XM_003551900.5	0
DR1	Orange	163	163	Glyma.13G171450		-1.44417	-3.43958	-3.33486	-2.74347			1	1	1			Glyma.13g171450	79	UniRef100_A0A4D6L4R6 Uncharacterized protein n=1 Tax=Vigna unguiculata TaxID=3917 RepID=A0A4D6L4R6_VIGUN	2e-30	98.73	NA	NA	NA	NA	NA	NA	NA	NA	NA	NA	NA	NA	NA	NA	NA	NA	NA
DR1	Orange	164	164	Glyma.04G050300		1.99116	-0.252453	-0.0392748	0.515435		1						Glyma.04g050300	234	UniRef100_I1JTV7 Uncharacterized protein n=1 Tax=Glycine max TaxID=3847 RepID=I1JTV7_SOYBN	2e-171	99.57	UniRef100_A0A445KVT1 Zinc finger CCCH domain-containing protein 23 n=1 Tax=Glycine soja TaxID=3848 RepID=A0A445KVT1_GLYSO	2e-170	99.57	AT2G25900.1 | Symbols: ATCTH, ATTZF1 | Zinc finger C-x8-C-x5-C-x3-H type family protein | chr2:11041817-11042764 FORWARD LENGTH=315	2e-77	86.32	GO:0006355 GO:0061157	regulation of transcription, DNA-templated; mRNA destabilization;	GO:0003677 GO:0003700 GO:0003723 GO:0003727 GO:0046872	DNA binding; DNA-binding transcription factor activity; RNA binding; single-stranded RNA binding; metal ion binding;	GO:0005634 GO:0005737	nucleus; cytoplasm	PF00642	zf-CCCH;	AT2G25900|ATCTH|ATTZF1|TZF1|A. THALIANA TANDEM ZINC FINGER PROTEIN 1|TANDEM ZINC FINGER 1|F17H15.7|F17H15_7|PUTATIVE CYS3HIS ZINC FINGER PROTEIN	XM_003522184.5	0
DR1	Orange	165	165	Glyma.08G006200		0.743739	-2.20017	-2.28869	-1.24732				1				Glyma.08g006200	117	UniRef100_K7L498 Uncharacterized protein n=1 Tax=Glycine max TaxID=3847 RepID=K7L498_SOYBN	2e-82	99.15	UniRef100_UPI000F7CDC8E uncharacterized protein LOC113855720 n=1 Tax=Abrus precatorius TaxID=3816 RepID=UPI000F7CDC8E	4e-29	97.44	NA	NA	NA	NA	NA	NA	NA	NA	NA	NA	NA	AT3G59880|F24G16.150	XM_003532232.5	0
DR1	Orange	166	166	Glyma.20G012000		0.876786	-0.713838	-0.705114	-0.146578				1				Glyma.20g012000	285	UniRef100_I1ND53 Lactamase_B domain-containing protein n=1 Tax=Glycine max TaxID=3847 RepID=I1ND53_SOYBN	0	99.65	UniRef100_I1ND53 Lactamase_B domain-containing protein n=1 Tax=Glycine max TaxID=3847 RepID=I1ND53_SOYBN	0	99.65	AT1G74700.1 | Symbols: NUZ, TRZ1 | tRNAse Z1 | chr1:28065345-28067130 FORWARD LENGTH=280	4e-158	98.6	GO:0008033 GO:0034414 GO:0042780	tRNA processing; tRNA 3'-trailer cleavage, endonucleolytic; tRNA 3'-end processing;	GO:0042781 GO:0046872	3'-tRNA processing endoribonuclease activity; metal ion binding;	GO:0005634 GO:0005737	nucleus; cytoplasm	PF12706	Lactamase_B_2;	AT1G74700|NUZ|TRZ1|tRNAse Z1|F25A4.32|F25A4_32|RNASE Z	XM_014772718.3	0
DR1	Orange	167	167	Glyma.10G147300		7.59579	2.03818	2.10773	3.7991		1						Glyma.10g147300	285	UniRef100_K7LJG8 Uncharacterized protein n=2 Tax=Soja TaxID=1462606 RepID=K7LJG8_SOYBN	0	99.65	UniRef100_UPI000719089E uncharacterized protein LOC100787534 isoform X2 n=1 Tax=Glycine max TaxID=3847 RepID=UPI000719089E	6e-162	77.19	AT2G24100.1 | Symbols: | unknown protein; BEST Arabidopsis thaliana protein match is: unknown protein (TAIR:AT4G30780.1); Has 101 Blast hits to 101 proteins in 16 species: Archae - 0; Bacteria - 0; Metazoa - 0; Fungi - 0; Plants - 95; Viruses - 0; Other Eukaryotes - 6 (source: NCBI BLink). | chr2:10244921-10246715 FORWARD LENGTH=466	9e-50	55.79	NA	NA	GO:0004386	helicase activity;	GO:0005634	nucleus	NA	NA	AT2G24100	XM_003535999.5	0
DR1	Orange	168	168	Glyma.16G164800		7.33511	-1.33593	-0.86003	0.810245		1						Glyma.16g164800	459	UniRef100_I1MP48 AP2-EREBP transcription factor n=1 Tax=Glycine max TaxID=3847 RepID=I1MP48_SOYBN	0	98.47	UniRef100_I1MP48 AP2-EREBP transcription factor n=1 Tax=Glycine max TaxID=3847 RepID=I1MP48_SOYBN	0	98.47	AT2G33710.2 | Symbols: | Integrase-type DNA-binding superfamily protein | chr2:14258965-14260652 REVERSE LENGTH=231	2e-32	14.81	GO:0006355 GO:0009873 GO:0010200	regulation of transcription, DNA-templated; ethylene-activated signaling pathway; response to chitin;	GO:0003677 GO:0003700 GO:0005515	DNA binding; DNA-binding transcription factor activity; protein binding;	GO:0005634 GO:0005730	nucleus; nucleolus	PF00847	AP2;	AT2G33710|T1B8.3|T1B8_3	XM_041010541.1	0
DR1	Orange	169	169	Glyma.17G254000		1.90282	-0.195193	-0.0252771	0.391765		1						Glyma.17g254000	612	UniRef100_I1MXZ4 Homeobox domain-containing protein n=2 Tax=Soja TaxID=1462606 RepID=I1MXZ4_SOYBN	0	99.84	UniRef100_I1MXZ4 Homeobox domain-containing protein n=2 Tax=Soja TaxID=1462606 RepID=I1MXZ4_SOYBN	0	99.84	AT2G16400.1 | Symbols: BLH7 | BEL1-like homeodomain 7 | chr2:7101490-7103200 REVERSE LENGTH=482	2e-110	68.3	GO:0006355	regulation of transcription, DNA-templated;	GO:0003700 GO:0005515 GO:0044212	DNA-binding transcription factor activity; protein binding; transcription regulatory region DNA binding;	GO:0005634	nucleus	PF05920 PF07526	Homeobox_KN; POX;	AT2G16400|BLH7|BEL1-like homeodomain 7|F16F14.10|F16F14_10	XM_014770018.3	0
DR1	Orange	170	170	Glyma.10G092700		1.90658	0.319604	0.349757	0.775827		1						Glyma.10g092700	226	UniRef100_I1L9U9 Uncharacterized protein n=3 Tax=Soja TaxID=1462606 RepID=I1L9U9_SOYBN	4e-165	99.56	UniRef100_A0A4D6MZI6 Rab family n=1 Tax=Vigna unguiculata TaxID=3917 RepID=A0A4D6MZI6_VIGUN	8e-155	99.12	AT3G12160.1 | Symbols: ATRABA4D, RABA4D | RAB GTPase homolog A4D | chr3:3879495-3880437 REVERSE LENGTH=222	3e-146	99.12	GO:0006886 GO:0009860 GO:0032482 GO:0048868 GO:0080092	intracellular protein transport; pollen tube growth; Rab protein signal transduction; pollen tube development; regulation of pollen tube growth;	GO:0003924 GO:0005525 GO:0019900	GTPase activity; GTP binding; kinase binding;	GO:0005768 GO:0005829 GO:0012505 GO:0030659 GO:0045177 GO:0070382 GO:0090404	endosome; cytosol; endomembrane system; cytoplasmic vesicle membrane; apical part of cell; exocytic vesicle; pollen tube tip	PF00025	Arf;	AT3G12160|ATRABA4D|RABA4D|ARABIDOPSIS THALIANA RAB GTPASE HOMOLOG A4D|RAB GTPase homolog A4D|T21B14.2	NM_001369339.1	0
DR1	Orange	171	171	Glyma.16G212400		2.81588	0.487028	0.559394	1.14775		1						Glyma.16g212400	215	UniRef100_C6SY46 Uncharacterized protein n=2 Tax=Soja TaxID=1462606 RepID=C6SY46_SOYBN	2e-155	99.53	UniRef100_UPI000F7C4130 kunitz trypsin inhibitor 2-like n=1 Tax=Abrus precatorius TaxID=3816 RepID=UPI000F7C4130	4e-130	99.53	AT1G17860.1 | Symbols: | Kunitz family trypsin and protease inhibitor protein | chr1:6149343-6149933 FORWARD LENGTH=196	3e-47	98.14	GO:0006952 GO:0009625 GO:0010466	defense response; response to insect; negative regulation of peptidase activity;	GO:0004867 GO:0004869 GO:0030414	serine-type endopeptidase inhibitor activity; cysteine-type endopeptidase inhibitor activity; peptidase inhibitor activity;	GO:0005576 GO:0005618 GO:0005783 GO:0048046 GO:0099503	extracellular region; cell wall; endoplasmic reticulum; apoplast; secretory vesicle	PF00197	Kunitz_legume;	AT1G17860|AtKTI5|ARABIDOPSIS THALIANA KUNITZ TRYPSIN INHIBITOR 5|F2H15.9|F2H15_9	NM_001251169.3	0
DR1	Orange	172	172	Glyma.07G242000		0.979027	0.387641	0.378405	0.550283		1						Glyma.07g242000	922	UniRef100_K7L3K8 Uncharacterized protein n=1 Tax=Glycine max TaxID=3847 RepID=K7L3K8_SOYBN	0	99.89	UniRef100_A0A445K0V2 Calmodulin-binding transcription activator 5 isoform A n=1 Tax=Glycine soja TaxID=3848 RepID=A0A445K0V2_GLYSO	0	99.89	AT4G16150.1 | Symbols: | calmodulin binding;transcription regulators | chr4:9148225-9153048 FORWARD LENGTH=923	0	99.35	GO:0006355 GO:0009409 GO:0045944 GO:0070417	regulation of transcription, DNA-templated; response to cold; positive regulation of transcription by RNA polymerase II; cellular response to cold;	GO:0003700 GO:0005516 GO:0043565	DNA-binding transcription factor activity; calmodulin binding; sequence-specific DNA binding;	GO:0005634	nucleus	PF01833 PF00023 PF00612 PF03859	TIG; Ank; IQ; CG-1;	AT4G16150|CAMTA5|calmodulin-binding transcription activator 2|DL4115W|FCAALL.291	XM_006583943.3	0
DR1	Orange	173	173	Glyma.19G050202		6.11752	0.19642	-0.0905417	1.59978		1						Glyma.19g050202	180	UniRef100_K7MWN2 MFS domain-containing protein n=1 Tax=Glycine max TaxID=3847 RepID=K7MWN2_SOYBN	6e-98	81.67	UniRef100_K7MWN2 MFS domain-containing protein n=1 Tax=Glycine max TaxID=3847 RepID=K7MWN2_SOYBN	6e-98	81.67	AT5G16150.1 | Symbols: GLT1, PGLCT | plastidic GLC translocator | chr5:5272904-5275678 FORWARD LENGTH=546	2e-22	76.67	GO:0010353 GO:0046323	response to trehalose; glucose import;	GO:0005351 GO:0015144	carbohydrate:proton symporter activity; carbohydrate transmembrane transporter activity;	GO:0005887 GO:0009507 GO:0009536 GO:0009706 GO:0009941	integral component of plasma membrane; chloroplast; plastid; chloroplast inner membrane; chloroplast envelope	NA	NA	AT5G16150|GLT1|PGLCT|GLUCOSE TRANSPORTER 1|plastidic GLC translocator|T21H19.70|T21H19_70	XM_003541312.5	0
DR1	Orange	174	174	Glyma.20G165400		0.927013	0.267494	0.224877	0.450051		1						Glyma.20g165400	1099	UniRef100_A0A0B2SNB0 PH, RCC1 and FYVE domains-containing protein 1 n=2 Tax=Soja TaxID=1462606 RepID=A0A0B2SNB0_GLYSO	0	99.91	UniRef100_A0A0B2SNB0 PH, RCC1 and FYVE domains-containing protein 1 n=2 Tax=Soja TaxID=1462606 RepID=A0A0B2SNB0_GLYSO	0	99.91	AT5G42140.1 | Symbols: | Regulator of chromosome condensation (RCC1) family with FYVE zinc finger domain | chr5:16837547-16841640 REVERSE LENGTH=1073	0	98.54	GO:0007165	signal transduction;	GO:0035091	phosphatidylinositol binding;	GO:0005737	cytoplasm	PF16457 PF01363 PF13713 PF08381 PF00415 PF16457 PF08381 PF01363 PF13713 PF00415	PH_12; FYVE; BRX_N; BRX; RCC1; PH_12; BRX; FYVE; BRX_N; RCC1;	AT5G42140|MJC20.25|MJC20_25	XM_003556094.5	0
DR1	Orange	175	175	Glyma.14G007800		1.04764	0.0416529	-0.0263865	0.329444		1						Glyma.14g007800	122	UniRef100_A0A0B2SJN8 Uncharacterized protein n=2 Tax=Soja TaxID=1462606 RepID=A0A0B2SJN8_GLYSO	6e-82	99.18	UniRef100_UPI000F7CC63A uncharacterized protein LOC113848283 n=1 Tax=Abrus precatorius TaxID=3816 RepID=UPI000F7CC63A	3e-52	99.18	NA	NA	NA	NA	NA	NA	NA	NA	NA	NA	NA	NA	XM_006595606.4	0
DR1	Orange	176	176	Glyma.15G134300		1.77811	0.211666	0.105557	0.520404		1						Glyma.15g134300	536	UniRef100_I1MG80 FAD-binding PCMH-type domain-containing protein n=2 Tax=Soja TaxID=1462606 RepID=I1MG80_SOYBN	0	99.81	UniRef100_I1MG80 FAD-binding PCMH-type domain-containing protein n=2 Tax=Soja TaxID=1462606 RepID=I1MG80_SOYBN	0	99.81	AT1G30700.1 | Symbols: | FAD-binding Berberine family protein | chr1:10892623-10894437 FORWARD LENGTH=527	0	97.01	GO:0055114	oxidation-reduction process;	GO:0016491 GO:0071949	oxidoreductase activity; FAD binding;	GO:0005576 GO:0009507	extracellular region; chloroplast	PF08031 PF01565	BBE; FAD_binding_4;	AT1G30700|AtBBE8|T5I8.15|T5I8_15	XM_003546238.5	0
DR1	Orange	177	177	Glyma.10G288533		5.49129	0.207513	-0.105868	1.24443		1						Glyma.10g288533	133	UniRef100_K7LM15 Uncharacterized protein n=1 Tax=Glycine max TaxID=3847 RepID=K7LM15_SOYBN	3e-82	96.24	UniRef100_A0A0B2QNW7 Protease 2 n=1 Tax=Glycine soja TaxID=3848 RepID=A0A0B2QNW7_GLYSO	2e-74	97.74	AT1G50380.1 | Symbols: | Prolyl oligopeptidase family protein | chr1:18662480-18666185 FORWARD LENGTH=710	2e-56	97.74	GO:0006508	proteolysis;	GO:0004252 GO:0070008	serine-type endopeptidase activity; serine-type exopeptidase activity;	GO:0005634 GO:0005737 GO:0005829	nucleus; cytoplasm; cytosol	PF02897	Peptidase_S9_N;	AT1G50380|F14I3.4|F14I3_4	XM_003555775.5	6e-176
DR1	Orange	178	178	Glyma.20G013400		1.87523	1.26209	1.20198	1.37569		1						Glyma.20g013400	213	UniRef100_A0A0B2RG88 Uncharacterized protein n=2 Tax=Soja TaxID=1462606 RepID=A0A0B2RG88_GLYSO	6e-152	99.53	UniRef100_I3SYI8 Plastid movement impaired protein n=2 Tax=Medicago TaxID=3877 RepID=I3SYI8_MEDTR	2e-103	99.53	AT2G01340.1 | Symbols: At17.1 | Encodes a protein whose expression is responsive to nematode infection. | chr2:164014-165068 FORWARD LENGTH=215	9e-68	99.06	GO:0009624	response to nematode;	GO:0003674	molecular function;	GO:0005886	plasma membrane	PF14009	DUF4228;	AT2G01340|At17.1|F10A8.22|F10A8_22	XM_003555857.4	0
DR1	Orange	179	179	Glyma.10G002200		2.20864	0.463467	1.07277	0.322697		1		1				Glyma.10g002200	151	UniRef100_C6T2Y6 Uncharacterized protein n=1 Tax=Glycine max TaxID=3847 RepID=C6T2Y6_SOYBN	1e-100	99.34	UniRef100_A0A445IGI2 Calmodulin-like protein 11 n=1 Tax=Glycine soja TaxID=3848 RepID=A0A445IGI2_GLYSO	2e-99	99.34	AT3G22930.1 | Symbols: CML11 | calmodulin-like 11 | chr3:8124286-8125835 REVERSE LENGTH=173	2e-87	96.69	GO:0000226 GO:0019722	microtubule cytoskeleton organization; calcium-mediated signaling;	GO:0005509 GO:0030234	calcium ion binding; enzyme regulator activity;	NA	NA	PF13499	EF-hand_7;	AT3G22930|CML11|AtCML11|calmodulin-like 11|F5N5.10	NM_001249981.2	0
DR1	Orange	180	180	Glyma.11G104100		0.124806	-1.2234	-0.755826	-1.3193					1			Glyma.11g104100	215	UniRef100_A0A445HZS4 Uncharacterized protein n=3 Tax=Soja TaxID=1462606 RepID=A0A445HZS4_GLYSO	2e-158	99.53	UniRef100_A0A1S3VM11 uncharacterized protein LOC106776452 n=1 Tax=Vigna radiata var. radiata TaxID=3916 RepID=A0A1S3VM11_VIGRR	8e-143	99.53	AT3G19900.1 | Symbols: | unknown protein; FUNCTIONS IN: molecular_function unknown; INVOLVED IN: biological_process unknown; LOCATED IN: chloroplast; EXPRESSED IN: 23 plant structures; EXPRESSED DURING: 13 growth stages; CONTAINS InterPro DOMAIN/s: Protein of unknown function DUF3067 (InterPro:IPR021420); Has 276 Blast hits to 276 proteins in 83 species: Archae - 0; Bacteria - 112; Metazoa - 0; F…	2e-79	99.53	GO:0008150	biological process;	GO:0003674	molecular function;	GO:0009507	chloroplast	PF11267	DUF3067;	AT3G19900|MPN9.15	NM_001362184.1	0
DR1	Orange	181	181	Glyma.13G219000		1.59536	-0.11656	0.419574	-0.28869		1						Glyma.13g219000	319	UniRef100_I1M1G4 Uncharacterized protein n=2 Tax=Soja TaxID=1462606 RepID=I1M1G4_SOYBN	0	99.69	UniRef100_UPI000F7C5FA6 uncharacterized protein LOC113852661 n=1 Tax=Abrus precatorius TaxID=3816 RepID=UPI000F7C5FA6	0	99.69	AT1G30130.1 | Symbols: | unknown protein; FUNCTIONS IN: molecular_function unknown; INVOLVED IN: biological_process unknown; LOCATED IN: endomembrane system; EXPRESSED IN: 23 plant structures; EXPRESSED DURING: 13 growth stages; CONTAINS InterPro DOMAIN/s: Protein of unknown function DUF1365 (InterPro:IPR010775); Has 1789 Blast hits to 1789 proteins in 449 species: Archae - 0; Bacteria - 824; Met…	5e-142	99.69	GO:0008150	biological process;	GO:0003674	molecular function;	GO:0005576 GO:0016021	extracellular region; integral component of membrane	PF07103	DUF1365;	AT1G30130|T2H7.7|T2H7_7	XM_003542890.5	0
DR1	Orange	182	182	Glyma.04G015700		2.54732	0.575011	1.19902	0.469446		1						Glyma.04g015700	548	UniRef100_I1JSS9 MLO-like protein n=2 Tax=Soja TaxID=1462606 RepID=I1JSS9_SOYBN	0	99.82	UniRef100_I1JSS9 MLO-like protein n=2 Tax=Soja TaxID=1462606 RepID=I1JSS9_SOYBN	0	99.82	AT2G39200.1 | Symbols: MLO12, ATMLO12 | Seven transmembrane MLO family protein | chr2:16356255-16359797 REVERSE LENGTH=576	0	98.18	GO:0006952 GO:0009817 GO:0010150	defense response; defense response to fungus, incompatible interaction; leaf senescence;	GO:0005516	calmodulin binding;	GO:0005886 GO:0016021	plasma membrane; integral component of membrane	PF03094	Mlo;	AT2G39200|MLO12|ATMLO12|MILDEW RESISTANCE LOCUS O 12|T16B24.16|T16B24_16	XM_006578962.4	0
DR1	Orange	183	183	Glyma.11G185700		2.07467	0.528445	1.01407	0.42117		1						Glyma.11g185700	507	UniRef100_I1LKU2 Uncharacterized protein n=2 Tax=Soja TaxID=1462606 RepID=I1LKU2_SOYBN	0	99.8	UniRef100_A0A151TNM2 Cytochrome P450 94A1 n=1 Tax=Cajanus cajan TaxID=3821 RepID=A0A151TNM2_CAJCA	0	99.8	AT2G27690.1 | Symbols: CYP94C1 | cytochrome P450, family 94, subfamily C, polypeptide 1 | chr2:11809373-11810860 FORWARD LENGTH=495	0	92.5	GO:0009611 GO:0055114	response to wounding; oxidation-reduction process;	GO:0005506 GO:0018685 GO:0020037	iron ion binding; alkane 1-monooxygenase activity; heme binding;	GO:0005576 GO:0005789 GO:0016021 GO:0043231	extracellular region; endoplasmic reticulum membrane; integral component of membrane; intracellular membrane-bounded organelle	PF00067	p450;	AT2G27690|CYP94C1|cytochrome P450, family 94, subfamily C, polypeptide 1|F15K20.21|F15K20_21	XM_003538086.4	0
DR1	Orange	184	184	Glyma.10G192900		3.55209	0.176069	1.53681	0.00526028		1		1				Glyma.10g192900	224	UniRef100_I1LCH6 Tau class glutathione S-transferase n=3 Tax=Soja TaxID=1462606 RepID=I1LCH6_SOYBN	6e-163	99.55	UniRef100_I1LCH6 Tau class glutathione S-transferase n=3 Tax=Soja TaxID=1462606 RepID=I1LCH6_SOYBN	6e-163	99.55	AT3G09270.1 | Symbols: ATGSTU8, GSTU8 | glutathione S-transferase TAU 8 | chr3:2848407-2849226 REVERSE LENGTH=224	7e-55	93.75	GO:0006749 GO:0009407 GO:0046686	glutathione metabolic process; toxin catabolic process; response to cadmium ion;	GO:0004364	glutathione transferase activity;	GO:0005737 GO:0005829	cytoplasm; cytosol	PF00043 PF13417	GST_C; GST_N_3;	AT3G09270|ATGSTU8|GSTU8|glutathione S-transferase TAU 8|F3L24.14	NM_001304515.1	0
DR1	Orange	185	185	Glyma.08G098700		0.973467	-0.132832	0.283213	-0.203624		1						Glyma.08g098700	536	UniRef100_I1KRW2 Alpha-1,3-glucosyltransferase n=2 Tax=Glycine max TaxID=3847 RepID=I1KRW2_SOYBN	0	99.81	UniRef100_I1KRW2 Alpha-1,3-glucosyltransferase n=2 Tax=Glycine max TaxID=3847 RepID=I1KRW2_SOYBN	0	99.81	AT2G44660.1 | Symbols: | ALG6, ALG8 glycosyltransferase family | chr2:18420832-18422827 REVERSE LENGTH=506	0	97.2	GO:0006487 GO:0006490	protein N-linked glycosylation; oligosaccharide-lipid intermediate biosynthetic process;	GO:0042281 GO:0042283	dolichyl pyrophosphate Man9GlcNAc2 alpha-1,3-glucosyltransferase activity; dolichyl pyrophosphate Glc1Man9GlcNAc2 alpha-1,3-glucosyltransferase activity;	GO:0005789 GO:0016021	endoplasmic reticulum membrane; integral component of membrane	PF03155	Alg6_Alg8;	AT2G44660|F16B22.15	XM_014778816.3	0
DR1	Orange	186	186	Glyma.18G253600		1.77522	-0.36303	0.45419	-0.429511		1						Glyma.18g253600	579	UniRef100_K7MUP1 AA_permease_C domain-containing protein n=3 Tax=Soja TaxID=1462606 RepID=K7MUP1_SOYBN	0	99.83	UniRef100_K7MUP1 AA_permease_C domain-containing protein n=3 Tax=Soja TaxID=1462606 RepID=K7MUP1_SOYBN	0	99.83	AT1G05940.1 | Symbols: CAT9 | cationic amino acid transporter 9 | chr1:1801365-1803942 REVERSE LENGTH=569	0	98.1	GO:0006865 GO:0055085	amino acid transport; transmembrane transport;	GO:0015174 GO:0022857	basic amino acid transmembrane transporter activity; transmembrane transporter activity;	GO:0005739 GO:0005774 GO:0009507 GO:0016021 GO:0031969	mitochondrion; vacuolar membrane; chloroplast; integral component of membrane; chloroplast membrane	PF13906 PF13520 PF00324 PF13906 PF00324	AA_permease_C; AA_permease_2; AA_permease; AA_permease_C; AA_permease;	AT1G05940|CAT9|cationic amino acid transporter 9|T21E18.1|T21E18_1	XM_006602822.3	0
DR1	Orange	187	187	Glyma.10G021900		1.09359	-0.0365332	0.350011	-0.218944		1						Glyma.10g021900	208	UniRef100_A0A0R0HN81 U1 small nuclear ribonucleoprotein C n=1 Tax=Glycine max TaxID=3847 RepID=A0A0R0HN81_SOYBN	1e-144	99.52	UniRef100_A0A0R0HN81 U1 small nuclear ribonucleoprotein C n=1 Tax=Glycine max TaxID=3847 RepID=A0A0R0HN81_SOYBN	1e-144	99.52	AT4G03120.1 | Symbols: | C2H2 and C2HC zinc fingers superfamily protein | chr4:1385747-1387331 FORWARD LENGTH=207	1e-48	67.31	GO:0000395	mRNA 5'-splice site recognition;	GO:0030627	pre-mRNA 5'-splice site binding;	GO:0005634 GO:0005685	nucleus; U1 snRNP	PF06220	zf-U1;	AT4G03120|F4C21.4|F4C21_4	XM_041006288.1	0
DR1	Orange	188	188	Glyma.18G030200		1.07286	0.289179	0.573929	0.177458		1						Glyma.18g030200	591	UniRef100_I1MZ51 Uncharacterized protein n=2 Tax=Soja TaxID=1462606 RepID=I1MZ51_SOYBN	0	99.83	UniRef100_Q45FY8 Coronatine-insensitive 1 n=2 Tax=Soja TaxID=1462606 RepID=Q45FY8_SOYBN	0	99.83	AT2G39940.1 | Symbols: COI1 | RNI-like superfamily protein | chr2:16672848-16675486 REVERSE LENGTH=592	0	96.11	GO:0006511 GO:0006952 GO:0009611 GO:0009625 GO:0009641 GO:0009753 GO:0009861 GO:0009867 GO:0009901 GO:0009909 GO:0010118 GO:0010218 GO:0016567 GO:0031146 GO:0031348 GO:0042742 GO:0048364 GO:0048443 GO:0050832 GO:0106167	ubiquitin-dependent protein catabolic process; defense response; response to wounding; response to insect; shade avoidance; response to jasmonic acid; jasmonic acid and ethylene-dependent systemic resistance; jasmonic acid mediated signaling pathway; anther dehiscence; regulation of flower development; stomatal movement; response to far red light; protein ubiquitination; SCF-dependent proteasomal…	GO:0005515	protein binding;	GO:0005737 GO:0019005	cytoplasm; SCF ubiquitin ligase complex	NA	NA	AT2G39940|COI1|CORONATINE INSENSITIVE 1|T28M21.10|T28M21_10	XM_003552463.5	0
DR1	Orange	189	189	Glyma.18G256500		1.26261	0.760347	0.942573	0.707488		1						Glyma.18g256500	542	UniRef100_K7MUR0 WRKY domain-containing protein n=1 Tax=Glycine max TaxID=3847 RepID=K7MUR0_SOYBN	0	99.82	UniRef100_K7MUR0 WRKY domain-containing protein n=1 Tax=Glycine max TaxID=3847 RepID=K7MUR0_SOYBN	0	99.82	AT5G15130.1 | Symbols: WRKY72, ATWRKY72 | WRKY DNA-binding protein 72 | chr5:4904426-4906879 FORWARD LENGTH=548	4e-83	81	GO:0006355 GO:0006952	regulation of transcription, DNA-templated; defense response;	GO:0003700 GO:0043565	DNA-binding transcription factor activity; sequence-specific DNA binding;	GO:0005634	nucleus	PF03106	WRKY;	AT5G15130|WRKY72|ATWRKY72|WRKY DNA-binding protein 72|ARABIDOPSIS THALIANA WRKY DNA-BINDING PROTEIN 72|F8M21.20|F8M21_20	XM_003551676.5	0
DR1	Orange	190	190	Glyma.19G185900		2.742	-0.243	0.746001	-0.654618		1						Glyma.19g185900	278	UniRef100_I1NAC8 Alpha-carbonic anhydrase domain-containing protein n=1 Tax=Glycine max TaxID=3847 RepID=I1NAC8_SOYBN	0	99.64	UniRef100_I1NAC8 Alpha-carbonic anhydrase domain-containing protein n=1 Tax=Glycine max TaxID=3847 RepID=I1NAC8_SOYBN	0	99.64	AT1G08080.1 | Symbols: ATACA7, ACA7 | alpha carbonic anhydrase 7 | chr1:2517022-2518546 REVERSE LENGTH=275	2e-81	92.81	NA	NA	GO:0004089 GO:0008270	carbonate dehydratase activity; zinc ion binding;	GO:0009507 GO:0009570	chloroplast; chloroplast stroma	PF00194	Carb_anhydrase;	AT1G08080	XM_006604524.4	0
DR1	Orange	191	191	Glyma.03G036600		1.82057	0.513854	0.920708	0.300002		1						Glyma.03g036600	388	UniRef100_A0A0B2SFI0 Transcription repressor OFP1 n=2 Tax=Soja TaxID=1462606 RepID=A0A0B2SFI0_GLYSO	0	99.74	UniRef100_A0A0B2SFI0 Transcription repressor OFP1 n=2 Tax=Soja TaxID=1462606 RepID=A0A0B2SFI0_GLYSO	0	99.74	AT5G01840.1 | Symbols: ATOFP1, OFP1 | ovate family protein 1 | chr5:324552-325364 FORWARD LENGTH=270	3e-38	99.48	GO:0006281 GO:0016049 GO:0043622 GO:0045892 GO:0051510	DNA repair; cell growth; cortical microtubule organization; negative regulation of transcription, DNA-templated; regulation of unidimensional cell growth;	GO:0003677 GO:0005515	DNA binding; protein binding;	GO:0005634 GO:0005730 GO:0005856	nucleus; nucleolus; cytoskeleton	PF13724 PF04844	DNA_binding_2; Ovate;	AT5G01840|ATOFP1|OFP1|ARABIDOPSIS THALIANA OVATE FAMILY PROTEIN 1|ovate family protein 1|T20L15.110|T20L15_110	XM_003522043.4	0
DR1	Orange	192	192	Glyma.14G061400		1.02923	0.288579	0.500525	0.165348		1						Glyma.14g061400	335	UniRef100_I1M7W5 Glyco_transf_64 domain-containing protein n=1 Tax=Glycine max TaxID=3847 RepID=I1M7W5_SOYBN	0	99.7	UniRef100_I1M7W5 Glyco_transf_64 domain-containing protein n=1 Tax=Glycine max TaxID=3847 RepID=I1M7W5_SOYBN	0	99.7	AT3G55830.1 | Symbols: EPC1 | Nucleotide-diphospho-sugar transferases superfamily protein | chr3:20715101-20717133 FORWARD LENGTH=334	1e-165	99.1	GO:0006486 GO:0006665 GO:0007155 GO:0007275 GO:0008219 GO:0009737 GO:0009738 GO:0010087 GO:0010401 GO:0052541	protein glycosylation; sphingolipid metabolic process; cell adhesion; multicellular organism development; cell death; response to abscisic acid; abscisic acid-activated signaling pathway; phloem or xylem histogenesis; pectic galactan metabolic process; plant-type cell wall cellulose metabolic process;	GO:0016757 GO:0035251 GO:0046872	transferase activity, transferring glycosyl groups; UDP-glucosyltransferase activity; metal ion binding;	GO:0000139 GO:0005739 GO:0005768 GO:0005794 GO:0005802 GO:0016021	Golgi membrane; mitochondrion; endosome; Golgi apparatus; trans-Golgi network; integral component of membrane	PF09258	Glyco_transf_64;	AT3G55830|EPC1|GMT1|ECTOPICALLY PARTING CELLS|GIPC MANNOSYL-TRANSFERASE1|F27K19.10	XM_003544063.4	0
DR1	Orange	193	193	Glyma.03G079800		1.56378	0.686025	0.835029	0.576687		1						Glyma.03g079800	386	UniRef100_I1JLP8 RHOMBOID-like protein n=2 Tax=Soja TaxID=1462606 RepID=I1JLP8_SOYBN	0	99.74	UniRef100_I1JLP8 RHOMBOID-like protein n=2 Tax=Soja TaxID=1462606 RepID=I1JLP8_SOYBN	0	99.74	AT2G29050.1 | Symbols: ATRBL1, RBL1 | RHOMBOID-like 1 | chr2:12478245-12480121 FORWARD LENGTH=389	2e-178	88.6	GO:0006508	proteolysis;	GO:0004252	serine-type endopeptidase activity;	GO:0000139 GO:0005794 GO:0016021	Golgi membrane; Golgi apparatus; integral component of membrane	PF01694	Rhomboid;	AT2G29050|ATRBL1|RBL1|RHOMBOID-like 1|T9I4.13|T9I4_13	XM_003520874.5	0
DR1	Orange	194	194	Glyma.17G092800		2.70112	-0.896549	-0.308935	-1.35192		1						Glyma.17g092800	116	UniRef100_A0A0R0FKI8 Uncharacterized protein n=2 Tax=Soja TaxID=1462606 RepID=A0A0R0FKI8_SOYBN	1e-77	99.14	UniRef100_A0A151SNA7 Snakin-2 n=1 Tax=Cajanus cajan TaxID=3821 RepID=A0A151SNA7_CAJCA	5e-66	99.14	AT5G14920.1 | Symbols: | Gibberellin-regulated family protein | chr5:4826598-4827761 FORWARD LENGTH=275	1e-23	53.45	GO:0009651 GO:0009737 GO:0009739 GO:0009740 GO:2000377	response to salt stress; response to abscisic acid; response to gibberellin; gibberellic acid mediated signaling pathway; regulation of reactive oxygen species metabolic process;	GO:0005515	protein binding;	GO:0005576 GO:0005886 GO:0009536	extracellular region; plasma membrane; plastid	PF02704	GASA;	AT5G14920|GASA14|A-stimulated in Arabidopsis 14|F2G14.40|F2G14_40	NM_001371556.1	0
DR1	Orange	195	195	Glyma.09G188000		1.11718	0.529719	0.644482	0.432966		1						Glyma.09g188000	652	UniRef100_A0A0B2RI59 Protein VERNALIZATION INSENSITIVE 3 n=2 Tax=Soja TaxID=1462606 RepID=A0A0B2RI59_GLYSO	0	99.85	UniRef100_A0A0B2RI59 Protein VERNALIZATION INSENSITIVE 3 n=2 Tax=Soja TaxID=1462606 RepID=A0A0B2RI59_GLYSO	0	99.85	AT3G24440.1 | Symbols: VRN5, VIL1 | Fibronectin type III domain-containing protein | chr3:8876207-8878171 REVERSE LENGTH=602	2e-179	90.34	GO:0009409 GO:0009908 GO:0009909 GO:0010048 GO:0016571 GO:0031062 GO:0045814 GO:0048572 GO:0048575 GO:0051571 GO:0061087	response to cold; flower development; regulation of flower development; vernalization response; histone methylation; positive regulation of histone methylation; negative regulation of gene expression, epigenetic; short-day photoperiodism; short-day photoperiodism, flowering; positive regulation of histone H3-K4 methylation; positive regulation of histone H3-K27 methylation;	GO:0005515 GO:0046872	protein binding; metal ion binding;	GO:0005634 GO:0005677 GO:0016607	nucleus; chromatin silencing complex; nuclear speck	PF07227	PHD_Oberon;	AT3G24440|VRN5|VIL1|VERNALIZATION 5|VIN3-LIKE 1|MXP5.1	XM_041005022.1	0
DR1	Orange	196	196	Glyma.18G204600		5.74899	-0.24302	1.23122	-0.719899		1						Glyma.18g204600	1135	UniRef100_A0A0B2QFN7 Receptor-like protein 12 n=1 Tax=Glycine soja TaxID=3848 RepID=A0A0B2QFN7_GLYSO	0	99.91	UniRef100_A0A0B2QFN7 Receptor-like protein 12 n=1 Tax=Glycine soja TaxID=3848 RepID=A0A0B2QFN7_GLYSO	0	99.91	AT1G45616.1 | Symbols: AtRLP6, RLP6 | receptor like protein 6 | chr1:17183550-17186534 REVERSE LENGTH=994	4e-149	86.78	GO:0007165	signal transduction;	NA	NA	GO:0005576 GO:0005886 GO:0016021	extracellular region; plasma membrane; integral component of membrane	PF00560 PF13855 PF08263 PF13855	LRR_1; LRR_8; LRRNT_2; LRR_8;	AT1G45616|AtRLP6|RLP6|receptor like protein 6|F2G19.6|F2G19_6	XM_006602616.4	0
DR1	Orange	197	197	Glyma.09G019900		0.998993	0.129022	0.350042	0.0694232		1						Glyma.09g019900	311	UniRef100_I1L0B1 RING-type domain-containing protein n=1 Tax=Glycine max TaxID=3847 RepID=I1L0B1_SOYBN	0	99.68	UniRef100_I1L0B1 RING-type domain-containing protein n=1 Tax=Glycine max TaxID=3847 RepID=I1L0B1_SOYBN	0	99.68	AT5G45100.1 | Symbols: | SBP (S-ribonuclease binding protein) family protein | chr5:18218769-18219741 FORWARD LENGTH=294	1e-83	99.68	GO:0006952 GO:0043067 GO:0043161	defense response; regulation of programmed cell death; proteasome-mediated ubiquitin-dependent protein catabolic process;	GO:0004842 GO:0046872	ubiquitin-protein transferase activity; metal ion binding;	GO:0005634	nucleus	PF13920	zf-C3HC4_3;	AT5G45100|BRG1|BOI-related gene 1|K17O22.9|K17O22_9	XM_003534999.5	0
DR1	Orange	198	198	Glyma.16G040800		5.85953	0.747139	2.03243	0.117779		1						Glyma.16g040800	100	UniRef100_A0A0R0FL56 Uncharacterized protein n=2 Tax=Soja TaxID=1462606 RepID=A0A0R0FL56_SOYBN	7e-64	99	NA	NA	NA	NA	NA	NA	NA	NA	NA	NA	NA	NA	NA	NA	NA	NA	NA
DR1	Orange	199	199	Glyma.05G005900		0.819552	-0.0561655	0.154609	-0.210011		1						Glyma.05g005900	519	UniRef100_I1K1I0 Uncharacterized protein n=2 Tax=Soja TaxID=1462606 RepID=I1K1I0_SOYBN	0	99.81	UniRef100_A0A0B2QPQ9 Mitogen-activated protein kinase kinase 3 n=1 Tax=Glycine soja TaxID=3848 RepID=A0A0B2QPQ9_GLYSO	0	99.81	AT5G40440.1 | Symbols: ATMKK3, MKK3 | mitogen-activated protein kinase kinase 3 | chr5:16182149-16184513 FORWARD LENGTH=520	0	99.81	GO:0000187 GO:0007346 GO:0009737 GO:0009738 GO:0009814 GO:0009864 GO:0009866 GO:0023014 GO:0031098 GO:0032147	activation of MAPK activity; regulation of mitotic cell cycle; response to abscisic acid; abscisic acid-activated signaling pathway; defense response, incompatible interaction; induced systemic resistance, jasmonic acid mediated signaling pathway; induced systemic resistance, ethylene mediated signaling pathway; signal transduction by protein phosphorylation; stress-activated protein kinase signa…	GO:0004674 GO:0004707 GO:0004708 GO:0005515 GO:0005524	protein serine/threonine kinase activity; MAP kinase activity; MAP kinase kinase activity; protein binding; ATP binding;	GO:0005576 GO:0005634 GO:0005737 GO:0009507	extracellular region; nucleus; cytoplasm; chloroplast	PF00069	Pkinase;	AT5G40440|ATMKK3|MKK3|mitogen-activated protein kinase kinase 3|MPO12.150|MPO12_150	XM_003524499.5	0
DR1	Orange	200	200	Glyma.18G212200		1.02527	0.123404	0.344346	-0.026868		1						Glyma.18g212200	463	UniRef100_I1N370 Non-specific serine/threonine protein kinase n=1 Tax=Glycine max TaxID=3847 RepID=I1N370_SOYBN	0	99.78	UniRef100_I1N370 Non-specific serine/threonine protein kinase n=1 Tax=Glycine max TaxID=3847 RepID=I1N370_SOYBN	0	99.78	AT5G58380.1 | Symbols: CIPK10, PKS2, SIP1, SNRK3.8 | SOS3-interacting protein 1 | chr5:23597092-23598531 REVERSE LENGTH=479	0	94.82	GO:0006468 GO:0007165	protein phosphorylation; signal transduction;	GO:0004674 GO:0005524	protein serine/threonine kinase activity; ATP binding;	GO:0005634	nucleus	PF14531 PF03822	Kinase-like; NAF;	AT5G58380|CIPK10|PKS2|SIP1|SNRK3.8|CBL-INTERACTING PROTEIN KINASE 10|SOS3-interacting protein 1|SNF1-RELATED PROTEIN KINASE 3.8|MCK7.25|MCK7_25	XM_014771166.2	0
DR1	Orange	201	201	Glyma.18G106900		0.916257	0.487115	0.597717	0.414374		1		1				Glyma.18g106900	858	UniRef100_K7MR64 Uncharacterized protein n=1 Tax=Glycine max TaxID=3847 RepID=K7MR64_SOYBN	0	99.88	UniRef100_A0A445FRL0 Protein MEI2-like 2 isoform A n=1 Tax=Glycine soja TaxID=3848 RepID=A0A445FRL0_GLYSO	0	99.88	AT1G29400.1 | Symbols: AML5, ML5 | MEI2-like protein 5 | chr1:10290393-10293696 REVERSE LENGTH=800	0	91.61	GO:0045836 GO:0045927 GO:0051321	positive regulation of meiotic nuclear division; positive regulation of growth; meiotic cell cycle;	GO:0003723 GO:0003729	RNA binding; mRNA binding;	GO:0005634 GO:0016607	nucleus; nuclear speck	PF00076 PF04059	RRM_1; RRM_2;	AT1G29400|AML5|ML5|MEI2-like protein 5|F15D2.30|F15D2_30	XM_006602183.4	0
DR1	Orange	202	202	Glyma.16G109700		1.13099	0.375857	0.540644	0.231181		1						Glyma.16g109700	640	UniRef100_I1MMR8 Uncharacterized protein n=2 Tax=Soja TaxID=1462606 RepID=I1MMR8_SOYBN	0	99.84	UniRef100_A0A371I969 Arabinosyltransferase (Fragment) n=1 Tax=Mucuna pruriens TaxID=157652 RepID=A0A371I969_MUCPR	0	99.53	AT2G35610.1 | Symbols: XEG113 | xyloglucanase 113 | chr2:14947617-14951106 REVERSE LENGTH=644	0	99.53	GO:0006486 GO:0052325 GO:0080147	protein glycosylation; cell wall pectin biosynthetic process; root hair cell development;	GO:0052636	arabinosyltransferase activity;	GO:0000138 GO:0000139 GO:0005634 GO:0005768 GO:0005794 GO:0005802 GO:0016021	Golgi trans cisterna; Golgi membrane; nucleus; endosome; Golgi apparatus; trans-Golgi network; integral component of membrane	PF03407	Nucleotid_trans;	AT2G35610|XEG113|xyloglucanase 113|T20F21.19|T20F21_19	XM_003548717.5	0
DR1	Orange	203	203	Glyma.14G134700		3.23364	0.373524	1.17758	0.604839		1						Glyma.14g134700	407	UniRef100_A0A0B2PTK5 CaM_binding domain-containing protein n=2 Tax=Soja TaxID=1462606 RepID=A0A0B2PTK5_GLYSO	0	99.75	UniRef100_A0A0B2PTK5 CaM_binding domain-containing protein n=2 Tax=Soja TaxID=1462606 RepID=A0A0B2PTK5_GLYSO	0	99.75	NA	NA	NA	NA	NA	NA	NA	NA	NA	PF07839	CaM_binding;	NA	XM_006596091.3	0
DR1	Orange	204	204	Glyma.02G059200		3.30372	0.340758	1.13096	0.558357		1						Glyma.02g059200	317	UniRef100_I1JCS9 MCU domain-containing protein n=3 Tax=Soja TaxID=1462606 RepID=I1JCS9_SOYBN	0	99.68	UniRef100_I1JCS9 MCU domain-containing protein n=3 Tax=Soja TaxID=1462606 RepID=I1JCS9_SOYBN	0	99.68	AT2G23790.1 | Symbols: | Protein of unknown function (DUF607) | chr2:10125692-10127455 REVERSE LENGTH=336	8e-121	94.95	GO:0051560 GO:0070588	mitochondrial calcium ion homeostasis; calcium ion transmembrane transport;	GO:0005262 GO:0015292	calcium channel activity; uniporter activity;	GO:0005743 GO:0009507 GO:0016021	mitochondrial inner membrane; chloroplast; integral component of membrane	PF04678	MCU;	AT2G23790|F27L4.3|F27L4_3	XM_003518003.5	0
DR1	Orange	205	205	Glyma.13G213300		4.8545	0.87885	1.9245	1.08761		1		1				Glyma.13g213300	482	UniRef100_I1M1A1 MFS domain-containing protein n=1 Tax=Glycine max TaxID=3847 RepID=I1M1A1_SOYBN	0	99.79	UniRef100_I1M1A1 MFS domain-containing protein n=1 Tax=Glycine max TaxID=3847 RepID=I1M1A1_SOYBN	0	99.79	AT5G18840.1 | Symbols: | Major facilitator superfamily protein | chr5:6282954-6286399 FORWARD LENGTH=482	0	99.38	GO:0046323	glucose import;	GO:0005351 GO:0015144	carbohydrate:proton symporter activity; carbohydrate transmembrane transporter activity;	GO:0005887	integral component of plasma membrane	PF07690	MFS_1;	AT5G18840|F17K4.90|F17K4_90	XM_003541601.5	0
DR1	Orange	206	206	Glyma.20G187800		0.884398	0.0250742	0.262096	0.0795521		1						Glyma.20g187800	665	UniRef100_UPI00103C8F45 uncharacterized protein LOC114402827 isoform X1 n=1 Tax=Glycine soja TaxID=3848 RepID=UPI00103C8F45	0	99.85	UniRef100_UPI00103C8F45 uncharacterized protein LOC114402827 isoform X1 n=1 Tax=Glycine soja TaxID=3848 RepID=UPI00103C8F45	0	99.85	AT3G52240.1 | Symbols: | unknown protein; Has 220 Blast hits to 193 proteins in 66 species: Archae - 0; Bacteria - 15; Metazoa - 53; Fungi - 33; Plants - 66; Viruses - 0; Other Eukaryotes - 53 (source: NCBI BLink). | chr3:19372902-19375799 REVERSE LENGTH=680	9e-62	77.14	GO:0008150	biological process;	GO:0003674	molecular function;	GO:0005634	nucleus	NA	NA	AT3G52240|T25B15.10	XM_006606221.4	0
DR1	Orange	207	207	Glyma.10G040500		3.12048	0.462069	1.10333	0.616261		1						Glyma.10g040500	1016	UniRef100_I1L8H6 Protein kinase domain-containing protein n=3 Tax=Soja TaxID=1462606 RepID=I1L8H6_SOYBN	0	99.9	UniRef100_I1L8H6 Protein kinase domain-containing protein n=3 Tax=Soja TaxID=1462606 RepID=I1L8H6_SOYBN	0	99.9	AT4G28650.1 | Symbols: | Leucine-rich repeat transmembrane protein kinase family protein | chr4:14144155-14147276 REVERSE LENGTH=1013	0	99.9	GO:0001944 GO:0006468 GO:0009755 GO:0010067 GO:0010183 GO:0030154 GO:0046777	vasculature development; protein phosphorylation; hormone-mediated signaling pathway; procambium histogenesis; pollen tube guidance; cell differentiation; protein autophosphorylation;	GO:0004672 GO:0004674 GO:0005515 GO:0005524	protein kinase activity; protein serine/threonine kinase activity; protein binding; ATP binding;	GO:0005886 GO:0016021 GO:0090406	plasma membrane; integral component of membrane; pollen tube	PF08263 PF13855 PF00069 PF08263 PF00069 PF13855	LRRNT_2; LRR_8; Pkinase; LRRNT_2; Pkinase; LRR_8;	AT4G28650|PXL2|MIK1|PXY-like2|MDIS1-INTERACTING RECEPTOR LIKE KINASE1|T5F17.100|T5F17_100	XM_006588643.4	0
DR1	Orange	208	208	Glyma.03G220800		2.65142	0.697779	1.16598	0.772634		1						Glyma.03g220800	288	UniRef100_I1JQT7 WRKY transcription factor n=3 Tax=Soja TaxID=1462606 RepID=I1JQT7_SOYBN	0	99.65	UniRef100_I1JQT7 WRKY transcription factor n=3 Tax=Soja TaxID=1462606 RepID=I1JQT7_SOYBN	0	99.65	AT2G47260.1 | Symbols: WRKY23, ATWRKY23 | WRKY DNA-binding protein 23 | chr2:19405045-19406446 REVERSE LENGTH=337	3e-64	90.97	GO:0006355 GO:0009624 GO:0009733 GO:1901703	regulation of transcription, DNA-templated; response to nematode; response to auxin; protein localization involved in auxin polar transport;	GO:0003700 GO:0005515 GO:0043565 GO:0044212	DNA-binding transcription factor activity; protein binding; sequence-specific DNA binding; transcription regulatory region DNA binding;	GO:0005634	nucleus	PF03106	WRKY;	AT2G47260|WRKY23|ATWRKY23|WRKY DNA-binding protein 23|T8I13.10	NM_001250493.2	0
DR1	Orange	209	209	Glyma.15G232000		1.20497	0.386892	0.617145	0.420229		1						Glyma.15g232000	498	UniRef100_A0A0R0G544 Uncharacterized protein n=4 Tax=Glycine max TaxID=3847 RepID=A0A0R0G544_SOYBN	0	99.8	UniRef100_A0A0B2RSU5 TGACG-sequence-specific DNA-binding protein TGA-2.1 n=2 Tax=Soja TaxID=1462606 RepID=A0A0B2RSU5_GLYSO	0	86.95	AT3G12250.4 | Symbols: TGA6, BZIP45 | TGACG motif-binding factor 6 | chr3:3906351-3908583 FORWARD LENGTH=355	0	66.47	GO:0006351 GO:0006355 GO:0009410 GO:0009627	transcription, DNA-templated; regulation of transcription, DNA-templated; response to xenobiotic stimulus; systemic acquired resistance;	GO:0003700 GO:0005515 GO:0016787 GO:0043565 GO:0044212 GO:0046872	DNA-binding transcription factor activity; protein binding; hydrolase activity; sequence-specific DNA binding; transcription regulatory region DNA binding; metal ion binding;	GO:0005634	nucleus	PF00170 PF14144	bZIP_1; DOG1;	AT3G12250|TGA6|BZIP45|TGACG motif-binding factor 6|F28J15.6	XM_041009673.1	0
DR1	Orange	210	210	Glyma.01G123400		2.91295	0.689856	1.32067	0.77623		1		1				Glyma.01g123400	489	UniRef100_A0A0B2SXB6 Ammonium transporter n=2 Tax=Soja TaxID=1462606 RepID=A0A0B2SXB6_GLYSO	0	99.8	UniRef100_A0A0B2SXB6 Ammonium transporter n=2 Tax=Soja TaxID=1462606 RepID=A0A0B2SXB6_GLYSO	0	99.8	AT2G38290.1 | Symbols: ATAMT2, AMT2;1, AMT2 | ammonium transporter 2 | chr2:16039672-16042291 REVERSE LENGTH=475	0	98.77	GO:0009624 GO:0015696 GO:0019740 GO:0072488	response to nematode; ammonium transport; nitrogen utilization; ammonium transmembrane transport;	GO:0008519 GO:0015398	ammonium transmembrane transporter activity; high-affinity secondary active ammonium transmembrane transporter activity;	GO:0005737 GO:0005886 GO:0005887 GO:0009506	cytoplasm; plasma membrane; integral component of plasma membrane; plasmodesma	PF00909	Ammonium_transp;	AT2G38290|ATAMT2|AMT2;1|AMT2|ammonium transporter 2|AMMONIUM TRANSPORTER 2;1|F16M14.22|F16M14_22|AMMONIUM TRANSPORTER 2	XM_003516926.5	0
DR1	Orange	211	211	Glyma.14G051200		0.891143	0.242135	0.424652	0.254134		1						Glyma.14g051200	272	UniRef100_A0A0B2SIC5 Protein-tyrosine-phosphatase IBR5 n=2 Tax=Soja TaxID=1462606 RepID=A0A0B2SIC5_GLYSO	0	99.63	UniRef100_A0A0B2SIC5 Protein-tyrosine-phosphatase IBR5 n=2 Tax=Soja TaxID=1462606 RepID=A0A0B2SIC5_GLYSO	0	99.63	AT2G04550.1 | Symbols: IBR5, DSPTP1E | indole-3-butyric acid response 5 | chr2:1588538-1589838 FORWARD LENGTH=257	9e-116	99.63	GO:0009733 GO:0009734 GO:0009737 GO:0009738 GO:0035556 GO:0043407 GO:0046620 GO:0061388	response to auxin; auxin-activated signaling pathway; response to abscisic acid; abscisic acid-activated signaling pathway; intracellular signal transduction; negative regulation of MAP kinase activity; regulation of organ growth; regulation of rate of cell growth;	GO:0004725 GO:0005515 GO:0008138 GO:0033549	protein tyrosine phosphatase activity; protein binding; protein tyrosine/serine/threonine phosphatase activity; intracellular signal transduction;	GO:0005634	nucleus	PF00782	DSPc;	AT2G04550|IBR5|DSPTP1E|indole-3-butyric acid response 5|DUAL SPECIFICITY PROTEIN PHOSPHATASE 1E|T1O3.4|T1O3_4	XM_003545567.5	0
DR1	Orange	212	212	Glyma.01G132400		0.746967	0.33968	0.444409	0.350519		1						Glyma.01g132400	585	UniRef100_A0A445M2W3 MACPF domain-containing protein CAD1 isoform B n=1 Tax=Glycine soja TaxID=3848 RepID=A0A445M2W3_GLYSO	0	99.83	UniRef100_A0A445M2W3 MACPF domain-containing protein CAD1 isoform B n=1 Tax=Glycine soja TaxID=3848 RepID=A0A445M2W3_GLYSO	0	99.83	AT1G29690.1 | Symbols: CAD1 | MAC/Perforin domain-containing protein | chr1:10379310-10381861 REVERSE LENGTH=561	0	98.97	GO:0006955 GO:0008219 GO:0009626 GO:0010337	immune response; cell death; plant-type hypersensitive response; regulation of salicylic acid metabolic process;	NA	NA	GO:0005886	plasma membrane	PF01823	MACPF;	AT1G29690|CAD1|NSL2|constitutively activated cell death 1|necrotic spotted lesion 2|F15D2.24|F15D2_24	XM_006573335.4	0
DR1	Orange	213	213	Glyma.08G172300		3.51015	-0.380094	0.731068	-0.559533		1						Glyma.08g172300	77	UniRef100_C6SYK8 CYSTM domain-containing protein n=2 Tax=Soja TaxID=1462606 RepID=C6SYK8_SOYBN	2e-49	98.7	UniRef100_C6SYK8 CYSTM domain-containing protein n=2 Tax=Soja TaxID=1462606 RepID=C6SYK8_SOYBN	2e-49	98.7	AT2G32190.1 | Symbols: | unknown protein; BEST Arabidopsis thaliana protein match is: unknown protein (TAIR:AT2G32210.1); Has 218 Blast hits to 218 proteins in 24 species: Archae - 0; Bacteria - 0; Metazoa - 0; Fungi - 16; Plants - 202; Viruses - 0; Other Eukaryotes - 0 (source: NCBI BLink). | chr2:13674588-13675092 FORWARD LENGTH=71	5e-17	70.13	GO:0008150	biological process;	GO:0005515	protein binding;	GO:0005886 GO:0016021	plasma membrane; integral component of membrane	PF12734	CYSTM;	AT2G32190|AthCYSTM4|Cysteine-Rich Transmembrane Module 4|F22D22.6|F22D22_6	XM_003531461.5	6e-119
DR1	Orange	214	214	Glyma.15G088500		0.697428	0.424708	0.501671	0.415704		1						Glyma.15g088500	457	UniRef100_A0A0R0G676 Uncharacterized protein n=1 Tax=Glycine max TaxID=3847 RepID=A0A0R0G676_SOYBN	0	99.78	UniRef100_A0A0B2PCA7 Integrin-linked protein kinase 1 isoform A n=2 Tax=Glycine soja TaxID=3848 RepID=A0A0B2PCA7_GLYSO	0	99.78	AT4G18950.1 | Symbols: | Integrin-linked protein kinase family | chr4:10375685-10378129 FORWARD LENGTH=459	0	93	GO:0006468 GO:0007229 GO:0010119	protein phosphorylation; integrin-mediated signaling pathway; regulation of stomatal movement;	GO:0004672 GO:0004674 GO:0004712 GO:0005515 GO:0005524	protein kinase activity; protein serine/threonine kinase activity; protein serine/threonine/tyrosine kinase activity; protein binding; ATP binding;	GO:0005634 GO:0005737 GO:0005829	nucleus; cytoplasm; cytosol	PF12796 PF07714	Ank_2; Pkinase_Tyr;	AT4G18950|BHP|BLUE LIGHT-DEPENDENT H+-ATPASE PHOSPHORYLATION|F13C5.120|F13C5_120	XM_003546006.5	0
DR1	Orange	215	215	Glyma.08G023100		2.09078	0.499586	1.0026	0.454275		1						Glyma.08g023100	351	UniRef100_A0A0R0IPL8 UDP-glucose 4-epimerase n=3 Tax=Soja TaxID=1462606 RepID=A0A0R0IPL8_SOYBN	0	99.72	UniRef100_A0A0R0IPL8 UDP-glucose 4-epimerase n=3 Tax=Soja TaxID=1462606 RepID=A0A0R0IPL8_SOYBN	0	99.72	AT4G23920.1 | Symbols: UGE2, ATUGE2 | UDP-D-glucose/UDP-D-galactose 4-epimerase 2 | chr4:12431416-12433666 FORWARD LENGTH=350	0	96.01	GO:0019388 GO:0033499 GO:0042546 GO:0071555	galactose catabolic process; galactose catabolic process via UDP-galactose; cell wall biogenesis; cell wall organization;	GO:0003978 GO:0046983	UDP-glucose 4-epimerase activity; protein dimerization activity;	GO:0005829	cytosol	PF02719	Polysacc_synt_2;	AT4G23920|UGE2|ATUGE2|UDP-D-glucose/UDP-D-galactose 4-epimerase 2|UDP-GLC 4-EPIMERASE 2|T32A16.90|T32A16_90	XM_003530347.5	0
DR1	Orange	216	216	Glyma.06G266700		4.0995	0.0981962	1.35741	-0.042977		1						Glyma.06g266700	127	UniRef100_A0A0B2SUE1 Thioredoxin-like protein CXXS1 n=2 Tax=Soja TaxID=1462606 RepID=A0A0B2SUE1_GLYSO	1e-89	99.21	UniRef100_A0A0B2SUE1 Thioredoxin-like protein CXXS1 n=2 Tax=Soja TaxID=1462606 RepID=A0A0B2SUE1_GLYSO	1e-89	99.21	AT1G11530.1 | Symbols: ATCXXS1, CXXS1 | C-terminal cysteine residue is changed to a serine 1 | chr1:3874518-3875311 FORWARD LENGTH=118	2e-44	85.83	GO:0045454	cell redox homeostasis;	GO:0003756	protein disulfide isomerase activity;	GO:0005576 GO:0005737 GO:0005829	extracellular region; cytoplasm; cytosol	PF00085	Thioredoxin;	AT1G11530|ATCXXS1|CXXS1|C-terminal cysteine residue is changed to a serine 1|T23J18.19|T23J18_19	NM_001250983.2	0
DR1	Orange	217	217	Glyma.11G097500		1.80353	0.669051	1.01188	0.686164		1		1				Glyma.11g097500	377	UniRef100_I1LIP5 Uncharacterized protein n=3 Tax=Soja TaxID=1462606 RepID=I1LIP5_SOYBN	0	99.73	UniRef100_A0A4D6LJQ0 EF-Hand 1 n=1 Tax=Vigna unguiculata TaxID=3917 RepID=A0A4D6LJQ0_VIGUN	0	99.47	AT4G38810.2 | Symbols: | Calcium-binding EF-hand family protein | chr4:18115607-18118860 REVERSE LENGTH=375	1e-175	94.43	NA	NA	GO:0005509	calcium ion binding;	GO:0005634 GO:0005829 GO:0005886	nucleus; cytosol; plasma membrane	NA	NA	AT4G38810	XM_003537709.5	0
DR1	Orange	218	218	Glyma.05G006700		0.755591	0.151312	0.326483	0.18845		1						Glyma.05g006700	697	UniRef100_A0A0R0JYG7 Protein kinase domain-containing protein n=1 Tax=Glycine max TaxID=3847 RepID=A0A0R0JYG7_SOYBN	0	99.86	UniRef100_A0A0R0JYG7 Protein kinase domain-containing protein n=1 Tax=Glycine max TaxID=3847 RepID=A0A0R0JYG7_SOYBN	0	99.86	AT5G14720.1 | Symbols: | Protein kinase superfamily protein | chr5:4748212-4752642 REVERSE LENGTH=674	0	99.43	GO:0006468 GO:0007346 GO:0023014 GO:0031098 GO:0032147	protein phosphorylation; regulation of mitotic cell cycle; signal transduction by protein phosphorylation; stress-activated protein kinase signaling cascade; activation of protein kinase activity;	GO:0004674 GO:0005524	protein serine/threonine kinase activity; ATP binding;	GO:0005737 GO:0005886	cytoplasm; plasma membrane	PF14531	Kinase-like;	AT5G14720|T9L3.20|T9L3_20	XR_005891677.1	1e-79
DR1	Orange	219	219	Glyma.08G235900		1.2184	0.0589892	0.399768	0.141205		1						Glyma.08g235900	1035	UniRef100_I1KW58 Protein kinase domain-containing protein n=1 Tax=Glycine max TaxID=3847 RepID=I1KW58_SOYBN	0	99.9	UniRef100_I1KW58 Protein kinase domain-containing protein n=1 Tax=Glycine max TaxID=3847 RepID=I1KW58_SOYBN	0	99.9	AT1G56130.1 | Symbols: | Leucine-rich repeat transmembrane protein kinase | chr1:20994931-21000887 REVERSE LENGTH=1032	0	99.61	GO:0046777	protein autophosphorylation;	GO:0004674 GO:0005524	protein serine/threonine kinase activity; ATP binding;	GO:0005886 GO:0009507 GO:0016021	plasma membrane; chloroplast; integral component of membrane	PF13855 PF07714 PF11721 PF13855 PF11721 PF07714 PF13855 PF00069 PF11721	LRR_8; Pkinase_Tyr; Malectin; LRR_8; Malectin; Pkinase_Tyr; LRR_8; Pkinase; Malectin;	AT1G56130|T6H22.8|T6H22_8	XM_014779210.3	0
DR1	Orange	220	220	Glyma.13G246800		1.53006	-0.531235	0.117669	-0.353902		1						Glyma.13g246800	143	UniRef100_A0A0R0GTI5 MSP domain-containing protein n=2 Tax=Soja TaxID=1462606 RepID=A0A0R0GTI5_SOYBN	1e-96	99.3	UniRef100_A0A0R0GTI5 MSP domain-containing protein n=2 Tax=Soja TaxID=1462606 RepID=A0A0R0GTI5_SOYBN	1e-96	99.3	AT4G21450.3 | Symbols: | PapD-like superfamily protein | chr4:11426136-11428125 FORWARD LENGTH=314	4e-71	95.1	GO:0061817 GO:0090158	endoplasmic reticulum-plasma membrane tethering; endoplasmic reticulum membrane organization;	NA	NA	GO:0005634 GO:0005789 GO:0005829 GO:0005886	nucleus; endoplasmic reticulum membrane; cytosol; plasma membrane	PF00635	Motile_Sperm;	AT4G21450|F18E5.70|F18E5_70	XM_041008349.1	0
DR1	Orange	221	221	Glyma.12G158600		2.33511	0.493613	1.06918	0.593881		1						Glyma.12g158600	456	UniRef100_A0A445HQX7 Homogentisate 1,2-dioxygenase isoform A n=2 Tax=Soja TaxID=1462606 RepID=A0A445HQX7_GLYSO	0	99.78	UniRef100_A0A445HQX7 Homogentisate 1,2-dioxygenase isoform A n=2 Tax=Soja TaxID=1462606 RepID=A0A445HQX7_GLYSO	0	99.78	AT5G54080.1 | Symbols: HGO | homogentisate 1,2-dioxygenase | chr5:21945920-21948070 FORWARD LENGTH=461	0	95.83	GO:0006520 GO:0006559 GO:0006572 GO:0055114 GO:1902000	cellular amino acid metabolic process; L-phenylalanine catabolic process; tyrosine catabolic process; oxidation-reduction process; homogentisate catabolic process;	GO:0004411 GO:0046872	homogentisate 1,2-dioxygenase activity; metal ion binding;	GO:0005737 GO:0005829 GO:0009536	cytoplasm; cytosol; plastid	PF04209	HgmA;	AT5G54080|HGO|AtHGO|homogentisate 1,2-dioxygenase|MJP23.6|MJP23_6|HOMOGENTISATE 1,2-DIOXYGENASE	XM_041007124.1	0
DR1	Orange	222	222	Glyma.05G043300		0.813685	0.0416958	0.281017	0.0866875		1						Glyma.05g043300	232	UniRef100_I1K064 Protein-L-isoaspartate O-methyltransferase n=2 Tax=Soja TaxID=1462606 RepID=I1K064_SOYBN	2e-169	99.57	UniRef100_I1K064 Protein-L-isoaspartate O-methyltransferase n=2 Tax=Soja TaxID=1462606 RepID=I1K064_SOYBN	2e-169	99.57	AT3G48330.1 | Symbols: PIMT1, ATPIMT1 | protein-l-isoaspartate methyltransferase 1 | chr3:17892969-17893975 REVERSE LENGTH=230	3e-131	99.57	GO:0007568 GO:0009651 GO:0009737 GO:0009845 GO:0030091	aging; response to salt stress; response to abscisic acid; seed germination; protein repair;	GO:0004719	protein-L-isoaspartate (D-aspartate) O-methyltransferase activity;	GO:0005737 GO:0005829 GO:0009507	cytoplasm; cytosol; chloroplast	PF13847	Methyltransf_31;	AT3G48330|PIMT1|ATPIMT1|protein-l-isoaspartate methyltransferase 1|Arabidopsis thaliana protein-l-isoaspartate methyltransferase 1	NM_001369264.1	0
DR1	Orange	223	223	Glyma.12G054200		3.94912	-0.516862	0.875957	-0.3081		1						Glyma.12g054200	525	UniRef100_A0A0R0H2R3 Uncharacterized protein n=1 Tax=Glycine max TaxID=3847 RepID=A0A0R0H2R3_SOYBN	0	99.81	UniRef100_A0A445HLG0 Beta-glucosidase 24 n=1 Tax=Glycine soja TaxID=3848 RepID=A0A445HLG0_GLYSO	0	99.81	AT2G44480.1 | Symbols: BGLU17 | beta glucosidase 17 | chr2:18359780-18363001 FORWARD LENGTH=517	0	91.43	GO:0005975 GO:0009651 GO:0019762	carbohydrate metabolic process; response to salt stress; glucosinolate catabolic process;	GO:0008422 GO:0102483	beta-glucosidase activity; scopolin beta-glucosidase activity;	GO:0005576 GO:0005634 GO:0009507	extracellular region; nucleus; chloroplast	PF00232	Glyco_hydro_1;	AT2G44480|BGLU17|beta glucosidase 17|F4I1.29	XM_003539330.5	0
DR1	Orange	224	224	Glyma.04G220800		2.19407	0.168056	0.838211	0.295506		1						Glyma.04g220800	599	UniRef100_I1JYA1 Uncharacterized protein n=1 Tax=Glycine max TaxID=3847 RepID=I1JYA1_SOYBN	0	99.83	UniRef100_A0A445L3T1 Adenine/guanine permease AZG1 n=1 Tax=Glycine soja TaxID=3848 RepID=A0A445L3T1_GLYSO	0	99.83	AT3G10960.1 | Symbols: ATAZG1, AZG1 | AZA-guanine resistant1 | chr3:3424986-3426725 REVERSE LENGTH=579	0	95.83	GO:0006863 GO:0015853 GO:0015854	purine nucleobase transport; adenine transport; guanine transport;	GO:0005345	purine nucleobase transmembrane transporter activity;	GO:0005829 GO:0005886 GO:0016021	cytosol; plasma membrane; integral component of membrane	PF00860	Xan_ur_permease;	AT3G10960|ATAZG1|AZG1|AZA-guanine resistant1|F9F8.22	XM_003522455.5	0
DR1	Orange	225	225	Glyma.05G194101		1.54588	0.202116	0.701802	0.368757		1						Glyma.05g194101	252	UniRef100_A0A0R0K4K3 Uncharacterized protein n=1 Tax=Glycine max TaxID=3847 RepID=A0A0R0K4K3_SOYBN	6e-173	97.62	UniRef100_A0A0B2Q705 Lipase n=1 Tax=Glycine soja TaxID=3848 RepID=A0A0B2Q705_GLYSO	3e-172	97.62	AT3G52430.1 | Symbols: PAD4, ATPAD4 | alpha/beta-Hydrolases superfamily protein | chr3:19431566-19434292 FORWARD LENGTH=541	4e-35	90.48	GO:0001666 GO:0002213 GO:0009617 GO:0009625 GO:0009626 GO:0009627 GO:0009751 GO:0009816 GO:0009862 GO:0009873 GO:0010105 GO:0010150 GO:0010225 GO:0010310 GO:0010618 GO:0010942 GO:0016042 GO:0031348 GO:0050829 GO:0051707 GO:0060866 GO:0071327 GO:0080142 GO:0080151 GO:1900367 GO:1900426 GO:1901183 GO:2000022 GO:2000031	response to hypoxia; defense response to insect; response to bacterium; response to insect; plant-type hypersensitive response; systemic acquired resistance; response to salicylic acid; defense response to bacterium, incompatible interaction; systemic acquired resistance, salicylic acid mediated signaling pathway; ethylene-activated signaling pathway; negative regulation of ethylene-activated sig…	GO:0005515 GO:0016298 GO:0016740	protein binding; lipase activity; transferase activity;	GO:0005634 GO:0005737	nucleus; cytoplasm	PF01764	Lipase_3;	AT3G52430|PAD4|ATPAD4|PHYTOALEXIN DEFICIENT 4|ARABIDOPSIS PHYTOALEXIN DEFICIENT 4|F22O6.190	XM_006580816.4	0
DR1	Orange	226	226	Glyma.16G011400		2.93394	0.0882165	1.13714	0.402794		1						Glyma.16g011400	109	UniRef100_A0A445GCN6 Dormancy-associated protein-like 4 isoform A n=2 Tax=Soja TaxID=1462606 RepID=A0A445GCN6_GLYSO	1e-69	99.08	UniRef100_A0A445GCN6 Dormancy-associated protein-like 4 isoform A n=2 Tax=Soja TaxID=1462606 RepID=A0A445GCN6_GLYSO	1e-69	99.08	AT1G54070.1 | Symbols: | Dormancy/auxin associated family protein | chr1:20182683-20183242 FORWARD LENGTH=123	3e-16	88.07	GO:0008150	biological process;	GO:0003674	molecular function;	GO:0005634	nucleus	PF05564	Auxin_repressed;	AT1G54070|F15I1.15|F15I1_15	XR_418638.4	4e-172
DR1	Orange	227	227	Glyma.08G199300		2.85861	0.545069	1.42546	0.748993		1		1				Glyma.08g199300	307	UniRef100_I1KV01 Uncharacterized protein n=5 Tax=Soja TaxID=1462606 RepID=I1KV01_SOYBN	0	99.67	UniRef100_A0A445JQU1 Inositol oxygenase 1 isoform A n=1 Tax=Glycine soja TaxID=3848 RepID=A0A445JQU1_GLYSO	0	99.67	AT1G14520.1 | Symbols: MIOX1 | myo-inositol oxygenase 1 | chr1:4968376-4969954 REVERSE LENGTH=311	1e-175	99.67	GO:0006949 GO:0019310 GO:0019853 GO:0055114	syncytium formation; inositol catabolic process; L-ascorbic acid biosynthetic process; oxidation-reduction process;	GO:0005506 GO:0050113	iron ion binding; inositol oxygenase activity;	GO:0005737	cytoplasm	PF05153	MIOX;	AT1G14520|MIOX1|myo-inositol oxygenase 1|F14L17.30|F14L17_30	XM_014779129.3	0
DR1	Orange	228	228	Glyma.11G085300		5.65878	0.43669	2.31473	0.683001		1						Glyma.11g085300	367	UniRef100_I1LIA4 Protein kinase domain-containing protein n=2 Tax=Soja TaxID=1462606 RepID=I1LIA4_SOYBN	0	99.73	UniRef100_I1LIA4 Protein kinase domain-containing protein n=2 Tax=Soja TaxID=1462606 RepID=I1LIA4_SOYBN	0	99.73	AT4G35600.2 | Symbols: CONNEXIN 32 | Protein kinase superfamily protein | chr4:16896448-16898714 FORWARD LENGTH=420	6e-159	96.46	GO:0006468 GO:0009838 GO:0060862	protein phosphorylation; abscission; negative regulation of floral organ abscission;	GO:0004672 GO:0004674 GO:0005515 GO:0005524	protein kinase activity; protein serine/threonine kinase activity; protein binding; ATP binding;	GO:0005634 GO:0005886 GO:0009507	nucleus; plasma membrane; chloroplast	PF07714	Pkinase_Tyr;	AT4G35600|CX32|CST|Kin4|CONNEXIN 32|CAST AWAY|kinase 4|F8D20.110|F8D20_110	XM_003538860.4	0
DR1	Orange	229	229	Glyma.19G141900		1.03175	-0.225671	0.22245	-0.16166		1						Glyma.19g141900	1102	UniRef100_A0A0R0ELU6 Uncharacterized protein n=1 Tax=Glycine max TaxID=3847 RepID=A0A0R0ELU6_SOYBN	0	99.91	UniRef100_A0A1S3TPU5 uncharacterized protein LOC106757598 isoform X1 n=2 Tax=Vigna radiata var. radiata TaxID=3916 RepID=A0A1S3TPU5_VIGRR	0	99.91	AT3G57570.2 | Symbols: | ARM repeat superfamily protein | chr3:21312598-21320105 FORWARD LENGTH=1096	0	99.46	GO:0008150	biological process;	NA	NA	GO:0005739	mitochondrion	NA	NA	AT3G57570|T8H10.170	XM_006604306.4	0
DR1	Orange	230	230	Glyma.17G134500		2.02138	-0.0263734	0.686777	0.0390308		1						Glyma.17g134500	329	UniRef100_I1MUU1 TPR_REGION domain-containing protein n=2 Tax=Soja TaxID=1462606 RepID=I1MUU1_SOYBN	0	99.7	UniRef100_I1MUU1 TPR_REGION domain-containing protein n=2 Tax=Soja TaxID=1462606 RepID=I1MUU1_SOYBN	0	99.7	AT3G26580.1 | Symbols: | Tetratricopeptide repeat (TPR)-like superfamily protein | chr3:9758933-9760349 FORWARD LENGTH=350	9e-141	99.7	GO:0008150	biological process;	NA	NA	GO:0009535 GO:0016021	chloroplast thylakoid membrane; integral component of membrane	NA	NA	AT3G26580|MFE16.11	XM_003549834.4	0
DR1	Orange	231	231	Glyma.09G173400		0.838499	0.161124	0.397046	0.178806		1						Glyma.09g173400	204	UniRef100_A0A0B2SA65 Nudix hydrolase 4 n=2 Tax=Soja TaxID=1462606 RepID=A0A0B2SA65_GLYSO	2e-150	99.51	UniRef100_A0A0B2SA65 Nudix hydrolase 4 n=2 Tax=Soja TaxID=1462606 RepID=A0A0B2SA65_GLYSO	2e-150	99.51	AT1G18300.1 | Symbols: atnudt4, NUDT4 | nudix hydrolase homolog 4 | chr1:6299841-6300799 FORWARD LENGTH=207	2e-74	97.55	GO:0071456	cellular response to hypoxia;	GO:0000210 GO:0046872 GO:0047631	NAD+ diphosphatase activity; metal ion binding; ADP-ribose diphosphatase activity;	GO:0005634 GO:0005737 GO:0005829 GO:0009507	nucleus; cytoplasm; cytosol; chloroplast	PF00293	NUDIX;	AT1G18300|atnudt4|NUDT4|nudix hydrolase homolog 4|F15H18.18	XM_003534085.5	0
DR1	Orange	232	232	Glyma.14G077800		0.984436	-0.138578	0.233708	-0.097649		1						Glyma.14g077800	479	UniRef100_A0A445H2W4 Protein DA1 isoform A n=2 Tax=Soja TaxID=1462606 RepID=A0A445H2W4_GLYSO	0	99.79	UniRef100_A0A445H2W4 Protein DA1 isoform A n=2 Tax=Soja TaxID=1462606 RepID=A0A445H2W4_GLYSO	0	99.79	AT1G19270.1 | Symbols: DA1 | DA1 | chr1:6663327-6665845 FORWARD LENGTH=532	0	99.58	GO:0006508 GO:0008285 GO:0032875 GO:0046620 GO:0046621 GO:0048317 GO:0048482 GO:0080113 GO:1900057	proteolysis; negative regulation of cell population proliferation; regulation of DNA endoreduplication; regulation of organ growth; negative regulation of organ growth; seed morphogenesis; plant ovule morphogenesis; regulation of seed growth; positive regulation of leaf senescence;	GO:0005515 GO:0008233 GO:0043130 GO:0046872	protein binding; peptidase activity; ubiquitin binding; metal ion binding;	GO:0005737	cytoplasm	PF02809 PF00412 PF12315	UIM; LIM; DA1-like;	AT1G19270|DA1|DA (large in Chinese) 1|T29M8.14|T29M8_14	XM_006595881.4	0
DR1	Orange	233	233	Glyma.20G206300		3.09966	0.598095	1.42362	0.720069		1						Glyma.20g206300	595	UniRef100_I1NI63 Uncharacterized protein n=1 Tax=Glycine max TaxID=3847 RepID=I1NI63_SOYBN	0	99.83	UniRef100_A0A0B2PZI0 Peptide transporter PTR3-A n=1 Tax=Glycine soja TaxID=3848 RepID=A0A0B2PZI0_GLYSO	0	99.83	AT5G46050.1 | Symbols: ATPTR3, PTR3 | peptide transporter 3 | chr5:18675062-18679071 REVERSE LENGTH=582	0	97.98	GO:0009611 GO:0009737 GO:0009751 GO:0009753 GO:0042538 GO:0042742 GO:0042938 GO:0042939 GO:0043201 GO:0080052 GO:0080053	response to wounding; response to abscisic acid; response to salicylic acid; response to jasmonic acid; hyperosmotic salinity response; defense response to bacterium; dipeptide transport; tripeptide transport; response to leucine; response to histidine; response to phenylalanine;	GO:0015333 GO:0035673 GO:0042937 GO:1904680	peptide:proton symporter activity; oligopeptide transmembrane transporter activity; tripeptide transmembrane transporter activity; peptide transmembrane transporter activity;	GO:0005634 GO:0016021	nucleus; integral component of membrane	PF00854	PTR2;	AT5G46050|ATPTR3|PTR3|NPF5.2|AtNPF5.2|ARABIDOPSIS THALIANA PEPTIDE TRANSPORTER 3|peptide transporter 3|NRT1/ PTR family 5.2|MCL19.10|MCL19_10	XM_003556322.5	0
DR1	Orange	234	234	Glyma.04G030100		1.80166	0.986624	1.30212	1.01013		1						Glyma.04g030100	492	UniRef100_A0A445KV46 Abscisic acid 8'-hydroxylase 1 isoform A n=2 Tax=Soja TaxID=1462606 RepID=A0A445KV46_GLYSO	0	99.8	UniRef100_A0A445KV46 Abscisic acid 8'-hydroxylase 1 isoform A n=2 Tax=Soja TaxID=1462606 RepID=A0A445KV46_GLYSO	0	99.8	AT1G19630.1 | Symbols: CYP722A1 | cytochrome P450, family 722, subfamily A, polypeptide 1 | chr1:6785427-6787967 REVERSE LENGTH=476	0	90.85	GO:0016125 GO:0055114	sterol metabolic process; oxidation-reduction process;	GO:0004497 GO:0016491	monooxygenase activity; oxidoreductase activity;	GO:0005576 GO:0005739	extracellular region; mitochondrion	PF00067	p450;	AT1G19630|CYP722A1|cytochrome P450, family 722, subfamily A, polypeptide 1|F14P1.4|F14P1_4	XR_005891074.1	0
DR1	Orange	235	235	Glyma.13G054400		0.986747	0.449061	0.660468	0.462494		1		1				Glyma.13g054400	897	UniRef100_I1LWU2 Protein kinase domain-containing protein n=2 Tax=Glycine max TaxID=3847 RepID=I1LWU2_SOYBN	0	99.89	UniRef100_I1LWU2 Protein kinase domain-containing protein n=2 Tax=Glycine max TaxID=3847 RepID=I1LWU2_SOYBN	0	99.89	AT3G51550.1 | Symbols: FER | Malectin/receptor-like protein kinase family protein | chr3:19117877-19120564 REVERSE LENGTH=895	0	97.55	GO:0006468 GO:0009723 GO:0009738 GO:0009741 GO:0009742 GO:0009788 GO:0009791 GO:0009873 GO:0010118 GO:0010483 GO:0030308 GO:0032922 GO:0046777 GO:0048364 GO:0050832	protein phosphorylation; response to ethylene; abscisic acid-activated signaling pathway; response to brassinosteroid; brassinosteroid mediated signaling pathway; negative regulation of abscisic acid-activated signaling pathway; post-embryonic development; ethylene-activated signaling pathway; stomatal movement; pollen tube reception; negative regulation of cell growth; circadian regulation of ge…	GO:0004672 GO:0004674 GO:0005515 GO:0005524 GO:0016301	protein kinase activity; protein serine/threonine kinase activity; protein binding; ATP binding; kinase activity;	GO:0005576 GO:0005886 GO:0009506 GO:0016021 GO:0043680	extracellular region; plasma membrane; plasmodesma; integral component of membrane; filiform apparatus	PF11721 PF07714 PF07714 PF11721	Malectin; Pkinase_Tyr; Pkinase_Tyr; Malectin;	AT3G51550|FER|FERONIA|F26O13.190	NM_001250659.1	0
DR1	Orange	236	236	Glyma.09G265500		0.877429	-0.00202304	0.331067	0.0261466		1						Glyma.09g265500	461	UniRef100_I1L6R3 Protein kinase domain-containing protein n=2 Tax=Glycine max TaxID=3847 RepID=I1L6R3_SOYBN	0	99.78	UniRef100_I1L6R3 Protein kinase domain-containing protein n=2 Tax=Glycine max TaxID=3847 RepID=I1L6R3_SOYBN	0	99.78	AT4G00720.1 | Symbols: ATSK32, ASKTHETA, SK32 | shaggy-like protein kinase 32 | chr4:294116-297002 REVERSE LENGTH=472	0	99.57	GO:0007165 GO:0009741 GO:0046777	signal transduction; response to brassinosteroid; protein autophosphorylation;	GO:0004674 GO:0005524 GO:0016301	protein serine/threonine kinase activity; ATP binding; kinase activity;	GO:0005634 GO:0005737 GO:0005829	nucleus; cytoplasm; cytosol	PF07714	Pkinase_Tyr;	AT4G00720|ATSK32|ASKTHETA|SK32|shaggy-like protein kinase 32|SHAGGY-LIKE PROTEIN KINASE THETA|F6N23.11|F6N23_11	XM_003534549.5	0
DR1	Orange	237	237	Glyma.04G229700		0.0162051	-1.05725	-0.63114	-0.995712			1		1			Glyma.04g229700	149	UniRef100_C6T587 Uncharacterized protein n=2 Tax=Soja TaxID=1462606 RepID=C6T587_SOYBN	5e-101	99.33	UniRef100_UPI000F7CA4C9 uncharacterized protein LOC113852936 n=1 Tax=Abrus precatorius TaxID=3816 RepID=UPI000F7CA4C9	3e-70	99.33	AT5G03890.1 | Symbols: | unknown protein; INVOLVED IN: N-terminal protein myristoylation; LOCATED IN: cellular_component unknown; BEST Arabidopsis thaliana protein match is: unknown protein (TAIR:AT3G10120.1); Has 1807 Blast hits to 1807 proteins in 277 species: Archae - 0; Bacteria - 0; Metazoa - 736; Fungi - 347; Plants - 385; Viruses - 0; Other Eukaryotes - 339 (source: NCBI BLink). | chr5:104…	2e-12	44.97	NA	NA	NA	NA	GO:0005634	nucleus	PF14009	DUF4228;	AT5G03890	NM_001249619.2	0
DR1	Orange	238	238	Glyma.07G017700		0.705058	-0.0909796	0.261965	-0.00355089		1						Glyma.07g017700	702	UniRef100_I1KGL0 VHS domain-containing protein n=3 Tax=Soja TaxID=1462606 RepID=I1KGL0_SOYBN	0	99.86	UniRef100_I1KGL0 VHS domain-containing protein n=3 Tax=Soja TaxID=1462606 RepID=I1KGL0_SOYBN	0	99.86	AT3G16270.1 | Symbols: | ENTH/VHS family protein | chr3:5513701-5516540 FORWARD LENGTH=690	0	99.72	GO:0006886	intracellular protein transport;	NA	NA	GO:0005634	nucleus	PF01417	ENTH;	AT3G16270|MYA6.8	XM_003530081.4	0
DR1	Orange	239	239	Glyma.04G227100		0.961486	0.00550984	0.420762	0.105711		1						Glyma.04g227100	1049	UniRef100_K7KLS1 Uncharacterized protein n=2 Tax=Glycine max TaxID=3847 RepID=K7KLS1_SOYBN	0	99.9	UniRef100_UPI000F7C6590 uncharacterized protein LOC113873417 isoform X2 n=1 Tax=Abrus precatorius TaxID=3816 RepID=UPI000F7C6590	0	99.71	AT3G49490.1 | Symbols: | unknown protein; Has 722 Blast hits to 186 proteins in 64 species: Archae - 0; Bacteria - 30; Metazoa - 72; Fungi - 48; Plants - 38; Viruses - 0; Other Eukaryotes - 534 (source: NCBI BLink). | chr3:18344926-18348648 REVERSE LENGTH=953	4e-19	16.87	NA	NA	GO:0003674	molecular function;	GO:0005634	nucleus	NA	NA	AT3G49490	XM_003523258.5	0
DR1	Orange	240	240	Glyma.07G083000		2.54775	1.03991	1.67229	1.20166		1		1				Glyma.07g083000	499	UniRef100_I1KIM3 Uncharacterized protein n=3 Tax=Soja TaxID=1462606 RepID=I1KIM3_SOYBN	0	99.8	UniRef100_A0A0B2P471 Cytochrome P450 76C4 n=2 Tax=Soja TaxID=1462606 RepID=A0A0B2P471_GLYSO	0	97.39	AT2G45550.1 | Symbols: CYP76C4 | cytochrome P450, family 76, subfamily C, polypeptide 4 | chr2:18773541-18775654 REVERSE LENGTH=511	1e-178	93.19	GO:0055114	oxidation-reduction process;	GO:0005506 GO:0016709 GO:0020037	iron ion binding; oxidoreductase activity, acting on paired donors, with incorporation or reduction of molecular oxygen, NAD(P)H as one donor, and incorporation of one atom of oxygen; heme binding;	GO:0009507 GO:0016020 GO:0016021	chloroplast; membrane; integral component of membrane	PF00067	p450;	AT2G45550|CYP76C4|cytochrome P450, family 76, subfamily C, polypeptide 4|F17K2.8	XM_003528856.5	0
DR1	Orange	241	241	Glyma.04G214700		5.62665	0.498311	2.72036	0.896729		1		1				Glyma.04g214700	213	UniRef100_A0A0R0KB11 VQ domain-containing protein n=2 Tax=Glycine max TaxID=3847 RepID=A0A0R0KB11_SOYBN	2e-147	99.53	UniRef100_A0A0R0KB11 VQ domain-containing protein n=2 Tax=Glycine max TaxID=3847 RepID=A0A0R0KB11_SOYBN	2e-147	99.53	AT3G18690.1 | Symbols: MKS1 | MAP kinase substrate 1 | chr3:6429755-6430423 REVERSE LENGTH=222	4e-33	98.12	GO:0006952 GO:0007165 GO:0009870	defense response; signal transduction; defense response signaling pathway, resistance gene-dependent;	GO:0005515	protein binding;	GO:0005634	nucleus	PF05678	VQ;	AT3G18690|MKS1|MAP kinase substrate 1|MVE11.5	XM_003523189.5	0
DR1	Orange	242	242	Glyma.08G214900		0.821509	0.529476	0.570317	0.500828		1						Glyma.08g214900	1305	UniRef100_K7L7Z4 KIX_2 domain-containing protein n=1 Tax=Glycine max TaxID=3847 RepID=K7L7Z4_SOYBN	0	99.92	UniRef100_K7L7Z4 KIX_2 domain-containing protein n=1 Tax=Glycine max TaxID=3847 RepID=K7L7Z4_SOYBN	0	99.92	AT1G15780.1 | Symbols: | unknown protein; BEST Arabidopsis thaliana protein match is: unknown protein (TAIR:AT2G10440.1); Has 103701 Blast hits to 43153 proteins in 1828 species: Archae - 30; Bacteria - 7385; Metazoa - 38639; Fungi - 11531; Plants - 7727; Viruses - 307; Other Eukaryotes - 38082 (source: NCBI BLink). | chr1:5430446-5435921 REVERSE LENGTH=1335	0	35.4	GO:0009751 GO:0045723	response to salicylic acid; positive regulation of fatty acid biosynthetic process;	GO:0003713 GO:0005515 GO:0031490	transcription coactivator activity; protein binding; chromatin DNA binding;	GO:0005634 GO:0005737	nucleus; cytoplasm	PF16987	KIX_2;	AT1G15780|NRB4|MED15_1|AtMed15a|Non-Recognition-of-BTH 4|MEDIATOR 15_1|F7H2.12|F7H2_12	XM_006585561.4	0
DR1	Orange	243	243	Glyma.02G245700		1.77695	0.369435	0.552903	0.231061		1						Glyma.02g245700	142	UniRef100_I1JHX0 Uncharacterized protein n=2 Tax=Soja TaxID=1462606 RepID=I1JHX0_SOYBN	4e-95	99.3	UniRef100_A0A1S3UCP4 probable calcium-binding protein CML23 n=1 Tax=Vigna radiata var. radiata TaxID=3916 RepID=A0A1S3UCP4_VIGRR	1e-82	99.3	AT1G18210.1 | Symbols: | Calcium-binding EF-hand family protein | chr1:6268273-6268785 REVERSE LENGTH=170	2e-51	95.77	GO:0008150	biological process;	GO:0005509	calcium ion binding;	GO:0005634 GO:0005773 GO:0005829 GO:0005886	nucleus; vacuole; cytosol; plasma membrane	PF13833 PF13499	EF-hand_8; EF-hand_7;	AT1G18210|T10F20.22	XM_003519288.5	0
DR1	Orange	244	244	Glyma.10G194800		6.68207	0.391514	1.20433	-0.303076		1						Glyma.10g194800	232	UniRef100_I1LCJ8 DOG1 domain-containing protein n=2 Tax=Soja TaxID=1462606 RepID=I1LCJ8_SOYBN	3e-171	99.57	UniRef100_I1LCJ8 DOG1 domain-containing protein n=2 Tax=Soja TaxID=1462606 RepID=I1LCJ8_SOYBN	3e-171	99.57	AT5G10030.1 | Symbols: TGA4, OBF4 | TGACG motif-binding factor 4 | chr5:3137648-3139295 REVERSE LENGTH=364	2e-52	87.07	GO:0006351 GO:0006355 GO:0009409 GO:0042742	transcription, DNA-templated; regulation of transcription, DNA-templated; response to cold; defense response to bacterium;	GO:0003677 GO:0003700 GO:0005515 GO:0043565 GO:0044212	DNA binding; DNA-binding transcription factor activity; protein binding; sequence-specific DNA binding; transcription regulatory region DNA binding;	GO:0005634	nucleus	PF14144	DOG1;	AT5G10030|TGA4|OBF4|TGACG motif-binding factor 4|OCS ELEMENT BINDING FACTOR 4|T31P16.20|T31P16_20|OCTOPINE SYNTHASE ELEMENT-BINDING PROTEIN|OCS BINDING ELEMENT 4	XM_003536230.4	0
DR1	Orange	245	245	Glyma.18G085500		1.68014	0.0228303	0.227139	-0.174268		1						Glyma.18g085500	723	UniRef100_K7MQP5 Uncharacterized protein n=1 Tax=Glycine max TaxID=3847 RepID=K7MQP5_SOYBN	0	99.86	UniRef100_A0A445FQT4 Glycerophosphodiester phosphodiesterase GDPDL3 n=1 Tax=Glycine soja TaxID=3848 RepID=A0A445FQT4_GLYSO	0	99.86	AT4G26690.1 | Symbols: SHV3, MRH5, GPDL2 | PLC-like phosphodiesterase family protein | chr4:13456793-13459890 REVERSE LENGTH=759	0	98.62	GO:0006071 GO:0006629 GO:0009932 GO:0010026 GO:0010053 GO:0010442 GO:0048765 GO:0052541	glycerol metabolic process; lipid metabolic process; cell tip growth; trichome differentiation; root epidermal cell differentiation; guard cell morphogenesis; root hair cell differentiation; plant-type cell wall cellulose metabolic process;	GO:0008889 GO:0016301	glycerophosphodiester phosphodiesterase activity; kinase activity;	GO:0005829 GO:0005886 GO:0016021 GO:0031225 GO:0046658	cytosol; plasma membrane; integral component of membrane; anchored component of membrane; anchored component of plasma membrane	PF03009	GDPD;	AT4G26690|SHV3|MRH5|GPDL2|GDPDL3|SHAVEN 3|MUTANT ROOT HAIR 5|GLYCEROPHOSPHODIESTERASE-LIKE 2|Glycerophosphodiester phosphodiesterase (GDPD) like 3|F10M23.30|F10M23_30	XM_014771271.3	0
DR1	Orange	246	246	Glyma.20G004400		1.84509	0.0119493	0.216945	-0.163132		1						Glyma.20g004400	343	UniRef100_K7N0K7 S-acyltransferase n=1 Tax=Glycine max TaxID=3847 RepID=K7N0K7_SOYBN	0	99.71	UniRef100_K7N0K7 S-acyltransferase n=1 Tax=Glycine max TaxID=3847 RepID=K7N0K7_SOYBN	0	99.71	AT3G18620.1 | Symbols: | DHHC-type zinc finger family protein | chr3:6408849-6410716 FORWARD LENGTH=345	6e-147	98.25	GO:0006612 GO:0018230	protein targeting to membrane; peptidyl-L-cysteine S-palmitoylation;	GO:0019706	protein-cysteine S-palmitoyltransferase activity;	GO:0005774 GO:0005783 GO:0005794 GO:0016021	vacuolar membrane; endoplasmic reticulum; Golgi apparatus; integral component of membrane	PF01529	DHHC;	AT3G18620|K24M9.11	XM_003556562.4	0
DR1	Orange	247	247	Glyma.09G285600		-0.712602	-2.16035	-2.01505	-2.26291			1	1	1			Glyma.09g285600	460	UniRef100_A0A445J7J4 Protein ASPARTIC PROTEASE IN GUARD CELL 2 n=1 Tax=Glycine soja TaxID=3848 RepID=A0A445J7J4_GLYSO	0	99.78	UniRef100_A0A445J7J4 Protein ASPARTIC PROTEASE IN GUARD CELL 2 n=1 Tax=Glycine soja TaxID=3848 RepID=A0A445J7J4_GLYSO	0	99.78	AT3G20015.1 | Symbols: | Eukaryotic aspartyl protease family protein | chr3:6978746-6980158 REVERSE LENGTH=470	0	90.22	GO:0006508 GO:0030163	proteolysis; protein catabolic process;	GO:0003677 GO:0004190	DNA binding; aspartic-type endopeptidase activity;	GO:0005576	extracellular region	PF00026	Asp;	AT3G20015|MZE19.7	XM_041005250.1	0
DR1	Orange	248	248	Glyma.10G002500		3.98389	-0.0727445	0.376371	-0.39012		1						Glyma.10g002500	106	UniRef100_A0A445IFX2 Transcription initiation factor TFIID subunit 13 isoform A n=2 Tax=Soja TaxID=1462606 RepID=A0A445IFX2_GLYSO	3e-71	99.06	UniRef100_A0A445IFX2 Transcription initiation factor TFIID subunit 13 isoform A n=2 Tax=Soja TaxID=1462606 RepID=A0A445IFX2_GLYSO	3e-71	99.06	AT1G02680.1 | Symbols: TAF13 | TBP-associated factor 13 | chr1:581084-581919 FORWARD LENGTH=126	1e-43	84.91	GO:0006357 GO:0006366 GO:0009793 GO:0009960 GO:0048316	regulation of transcription by RNA polymerase II; transcription by RNA polymerase II; embryo development ending in seed dormancy; endosperm development; seed development;	GO:0003677 GO:0003712 GO:0046982	DNA binding; transcription coregulator activity; protein heterodimerization activity;	GO:0005634 GO:0005669 GO:0005886	nucleus; transcription factor TFIID complex; plasma membrane	PF02269	TFIID-18kDa;	AT1G02680|TAF13|TBP-associated factor 13|T14P4.32|T14P4_32	XM_041005572.1	4e-167
DR1	Orange	249	249	Glyma.19G128200		6.60314	2.75264	2.91296	2.25246		1						Glyma.19g128200	461	UniRef100_I1N8Q1 Carboxypeptidase n=1 Tax=Glycine max TaxID=3847 RepID=I1N8Q1_SOYBN	0	99.78	UniRef100_I1N8Q1 Carboxypeptidase n=1 Tax=Glycine max TaxID=3847 RepID=I1N8Q1_SOYBN	0	99.78	AT1G28110.1 | Symbols: SCPL45 | serine carboxypeptidase-like 45 | chr1:9804153-9806832 REVERSE LENGTH=461	0	98.7	GO:0051603	proteolysis involved in cellular protein catabolic process;	GO:0004185	serine-type carboxypeptidase activity;	GO:0005576 GO:0005773 GO:0009505 GO:0009506 GO:0009507	extracellular region; vacuole; plant-type cell wall; plasmodesma; chloroplast	PF00450	Peptidase_S10;	AT1G28110|SCPL45|serine carboxypeptidase-like 45|F13K9.20|F13K9_20	XM_003554063.5	0
DR1	Orange	250	250	Glyma.06G018200		1.05617	0.984302	0.988105	0.975285				1				Glyma.06g018200	438	UniRef100_K7KSJ5 Peptidase_M14 domain-containing protein n=3 Tax=Soja TaxID=1462606 RepID=K7KSJ5_SOYBN	0	99.77	UniRef100_K7KSJ5 Peptidase_M14 domain-containing protein n=3 Tax=Soja TaxID=1462606 RepID=K7KSJ5_SOYBN	0	99.77	AT5G42320.1 | Symbols: | Zn-dependent exopeptidases superfamily protein | chr5:16918651-16920845 REVERSE LENGTH=379	0	84.7	NA	NA	NA	NA	GO:0005576 GO:0016020	extracellular region; membrane	PF00246	Peptidase_M14;	AT5G42320	XM_003527310.5	0
DR1	Orange	251	251	Glyma.02G008800		0.917048	0.158545	0.19736	0.0723397		1						Glyma.02g008800	123	UniRef100_B9A7M1 Autophagy-related protein n=2 Tax=Soja TaxID=1462606 RepID=B9A7M1_SOYBN	5e-84	99.19	NA	NA	NA	AT3G15580.1 | Symbols: ATG8I, APG8H | Ubiquitin-like superfamily protein | chr3:5274075-5275000 REVERSE LENGTH=115	7e-60	91.87	GO:0006914 GO:0006995 GO:0015031	autophagy; cellular response to nitrogen starvation; protein transport;	GO:0005515 GO:0019776 GO:0019779 GO:0019786	protein binding; Atg8 ligase activity; Atg8 activating enzyme activity; Atg8-specific protease activity;	GO:0000421 GO:0005737 GO:0005775 GO:0005874 GO:0031410	autophagosome membrane; cytoplasm; vacuolar lumen; microtubule; cytoplasmic vesicle	PF04110	APG12;	AT3G15580|ATG8I|APG8H|AUTOPHAGY 8I|AUTOPHAGY 8H|MQD17.3	NM_001249031.2	0
DR1	Orange	252	252	Glyma.16G020300		2.61964	1.10868	1.1921	0.891879		1						Glyma.16g020300	117	UniRef100_I1MKE3 Uncharacterized protein n=2 Tax=Soja TaxID=1462606 RepID=I1MKE3_SOYBN	5e-79	99.15	UniRef100_A0A3Q0ER46 uncharacterized protein LOC111240910 n=1 Tax=Vigna radiata var. radiata TaxID=3916 RepID=A0A3Q0ER46_VIGRR	2e-35	74.36	NA	NA	NA	NA	NA	NA	NA	NA	NA	PF16594	ATP-synt_Z;	NA	NM_001248147.1	3e-143
DR1	Orange	253	253	Glyma.19G043000		1.16333	0.450738	0.518291	0.308939		1						Glyma.19g043000	499	UniRef100_K7MWG9 Proline dehydrogenase n=5 Tax=Soja TaxID=1462606 RepID=K7MWG9_SOYBN	0	99.8	UniRef100_K7MWG9 Proline dehydrogenase n=5 Tax=Soja TaxID=1462606 RepID=K7MWG9_SOYBN	0	99.8	AT5G38710.1 | Symbols: | Methylenetetrahydrofolate reductase family protein | chr5:15501340-15503899 FORWARD LENGTH=476	0	99.2	GO:0006562 GO:0006970 GO:0009414 GO:0010133 GO:0055114	proline catabolic process; response to osmotic stress; response to water deprivation; proline catabolic process to glutamate; oxidation-reduction process;	GO:0004657 GO:0071949	proline dehydrogenase activity; FAD binding;	GO:0005739	mitochondrion	PF01619	Pro_dh;	AT5G38710|PDH2|MKD10.10|MKD10_10	NM_001250359.2	0
DR1	Orange	254	254	Glyma.15G053100		5.99939	-0.106639	0.401522	-1.27083		1						Glyma.15g053100	771	UniRef100_K7M9Q9 PUM-HD domain-containing protein n=1 Tax=Glycine max TaxID=3847 RepID=K7M9Q9_SOYBN	0	99.87	UniRef100_K7M9Q9 PUM-HD domain-containing protein n=1 Tax=Glycine max TaxID=3847 RepID=K7M9Q9_SOYBN	0	99.87	AT1G78160.1 | Symbols: APUM7, PUM7 | pumilio 7 | chr1:29407900-29410184 FORWARD LENGTH=650	2e-150	43.84	GO:0006417 GO:0010608	regulation of translation; posttranscriptional regulation of gene expression;	GO:0003729	mRNA binding;	GO:0005737 GO:0009507	cytoplasm; chloroplast	PF00806	PUF;	AT1G78160|APUM7|PUM7|pumilio 7|T11I11.10|T11I11_10	XM_003547031.5	0
DR1	Orange	255	255	Glyma.10G248700		6.2456	2.16403	2.58176	1.50933		1		1				Glyma.10g248700	665	UniRef100_A0A0R0HYT4 Amine oxidase n=4 Tax=Soja TaxID=1462606 RepID=A0A0R0HYT4_SOYBN	0	99.85	UniRef100_A0A0R0HYT4 Amine oxidase n=4 Tax=Soja TaxID=1462606 RepID=A0A0R0HYT4_SOYBN	0	99.85	AT4G14940.1 | Symbols: ATAO1, AO1 | amine oxidase 1 | chr4:8541879-8544304 FORWARD LENGTH=650	0	98.65	GO:0009308 GO:0009753 GO:0009834 GO:0009867 GO:0043067 GO:0055114 GO:0090059	amine metabolic process; response to jasmonic acid; plant-type secondary cell wall biogenesis; jasmonic acid mediated signaling pathway; regulation of programmed cell death; oxidation-reduction process; protoxylem development;	GO:0005507 GO:0008131 GO:0048038 GO:0052593 GO:0052594 GO:0052595 GO:0052596	copper ion binding; primary amine oxidase activity; quinone binding; tryptamine:oxygen oxidoreductase (deaminating) activity; aminoacetone:oxygen oxidoreductase(deaminating) activity; aliphatic-amine oxidase activity; phenethylamine:oxygen oxidoreductase (deaminating) activity;	GO:0005576 GO:0005618	extracellular region; cell wall	PF02727 PF02728 PF01179	Cu_amine_oxidN2; Cu_amine_oxidN3; Cu_amine_oxid;	AT4G14940|ATAO1|AO1|amine oxidase 1|DL3510W|FCAALL.145	XM_003535604.5	0
DR1	Orange	256	256	Glyma.06G227500		1.31144	0.38511	0.430466	0.201511		1						Glyma.06g227500	467	UniRef100_K7KWR5 DUF641 domain-containing protein n=2 Tax=Soja TaxID=1462606 RepID=K7KWR5_SOYBN	0	98.93	UniRef100_K7KWR5 DUF641 domain-containing protein n=2 Tax=Soja TaxID=1462606 RepID=K7KWR5_SOYBN	0	98.93	AT1G53380.1 | Symbols: | Plant protein of unknown function (DUF641) | chr1:19913341-19914702 REVERSE LENGTH=453	0	95.93	GO:0009639 GO:0009959	response to red or far red light; negative gravitropism;	GO:0003674	molecular function;	GO:0005739	mitochondrion	PF04859	DUF641;	AT1G53380|F12M16.27|F12M16_27	XM_006582056.4	0
DR1	Orange	257	257	Glyma.16G141500		1.47074	0.397992	0.45205	0.183262		1						Glyma.16g141500	339	UniRef100_Q0GPG1 BZIP transcription factor bZIP117 n=2 Tax=Soja TaxID=1462606 RepID=Q0GPG1_SOYBN	0	99.71	UniRef100_Q0GPG1 BZIP transcription factor bZIP117 n=2 Tax=Soja TaxID=1462606 RepID=Q0GPG1_SOYBN	0	99.71	AT4G36730.1 | Symbols: GBF1 | G-box binding factor 1 | chr4:17309850-17311752 REVERSE LENGTH=315	3e-113	99.71	GO:0006355 GO:0010310 GO:0010629 GO:0090342	regulation of transcription, DNA-templated; regulation of hydrogen peroxide metabolic process; negative regulation of gene expression; regulation of cell aging;	GO:0003677 GO:0003700 GO:0005515 GO:0043565 GO:0044212	DNA binding; DNA-binding transcription factor activity; protein binding; sequence-specific DNA binding; transcription regulatory region DNA binding;	GO:0005634 GO:0005737	nucleus; cytoplasm	PF00170 PF07777	bZIP_1; MFMR;	AT4G36730|GBF1|AtGBF1|G-box binding factor 1|AP22.21|AP22_21	XM_041010205.1	0
DR1	Orange	258	258	Glyma.19G068800		0.669645	0.169189	0.200393	0.0856414		1						Glyma.19g068800	1016	UniRef100_UPI000294E5E8 lysine-specific demethylase JMJ25 isoform X2 n=1 Tax=Glycine max TaxID=3847 RepID=UPI000294E5E8	0	99.9	UniRef100_UPI000294E5E8 lysine-specific demethylase JMJ25 isoform X2 n=1 Tax=Glycine max TaxID=3847 RepID=UPI000294E5E8	0	99.9	AT3G07610.3 | Symbols: IBM1 | Transcription factor jumonji (jmjC) domain-containing protein | chr3:2426148-2432876 FORWARD LENGTH=1049	0	87.11	GO:0006355 GO:0009555 GO:0009908 GO:0010468 GO:0032776 GO:0033169 GO:0048366 GO:0055114 GO:0060969 GO:0070919 GO:0080188	regulation of transcription, DNA-templated; pollen development; flower development; regulation of gene expression; DNA methylation on cytosine; histone H3-K9 demethylation; leaf development; oxidation-reduction process; negative regulation of gene silencing; production of siRNA involved in chromatin silencing by small RNA; RNA-directed DNA methylation;	GO:0000976 GO:0031490 GO:0032454 GO:0046872 GO:0051213	transcription regulatory region sequence-specific DNA binding; chromatin DNA binding; histone demethylase activity (H3-K9 specific); metal ion binding; dioxygenase activity;	GO:0000785 GO:0005634	chromatin; nucleus	PF10497 PF02373	zf-4CXXC_R1; JmjC;	AT3G07610|IBM1|increase in bonsai methylation 1|MLP3.6	XM_006603977.4	0
DR1	Orange	259	259	Glyma.08G194500		1.22546	0.327493	0.493132	0.278552		1						Glyma.08g194500	751	UniRef100_A0A445JH70 Inactive protein kinase isoform A n=2 Tax=Soja TaxID=1462606 RepID=A0A445JH70_GLYSO	0	99.87	UniRef100_A0A445JH70 Inactive protein kinase isoform A n=2 Tax=Soja TaxID=1462606 RepID=A0A445JH70_GLYSO	0	99.87	AT3G13690.1 | Symbols: | Protein kinase protein with adenine nucleotide alpha hydrolases-like domain | chr3:4486920-4490011 FORWARD LENGTH=753	0	96.27	GO:0006468 GO:0046777	protein phosphorylation; protein autophosphorylation;	GO:0004674 GO:0004675 GO:0005524 GO:0016787	protein serine/threonine kinase activity; transmembrane receptor protein serine/threonine kinase activity; ATP binding; hydrolase activity;	GO:0005634 GO:0005886	nucleus; plasma membrane	PF07714	Pkinase_Tyr;	AT3G13690|MMM17.11	XM_041018289.1	0
DR1	Orange	260	260	Glyma.12G113200		0.992863	-0.130041	0.0638239	-0.195988		1						Glyma.12g113200	535	UniRef100_I1LS24 DUF1421 domain-containing protein n=4 Tax=Soja TaxID=1462606 RepID=I1LS24_SOYBN	0	99.81	UniRef100_I1LS24 DUF1421 domain-containing protein n=4 Tax=Soja TaxID=1462606 RepID=I1LS24_SOYBN	0	99.81	AT4G28300.1 | Symbols: | Protein of unknown function (DUF1421) | chr4:14014860-14016823 FORWARD LENGTH=496	1e-128	99.44	GO:0008150	biological process;	GO:0003674	molecular function;	GO:0005634 GO:0005886	nucleus; plasma membrane	PF07223	DUF1421;	AT4G28300|F26K10.180|F26K10_180	XM_006592372.4	0
DR1	Orange	261	261	Glyma.13G284900		1.72096	-0.20513	0.156729	-0.342434		1						Glyma.13g284900	532	UniRef100_I1M3G2 MFS domain-containing protein n=1 Tax=Glycine max TaxID=3847 RepID=I1M3G2_SOYBN	0	99.81	UniRef100_I1M3G2 MFS domain-containing protein n=1 Tax=Glycine max TaxID=3847 RepID=I1M3G2_SOYBN	0	99.81	AT3G20660.1 | Symbols: AtOCT4, 4-Oct | organic cation/carnitine transporter4 | chr3:7225271-7228510 REVERSE LENGTH=526	0	97.18	GO:0006811 GO:0042631 GO:0055085	ion transport; cellular response to water deprivation; transmembrane transport;	GO:0005524 GO:0015144 GO:0022857	ATP binding; carbohydrate transmembrane transporter activity; transmembrane transporter activity;	GO:0005886 GO:0009535 GO:0009705 GO:0016021	plasma membrane; chloroplast thylakoid membrane; plant-type vacuole membrane; integral component of membrane	PF07690	MFS_1;	AT3G20660|AtOCT4|OCT4|organic cation/carnitine transporter4|F3H11.5	XM_006594739.4	0
DR1	Orange	262	262	Glyma.16G022600		2.53077	0.691618	1.0265	0.554494		1		1				Glyma.16g022600	675	UniRef100_K7MES8 Protein kinase domain-containing protein n=3 Tax=Soja TaxID=1462606 RepID=K7MES8_SOYBN	0	99.85	UniRef100_K7MES8 Protein kinase domain-containing protein n=3 Tax=Soja TaxID=1462606 RepID=K7MES8_SOYBN	0	99.85	AT3G18750.1 | Symbols: WNK6, ZIK5, ATWNK6 | with no lysine (K) kinase 6 | chr3:6454307-6456830 REVERSE LENGTH=567	0	65.04	GO:0006468 GO:0035556	protein phosphorylation; intracellular signal transduction;	GO:0004672 GO:0004674 GO:0005524	protein kinase activity; protein serine/threonine kinase activity; ATP binding;	GO:0005634 GO:0005737	nucleus; cytoplasm	PF00069	Pkinase;	AT3G18750|WNK6|ZIK5|ATWNK6|with no lysine (K) kinase 6|ARABIDOPSIS THALIANA WITH NO K 6|MVE11.20	XM_006598830.4	0
DR1	Orange	263	263	Glyma.08G360200		0.951763	0.504338	0.57319	0.465189		1						Glyma.08g360200	225	UniRef100_I1KZG0 NAC domain-containing protein n=2 Tax=Soja TaxID=1462606 RepID=I1KZG0_SOYBN	7e-167	99.56	UniRef100_I1KZG0 NAC domain-containing protein n=2 Tax=Soja TaxID=1462606 RepID=I1KZG0_SOYBN	7e-167	99.56	AT5G13180.1 | Symbols: ANAC083, VNI2, NAC083 | NAC domain containing protein 83 | chr5:4196643-4197577 FORWARD LENGTH=252	3e-95	96	GO:0009651 GO:0009737 GO:0010089 GO:0010150 GO:0016032 GO:0045892	response to salt stress; response to abscisic acid; xylem development; leaf senescence; viral process; negative regulation of transcription, DNA-templated;	GO:0003677 GO:0003700 GO:0005515	DNA binding; DNA-binding transcription factor activity; protein binding;	GO:0005634	nucleus	PF02365	NAM;	AT5G13180|ANAC083|VNI2|NAC083|NAC domain containing protein 83|VND-interacting 2|T19L5.140|T19L5_140	NM_001251701.2	0
DR1	Orange	264	264	Glyma.11G050600		3.2033	0.578314	0.990949	0.506202		1						Glyma.11g050600	542	UniRef100_A0A445HY31 Chaperone protein DnaJ isoform A n=2 Tax=Soja TaxID=1462606 RepID=A0A445HY31_GLYSO	0	99.82	UniRef100_A0A445HY31 Chaperone protein DnaJ isoform A n=2 Tax=Soja TaxID=1462606 RepID=A0A445HY31_GLYSO	0	99.82	AT4G37480.1 | Symbols: | Chaperone DnaJ-domain superfamily protein | chr4:17619261-17621596 FORWARD LENGTH=531	0	90.41	GO:0008150	biological process;	GO:0003674	molecular function;	GO:0005575	cellular component	PF00226	DnaJ;	AT4G37480|F6G17.130|F6G17_130	XM_041006608.1	0
DR1	Orange	265	265	Glyma.20G090000		1.5818	0.0930209	0.363912	0.067857		1						Glyma.20g090000	1184	UniRef100_B4YB07 Phytochrome n=2 Tax=Glycine max TaxID=3847 RepID=B4YB07_SOYBN	0	94.85	UniRef100_B4YB07 Phytochrome n=2 Tax=Glycine max TaxID=3847 RepID=B4YB07_SOYBN	0	94.85	AT1G09570.1 | Symbols: PHYA, FHY2, FRE1, HY8 | phytochrome A | chr1:3095498-3099216 REVERSE LENGTH=1122	0	94.51	GO:0006355 GO:0009584 GO:0009585 GO:0009630 GO:0009638 GO:0009640 GO:0010161 GO:0010201 GO:0010203 GO:0010218 GO:0017006 GO:0017148 GO:0018298 GO:0046685	regulation of transcription, DNA-templated; detection of visible light; red, far-red light phototransduction; gravitropism; phototropism; photomorphogenesis; red light signaling pathway; response to continuous far red light stimulus by the high-irradiance response system; response to very low fluence red light stimulus; response to far red light; protein-tetrapyrrole linkage; negative regulation …	GO:0000155 GO:0003729 GO:0004672 GO:0004673 GO:0005515 GO:0009883 GO:0031516 GO:0042802 GO:0042803	phosphorelay sensor kinase activity; mRNA binding; protein kinase activity; protein histidine kinase activity; protein binding; red or far-red light photoreceptor activity; far-red light photoreceptor activity; identical protein binding; protein homodimerization activity;	GO:0005634 GO:0005737 GO:0005886 GO:0009507 GO:0016604 GO:0016607	nucleus; cytoplasm; plasma membrane; chloroplast; nuclear body; nuclear speck	PF02518 PF01590 PF08446 PF00989 PF00360 PF01590 PF08446 PF00989 PF00360	HATPase_c; GAF; PAS_2; PAS; PHY; GAF; PAS_2; PAS; PHY;	AT1G09570|PHYA|FHY2|FRE1|HY8|phytochrome A|FAR RED ELONGATED HYPOCOTYL 2|FAR RED ELONGATED 1|ELONGATED HYPOCOTYL 8|F14J9.23|F14J9_23	XM_006605285.4	0
DR1	Orange	266	266	Glyma.04G223700		1.69375	0.574619	0.815989	0.575671		1		1				Glyma.04g223700	272	UniRef100_I1JYD1 AB hydrolase-1 domain-containing protein n=2 Tax=Glycine max TaxID=3847 RepID=I1JYD1_SOYBN	0	99.63	UniRef100_I1JYD1 AB hydrolase-1 domain-containing protein n=2 Tax=Glycine max TaxID=3847 RepID=I1JYD1_SOYBN	0	99.63	AT3G10870.1 | Symbols: MES17, ATMES17 | methyl esterase 17 | chr3:3401228-3402612 REVERSE LENGTH=276	1e-122	94.49	GO:0009694 GO:0009696 GO:0033473 GO:0048367	jasmonic acid metabolic process; salicylic acid metabolic process; indoleacetic acid conjugate metabolic process; shoot system development;	GO:0016787 GO:0016788 GO:0080030 GO:0080031 GO:0080032	hydrolase activity; hydrolase activity, acting on ester bonds; methyl indole-3-acetate esterase activity; methyl salicylate esterase activity; methyl jasmonate esterase activity;	NA	NA	PF12695	Abhydrolase_5;	AT3G10870|MES17|ATMES17|methyl esterase 17|ARABIDOPSIS THALIANA METHYL ESTERASE 17|T7M13.5	XM_003523241.5	0
DR1	Orange	267	267	Glyma.08G002500		3.09806	1.41223	1.7862	1.3994		1		1				Glyma.08g002500	705	UniRef100_I1KNX2 Beta-galactosidase n=4 Tax=Soja TaxID=1462606 RepID=I1KNX2_SOYBN	0	99.86	UniRef100_I1KNX2 Beta-galactosidase n=4 Tax=Soja TaxID=1462606 RepID=I1KNX2_SOYBN	0	99.86	AT5G63800.1 | Symbols: MUM2, BGAL6 | Glycosyl hydrolase family 35 protein | chr5:25530323-25535678 FORWARD LENGTH=718	0	97.45	GO:0005975 GO:0009827 GO:0048354	carbohydrate metabolic process; plant-type cell wall modification; mucilage biosynthetic process involved in seed coat development;	GO:0004565	beta-galactosidase activity;	GO:0005576 GO:0005618 GO:0005773 GO:0009536 GO:0048046	extracellular region; cell wall; vacuole; plastid; apoplast	PF02449 PF01301	Glyco_hydro_42; Glyco_hydro_35;	AT5G63800|MUM2|BGAL6|MUCILAGE-MODIFIED 2|beta-galactosidase 6|MBK5.28|MBK5_28	XM_006584596.4	0
DR1	Orange	268	268	Glyma.11G150034		0.639809	0.300305	0.369455	0.294065		1						Glyma.11g150034	1051	UniRef100_UPI00103C36E2 uncharacterized protein LOC114377028 isoform X3 n=1 Tax=Glycine soja TaxID=3848 RepID=UPI00103C36E2	0	99.9	UniRef100_UPI00103C36E2 uncharacterized protein LOC114377028 isoform X3 n=1 Tax=Glycine soja TaxID=3848 RepID=UPI00103C36E2	0	99.9	AT3G45630.1 | Symbols: | RNA binding (RRM/RBD/RNP motifs) family protein | chr3:16748751-16753190 REVERSE LENGTH=989	0	97.34	GO:0016567	protein ubiquitination;	GO:0004842	ubiquitin-protein transferase activity;	GO:0005634 GO:0009506 GO:0030014	nucleus; plasmodesma; CCR4-NOT complex	PF00076 PF14570	RRM_1; zf-RING_4;	AT3G45630|F9K21.210	XM_003539058.5	0
DR1	Orange	269	269	Glyma.15G038500		3.74241	0.379736	1.20104	0.322734		1						Glyma.15g038500	345	UniRef100_I1MDF6 ENTH domain-containing protein n=2 Tax=Glycine max TaxID=3847 RepID=I1MDF6_SOYBN	0	99.71	UniRef100_I1MDF6 ENTH domain-containing protein n=2 Tax=Glycine max TaxID=3847 RepID=I1MDF6_SOYBN	0	99.71	AT3G46540.1 | Symbols: | ENTH/VHS family protein | chr3:17134204-17135411 REVERSE LENGTH=307	8e-88	96.81	GO:0008150	biological process;	NA	NA	GO:0005634	nucleus	PF01417	ENTH;	AT3G46540|F12A12.60	NM_001255959.3	0
DR1	Orange	270	270	Glyma.07G045600		0.941694	0.478158	0.731608	0.385614		1		1				Glyma.07g045600	1826	UniRef100_I1KHJ0 Uncharacterized protein n=3 Tax=Glycine max TaxID=3847 RepID=I1KHJ0_SOYBN	0	99.95	UniRef100_A0A445JSA7 1-phosphatidylinositol-3-phosphate 5-kinase FAB1B isoform A n=1 Tax=Glycine soja TaxID=3848 RepID=A0A445JSA7_GLYSO	0	99.95	AT3G14270.1 | Symbols: FAB1B | phosphatidylinositol-4-phosphate 5-kinase family protein | chr3:4754624-4761185 FORWARD LENGTH=1791	0	99.89	GO:0007033 GO:0007165 GO:0009555 GO:0010256 GO:0046854 GO:0090332	vacuole organization; signal transduction; pollen development; endomembrane system organization; phosphatidylinositol phosphorylation; stomatal closure;	GO:0000285 GO:0005524 GO:0035091 GO:0046872	1-phosphatidylinositol-3-phosphate 5-kinase activity; ATP binding; phosphatidylinositol binding; metal ion binding;	GO:0005737 GO:0005739 GO:0005768 GO:0010008	cytoplasm; mitochondrion; endosome; endosome membrane	PF01363 PF00118 PF01504 PF00118 PF01504	FYVE; Cpn60_TCP1; PIP5K; Cpn60_TCP1; PIP5K;	AT3G14270|FAB1B|FORMS APLOID AND BINUCLEATE CELLS 1B|MLN21.6	XM_006583124.3	0
DR1	Orange	271	271	Glyma.03G088100		1.19363	0.290259	0.785891	0.0970007		1						Glyma.03g088100	1082	UniRef100_K7KDW5 TIR domain-containing protein n=3 Tax=Soja TaxID=1462606 RepID=K7KDW5_SOYBN	0	99.91	UniRef100_K7KDW5 TIR domain-containing protein n=3 Tax=Soja TaxID=1462606 RepID=K7KDW5_SOYBN	0	99.91	AT5G36930.2 | Symbols: | Disease resistance protein (TIR-NBS-LRR class) family | chr5:14567771-14571916 REVERSE LENGTH=1191	0	68.95	GO:0007165	signal transduction;	GO:0043531	ADP binding;	GO:0005737 GO:0016021	cytoplasm; integral component of membrane	PF13676 PF00931 PF01582 PF00931	TIR_2; NB-ARC; TIR; NB-ARC;	AT5G36930|MLF18.50|MLF18_50	XM_006576135.4	2e-19
DR1	Orange	272	272	Glyma.06G175100		1.80098	0.766765	1.32085	0.516312		1						Glyma.06g175100	632	UniRef100_I1KC90 Protein kinase domain-containing protein n=2 Tax=Soja TaxID=1462606 RepID=I1KC90_SOYBN	0	99.84	UniRef100_I1KC90 Protein kinase domain-containing protein n=2 Tax=Soja TaxID=1462606 RepID=I1KC90_SOYBN	0	99.84	AT2G31880.1 | Symbols: SOBIR1, EVR | Leucine-rich repeat protein kinase family protein | chr2:13554920-13556845 FORWARD LENGTH=641	0	98.42	GO:0006952 GO:0010942 GO:0031349 GO:0060862	defense response; positive regulation of cell death; positive regulation of defense response; negative regulation of floral organ abscission;	GO:0004674 GO:0004713 GO:0004714 GO:0005515 GO:0005524 GO:0016301	protein serine/threonine kinase activity; protein tyrosine kinase activity; transmembrane receptor protein tyrosine kinase activity; protein binding; ATP binding; kinase activity;	GO:0005777 GO:0005886 GO:0016021	peroxisome; plasma membrane; integral component of membrane	PF13855 PF00069	LRR_8; Pkinase;	AT2G31880|SOBIR1|EVR|SUPPRESSOR OF BIR1 1|EVERSHED|F20M17.8|F20M17_8	XM_003526935.4	0
DR1	Orange	273	273	Glyma.08G302500		0.206905	-0.604303	-0.237244	-0.815198					1			Glyma.08g302500	325	UniRef100_I1KXV2 Uncharacterized protein n=1 Tax=Glycine max TaxID=3847 RepID=I1KXV2_SOYBN	0	99.69	UniRef100_A0A445JMC2 Transcription factor HY5 isoform A n=1 Tax=Glycine soja TaxID=3848 RepID=A0A445JMC2_GLYSO	0	99.69	AT5G11260.1 | Symbols: HY5, TED 5 | Basic-leucine zipper (bZIP) transcription factor family protein | chr5:3593583-3594800 REVERSE LENGTH=168	6e-56	40	GO:0006355 GO:0009585 GO:0009640 GO:0009737 GO:0009738 GO:0009740 GO:0009787 GO:0009958 GO:0009963 GO:0010017 GO:0010099 GO:0010114 GO:0010218 GO:0010224 GO:0031539 GO:0042753 GO:0080167	regulation of transcription, DNA-templated; red, far-red light phototransduction; photomorphogenesis; response to abscisic acid; abscisic acid-activated signaling pathway; gibberellic acid mediated signaling pathway; regulation of abscisic acid-activated signaling pathway; positive gravitropism; positive regulation of flavonoid biosynthetic process; red or far-red light signaling pathway; regulat…	GO:0003677 GO:0003690 GO:0003700 GO:0005515 GO:0043565 GO:0044212	DNA binding; double-stranded DNA binding; DNA-binding transcription factor activity; protein binding; sequence-specific DNA binding; transcription regulatory region DNA binding;	GO:0005634	nucleus	PF14570 PF00170	zf-RING_4; bZIP_1;	AT5G11260|HY5|TED 5|ELONGATED HYPOCOTYL 5|REVERSAL OF THE DET PHENOTYPE 5|F2I11.150|F2I11_150|BZIP TRANSCRIPTION FACTOR HY5	NM_001251289.2	0
DR1	Orange	274	274	Glyma.06G221900		0.972777	0.516983	0.762049	0.480324		1						Glyma.06g221900	283	UniRef100_I1KDF1 Uncharacterized protein n=3 Tax=Soja TaxID=1462606 RepID=I1KDF1_SOYBN	0	99.65	UniRef100_K9K2Z7 Heme oxygenase 1 n=1 Tax=Glycine max TaxID=3847 RepID=K9K2Z7_SOYBN	0	99.65	AT2G26670.1 | Symbols: HY1, ATHO1, HO1, TED4, GUN2, HY6 | Plant haem oxygenase (decyclizing) family protein | chr2:11341816-11343394 FORWARD LENGTH=282	2e-132	96.82	GO:0006788 GO:0009585 GO:0009813 GO:0010019 GO:0010024 GO:0010075 GO:0010119 GO:0015979 GO:0016117 GO:0071494	heme oxidation; red, far-red light phototransduction; flavonoid biosynthetic process; chloroplast-nucleus signaling pathway; phytochromobilin biosynthetic process; regulation of meristem growth; regulation of stomatal movement; photosynthesis; carotenoid biosynthetic process; cellular response to UV-C;	GO:0004392 GO:0005515 GO:0020037 GO:0046872	heme oxygenase (decyclizing) activity; protein binding; heme binding; metal ion binding;	GO:0009507	chloroplast	PF01126	Heme_oxygenase;	AT2G26670|HY1|ATHO1|HO1|TED4|GUN2|HY6|HEME OXYGENASE 1|ARABIDOPSIS THALIANA HEME OXYGENASE 1|REVERSAL OF THE DET PHENOTYPE 4|GENOMES UNCOUPLED 2|HEME OXYGENASE 6|F18A8.4|F18A8_4|HEME OXYGENASE|PLASTID HEME OXYGENASE	NM_001255061.2	0
DR1	Orange	275	275	Glyma.06G055200		3.3936	1.08229	2.3457	0.902822		1		1				Glyma.06g055200	386	UniRef100_A0A0B2RIN7 Protein BIG GRAIN 1-like A n=2 Tax=Soja TaxID=1462606 RepID=A0A0B2RIN7_GLYSO	0	99.74	UniRef100_A0A0B2RIN7 Protein BIG GRAIN 1-like A n=2 Tax=Soja TaxID=1462606 RepID=A0A0B2RIN7_GLYSO	0	99.74	AT3G13980.1 | Symbols: | unknown protein; BEST Arabidopsis thaliana protein match is: unknown protein (TAIR:AT1G54200.1); Has 1485 Blast hits to 418 proteins in 98 species: Archae - 0; Bacteria - 6; Metazoa - 246; Fungi - 61; Plants - 107; Viruses - 6; Other Eukaryotes - 1059 (source: NCBI BLink). | chr3:4619189-4620262 REVERSE LENGTH=357	5e-45	62.69	GO:0009734	auxin-activated signaling pathway;	GO:0003674	molecular function;	GO:0005634	nucleus	NA	NA	AT3G13980|BG4|BIG GRAIN 4|MDC16.10	XM_003527706.5	0
DR1	Orange	276	276	Glyma.17G158900		-0.0172428	-1.38423	-0.63762	-1.51514					1			Glyma.17g158900	169	UniRef100_I1MVI7 BZIP transcription factor n=2 Tax=Soja TaxID=1462606 RepID=I1MVI7_SOYBN	9e-119	99.41	UniRef100_I1MVI7 BZIP transcription factor n=2 Tax=Soja TaxID=1462606 RepID=I1MVI7_SOYBN	9e-119	99.41	AT3G49760.1 | Symbols: AtbZIP5, bZIP5 | basic leucine-zipper 5 | chr3:18455569-18456039 REVERSE LENGTH=156	3e-28	78.11	GO:0045893	positive regulation of transcription, DNA-templated;	GO:0003700 GO:0005515 GO:0043565 GO:0044212	DNA-binding transcription factor activity; protein binding; sequence-specific DNA binding; transcription regulatory region DNA binding;	GO:0005634	nucleus	PF00170	bZIP_1;	AT3G49760|AtbZIP5|bZIP5|basic leucine-zipper 5|T16K5.110	XM_014769402.3	0
DR1	Orange	277	277	Glyma.06G021000		1.413	0.669827	1.09248	0.604997		1		1				Glyma.06g021000	291	UniRef100_I1K7G3 Fe2OG dioxygenase domain-containing protein n=1 Tax=Glycine max TaxID=3847 RepID=I1K7G3_SOYBN	0	99.66	UniRef100_I1K7G3 Fe2OG dioxygenase domain-containing protein n=1 Tax=Glycine max TaxID=3847 RepID=I1K7G3_SOYBN	0	99.66	AT1G20270.1 | Symbols: | 2-oxoglutarate (2OG) and Fe(II)-dependent oxygenase superfamily protein | chr1:7021383-7022923 REVERSE LENGTH=287	1e-165	98.63	GO:0018401 GO:0055114	peptidyl-proline hydroxylation to 4-hydroxy-L-proline; oxidation-reduction process;	GO:0004656 GO:0005506 GO:0031418	procollagen-proline 4-dioxygenase activity; iron ion binding; L-ascorbic acid binding;	GO:0000137 GO:0005634 GO:0005739 GO:0005768 GO:0005783 GO:0005789 GO:0005794 GO:0005802 GO:0016021	Golgi cis cisterna; nucleus; mitochondrion; endosome; endoplasmic reticulum; endoplasmic reticulum membrane; Golgi apparatus; trans-Golgi network; integral component of membrane	PF03171	2OG-FeII_Oxy;	AT1G20270|F14O10.12|F14O10_12	XM_026128805.2	0
DR1	Orange	278	278	Glyma.07G105400		0.873916	0.245557	0.613997	0.172733		1		1				Glyma.07g105400	425	UniRef100_A0A0B2QTY7 Dihydropyrimidine dehydrogenase (NADP(+)), chloroplastic n=2 Tax=Soja TaxID=1462606 RepID=A0A0B2QTY7_GLYSO	0	99.76	UniRef100_A0A0B2QTY7 Dihydropyrimidine dehydrogenase (NADP(+)), chloroplastic n=2 Tax=Soja TaxID=1462606 RepID=A0A0B2QTY7_GLYSO	0	99.76	AT3G17810.1 | Symbols: PYD1 | pyrimidine 1 | chr3:6094279-6096289 FORWARD LENGTH=426	0	92.94	GO:0006210 GO:0006212 GO:0019483 GO:0043562 GO:0055114	thymine catabolic process; uracil catabolic process; beta-alanine biosynthetic process; cellular response to nitrogen levels; oxidation-reduction process;	GO:0002058 GO:0017113 GO:0050661 GO:0051536	uracil binding; dihydropyrimidine dehydrogenase (NADP+) activity; NADP binding; iron-sulfur cluster binding;	GO:0005886 GO:0009507 GO:0009536 GO:0009570	plasma membrane; chloroplast; plastid; chloroplast stroma	PF01180	DHO_dh;	AT3G17810|PYD1|pyrimidine 1|MEB5.3	XM_003528928.3	0
DR1	Orange	279	279	Glyma.03G130000		0.723225	0.53676	0.644175	0.511643		1		1				Glyma.03g130000	249	UniRef100_A0A0B2REU6 Two-component response regulator ARR9 n=2 Tax=Soja TaxID=1462606 RepID=A0A0B2REU6_GLYSO	0	99.6	UniRef100_A0A0B2REU6 Two-component response regulator ARR9 n=2 Tax=Soja TaxID=1462606 RepID=A0A0B2REU6_GLYSO	0	99.6	AT3G57040.1 | Symbols: ARR9, ATRR4 | response regulator 9 | chr3:21110059-21111228 FORWARD LENGTH=234	2e-95	99.6	GO:0000160 GO:0006355 GO:0007623 GO:0009735 GO:0009736	phosphorelay signal transduction system; regulation of transcription, DNA-templated; circadian rhythm; response to cytokinin; cytokinin-activated signaling pathway;	GO:0000156 GO:0005515	phosphorelay response regulator activity; protein binding;	GO:0005634 GO:0005737	nucleus; cytoplasm	PF00072	Response_reg;	AT3G57040|ARR9|ATRR4|response regulator 9|RESPONSE REGULATOR 4|F24I3_120|F24I3.120	NM_001253297.2	0
DR1	Orange	280	280	Glyma.16G106800		1.98387	0.398434	1.2098	0.121524		1						Glyma.16g106800	445	UniRef100_UPI0007191A3D probable serine/threonine-protein kinase PBL15 isoform X1 n=1 Tax=Glycine max TaxID=3847 RepID=UPI0007191A3D	0	99.78	UniRef100_UPI0007191A3D probable serine/threonine-protein kinase PBL15 isoform X1 n=1 Tax=Glycine max TaxID=3847 RepID=UPI0007191A3D	0	99.78	AT1G61590.1 | Symbols: | Protein kinase superfamily protein | chr1:22723691-22726022 REVERSE LENGTH=424	0	84.27	GO:0006468 GO:0006952 GO:0016310	protein phosphorylation; defense response; phosphorylation;	GO:0004674 GO:0005524	protein serine/threonine kinase activity; ATP binding;	GO:0005886	plasma membrane	PF07714	Pkinase_Tyr;	AT1G61590|T25B24.6|T25B24_6	XM_014768584.2	0
DR1	Orange	281	281	Glyma.18G231400		2.60958	-0.277489	1.21477	-0.692769		1						Glyma.18g231400	119	UniRef100_A0A445FXK8 Seed trypsin/chymotrypsin inhibitor TI5-72 n=3 Tax=Soja TaxID=1462606 RepID=A0A445FXK8_GLYSO	3e-80	99.16	UniRef100_A0A445FXK8 Seed trypsin/chymotrypsin inhibitor TI5-72 n=3 Tax=Soja TaxID=1462606 RepID=A0A445FXK8_GLYSO	3e-80	99.16	NA	NA	NA	NA	NA	NA	NA	NA	NA	PF00228	Bowman-Birk_leg;	NA	NM_001250807.3	0
DR1	Orange	282	282	Glyma.16G055900		1.41666	0.78714	1.13091	0.689957		1		1				Glyma.16g055900	327	UniRef100_I1MLH1 Peroxidase n=3 Tax=Soja TaxID=1462606 RepID=I1MLH1_SOYBN	0	99.69	UniRef100_I1MLH1 Peroxidase n=3 Tax=Soja TaxID=1462606 RepID=I1MLH1_SOYBN	0	99.69	AT5G14130.1 | Symbols: | Peroxidase superfamily protein | chr5:4558862-4560028 REVERSE LENGTH=330	2e-147	99.08	GO:0006979 GO:0042744 GO:0055114	response to oxidative stress; hydrogen peroxide catabolic process; oxidation-reduction process;	GO:0004601 GO:0020037 GO:0046872	peroxidase activity; heme binding; metal ion binding;	GO:0005576	extracellular region	PF00141	peroxidase;	AT5G14130|MUA22.13|MUA22_13	XM_003548469.5	0
DR1	Orange	283	283	Glyma.05G148100		1.00644	0.217436	0.611506	0.128176		1						Glyma.05g148100	1031	UniRef100_I1K3M7 Uncharacterized protein n=1 Tax=Glycine max TaxID=3847 RepID=I1K3M7_SOYBN	0	99.9	UniRef100_A0A445KNN9 Histidine kinase 3 n=2 Tax=Glycine soja TaxID=3848 RepID=A0A445KNN9_GLYSO	0	99.9	AT1G27320.1 | Symbols: AHK3, HK3 | histidine kinase 3 | chr1:9487780-9492027 FORWARD LENGTH=1036	0	99.81	GO:0000160 GO:0006970 GO:0009116 GO:0009409 GO:0009414 GO:0009651 GO:0009736 GO:0009909 GO:0010029 GO:0010087 GO:0010150 GO:0010271 GO:0016036 GO:0034757 GO:0042742 GO:0048509 GO:0048831 GO:0070417 GO:0071215 GO:0071329 GO:0080117	phosphorelay signal transduction system; response to osmotic stress; nucleoside metabolic process; response to cold; response to water deprivation; response to salt stress; cytokinin-activated signaling pathway; regulation of flower development; regulation of seed germination; phloem or xylem histogenesis; leaf senescence; regulation of chlorophyll catabolic process; cellular response to phosphat…	GO:0000155 GO:0004673 GO:0005034 GO:0005515 GO:0009884 GO:0043424	phosphorelay sensor kinase activity; protein histidine kinase activity; osmosensor activity; protein binding; cytokinin receptor activity; protein histidine kinase binding;	GO:0005576 GO:0005634 GO:0005789 GO:0005886 GO:0016021	extracellular region; nucleus; endoplasmic reticulum membrane; plasma membrane; integral component of membrane	PF02518 PF00512 PF00072 PF03924	HATPase_c; HisKA; Response_reg; CHASE;	AT1G27320|AHK3|HK3|histidine kinase 3|F17L21.11|F17L21_11	XM_003524852.5	0
DR1	Orange	284	284	Glyma.02G245500		0.835051	-0.0164981	0.41247	-0.115683		1						Glyma.02g245500	593	UniRef100_A0A0R0L0Q0 Uncharacterized protein n=1 Tax=Glycine max TaxID=3847 RepID=A0A0R0L0Q0_SOYBN	0	99.83	UniRef100_A0A445LTN7 Transmembrane protein 214-A isoform A n=1 Tax=Glycine soja TaxID=3848 RepID=A0A445LTN7_GLYSO	0	99.83	AT1G23170.2 | Symbols: | Protein of unknown function DUF2359, transmembrane | chr1:8212724-8215516 FORWARD LENGTH=615	0	89.54	GO:0008150	biological process;	GO:0003674	molecular function;	GO:0005634 GO:0005886	nucleus; plasma membrane	PF10151	TMEM214;	AT1G23170|T26J12.6|T26J12_6	XM_003519286.5	0
DR1	Orange	285	285	Glyma.15G060600		1.27092	0.799031	1.03587	0.752623		1		1				Glyma.15g060600	447	UniRef100_K7M9W4 PB1 domain-containing protein n=1 Tax=Glycine max TaxID=3847 RepID=K7M9W4_SOYBN	0	99.78	UniRef100_K7M9W4 PB1 domain-containing protein n=1 Tax=Glycine max TaxID=3847 RepID=K7M9W4_SOYBN	0	99.78	AT5G64430.1 | Symbols: | Octicosapeptide/Phox/Bem1p family protein | chr5:25762540-25764081 REVERSE LENGTH=513	9e-80	99.33	GO:0008150	biological process;	GO:0003674	molecular function;	GO:0005737 GO:0009536 GO:0009941	cytoplasm; plastid; chloroplast envelope	PF00564	PB1;	AT5G64430|T12B11.2|T12B11_2	XM_003545704.5	0
DR1	Orange	286	286	Glyma.02G119700		0.770736	0.173062	0.482681	0.107799		1						Glyma.02g119700	837	UniRef100_UPI0003DEB312 serine/threonine-protein kinase dst1 isoform X1 n=1 Tax=Glycine max TaxID=3847 RepID=UPI0003DEB312	0	99.88	UniRef100_UPI0003DEB312 serine/threonine-protein kinase dst1 isoform X1 n=1 Tax=Glycine max TaxID=3847 RepID=UPI0003DEB312	0	99.88	AT1G69220.1 | Symbols: SIK1 | Protein kinase superfamily protein | chr1:26020298-26026119 REVERSE LENGTH=836	0	99.16	GO:0001558 GO:0006468 GO:0007346 GO:0023014 GO:0031098 GO:0032147 GO:0042127	regulation of cell growth; protein phosphorylation; regulation of mitotic cell cycle; signal transduction by protein phosphorylation; stress-activated protein kinase signaling cascade; activation of protein kinase activity; regulation of cell population proliferation;	GO:0004672 GO:0004674 GO:0005515 GO:0005524	protein kinase activity; protein serine/threonine kinase activity; protein binding; ATP binding;	GO:0000775 GO:0005634 GO:0005694 GO:0005737 GO:0005739 GO:0005769 GO:0005802 GO:0005886	chromosome, centromeric region; nucleus; chromosome; cytoplasm; mitochondrion; early endosome; trans-Golgi network; plasma membrane	PF00069	Pkinase;	AT1G69220|SIK1|F4N2.24|SERINE/THREONINE KINASE SIK1	XM_006574888.4	0
DR1	Orange	287	287	Glyma.19G029500		1.34996	0.667713	1.01826	0.584975		1		1				Glyma.19g029500	453	UniRef100_A0A445FBL0 UDP-glycosyltransferase 83A1 isoform A n=3 Tax=Soja TaxID=1462606 RepID=A0A445FBL0_GLYSO	0	99.78	UniRef100_A0A445FBL0 UDP-glycosyltransferase 83A1 isoform A n=3 Tax=Soja TaxID=1462606 RepID=A0A445FBL0_GLYSO	0	99.78	AT3G02100.1 | Symbols: | UDP-Glycosyltransferase superfamily protein | chr3:368840-370484 REVERSE LENGTH=464	3e-137	99.78	NA	NA	GO:0008194 GO:0016757 GO:0016758	UDP-glycosyltransferase activity; transferase activity, transferring glycosyl groups; transferase activity, transferring hexosyl groups;	GO:0005634 GO:0043231	nucleus; intracellular membrane-bounded organelle	PF00201	UDPGT;	AT3G02100	XM_006603843.4	0
DR1	Orange	288	288	Glyma.20G120900		1.43461	0.587977	0.991311	0.525139		1		1				Glyma.20g120900	587	UniRef100_K7N313 AB hydrolase-1 domain-containing protein n=2 Tax=Glycine max TaxID=3847 RepID=K7N313_SOYBN	0	99.83	UniRef100_K7N313 AB hydrolase-1 domain-containing protein n=2 Tax=Glycine max TaxID=3847 RepID=K7N313_SOYBN	0	99.83	AT1G15060.1 | Symbols: | Uncharacterised conserved protein UCP031088, alpha/beta hydrolase | chr1:5184053-5186856 REVERSE LENGTH=578	0	94.55	NA	NA	GO:0016787	hydrolase activity;	GO:0009507	chloroplast	PF12695	Abhydrolase_5;	AT1G15060	XM_006605874.4	0
DR1	Orange	289	289	Glyma.12G195800		0.702201	0.333108	0.502104	0.283686		1						Glyma.12g195800	279	UniRef100_I1LU78 Uncharacterized protein n=1 Tax=Glycine max TaxID=3847 RepID=I1LU78_SOYBN	0	99.64	UniRef100_A0A0B2R0K4 Peroxisome biogenesis protein 22 n=1 Tax=Glycine soja TaxID=3848 RepID=A0A0B2R0K4_GLYSO	0	99.64	AT3G21865.1 | Symbols: PEX22 | peroxin 22 | chr3:7701308-7703218 REVERSE LENGTH=283	2e-126	95.7	GO:0007031 GO:0015031	peroxisome organization; protein transport;	GO:0005515	protein binding;	GO:0005739 GO:0005778 GO:0016021	mitochondrion; peroxisomal membrane; integral component of membrane	NA	NA	AT3G21865|PEX22|peroxin 22|MSD21.24|MSD21_24	XM_003540271.5	0
DR1	Orange	290	290	Glyma.01G036800		1.58683	0.779702	1.14147	0.664145		1						Glyma.01g036800	434	UniRef100_I1J5E9 WD_REPEATS_REGION domain-containing protein n=2 Tax=Soja TaxID=1462606 RepID=I1J5E9_SOYBN	0	99.77	UniRef100_I1J5E9 WD_REPEATS_REGION domain-containing protein n=2 Tax=Soja TaxID=1462606 RepID=I1J5E9_SOYBN	0	99.77	AT1G24130.1 | Symbols: | Transducin/WD40 repeat-like superfamily protein | chr1:8534183-8535430 REVERSE LENGTH=415	4e-138	90.32	GO:0008150	biological process;	NA	NA	GO:0005634	nucleus	PF00400	WD40;	AT1G24130|F3I6.5|F3I6_5	XM_003517696.5	0
DR1	Orange	291	291	Glyma.06G172500		1.46083	-0.0321602	0.662348	-0.258317		1						Glyma.06g172500	558	UniRef100_I1KC61 Uncharacterized protein n=3 Tax=Soja TaxID=1462606 RepID=I1KC61_SOYBN	0	99.82	UniRef100_UPI000F7CE1A3 uncharacterized protein LOC113849066 isoform X2 n=1 Tax=Abrus precatorius TaxID=3816 RepID=UPI000F7CE1A3	0	99.82	AT5G50350.1 | Symbols: | unknown protein; FUNCTIONS IN: molecular_function unknown; INVOLVED IN: response to oxidative stress; LOCATED IN: chloroplast; EXPRESSED IN: 22 plant structures; EXPRESSED DURING: 13 growth stages; Has 1807 Blast hits to 1807 proteins in 277 species: Archae - 0; Bacteria - 0; Metazoa - 736; Fungi - 347; Plants - 385; Viruses - 0; Other Eukaryotes - 339 (source: NCBI BLink…	2e-55	70.97	GO:0006979	response to oxidative stress;	GO:0003674	molecular function;	GO:0005634	nucleus	NA	NA	AT5G50350|MXI22.6|MXI22_6	XM_003528069.5	0
DR1	Orange	292	292	Glyma.12G007300		1.52165	0.156198	0.804896	-0.00038123		1						Glyma.12g007300	945	UniRef100_K7LSB8 Protein kinase domain-containing protein n=1 Tax=Glycine max TaxID=3847 RepID=K7LSB8_SOYBN	0	99.89	UniRef100_K7LSB8 Protein kinase domain-containing protein n=1 Tax=Glycine max TaxID=3847 RepID=K7LSB8_SOYBN	0	99.89	AT4G08850.1 | Symbols: | Leucine-rich repeat receptor-like protein kinase family protein | chr4:5636693-5640496 REVERSE LENGTH=1045	0	96.61	GO:0006468 GO:0009755 GO:0010183	protein phosphorylation; hormone-mediated signaling pathway; pollen tube guidance;	GO:0004674 GO:0005515 GO:0005524 GO:0016301	protein serine/threonine kinase activity; protein binding; ATP binding; kinase activity;	GO:0005886 GO:0009506 GO:0016021 GO:0090406	plasma membrane; plasmodesma; integral component of membrane; pollen tube	PF08263 PF00560 PF13855 PF00069	LRRNT_2; LRR_1; LRR_8; Pkinase;	AT4G08850|MIK2|MDIS1-INTERACTING RECEPTOR LIKE KINASE2|T32A17.160|T32A17_160	XM_003540535.5	0
DR1	Orange	293	293	Glyma.18G279800		0.907106	0.6169	0.754652	0.581198		1		1				Glyma.18g279800	442	UniRef100_I1N4W1 PMR5N domain-containing protein n=3 Tax=Soja TaxID=1462606 RepID=I1N4W1_SOYBN	0	99.77	UniRef100_I1N4W1 PMR5N domain-containing protein n=3 Tax=Soja TaxID=1462606 RepID=I1N4W1_SOYBN	0	99.77	AT5G15900.1 | Symbols: TBL19 | TRICHOME BIREFRINGENCE-LIKE 19 | chr5:5189524-5192070 REVERSE LENGTH=426	0	95.48	NA	NA	GO:0016413	O-acetyltransferase activity;	GO:0005794 GO:0009507 GO:0016021	Golgi apparatus; chloroplast; integral component of membrane	PF14416 PF13839	PMR5N; PC-Esterase;	AT5G15900	NM_001250084.2	0
DR1	Orange	294	294	Glyma.18G213400		1.02964	0.135513	0.553434	0.0308489		1						Glyma.18g213400	620	UniRef100_I1N383 EGF_CA domain-containing protein n=1 Tax=Glycine max TaxID=3847 RepID=I1N383_SOYBN	0	99.84	UniRef100_I1N383 EGF_CA domain-containing protein n=1 Tax=Glycine max TaxID=3847 RepID=I1N383_SOYBN	0	99.84	AT3G52850.1 | Symbols: VSR1, BP-80, ATELP, BP80, BP80B, ATELP1, ATVSR1, GFS1, VSR1;1, BP80-1;1 | vacuolar sorting receptor homolog 1 | chr3:19587999-19591690 FORWARD LENGTH=623	0	99.19	GO:0006511 GO:0006623 GO:0006896 GO:0007034	ubiquitin-dependent protein catabolic process; protein targeting to vacuole; Golgi to vacuole transport; vacuolar transport;	GO:0005509 GO:0005515 GO:0009940 GO:0010209 GO:0061630	calcium ion binding; protein binding; amino-terminal vacuolar sorting propeptide binding; vacuolar sorting signal binding; ubiquitin protein ligase activity;	GO:0000139 GO:0005576 GO:0005622 GO:0005623 GO:0005768 GO:0005770 GO:0005783 GO:0005794 GO:0005802 GO:0005829 GO:0005886 GO:0016020 GO:0016021 GO:0017119 GO:0030665 GO:0031902	Golgi membrane; extracellular region; intracellular; cell; endosome; late endosome; endoplasmic reticulum; Golgi apparatus; trans-Golgi network; cytosol; plasma membrane; membrane; integral component of membrane; Golgi transport complex; clathrin-coated vesicle membrane; late endosome membrane	PF12662 PF02225	cEGF; PA;	AT3G52850|VSR1|BP-80|ATELP|BP80|BP80B|ATELP1|ATVSR1|GFS1|VSR1;1|BP80-1;1|vacuolar sorting receptor homolog 1|ARABIDOPSIS THALIANA EPIDERMAL GROWTH FACTOR RECEPTOR-LIKE PROTEIN|Green fluorescent seed 1|VACUOLAR SORTING RECEPTOR 1;1|binding protein of 80 kDa 1;1|F8J2.20|AtVSR1	XM_003552265.5	0
DR1	Orange	295	295	Glyma.18G288300		0.833126	0.304897	0.558011	0.211687		1						Glyma.18g288300	1681	UniRef100_K7MVC4 zf-C3H1 domain-containing protein n=1 Tax=Glycine max TaxID=3847 RepID=K7MVC4_SOYBN	0	99.94	UniRef100_K7MVC4 zf-C3H1 domain-containing protein n=1 Tax=Glycine max TaxID=3847 RepID=K7MVC4_SOYBN	0	99.94	AT2G39580.1 | Symbols: | CONTAINS InterPro DOMAIN/s: Putative zinc-finger domain (InterPro:IPR019607); Has 249 Blast hits to 219 proteins in 85 species: Archae - 0; Bacteria - 144; Metazoa - 29; Fungi - 8; Plants - 50; Viruses - 0; Other Eukaryotes - 18 (source: NCBI BLink). | chr2:16510540-16516948 FORWARD LENGTH=1577	0	98.39	GO:0008150	biological process;	GO:0003674	molecular function;	GO:0005634	nucleus	PF10650	zf-C3H1;	AT2G39580|F12L6.24|F12L6_24	XM_006602967.3	0
DR1	Orange	296	296	Glyma.07G054000		2.04202	1.06931	1.50879	0.961659		1						Glyma.07g054000	291	UniRef100_I1KHT7 Uncharacterized protein n=2 Tax=Soja TaxID=1462606 RepID=I1KHT7_SOYBN	0	99.66	UniRef100_Q0PJJ9 MYB transcription factor MYB92 n=3 Tax=Soja TaxID=1462606 RepID=Q0PJJ9_SOYBN	0	99.66	AT1G22640.1 | Symbols: ATMYB3, MYB3 | myb domain protein 3 | chr1:8006289-8007219 FORWARD LENGTH=257	6e-66	47.77	GO:0009611 GO:0009800 GO:0009892 GO:0030154	response to wounding; cinnamic acid biosynthetic process; negative regulation of metabolic process; cell differentiation;	GO:0003700 GO:0005515 GO:0043565 GO:0044212	DNA-binding transcription factor activity; protein binding; sequence-specific DNA binding; transcription regulatory region DNA binding;	GO:0005634	nucleus	PF00249	Myb_DNA-binding;	AT1G22640|ATMYB3|MYB3|ARABIDOPSIS THALIANA MYB DOMAIN PROTEIN 3|myb domain protein 3|t22j18.19|t22j18_19|TRANSCRIPTION FACTOR MYB3	XM_003528736.5	0
DR1	Orange	297	297	Glyma.17G256500		1.24151	-0.0772444	0.501095	-0.252005		1						Glyma.17g256500	934	UniRef100_I1MY19 Auxin response factor n=2 Tax=Soja TaxID=1462606 RepID=I1MY19_SOYBN	0	99.89	UniRef100_I1MY19 Auxin response factor n=2 Tax=Soja TaxID=1462606 RepID=I1MY19_SOYBN	0	99.89	AT1G19850.1 | Symbols: MP, ARF5, IAA24 | Transcriptional factor B3 family protein / auxin-responsive factor AUX/IAA-related | chr1:6887353-6891182 FORWARD LENGTH=902	0	99.89	GO:0006355 GO:0009733 GO:0009734 GO:0009790 GO:0009908 GO:0009942 GO:0010051 GO:0010305 GO:0048364 GO:0048507	regulation of transcription, DNA-templated; response to auxin; auxin-activated signaling pathway; embryo development; flower development; longitudinal axis specification; xylem and phloem pattern formation; leaf vascular tissue pattern formation; root development; meristem development;	GO:0003700 GO:0005515 GO:0042802 GO:0044212	DNA-binding transcription factor activity; protein binding; identical protein binding; transcription regulatory region DNA binding;	GO:0005634	nucleus	PF02309 PF02362 PF06507	AUX_IAA; B3; Auxin_resp;	AT1G19850|MP|ARF5|IAA24|MONOPTEROS|AUXIN RESPONSE FACTOR 5|indole-3-acetic acid inducible 24|movement protein|F6F9.10|F6F9_10|TRANSCRIPTION FACTOR IAA24	XM_006601280.4	0
DR1	Orange	298	298	Glyma.13G234500		2.27691	0.903999	1.49543	0.750864		1		1				Glyma.13g234500	134	UniRef100_I1M1Y4 Glutaredoxin domain-containing protein n=1 Tax=Glycine max TaxID=3847 RepID=I1M1Y4_SOYBN	3e-92	99.25	UniRef100_I1M1Y4 Glutaredoxin domain-containing protein n=1 Tax=Glycine max TaxID=3847 RepID=I1M1Y4_SOYBN	3e-92	99.25	AT1G28480.1 | Symbols: GRX480, roxy19 | Thioredoxin superfamily protein | chr1:10013634-10014047 REVERSE LENGTH=137	5e-43	75.37	GO:0000122 GO:0009751 GO:0009863 GO:0009867 GO:0045454	negative regulation of transcription by RNA polymerase II; response to salicylic acid; salicylic acid mediated signaling pathway; jasmonic acid mediated signaling pathway; cell redox homeostasis;	GO:0005515 GO:0009055 GO:0015035	protein binding; electron transfer activity; protein disulfide oxidoreductase activity;	GO:0005634 GO:0005737	nucleus; cytoplasm	PF00462	Glutaredoxin;	AT1G28480|GRX480|ROXY19|GRXC9|F3M18.8|F3M18_8	XM_003542971.4	0
DR1	Orange	299	299	Glyma.13G128700		0.719792	0.60678	0.65342	0.588393		1		1				Glyma.13g128700	1520	UniRef100_I1LYR2 Uncharacterized protein n=2 Tax=Glycine max TaxID=3847 RepID=I1LYR2_SOYBN	0	99.93	UniRef100_A0A445HF02 Myosin-6 isoform A n=1 Tax=Glycine soja TaxID=3848 RepID=A0A445HF02_GLYSO	0	99.93	AT5G43900.3 | Symbols: MYA2 | myosin 2 | chr5:17657241-17667413 REVERSE LENGTH=1565	0	99.54	GO:0007015 GO:0010090 GO:0030048 GO:0030050 GO:0048467 GO:0048767 GO:0051645 GO:0051646 GO:0060151 GO:0090436	actin filament organization; trichome morphogenesis; actin filament-based movement; vesicle transport along actin filament; gynoecium development; root hair elongation; Golgi localization; mitochondrion localization; peroxisome localization; leaf pavement cell development;	GO:0000146 GO:0003774 GO:0003779 GO:0005515 GO:0005516 GO:0005524 GO:0017137 GO:0030742 GO:0030898 GO:0051015	microfilament motor activity; motor activity; actin binding; protein binding; calmodulin binding; ATP binding; Rab GTPase binding; GTP-dependent protein binding; actin-dependent ATPase activity; actin filament binding;	GO:0005634 GO:0005737 GO:0005777 GO:0005829 GO:0015629 GO:0016459 GO:0031982	nucleus; cytoplasm; peroxisome; cytosol; actin cytoskeleton; myosin complex; vesicle	PF02736 PF01843 PF00612 PF00063 PF01843 PF00612 PF00063	Myosin_N; DIL; IQ; Myosin_head; DIL; IQ; Myosin_head;	AT5G43900|MYA2|ATMYA2|XI-2|XI-6|myosin 2|ARABIDOPSIS MYOSIN 2|MYOSIN X1 2|MYOSIN XI-6|F6B6.4|F6B6_4	XM_006594004.4	0
DR1	Orange	300	300	Glyma.08G045200		1.7134	0.991831	1.29627	0.885624		1						Glyma.08g045200	172	UniRef100_C6T3J9 Nudix hydrolase domain-containing protein n=2 Tax=Soja TaxID=1462606 RepID=C6T3J9_SOYBN	2e-121	99.42	UniRef100_C6T3J9 Nudix hydrolase domain-containing protein n=2 Tax=Soja TaxID=1462606 RepID=C6T3J9_SOYBN	2e-121	99.42	AT2G01670.1 | Symbols: atnudt17, NUDT17 | nudix hydrolase homolog 17 | chr2:296889-297818 REVERSE LENGTH=182	5e-81	99.42	NA	NA	GO:0016787 GO:0046872	hydrolase activity; metal ion binding;	GO:0005634 GO:0005737 GO:0005739	nucleus; cytoplasm; mitochondrion	PF00293	NUDIX;	AT2G01670	NM_001249221.2	0
DR1	Orange	301	301	Glyma.03G021600		5.851	0.520928	2.69248	-0.0981523		1						Glyma.03g021600	512	UniRef100_I1JKJ8 Uncharacterized protein n=2 Tax=Soja TaxID=1462606 RepID=I1JKJ8_SOYBN	0	99.8	UniRef100_A0A445L6B0 Cytochrome P450 704C1 n=1 Tax=Glycine soja TaxID=3848 RepID=A0A445L6B0_GLYSO	0	99.8	AT2G45510.1 | Symbols: CYP704A2 | cytochrome P450, family 704, subfamily A, polypeptide 2 | chr2:18753085-18754944 FORWARD LENGTH=511	0	96.48	GO:0055114	oxidation-reduction process;	GO:0004497 GO:0005506 GO:0016705 GO:0020037	monooxygenase activity; iron ion binding; oxidoreductase activity, acting on paired donors, with incorporation or reduction of molecular oxygen; heme binding;	GO:0005783 GO:0016021	endoplasmic reticulum; integral component of membrane	PF00067	p450;	AT2G45510|CYP704A2|cytochrome P450, family 704, subfamily A, polypeptide 2|F17K2.4	XM_003521501.5	0
DR1	Orange	302	302	Glyma.15G219200		0.920754	0.162965	0.472824	0.102183		1						Glyma.15g219200	1278	UniRef100_K7MCZ3 PHD-type domain-containing protein n=1 Tax=Glycine max TaxID=3847 RepID=K7MCZ3_SOYBN	0	99.92	UniRef100_K7MCZ3 PHD-type domain-containing protein n=1 Tax=Glycine max TaxID=3847 RepID=K7MCZ3_SOYBN	0	99.92	AT1G79350.1 | Symbols: EMB1135 | RING/FYVE/PHD zinc finger superfamily protein | chr1:29844829-29853215 REVERSE LENGTH=1295	0	97.89	GO:0006355 GO:0009793 GO:0010286 GO:0016584	regulation of transcription, DNA-templated; embryo development ending in seed dormancy; heat acclimation; nucleosome positioning;	GO:0031490 GO:0042393	chromatin DNA binding; histone binding;	GO:0005634 GO:0005829	nucleus; cytosol	PF13871 PF13872	Helicase_C_4; AAA_34;	AT1G79350|EMB1135|FGT1|embryo defective 1135|FORGETTER 1|YUP8H12R.3|YUP8H12R_3	XM_003545691.5	0
DR1	Orange	303	303	Glyma.11G225300		2.30542	0.424809	1.18281	0.0779207		1						Glyma.11g225300	287	UniRef100_I1LML3 Uncharacterized protein n=1 Tax=Glycine max TaxID=3847 RepID=I1LML3_SOYBN	0	99.65	UniRef100_A0FK53 Guanylyl cyclase n=1 Tax=Glycine max TaxID=3847 RepID=A0FK53_SOYBN	0	99.65	AT5G05930.1 | Symbols: ATGC1, GC1 | guanylyl cyclase 1 | chr5:1780270-1782659 REVERSE LENGTH=274	1e-109	94.77	GO:0006182	cGMP biosynthetic process;	GO:0004383	guanylate cyclase activity;	GO:0005634	nucleus	PF09778	Guanylate_cyc_2;	AT5G05930|ATGC1|GC1|ARABIDOPSIS GUANYLYL CYCLASE 1|guanylyl cyclase 1|K18J17.8|K18J17_8	NM_001249333.1	0
DR1	Orange	304	304	Glyma.12G173200		1.11343	0.280754	0.598715	0.100483		1						Glyma.12g173200	742	UniRef100_A0A445HRP8 4-hydroxy-3-methylbut-2-en-1-yl diphosphate synthase (Ferredoxin), chloroplastic isoform A n=2 Tax=Soja TaxID=1462606 RepID=A0A445HRP8_GLYSO	0	99.87	UniRef100_A0A445HRP8 4-hydroxy-3-methylbut-2-en-1-yl diphosphate synthase (Ferredoxin), chloroplastic isoform A n=2 Tax=Soja TaxID=1462606 RepID=A0A445HRP8_GLYSO	0	99.87	AT5G60600.1 | Symbols: GCPE, ISPG, CSB3, CLB4, HDS | 4-hydroxy-3-methylbut-2-enyl diphosphate synthase | chr5:24359447-24363274 FORWARD LENGTH=741	0	99.87	GO:0009617 GO:0009862 GO:0016114 GO:0019288 GO:0055114	response to bacterium; systemic acquired resistance, salicylic acid mediated signaling pathway; terpenoid biosynthetic process; isopentenyl diphosphate biosynthetic process, methylerythritol 4-phosphate pathway; oxidation-reduction process;	GO:0005506 GO:0046429 GO:0051539	iron ion binding; 4-hydroxy-3-methylbut-2-en-1-yl diphosphate synthase activity; 4 iron, 4 sulfur cluster binding;	GO:0005634 GO:0009507 GO:0009536 GO:0009570 GO:0009941	nucleus; chloroplast; plastid; chloroplast stroma; chloroplast envelope	PF04551	GcpE;	AT5G60600|GCPE|ISPG|CSB3|CLB4|HDS|CONSTITUTIVE SUBTILISIN 3|CHLOROPLAST BIOGENESIS 4|4-hydroxy-3-methylbut-2-enyl diphosphate synthase|MUP24.15|MUP24_15	XM_006592635.4	0
DR1	Orange	305	305	Glyma.13G253300		1.58122	0.665639	0.984984	0.479633		1						Glyma.13g253300	965	UniRef100_A0A0B2QGY7 Receptor-like protein kinase 7 n=2 Tax=Soja TaxID=1462606 RepID=A0A0B2QGY7_GLYSO	0	99.9	UniRef100_A0A0B2QGY7 Receptor-like protein kinase 7 n=2 Tax=Soja TaxID=1462606 RepID=A0A0B2QGY7_GLYSO	0	99.9	AT1G09970.2 | Symbols: LRR XI-23, RLK7 | Leucine-rich receptor-like protein kinase family protein | chr1:3252408-3255428 FORWARD LENGTH=977	0	98.34	GO:0006979 GO:0009845 GO:0046777	response to oxidative stress; seed germination; protein autophosphorylation;	GO:0004672 GO:0016301 GO:0042277	protein kinase activity; kinase activity; peptide binding;	GO:0005886	plasma membrane	PF00560 PF08263 PF00069 PF08263 PF00560 PF07714	LRR_1; LRRNT_2; Pkinase; LRRNT_2; LRR_1; Pkinase_Tyr;	AT1G09970|LRR XI-23|RLK7|receptor-like kinase 7|F21M12.36|F21M12_36	XM_003541726.5	0
DR1	Orange	306	306	Glyma.03G065400		2.45589	0.376144	1.10709	-0.00341414		1						Glyma.03g065400	135	UniRef100_K7KDB1 Uncharacterized protein n=1 Tax=Glycine max TaxID=3847 RepID=K7KDB1_SOYBN	1e-90	99.26	UniRef100_A0A445L857 Xyloglucan endotransglucosylase/hydrolase 2 isoform B n=1 Tax=Glycine soja TaxID=3848 RepID=A0A445L857_GLYSO	5e-46	56.3	AT4G14305.1 | Symbols: | Peroxisomal membrane 22 kDa (Mpv17/PMP22) family protein | chr4:8235335-8236605 REVERSE LENGTH=185	8e-16	36.3	GO:0008150	biological process;	GO:0003674	molecular function;	GO:0005739 GO:0016021	mitochondrion; integral component of membrane	NA	NA	AT4G14305	XM_041014446.1	0
DR1	Orange	307	307	Glyma.09G085700		0.949752	0.00266858	0.336833	-0.257907		1						Glyma.09g085700	338	UniRef100_A0A0B2S8A2 Uncharacterized protein n=2 Tax=Soja TaxID=1462606 RepID=A0A0B2S8A2_GLYSO	0	99.7	UniRef100_A0A1S3U673 uncharacterized protein LOC106762231 n=1 Tax=Vigna radiata var. radiata TaxID=3916 RepID=A0A1S3U673_VIGRR	7e-144	99.7	AT1G29530.1 | Symbols: | unknown protein; BEST Arabidopsis thaliana protein match is: unknown protein (TAIR:AT2G34310.3); Has 84 Blast hits to 78 proteins in 24 species: Archae - 2; Bacteria - 4; Metazoa - 9; Fungi - 8; Plants - 55; Viruses - 0; Other Eukaryotes - 6 (source: NCBI BLink). | chr1:10325553-10326651 REVERSE LENGTH=236	1e-12	15.38	GO:0008150	biological process;	GO:0003674	molecular function;	GO:0005634	nucleus	NA	NA	AT1G29530|F15D2.11|F15D2_11	XR_001382626.3	0
DR1	Orange	308	308	Glyma.09G177600		1.00853	0.411054	0.638322	0.191581		1						Glyma.09g177600	1026	UniRef100_I1L468 Protein kinase domain-containing protein n=3 Tax=Glycine max TaxID=3847 RepID=I1L468_SOYBN	0	99.9	UniRef100_I1L468 Protein kinase domain-containing protein n=3 Tax=Glycine max TaxID=3847 RepID=I1L468_SOYBN	0	99.9	AT1G73660.1 | Symbols: | protein tyrosine kinase family protein | chr1:27692247-27696718 REVERSE LENGTH=1030	0	98.73	GO:0006468 GO:0009651 GO:0010182	protein phosphorylation; response to salt stress; sugar mediated signaling pathway;	GO:0004674 GO:0004709 GO:0004712 GO:0005515 GO:0005524	protein serine/threonine kinase activity; MAP kinase kinase kinase activity; protein serine/threonine/tyrosine kinase activity; protein binding; ATP binding;	GO:0005634 GO:0005739	nucleus; mitochondrion	PF07714 PF14381 PF14381 PF07714	Pkinase_Tyr; EDR1; EDR1; Pkinase_Tyr;	AT1G73660|SIS8|SUGAR INSENSITIVE 8|F25P22.8|F25P22_8	XM_003533291.5	0
DR1	Orange	309	309	Glyma.07G023300		2.10278	0.770393	1.2022	0.217541		1						Glyma.07g023300	312	UniRef100_I1KGT3 WRKY transcription factor n=3 Tax=Soja TaxID=1462606 RepID=I1KGT3_SOYBN	0	99.68	UniRef100_I1KGT3 WRKY transcription factor n=3 Tax=Soja TaxID=1462606 RepID=I1KGT3_SOYBN	0	99.68	AT1G80840.1 | Symbols: WRKY40, ATWRKY40 | WRKY DNA-binding protein 40 | chr1:30383834-30385356 FORWARD LENGTH=302	5e-97	98.72	GO:0002237 GO:0009611 GO:0009751 GO:0010200 GO:0031347 GO:0042742 GO:0045892 GO:0050691 GO:0050832	response to molecule of bacterial origin; response to wounding; response to salicylic acid; response to chitin; regulation of defense response; defense response to bacterium; negative regulation of transcription, DNA-templated; regulation of defense response to virus by host; defense response to fungus;	GO:0003700 GO:0005515 GO:0043565 GO:0044212	DNA-binding transcription factor activity; protein binding; sequence-specific DNA binding; transcription regulatory region DNA binding;	GO:0005634	nucleus	PF03106	WRKY;	AT1G80840|WRKY40|ATWRKY40|WRKY DNA-binding protein 40|F23A5.19|F23A5_19	XM_003530217.5	0
DR1	Orange	310	310	Glyma.14G059000		0.684954	0.217916	0.325663	0.0700433		1						Glyma.14g059000	307	UniRef100_A0A445H255 CTD small phosphatase-like protein 2 n=1 Tax=Glycine soja TaxID=3848 RepID=A0A445H255_GLYSO	0	99.67	UniRef100_A0A445H255 CTD small phosphatase-like protein 2 n=1 Tax=Glycine soja TaxID=3848 RepID=A0A445H255_GLYSO	0	99.67	AT3G55960.1 | Symbols: | Haloacid dehalogenase-like hydrolase (HAD) superfamily protein | chr3:20760797-20762892 REVERSE LENGTH=305	7e-151	99.02	GO:0007623	circadian rhythm;	GO:0004721	phosphoprotein phosphatase activity;	GO:0005634	nucleus	PF03031	NIF;	AT3G55960|F27K19.140	XM_014767129.2	0
DR1	Orange	311	311	Glyma.06G255900		1.2867	0.750587	0.878922	0.566249		1						Glyma.06g255900	835	UniRef100_I1KE60 Receptor-like serine/threonine-protein kinase n=1 Tax=Glycine max TaxID=3847 RepID=I1KE60_SOYBN	0	99.88	UniRef100_I1KE60 Receptor-like serine/threonine-protein kinase n=1 Tax=Glycine max TaxID=3847 RepID=I1KE60_SOYBN	0	99.88	AT1G11300.1 | Symbols: | protein serine/threonine kinases;protein kinases;ATP binding;sugar binding;kinases;carbohydrate binding | chr1:3794389-3800719 FORWARD LENGTH=1650	0	94.85	NA	NA	NA	NA	GO:0005576	extracellular region	PF00954 PF08276 PF01453 PF07714 PF00954 PF08276 PF07714 PF01453 PF00954 PF08276 PF01453	S_locus_glycop; PAN_2; B_lectin; Pkinase_Tyr; S_locus_glycop; PAN_2; Pkinase_Tyr; B_lectin; S_locus_glycop; PAN_2; B_lectin;	AT1G11300	XM_003526071.5	0
DR1	Orange	312	312	Glyma.20G004900		3.21781	1.98163	2.25814	1.50246		1		1				Glyma.20g004900	466	UniRef100_I1NCZ1 Exostosin domain-containing protein n=2 Tax=Soja TaxID=1462606 RepID=I1NCZ1_SOYBN	0	99.79	UniRef100_I1NCZ1 Exostosin domain-containing protein n=2 Tax=Soja TaxID=1462606 RepID=I1NCZ1_SOYBN	0	99.79	AT1G68470.1 | Symbols: | Exostosin family protein | chr1:25676545-25678267 REVERSE LENGTH=455	0	86.27	GO:0006486	protein glycosylation;	GO:0016757	transferase activity, transferring glycosyl groups;	GO:0000139 GO:0005886 GO:0016021	Golgi membrane; plasma membrane; integral component of membrane	PF03016	Exostosin;	AT1G68470|T26J14.4|T26J14_4	XM_003556564.5	0
DR1	Orange	313	313	Glyma.01G038250		0.911586	0.260174	0.403374	0.0160552		1						Glyma.01g038250	239	UniRef100_A0A0R0LCZ1 HDAC_interact domain-containing protein n=1 Tax=Glycine max TaxID=3847 RepID=A0A0R0LCZ1_SOYBN	8e-162	99.58	UniRef100_A0A0R0LCZ1 HDAC_interact domain-containing protein n=1 Tax=Glycine max TaxID=3847 RepID=A0A0R0LCZ1_SOYBN	8e-162	99.58	AT1G70060.1 | Symbols: SNL4 | SIN3-like 4 | chr1:26383789-26389568 FORWARD LENGTH=1326	6e-91	98.74	GO:0000122 GO:0016575	negative regulation of transcription by RNA polymerase II; histone deacetylation;	GO:0003714 GO:0004407	transcription corepressor activity; histone deacetylase activity;	GO:0000118 GO:0000785 GO:0005634	histone deacetylase complex; chromatin; nucleus	PF16879	Sin3a_C;	AT1G70060|SNL4|SIN3-like 4|F20P5.21|F20P5_21	XM_041017874.1	0
DR1	Orange	314	314	Glyma.15G130100		0.961379	0.66454	0.755142	0.557721		1		1				Glyma.15g130100	379	UniRef100_UPI0003DE93F1 uncharacterized protein LOC100807968 isoform X1 n=2 Tax=Glycine max TaxID=3847 RepID=UPI0003DE93F1	0	99.74	UniRef100_UPI0003DE93F1 uncharacterized protein LOC100807968 isoform X1 n=2 Tax=Glycine max TaxID=3847 RepID=UPI0003DE93F1	0	99.74	AT4G05390.1 | Symbols: ATRFNR1, RFNR1 | root FNR 1 | chr4:2738839-2740483 REVERSE LENGTH=378	0	99.74	GO:0015979 GO:0055114	photosynthesis; oxidation-reduction process;	GO:0004324 GO:0005507	ferredoxin-NADP+ reductase activity; copper ion binding;	GO:0009507	chloroplast	PF00175	NAD_binding_1;	AT4G05390|ATRFNR1|RFNR1|root FNR 1|C6L9.70|C6L9_70|FERREDOXIN:NADP(H) OXIDOREDUCTASE	XM_006596995.4	0
DR1	Orange	315	315	Glyma.15G075400		1.36572	0.505211	0.762314	0.175337		1						Glyma.15g075400	1003	UniRef100_UPI0003DEC914 protein SMG7L isoform X1 n=1 Tax=Glycine max TaxID=3847 RepID=UPI0003DEC914	0	99.9	UniRef100_UPI0003DEC914 protein SMG7L isoform X1 n=1 Tax=Glycine max TaxID=3847 RepID=UPI0003DEC914	0	99.9	AT1G28260.1 | Symbols: | Telomerase activating protein Est1 | chr1:9875776-9878782 REVERSE LENGTH=880	0	98.21	GO:0007004 GO:0032210	telomere maintenance via telomerase; regulation of telomere maintenance via telomerase;	GO:0042162 GO:0070034	telomeric DNA binding; telomerase RNA binding;	GO:0005634 GO:0005697 GO:0005737	nucleus; telomerase holoenzyme complex; cytoplasm	PF10374 PF10373	EST1; EST1_DNA_bind;	AT1G28260|F3H9.9|F3H9_9	XM_006597377.4	0
DR1	Orange	316	316	Glyma.09G184100		2.1253	1.35633	1.56508	1.05046		1						Glyma.09g184100	332	UniRef100_I1L4C5 NAC domain-containing protein n=1 Tax=Glycine max TaxID=3847 RepID=I1L4C5_SOYBN	0	99.7	UniRef100_I1L4C5 NAC domain-containing protein n=1 Tax=Glycine max TaxID=3847 RepID=I1L4C5_SOYBN	0	99.7	AT3G18400.1 | Symbols: anac058, NAC058 | NAC domain containing protein 58 | chr3:6318745-6320593 REVERSE LENGTH=314	4e-115	99.7	GO:0006355	regulation of transcription, DNA-templated;	GO:0003700 GO:0044212	DNA-binding transcription factor activity; transcription regulatory region DNA binding;	GO:0005634	nucleus	PF02365	NAM;	AT3G18400|anac058|NAC058|NAC domain containing protein 58|MYF24.12	XM_003534121.5	0
DR1	Orange	317	317	Glyma.02G116400		1.56266	0.549765	0.829355	0.277475		1		1				Glyma.02g116400	396	UniRef100_I1JEE8 Uncharacterized protein n=2 Tax=Soja TaxID=1462606 RepID=I1JEE8_SOYBN	0	99.75	UniRef100_A0A445LMR0 Ureide permease 2 isoform D n=1 Tax=Glycine soja TaxID=3848 RepID=A0A445LMR0_GLYSO	0	99.75	AT2G03530.1 | Symbols: UPS2, ATUPS2 | ureide permease 2 | chr2:1071951-1073522 FORWARD LENGTH=398	0	99.75	GO:0015720 GO:0015857 GO:0043100	allantoin transport; uracil transport; pyrimidine nucleobase salvage;	GO:0005274 GO:0005524 GO:0015210 GO:0015505	allantoin:proton symporter activity; ATP binding; uracil transmembrane transporter activity; uracil:cation symporter activity;	GO:0005739 GO:0005886 GO:0016020 GO:0016021	mitochondrion; plasma membrane; membrane; integral component of membrane	PF07168	Ureide_permease;	AT2G03530|UPS2|ATUPS2|ureide permease 2|ARABIDOPSIS THALIANA UREIDE PERMEASE 2|T4M8.3|T4M8_3	XM_003518721.5	0
DR1	Orange	318	318	Glyma.18G021700		4.27331	2.00507	2.65646	1.43327		1		1				Glyma.18g021700	589	UniRef100_I1MYX1 Uncharacterized protein n=2 Tax=Soja TaxID=1462606 RepID=I1MYX1_SOYBN	0	99.83	UniRef100_A0A0B2PB38 Protein NRT1/ PTR FAMILY 5.1 n=1 Tax=Glycine soja TaxID=3848 RepID=A0A0B2PB38_GLYSO	0	99.83	AT2G40460.1 | Symbols: | Major facilitator superfamily protein | chr2:16897123-16901171 FORWARD LENGTH=583	0	98.98	GO:0009624	response to nematode;	GO:0015333 GO:0035673 GO:1904680	peptide:proton symporter activity; oligopeptide transmembrane transporter activity; peptide transmembrane transporter activity;	GO:0016021	integral component of membrane	PF00854	PTR2;	AT2G40460|T2P4.19|T2P4_19	XM_003552094.5	0
DR1	Orange	319	319	Glyma.09G126200		1.43687	0.626999	0.877179	0.421123		1		1				Glyma.09g126200	300	UniRef100_Q9S7G9 Acidic chitinase n=1 Tax=Glycine max TaxID=3847 RepID=Q9S7G9_SOYBN	0	99.67	UniRef100_Q9S7G9 Acidic chitinase n=1 Tax=Glycine max TaxID=3847 RepID=Q9S7G9_SOYBN	0	99.67	AT5G24090.1 | Symbols: ATCHIA, CHIA | chitinase A | chr5:8143805-8145153 REVERSE LENGTH=302	3e-120	96.67	GO:0000272 GO:0002221 GO:0006032 GO:0009409 GO:0009611 GO:0009642 GO:0009651 GO:0042631	polysaccharide catabolic process; pattern recognition receptor signaling pathway; chitin catabolic process; response to cold; response to wounding; response to light intensity; response to salt stress; cellular response to water deprivation;	GO:0003796 GO:0004568 GO:0008422	lysozyme activity; chitinase activity; beta-glucosidase activity;	GO:0005576 GO:0005615	extracellular region; extracellular space	PF00704	Glyco_hydro_18;	AT5G24090|ATCHIA|CHIA|LYS1|chitinase A|Lysozyme 1|MZF18.2|MZF18_2	NM_001249780.1	0
DR1	Orange	320	320	Glyma.10G052500		3.6541	0.882073	1.6609	0.245945		1						Glyma.10g052500	379	UniRef100_K7LHL0 Protein kinase domain-containing protein n=3 Tax=Soja TaxID=1462606 RepID=K7LHL0_SOYBN	0	99.74	UniRef100_K7LHL0 Protein kinase domain-containing protein n=3 Tax=Soja TaxID=1462606 RepID=K7LHL0_SOYBN	0	99.74	AT1G16670.1 | Symbols: | Protein kinase superfamily protein | chr1:5697846-5699492 FORWARD LENGTH=390	6e-114	84.96	GO:0002237 GO:0009409 GO:0009625 GO:0046777 GO:0050826	response to molecule of bacterial origin; response to cold; response to insect; protein autophosphorylation; response to freezing;	GO:0004674 GO:0005515 GO:0005524	protein serine/threonine kinase activity; protein binding; ATP binding;	GO:0005634 GO:0005886	nucleus; plasma membrane	PF07714	Pkinase_Tyr;	AT1G16670|CRPK1|cold-responsive protein kinase 1|F19K19.4|F19K19_4	XM_003536937.5	0
DR1	Orange	321	321	Glyma.05G119500		3.84656	0.425222	1.30521	-0.434845		1						Glyma.05g119500	622	UniRef100_K7KPS2 Protein kinase domain-containing protein n=1 Tax=Glycine max TaxID=3847 RepID=K7KPS2_SOYBN	0	99.84	UniRef100_K7KPS2 Protein kinase domain-containing protein n=1 Tax=Glycine max TaxID=3847 RepID=K7KPS2_SOYBN	0	99.84	AT4G33430.2 | Symbols: BAK1 | BRI1-associated receptor kinase | chr4:16086654-16090288 REVERSE LENGTH=662	0	97.27	GO:0002229 GO:0006468 GO:0006952 GO:0008219 GO:0009742 GO:0042742 GO:0050832	defense response to oomycetes; protein phosphorylation; defense response; cell death; brassinosteroid mediated signaling pathway; defense response to bacterium; defense response to fungus;	GO:0004672 GO:0004674 GO:0004675 GO:0004714 GO:0005102 GO:0005515 GO:0005524 GO:0016301 GO:0033612 GO:0042802 GO:0046982	protein kinase activity; protein serine/threonine kinase activity; transmembrane receptor protein serine/threonine kinase activity; transmembrane receptor protein tyrosine kinase activity; signaling receptor binding; protein binding; ATP binding; kinase activity; receptor serine/threonine kinase binding; identical protein binding; protein heterodimerization activity;	GO:0005768 GO:0005886 GO:0010008 GO:0016021	endosome; plasma membrane; endosome membrane; integral component of membrane	PF00560 PF13855 PF08263 PF00069	LRR_1; LRR_8; LRRNT_2; Pkinase;	AT4G33430|BAK1|RKS10|SERK3|ELG|ATSERK3|ATBAK1|BRI1-associated receptor kinase|RECEPTOR KINASES LIKE SERK 10|SOMATIC EMBRYOGENESIS RECEPTOR-LIKE KINASE 3|ELONGATED|F17M5.190|F17M5_190	XM_041015438.1	0
DR1	Orange	322	322	Glyma.05G219500		1.31627	0.319316	0.882712	0.473089		1						Glyma.05g219500	732	UniRef100_I1K669 Glutamine-dependent NAD(+) synthetase n=2 Tax=Glycine max TaxID=3847 RepID=I1K669_SOYBN	0	99.86	UniRef100_I1K669 Glutamine-dependent NAD(+) synthetase n=2 Tax=Glycine max TaxID=3847 RepID=I1K669_SOYBN	0	99.86	AT1G55090.1 | Symbols: | carbon-nitrogen hydrolase family protein | chr1:20554857-20558188 FORWARD LENGTH=725	0	99.86	GO:0009435	NAD biosynthetic process;	GO:0003952 GO:0004359 GO:0005524	NAD+ synthase (glutamine-hydrolyzing) activity; glutaminase activity; ATP binding;	GO:0005737 GO:0005829	cytoplasm; cytosol	PF02540 PF00795	NAD_synthase; CN_hydrolase;	AT1G55090|T7N22.4|T7N22_4	XM_003525281.5	0
DR1	Orange	323	323	Glyma.06G036100		1.01888	0.251262	0.68088	0.375759		1		1				Glyma.06g036100	363	UniRef100_A0A445K478 Putative thylakoidal processing peptidase 2, chloroplastic isoform A n=2 Tax=Glycine soja TaxID=3848 RepID=A0A445K478_GLYSO	0	99.72	UniRef100_I1JTG1 Peptidase_S26 domain-containing protein n=4 Tax=Soja TaxID=1462606 RepID=I1JTG1_SOYBN	0	99.72	AT1G06870.1 | Symbols: | Peptidase S24/S26A/S26B/S26C family protein | chr1:2108832-2110642 FORWARD LENGTH=367	2e-136	96.97	GO:0006465 GO:0010027	signal peptide processing; thylakoid membrane organization;	GO:0004252	serine-type endopeptidase activity;	GO:0005886 GO:0005887 GO:0009535	plasma membrane; integral component of plasma membrane; chloroplast thylakoid membrane	PF10502	Peptidase_S26;	AT1G06870|Plsp2A|plastidic type I signal peptidase 2A|F4H5.6|F4H5_6	XM_006581166.4	0
DR1	Orange	324	324	Glyma.08G288400		0.994253	0.276916	0.691891	0.395579		1		1				Glyma.08g288400	842	UniRef100_I1KXH7 Potassium transporter n=1 Tax=Glycine max TaxID=3847 RepID=I1KXH7_SOYBN	0	99.88	UniRef100_I1KXH7 Potassium transporter n=1 Tax=Glycine max TaxID=3847 RepID=I1KXH7_SOYBN	0	99.88	AT1G60160.1 | Symbols: | Potassium transporter family protein | chr1:22188330-22191395 REVERSE LENGTH=827	0	99.52	GO:0006813 GO:0048825 GO:0071805	potassium ion transport; cotyledon development; potassium ion transmembrane transport;	GO:0015079	potassium ion transmembrane transporter activity;	GO:0005634 GO:0005739 GO:0005886 GO:0016020 GO:0016021	nucleus; mitochondrion; plasma membrane; membrane; integral component of membrane	PF02705	K_trans;	AT1G60160|KT12|K Transporter12|T13D8.5|T13D8_5	XM_003531967.5	0
DR1	Orange	325	325	Glyma.04G080700		-0.261948	-0.890647	-0.5275	-0.771712			1		1			Glyma.04g080700	417	UniRef100_I1JUS6 Aspartate aminotransferase n=2 Tax=Soja TaxID=1462606 RepID=I1JUS6_SOYBN	0	99.76	UniRef100_I1JUS6 Aspartate aminotransferase n=2 Tax=Soja TaxID=1462606 RepID=I1JUS6_SOYBN	0	99.76	AT5G11520.1 | Symbols: ASP3, YLS4 | aspartate aminotransferase 3 | chr5:3685257-3687721 REVERSE LENGTH=449	0	97.6	GO:0006807 GO:0009058 GO:0010150	nitrogen compound metabolic process; biosynthetic process; leaf senescence;	GO:0004069 GO:0030170	L-aspartate:2-oxoglutarate aminotransferase activity; pyridoxal phosphate binding;	GO:0005777 GO:0005829 GO:0005886 GO:0009507 GO:0009536	peroxisome; cytosol; plasma membrane; chloroplast; plastid	PF00155	Aminotran_1_2;	AT5G11520|ASP3|YLS4|aspartate aminotransferase 3|YELLOW-LEAF-SPECIFIC GENE 4|F15N18.110|F15N18_110|ASPARTATE AMINOTRANSFERASE, CHLOROPLAST PRECURSOR	NM_001369271.1	0
DR1	Orange	326	326	Glyma.04G239900		1.94371	-0.0659353	1.06736	0.286008		1		1				Glyma.04g239900	221	UniRef100_C6T5H2 GLTP domain-containing protein n=1 Tax=Glycine max TaxID=3847 RepID=C6T5H2_SOYBN	2e-158	99.55	UniRef100_C6T5H2 GLTP domain-containing protein n=1 Tax=Glycine max TaxID=3847 RepID=C6T5H2_SOYBN	2e-158	99.55	AT1G21360.1 | Symbols: GLTP2 | glycolipid transfer protein 2 | chr1:7481365-7483237 FORWARD LENGTH=223	1e-77	99.1	GO:0035627 GO:0120009	ceramide transport; intermembrane lipid transfer;	GO:0008289 GO:1902387 GO:1902388	lipid binding; ceramide 1-phosphate binding; ceramide 1-phosphate transfer activity;	GO:0005737 GO:0005829 GO:0016020	cytoplasm; cytosol; membrane	PF08718	GLTP;	AT1G21360|GLTP2|glycolipid transfer protein 2|F24J8.2|F24J8_2	NM_001250802.2	0
DR1	Orange	327	327	Glyma.09G015500		0.9589	-0.248654	0.40283	-0.0583029		1						Glyma.09g015500	307	UniRef100_K7LBA1 Phosphoglycolate phosphatase n=2 Tax=Glycine max TaxID=3847 RepID=K7LBA1_SOYBN	0	99.67	UniRef100_K7LBA1 Phosphoglycolate phosphatase n=2 Tax=Glycine max TaxID=3847 RepID=K7LBA1_SOYBN	0	99.67	AT5G47760.1 | Symbols: PGLP2, ATPGLP2, ATPK5 | 2-phosphoglycolate phosphatase 2 | chr5:19343121-19344979 REVERSE LENGTH=301	3e-175	96.42	GO:0006468 GO:0016311	protein phosphorylation; dephosphorylation;	GO:0004674 GO:0016791	protein serine/threonine kinase activity; phosphatase activity;	GO:0009507 GO:0009536	chloroplast; plastid	PF13242	Hydrolase_like;	AT5G47760|PGLP2|ATPGLP2|ATPK5|2-phosphoglycolate phosphatase 2|MCA23.8|MCA23_8	XM_041005318.1	0
DR1	Orange	328	328	Glyma.09G091900		1.52016	0.217692	0.913367	0.420635		1		1				Glyma.09g091900	570	UniRef100_I1L288 Nodulin-like domain-containing protein n=2 Tax=Soja TaxID=1462606 RepID=I1L288_SOYBN	0	99.82	UniRef100_I1L288 Nodulin-like domain-containing protein n=2 Tax=Soja TaxID=1462606 RepID=I1L288_SOYBN	0	99.82	AT1G80530.1 | Symbols: | Major facilitator superfamily protein | chr1:30278224-30280247 REVERSE LENGTH=561	0	99.65	GO:0080167	response to karrikin;	GO:0003674	molecular function;	GO:0005634 GO:0016021	nucleus; integral component of membrane	PF06813	Nodulin-like;	AT1G80530|T21F11.14|T21F11_14	XM_003533812.5	0
DR1	Orange	329	329	Glyma.18G042100		3.27863	-0.348585	1.61306	0.183778		1		1				Glyma.18g042100	432	UniRef100_A0A0B2PME5 RING-type E3 ubiquitin transferase n=2 Tax=Soja TaxID=1462606 RepID=A0A0B2PME5_GLYSO	0	99.77	UniRef100_A0A0B2PME5 RING-type E3 ubiquitin transferase n=2 Tax=Soja TaxID=1462606 RepID=A0A0B2PME5_GLYSO	0	99.77	AT5G37490.1 | Symbols: | ARM repeat superfamily protein | chr5:14887744-14889051 FORWARD LENGTH=435	3e-124	95.37	GO:0010200 GO:0016567	response to chitin; protein ubiquitination;	GO:0004842	ubiquitin-protein transferase activity;	GO:0005737	cytoplasm	PF04564	U-box;	AT5G37490|MPA22.3|MPA22_3	NM_001251665.2	0
DR1	Orange	330	330	Glyma.20G028000		2.23249	1.02208	1.74624	1.22763		1		1	1			Glyma.20g028000	440	UniRef100_I1NDJ8 Uncharacterized protein n=1 Tax=Glycine max TaxID=3847 RepID=I1NDJ8_SOYBN	0	99.77	UniRef100_UPI00098D9D2B probable WRKY transcription factor 3 n=1 Tax=Cajanus cajan TaxID=3821 RepID=UPI00098D9D2B	0	99.77	AT2G03340.1 | Symbols: WRKY3 | WRKY DNA-binding protein 3 | chr2:1014724-1016936 REVERSE LENGTH=513	2e-137	95.45	GO:0006355	regulation of transcription, DNA-templated;	GO:0003700 GO:0043565 GO:0044212	DNA-binding transcription factor activity; sequence-specific DNA binding; transcription regulatory region DNA binding;	GO:0005634	nucleus	PF03106	WRKY;	AT2G03340|WRKY3|WRKY DNA-binding protein 3|T4M8.23|T4M8_23	XM_003556662.4	0
DR1	Orange	331	331	Glyma.11G192800		3.00199	-0.0467606	1.77102	0.496554		1		1				Glyma.11g192800	313	UniRef100_I1LKZ5 BHLH domain-containing protein n=2 Tax=Soja TaxID=1462606 RepID=I1LKZ5_SOYBN	0	99.68	UniRef100_I1LKZ5 BHLH domain-containing protein n=2 Tax=Soja TaxID=1462606 RepID=I1LKZ5_SOYBN	0	99.68	AT2G28160.1 | Symbols: FIT1, ATBHLH029, FRU, BHLH029, ATBHLH29, ATFIT1 | FER-like regulator of iron uptake | chr2:12004713-12005908 FORWARD LENGTH=318	5e-90	98.08	GO:0006355 GO:0009735 GO:0010039 GO:0034756	regulation of transcription, DNA-templated; response to cytokinin; response to iron ion; regulation of iron ion transport;	GO:0003677 GO:0003700 GO:0005515 GO:0046983	DNA binding; DNA-binding transcription factor activity; protein binding; protein dimerization activity;	GO:0005634	nucleus	PF00010	HLH;	AT2G28160|FIT1|ATBHLH029|FRU|BHLH029|ATBHLH29|ATFIT1|FIT|FE-DEFICIENCY INDUCED TRANSCRIPTION FACTOR 1|BASIC HELIX-LOOP-HELIX PROTEIN 29|FER-like regulator of iron uptake|ARABIDOPSIS FE-DEFICIENCY INDUCED TRANSCRIPTION FACTOR 1|FER-LIKE IRON DEFICIENCY INDUCED TRANSCRIPTION FACTOR|F24D13.5|F24D13_5	NM_001367111.1	0
DR1	Orange	332	332	Glyma.17G179200		0.883704	0.460356	0.720616	0.527427		1		1				Glyma.17g179200	847	UniRef100_I1MW08 Uncharacterized protein n=2 Tax=Soja TaxID=1462606 RepID=I1MW08_SOYBN	0	99.88	UniRef100_V7CCN4 NB-ARC domain-containing protein n=1 Tax=Phaseolus vulgaris TaxID=3885 RepID=V7CCN4_PHAVU	0	97.76	AT5G66900.1 | Symbols: | Disease resistance protein (CC-NBS-LRR class) family | chr5:26714931-26717757 REVERSE LENGTH=809	2e-153	95.75	GO:0006952	defense response;	GO:0005524 GO:0043130 GO:0043531	ATP binding; ubiquitin binding; ADP binding;	GO:0005634 GO:0005829 GO:0012505	nucleus; cytosol; endomembrane system	PF05659 PF00931	RPW8; NB-ARC;	AT5G66900|NRG1.1|N REQUIREMENT GENE 1.1|MUD21.16|MUD21_16	XM_026126319.2	0
DR1	Orange	333	333	Glyma.06G215600		2.73281	0.792085	1.90414	0.925991		1		1				Glyma.06g215600	455	UniRef100_A0A0R0JK56 Protein kinase domain-containing protein n=2 Tax=Soja TaxID=1462606 RepID=A0A0R0JK56_SOYBN	0	99.78	UniRef100_A0A0R0JK56 Protein kinase domain-containing protein n=2 Tax=Soja TaxID=1462606 RepID=A0A0R0JK56_SOYBN	0	99.78	AT5G20050.1 | Symbols: | Protein kinase superfamily protein | chr5:6774381-6775739 FORWARD LENGTH=452	3e-171	88.35	GO:0006468 GO:0016310	protein phosphorylation; phosphorylation;	GO:0004674 GO:0005524 GO:0016301	protein serine/threonine kinase activity; ATP binding; kinase activity;	GO:0016021	integral component of membrane	PF00069	Pkinase;	AT5G20050|F28I16.200|F28I16_200	XM_014776650.3	0
DR1	Orange	334	334	Glyma.07G122800		1.03046	0.391789	0.763531	0.431806		1		1				Glyma.07g122800	432	UniRef100_A0A0B2RP50 Uncharacterized protein n=2 Tax=Soja TaxID=1462606 RepID=A0A0B2RP50_GLYSO	0	99.77	UniRef100_UPI00098D904F uncharacterized protein LOC109816498 n=1 Tax=Cajanus cajan TaxID=3821 RepID=UPI00098D904F	0	99.77	AT5G17640.1 | Symbols: | Protein of unknown function (DUF1005) | chr5:5811047-5812429 REVERSE LENGTH=432	0	96.76	GO:0009651 GO:0009737	response to salt stress; response to abscisic acid;	GO:0003674	molecular function;	NA	NA	PF06219	DUF1005;	AT5G17640|ASG1|Abiotic Stress Gene 1|K10A8.120|K10A8_120	XM_014777957.3	0
DR1	Orange	335	335	Glyma.05G208961		0.993989	0.145495	0.637986	0.216272		1						Glyma.05g208961	316	UniRef100_I1K6H5 Uncharacterized protein n=2 Tax=Soja TaxID=1462606 RepID=I1K6H5_SOYBN	0	99.68	UniRef100_A0A151TF06 WW domain-containing oxidoreductase n=2 Tax=Cajanus cajan TaxID=3821 RepID=A0A151TF06_CAJCA	0	99.68	AT4G11410.1 | Symbols: | NAD(P)-binding Rossmann-fold superfamily protein | chr4:6945127-6947186 REVERSE LENGTH=317	2e-174	98.73	GO:0055114	oxidation-reduction process;	NA	NA	GO:0005829 GO:0009507	cytosol; chloroplast	PF00106	adh_short;	AT4G11410|F25E4.30|F25E4_30	XM_041015652.1	0
DR1	Orange	336	336	Glyma.19G187100		4.43374	0.062546	2.71089	0.321655		1		1				Glyma.19g187100	484	UniRef100_K7MZ44 Glycosyltransferase n=2 Tax=Soja TaxID=1462606 RepID=K7MZ44_SOYBN	0	99.79	UniRef100_K7MZ44 Glycosyltransferase n=2 Tax=Soja TaxID=1462606 RepID=K7MZ44_SOYBN	0	99.79	AT2G36800.1 | Symbols: DOGT1, UGT73C5 | don-glucosyltransferase 1 | chr2:15423493-15424980 REVERSE LENGTH=495	0	99.38	GO:0016131 GO:0071456 GO:0098754	brassinosteroid metabolic process; cellular response to hypoxia; detoxification;	GO:0008194 GO:0016757 GO:0046527 GO:0050403 GO:0050502 GO:0080044 GO:0080046	UDP-glycosyltransferase activity; transferase activity, transferring glycosyl groups; glucosyltransferase activity; trans-zeatin O-beta-D-glucosyltransferase activity; cis-zeatin O-beta-D-glucosyltransferase activity; quercetin 7-O-glucosyltransferase activity; quercetin 4'-O-glucosyltransferase activity;	GO:0005783 GO:0009507 GO:0016021 GO:0043231	endoplasmic reticulum; chloroplast; integral component of membrane; intracellular membrane-bounded organelle	PF00201	UDPGT;	AT2G36800|DOGT1|UGT73C5|don-glucosyltransferase 1|UDP-GLUCOSYL TRANSFERASE 73C5|F13K3.20|F13K3_20	XM_003554356.4	0
DR1	Orange	337	337	Glyma.17G140800		2.70911	0.421639	1.77563	0.674409		1						Glyma.17g140800	761	UniRef100_A0A0R0FL47 Uncharacterized protein n=2 Tax=Soja TaxID=1462606 RepID=A0A0R0FL47_SOYBN	0	99.87	UniRef100_UPI00098DA8B3 uncharacterized protein LOC109809627 n=1 Tax=Cajanus cajan TaxID=3821 RepID=UPI00098DA8B3	0	99.87	AT4G17250.1 | Symbols: | unknown protein; BEST Arabidopsis thaliana protein match is: unknown protein (TAIR:AT5G47580.1); Has 31 Blast hits to 31 proteins in 6 species: Archae - 0; Bacteria - 0; Metazoa - 0; Fungi - 0; Plants - 31; Viruses - 0; Other Eukaryotes - 0 (source: NCBI BLink). | chr4:9671104-9673329 FORWARD LENGTH=741	0	96.85	GO:0010286	heat acclimation;	GO:0003674	molecular function;	GO:0005739 GO:0016021	mitochondrion; integral component of membrane	NA	NA	AT4G17250|DL4660W|FCAALL.204	XM_003550856.4	0
DR1	Orange	338	338	Glyma.16G198500		1.31776	0.126145	0.824467	0.247098		1		1				Glyma.16g198500	379	UniRef100_A0A445GKQ8 BAG family molecular chaperone regulator 3 isoform B n=1 Tax=Glycine soja TaxID=3848 RepID=A0A445GKQ8_GLYSO	0	99.74	UniRef100_A0A445GKQ8 BAG family molecular chaperone regulator 3 isoform B n=1 Tax=Glycine soja TaxID=3848 RepID=A0A445GKQ8_GLYSO	0	99.74	AT5G52060.1 | Symbols: ATBAG1, BAG1 | BCL-2-associated athanogene 1 | chr5:21152449-21153741 REVERSE LENGTH=342	3e-107	89.18	GO:0071629	cytoplasm protein quality control by the ubiquitin-proteasome system;	GO:0005515 GO:0051087	protein binding; chaperone binding;	GO:0005634 GO:0005739 GO:0005829	nucleus; mitochondrion; cytosol	PF00240 PF02179	ubiquitin; BAG;	AT5G52060|ATBAG1|BAG1|BCL-2-associated athanogene 1|MSG15.15|MSG15_15	XM_041010615.1	0
DR1	Orange	339	339	Glyma.07G093700		0.0717283	-1.26838	-0.44727	-1.11007					1			Glyma.07g093700	1243	UniRef100_A0A368UHY8 Uncharacterized protein n=2 Tax=Soja TaxID=1462606 RepID=A0A368UHY8_SOYBN	0	99.92	UniRef100_A0A445JUH8 Zinc finger protein BRUTUS isoform B n=1 Tax=Glycine soja TaxID=3848 RepID=A0A445JUH8_GLYSO	0	99.92	AT3G18290.1 | Symbols: EMB2454, BTS | zinc finger protein-related | chr3:6274308-6280174 FORWARD LENGTH=1254	0	99.84	GO:0009793 GO:0010106 GO:0016567 GO:0060586 GO:0071456	embryo development ending in seed dormancy; cellular response to iron ion starvation; protein ubiquitination; multicellular organismal iron ion homeostasis; cellular response to hypoxia;	GO:0005506 GO:0005515 GO:0008270 GO:0016874 GO:0061630	iron ion binding; protein binding; zinc ion binding; ligase activity; ubiquitin protein ligase activity;	GO:0005634 GO:0016021	nucleus; integral component of membrane	PF13639 PF05495 PF14599 PF01814 PF13639 PF05495 PF01814 PF13639 PF01814 PF05495 PF14599	zf-RING_2; zf-CHY; zinc_ribbon_6; Hemerythrin; zf-RING_2; zf-CHY; Hemerythrin; zf-RING_2; Hemerythrin; zf-CHY; zinc_ribbon_6;	AT3G18290|EMB2454|BTS|embryo defective 2454|BRUTUS|MIE15.8	XM_003529973.3	0
DR1	Orange	340	340	Glyma.02G297000		0.81448	0.096433	0.493985	0.157388		1						Glyma.02g297000	489	UniRef100_A0A0B2SAT3 Heterogeneous nuclear ribonucleoprotein 1 isoform A n=4 Tax=Soja TaxID=1462606 RepID=A0A0B2SAT3_GLYSO	0	97.55	UniRef100_A0A0B2SAT3 Heterogeneous nuclear ribonucleoprotein 1 isoform A n=4 Tax=Soja TaxID=1462606 RepID=A0A0B2SAT3_GLYSO	0	97.55	AT3G07810.2 | Symbols: | RNA-binding (RRM/RBD/RNP motifs) family protein | chr3:2492875-2495102 FORWARD LENGTH=495	5e-161	96.93	NA	NA	GO:0003729	mRNA binding;	NA	NA	PF00076	RRM_1;	AT3G07810	XM_006575639.3	0
DR1	Orange	341	341	Glyma.12G117000		2.05597	0.0620666	1.1716	0.195913		1		1				Glyma.12g117000	206	UniRef100_A0A445HPD7 Ethylene-responsive transcription factor 9 n=1 Tax=Glycine soja TaxID=3848 RepID=A0A445HPD7_GLYSO	4e-148	99.51	UniRef100_A0A445HPD7 Ethylene-responsive transcription factor 9 n=1 Tax=Glycine soja TaxID=3848 RepID=A0A445HPD7_GLYSO	4e-148	99.51	AT5G44210.1 | Symbols: ERF9, ATERF9, ATERF-9 | erf domain protein 9 | chr5:17806742-17807344 FORWARD LENGTH=200	1e-49	88.83	GO:0006355 GO:0006952 GO:0009873 GO:0019760 GO:0045892	regulation of transcription, DNA-templated; defense response; ethylene-activated signaling pathway; glucosinolate metabolic process; negative regulation of transcription, DNA-templated;	GO:0003677 GO:0003700 GO:0005515 GO:0043565 GO:0044212	DNA binding; DNA-binding transcription factor activity; protein binding; sequence-specific DNA binding; transcription regulatory region DNA binding;	GO:0005622 GO:0005634	intracellular; nucleus	PF00847	AP2;	AT5G44210|ERF9|ATERF9|ATERF-9|erf domain protein 9|ERF DOMAIN PROTEIN- 9|MLN1.14|MLN1_14	XM_014764856.3	0
DR1	Orange	342	342	Glyma.10G250300		2.65471	-0.627519	1.13718	-0.336617		1						Glyma.10g250300	344	UniRef100_C6TDP1 Abhydrolase_3 domain-containing protein n=5 Tax=Soja TaxID=1462606 RepID=C6TDP1_SOYBN	0	99.71	UniRef100_C6TDP1 Abhydrolase_3 domain-containing protein n=5 Tax=Soja TaxID=1462606 RepID=C6TDP1_SOYBN	0	99.71	AT2G03550.1 | Symbols: | alpha/beta-Hydrolases superfamily protein | chr2:1077080-1078018 FORWARD LENGTH=312	2e-81	91.28	GO:0009056	catabolic process;	GO:0016787 GO:0080030	hydrolase activity; methyl indole-3-acetate esterase activity;	NA	NA	PF00135	COesterase;	AT2G03550|T4M8.1|T4M8_1	NM_001252698.2	0
DR1	Orange	343	343	Glyma.02G275800		5.89713	0.633991	3.12392	0.783392		1						Glyma.02g275800	189	UniRef100_K7KB50 MlaD domain-containing protein n=2 Tax=Soja TaxID=1462606 RepID=K7KB50_SOYBN	1e-136	99.47	UniRef100_K7KB50 MlaD domain-containing protein n=2 Tax=Soja TaxID=1462606 RepID=K7KB50_SOYBN	1e-136	99.47	AT3G20320.1 | Symbols: TGD2 | trigalactosyldiacylglycerol2 | chr3:7087657-7089640 REVERSE LENGTH=381	9e-60	75.13	GO:0006869 GO:0032365	lipid transport; intracellular lipid transport;	GO:0005319 GO:0005543	lipid transporter activity; phospholipid binding;	GO:0005829 GO:0009507 GO:0009536 GO:0009706 GO:0009941 GO:0016021	cytosol; chloroplast; plastid; chloroplast inner membrane; chloroplast envelope; integral component of membrane	PF02470	MlaD;	AT3G20320|TGD2|ABCI15|trigalactosyldiacylglycerol2|ATP-binding cassette I15|MQC12.6	XM_006595737.4	1e-44
DR1	Orange	344	344	Glyma.20G158400		0.791467	0.121521	0.448903	0.147645		1						Glyma.20g158400	911	UniRef100_A0A0B2QYB0 C2 NT-type domain-containing protein n=2 Tax=Soja TaxID=1462606 RepID=A0A0B2QYB0_GLYSO	0	99.89	UniRef100_A0A0B2QYB0 C2 NT-type domain-containing protein n=2 Tax=Soja TaxID=1462606 RepID=A0A0B2QYB0_GLYSO	0	99.89	AT5G52280.1 | Symbols: | Myosin heavy chain-related protein | chr5:21226959-21230109 FORWARD LENGTH=853	0	99.78	GO:0008150	biological process;	GO:0003674	molecular function;	GO:0005576	extracellular region	PF10358	NT-C2;	AT5G52280|F17P19.19|F17P19_19	XM_041013330.1	0
DR1	Orange	345	345	Glyma.18G231500		2.57009	-0.307084	1.08459	-0.250062		1						Glyma.18g231500	118	UniRef100_C6SVG7 BOWMAN_BIRK domain-containing protein n=1 Tax=Glycine max TaxID=3847 RepID=C6SVG7_SOYBN	7e-79	99.15	UniRef100_C6SVG7 BOWMAN_BIRK domain-containing protein n=1 Tax=Glycine max TaxID=3847 RepID=C6SVG7_SOYBN	7e-79	99.15	NA	NA	NA	NA	NA	NA	NA	NA	NA	PF00228	Bowman-Birk_leg;	NA	NM_001249610.2	0
DR1	Orange	346	346	Glyma.13G279100		1.67015	0.724899	1.19388	0.74937		1		1				Glyma.13g279100	390	UniRef100_I1M3B0 Uncharacterized protein n=1 Tax=Glycine max TaxID=3847 RepID=I1M3B0_SOYBN	0	99.74	UniRef100_A0A445IB78 CBS domain-containing protein CBSX5 n=1 Tax=Glycine soja TaxID=3848 RepID=A0A445IB78_GLYSO	0	99.74	AT4G27460.1 | Symbols: | Cystathionine beta-synthase (CBS) family protein | chr4:13732939-13734263 FORWARD LENGTH=391	8e-123	99.49	GO:0071456	cellular response to hypoxia;	NA	NA	GO:0005576	extracellular region	PF00571	CBS;	AT4G27460|CBSX5|CBS domain containing protein 5|F27G19.60|F27G19_60	XM_003543205.5	0
DR1	Orange	347	347	Glyma.14G000900		0.887765	0.198199	0.537827	0.205609		1						Glyma.14g000900	626	UniRef100_A0A445GZG4 Monosaccharide-sensing protein 2 isoform A n=3 Tax=Glycine soja TaxID=3848 RepID=A0A445GZG4_GLYSO	0	97.92	UniRef100_A0A445GZG4 Monosaccharide-sensing protein 2 isoform A n=3 Tax=Glycine soja TaxID=3848 RepID=A0A445GZG4_GLYSO	0	97.92	AT4G35300.1 | Symbols: TMT2 | tonoplast monosaccharide transporter2 | chr4:16796432-16799071 REVERSE LENGTH=739	0	99.2	GO:0046323	glucose import;	GO:0005337 GO:0005351	nucleoside transmembrane transporter activity; carbohydrate:proton symporter activity;	GO:0005773 GO:0005774 GO:0005794 GO:0005886 GO:0005887	vacuole; vacuolar membrane; Golgi apparatus; plasma membrane; integral component of plasma membrane	PF07690 PF00083	MFS_1; Sugar_tr;	AT4G35300|TMT2|tonoplast monosaccharide transporter2|F23E12.140|F23E12_140	XM_006575702.4	0
DR1	Orange	348	348	Glyma.03G251500		0.696906	0.0509015	0.396864	0.0779297		1						Glyma.03g251500	324	UniRef100_A0A0B2RSW9 Serine/threonine-protein phosphatase n=2 Tax=Soja TaxID=1462606 RepID=A0A0B2RSW9_GLYSO	0	99.69	UniRef100_A0A0B2RSW9 Serine/threonine-protein phosphatase n=2 Tax=Soja TaxID=1462606 RepID=A0A0B2RSW9_GLYSO	0	99.69	AT2G39840.1 | Symbols: TOPP4 | type one serine/threonine protein phosphatase 4 | chr2:16627430-16628789 FORWARD LENGTH=321	0	92.9	GO:0006468 GO:0006470 GO:0009740 GO:0010161 GO:0016311 GO:0040008	protein phosphorylation; protein dephosphorylation; gibberellic acid mediated signaling pathway; red light signaling pathway; dephosphorylation; regulation of growth;	GO:0004722 GO:0005515 GO:0016791 GO:0046872	protein serine/threonine phosphatase activity; protein binding; phosphatase activity; metal ion binding;	GO:0000164 GO:0005634 GO:0005737	protein phosphatase type 1 complex; nucleus; cytoplasm	PF16891 PF00149	STPPase_N; Metallophos;	AT2G39840|TOPP4|type one serine/threonine protein phosphatase 4	XM_006577258.3	0
DR1	Orange	349	349	Glyma.10G121536		0.962387	0.202903	0.600524	0.215687		1						Glyma.10g121536	653	UniRef100_I1LAG7 Exocyst subunit Exo70 family protein n=2 Tax=Soja TaxID=1462606 RepID=I1LAG7_SOYBN	0	99.85	UniRef100_I1LAG7 Exocyst subunit Exo70 family protein n=2 Tax=Soja TaxID=1462606 RepID=I1LAG7_SOYBN	0	99.85	AT5G03540.3 | Symbols: EXO70A1 | exocyst subunit exo70 family protein A1 | chr5:889606-893916 FORWARD LENGTH=664	0	99.54	GO:0000919 GO:0006887 GO:0009832 GO:0010089 GO:0010102 GO:0032502 GO:0042814 GO:0048354 GO:0048364 GO:0048759 GO:0060178 GO:0060918 GO:0090059 GO:1901703 GO:2000652	cell plate assembly; exocytosis; plant-type cell wall biogenesis; xylem development; lateral root morphogenesis; developmental process; monopolar cell growth; mucilage biosynthetic process involved in seed coat development; root development; xylem vessel member cell differentiation; regulation of exocyst localization; auxin transport; protoxylem development; protein localization involved in auxin…	GO:0005515	protein binding;	GO:0000145 GO:0005576 GO:0005618 GO:0005634 GO:0005829 GO:0005856 GO:0005886 GO:0009504 GO:0009506 GO:0009507 GO:0009524 GO:0031410 GO:0070062 GO:0090404	exocyst; extracellular region; cell wall; nucleus; cytosol; cytoskeleton; plasma membrane; cell plate; plasmodesma; chloroplast; phragmoplast; cytoplasmic vesicle; extracellular exosome; pollen tube tip	PF03081	Exo70;	AT5G03540|ATEXO70A1|EXO70A1|exocyst subunit exo70 family protein A1|F12E4.330|F12E4_330	XM_003535900.5	0
DR1	Orange	350	350	Glyma.10G016100		1.23242	0.632679	0.915583	0.68715		1		1				Glyma.10g016100	457	UniRef100_I1L7S8 Uncharacterized protein n=2 Tax=Glycine max TaxID=3847 RepID=I1L7S8_SOYBN	0	99.78	UniRef100_UPI000233C7CA probable polygalacturonase isoform X2 n=1 Tax=Glycine max TaxID=3847 RepID=UPI000233C7CA	0	99.78	AT3G16850.1 | Symbols: | Pectin lyase-like superfamily protein | chr3:5748692-5750981 FORWARD LENGTH=455	0	97.16	GO:0005975 GO:0071555	carbohydrate metabolic process; cell wall organization;	GO:0004650 GO:0016829	polygalacturonase activity; lyase activity;	GO:0005576 GO:0005773 GO:0099503	extracellular region; vacuole; secretory vesicle	PF12708	Pectate_lyase_3;	AT3G16850|K20I9.8	XM_006588521.4	0
DR1	Orange	351	351	Glyma.11G197900		0.994171	0.492439	0.730363	0.531652		1		1				Glyma.11g197900	912	UniRef100_A0A445I4E8 Uncharacterized protein n=3 Tax=Soja TaxID=1462606 RepID=A0A445I4E8_GLYSO	0	99.89	UniRef100_A0A0B2QTH0 B3 domain-containing transcription repressor VAL1 n=1 Tax=Glycine soja TaxID=3848 RepID=A0A0B2QTH0_GLYSO	0	99.89	AT2G30470.1 | Symbols: HSI2, VAL1 | high-level expression of sugar-inducible gene 2 | chr2:12980904-12984724 REVERSE LENGTH=790	0	90.13	GO:0009737 GO:0009744 GO:0010030 GO:0045892 GO:2000034	response to abscisic acid; response to sucrose; positive regulation of seed germination; negative regulation of transcription, DNA-templated; regulation of seed maturation;	GO:0003677 GO:0003700 GO:0005515 GO:0008270	DNA binding; DNA-binding transcription factor activity; protein binding; zinc ion binding;	GO:0005634 GO:0005739	nucleus; mitochondrion	PF07496 PF02362	zf-CW; B3;	AT2G30470|HSI2|VAL1|high-level expression of sugar-inducible gene 2|VP1/ABI3-LIKE 1|T6B20.17|T6B20_17	XM_014764164.3	0
DR1	Orange	352	352	Glyma.06G013000		1.85697	0.785108	1.31173	0.870619		1		1				Glyma.06g013000	378	UniRef100_A0A445K321 Guanine nucleotide-binding protein subunit beta-2 isoform A n=3 Tax=Soja TaxID=1462606 RepID=A0A445K321_GLYSO	0	99.74	UniRef100_A0A445K321 Guanine nucleotide-binding protein subunit beta-2 isoform A n=3 Tax=Soja TaxID=1462606 RepID=A0A445K321_GLYSO	0	99.74	AT4G34460.1 | Symbols: AGB1, ELK4, ATAGB1 | GTP binding protein beta 1 | chr4:16477393-16479266 REVERSE LENGTH=377	0	99.74	GO:0009723 GO:0009738 GO:0009817 GO:0009845 GO:0009867 GO:0009887 GO:0009991 GO:0010118 GO:0010154 GO:0030968 GO:0048364 GO:0048527 GO:0050832 GO:0072593 GO:2000280	response to ethylene; abscisic acid-activated signaling pathway; defense response to fungus, incompatible interaction; seed germination; jasmonic acid mediated signaling pathway; animal organ morphogenesis; response to extracellular stimulus; stomatal movement; fruit development; endoplasmic reticulum unfolded protein response; root development; lateral root development; defense response to fungu…	GO:0003924 GO:0005515	GTPase activity; protein binding;	GO:0005634 GO:0005737 GO:0005783 GO:0005834 GO:0005886 GO:0080008	nucleus; cytoplasm; endoplasmic reticulum; heterotrimeric G-protein complex; plasma membrane; Cul4-RING E3 ubiquitin ligase complex	PF00400	WD40;	AT4G34460|AGB1|ELK4|ATAGB1|GTP binding protein beta 1|ERECTA-LIKE 4|T4L20.40|T4L20_40|ARABIDOPSIS G-PROTEIN BETA SUBUNIT	XM_041016220.1	0
DR1	Orange	353	353	Glyma.07G028000		0.641779	0.247334	0.443191	0.275264		1						Glyma.07g028000	1135	UniRef100_A0A445JRM4 Protein TOPLESS isoform A n=1 Tax=Glycine soja TaxID=3848 RepID=A0A445JRM4_GLYSO	0	99.91	UniRef100_A0A445JRM4 Protein TOPLESS isoform A n=1 Tax=Glycine soja TaxID=3848 RepID=A0A445JRM4_GLYSO	0	99.91	AT1G15750.1 | Symbols: WSIP1, TPL | Transducin family protein / WD-40 repeat family protein | chr1:5415086-5420359 REVERSE LENGTH=1131	0	99.91	GO:0006355 GO:0009733 GO:0009867 GO:0010051 GO:0010072 GO:0045892	regulation of transcription, DNA-templated; response to auxin; jasmonic acid mediated signaling pathway; xylem and phloem pattern formation; primary shoot apical meristem specification; negative regulation of transcription, DNA-templated;	GO:0005515 GO:0042802 GO:0042803	protein binding; identical protein binding; protein homodimerization activity;	GO:0005634 GO:0005737 GO:0005829	nucleus; cytoplasm; cytosol	PF00400	WD40;	AT1G15750|WSIP1|TPL|WUS-INTERACTING PROTEIN 1|TOPLESS|F7H2.9|F7H2_9	XM_041017183.1	0
DR1	Orange	354	354	Glyma.13G166300		1.22813	-0.0587539	0.571918	0.0773707		1						Glyma.13g166300	172	UniRef100_I1LZX3 Uncharacterized protein n=2 Tax=Glycine max TaxID=3847 RepID=I1LZX3_SOYBN	3e-124	99.42	UniRef100_UPI00098D7675 uncharacterized protein LOC109806814 isoform X3 n=1 Tax=Cajanus cajan TaxID=3821 RepID=UPI00098D7675	1e-114	99.42	AT5G25360.1 | Symbols: | unknown protein; BEST Arabidopsis thaliana protein match is: unknown protein (TAIR:AT4G32342.1); Has 1807 Blast hits to 1807 proteins in 277 species: Archae - 0; Bacteria - 0; Metazoa - 736; Fungi - 347; Plants - 385; Viruses - 0; Other Eukaryotes - 339 (source: NCBI BLink). | chr5:8799934-8802333 REVERSE LENGTH=169	7e-59	97.67	GO:0008150	biological process;	GO:0003674	molecular function;	NA	NA	PF13259	DUF4050;	AT5G25360|F18G18.100|F18G18_100	XM_006594206.4	0
DR1	Orange	355	355	Glyma.10G292100		0.74362	0.00333268	0.382524	0.0864495		1						Glyma.10g292100	685	UniRef100_K7LM31 Uncharacterized protein n=1 Tax=Glycine max TaxID=3847 RepID=K7LM31_SOYBN	0	99.85	UniRef100_UPI00098D9B4C GRIP and coiled-coil domain-containing protein 2 n=1 Tax=Cajanus cajan TaxID=3821 RepID=UPI00098D9B4C	0	99.71	AT5G13560.1 | Symbols: | unknown protein; BEST Arabidopsis thaliana protein match is: unknown protein (TAIR:AT2G37370.1); Has 12055 Blast hits to 8846 proteins in 811 species: Archae - 217; Bacteria - 1046; Metazoa - 6104; Fungi - 1115; Plants - 528; Viruses - 14; Other Eukaryotes - 3031 (source: NCBI BLink). | chr5:4361579-4366318 REVERSE LENGTH=679	0	99.27	GO:0008150	biological process;	NA	NA	GO:0005739 GO:0005829 GO:0009536	mitochondrion; cytosol; plastid	NA	NA	AT5G13560|T6I14.4	XM_014763444.3	0
DR1	Orange	356	356	Glyma.10G280400		1.4836	0.371108	0.887008	0.348035		1						Glyma.10g280400	506	UniRef100_I1LF29 Glycosyltransferase n=1 Tax=Glycine max TaxID=3847 RepID=I1LF29_SOYBN	0	99.8	UniRef100_I1LF29 Glycosyltransferase n=1 Tax=Glycine max TaxID=3847 RepID=I1LF29_SOYBN	0	99.8	AT2G15480.1 | Symbols: UGT73B5 | UDP-glucosyl transferase 73B5 | chr2:6758817-6760452 FORWARD LENGTH=484	4e-116	94.86	GO:0006952 GO:0051707	defense response; response to other organism;	GO:0008194 GO:0016757 GO:0035251 GO:0047893 GO:0080043 GO:0102360 GO:0102425	UDP-glycosyltransferase activity; transferase activity, transferring glycosyl groups; UDP-glucosyltransferase activity; flavonol 3-O-glucosyltransferase activity; quercetin 3-O-glucosyltransferase activity; daphnetin 3-O-glucosyltransferase activity; myricetin 3-O-glucosyltransferase activity;	GO:0009507 GO:0043231	chloroplast; intracellular membrane-bounded organelle	PF00201	UDPGT;	AT2G15480|UGT73B5|UDP-glucosyl transferase 73B5|F9O13.3	XM_003536666.5	0
DR1	Orange	357	357	Glyma.11G038800		1.26116	0.341264	0.778711	0.337118		1		1				Glyma.11g038800	376	UniRef100_A0A445HWT6 Serine/threonine-protein kinase SRK2A isoform A n=1 Tax=Glycine soja TaxID=3848 RepID=A0A445HWT6_GLYSO	0	99.73	UniRef100_A0A445HWT6 Serine/threonine-protein kinase SRK2A isoform A n=1 Tax=Glycine soja TaxID=3848 RepID=A0A445HWT6_GLYSO	0	99.73	AT4G33950.1 | Symbols: OST1, SNRK2-6, SRK2E, SNRK2.6, P44, ATOST1 | Protein kinase superfamily protein | chr4:16272364-16274657 FORWARD LENGTH=362	0	78.99	GO:0005985 GO:0006468 GO:0006636 GO:0006970 GO:0009414 GO:0009651 GO:0009737 GO:0009738 GO:0009789 GO:0010118 GO:0010119 GO:0019432 GO:0035556 GO:0042742 GO:0046777 GO:0048366 GO:0071244 GO:0071485 GO:0090333 GO:1902456 GO:2000377	sucrose metabolic process; protein phosphorylation; unsaturated fatty acid biosynthetic process; response to osmotic stress; response to water deprivation; response to salt stress; response to abscisic acid; abscisic acid-activated signaling pathway; positive regulation of abscisic acid-activated signaling pathway; stomatal movement; regulation of stomatal movement; triglyceride biosynthetic proc…	GO:0004672 GO:0004674 GO:0005515 GO:0005524 GO:0009931 GO:0016301 GO:0042802	protein kinase activity; protein serine/threonine kinase activity; protein binding; ATP binding; calcium-dependent protein serine/threonine kinase activity; kinase activity; identical protein binding;	GO:0005634 GO:0005737 GO:0005829 GO:0005886	nucleus; cytoplasm; cytosol; plasma membrane	PF00069	Pkinase;	AT4G33950|OST1|SNRK2-6|SRK2E|SNRK2.6|P44|ATOST1|OPEN STOMATA 1|SUCROSE NONFERMENTING 1-RELATED PROTEIN KINASE 2-6|SNF1-RELATED PROTEIN KINASE 2.6|F17I5.140|F17I5_140	NM_001251148.1	0
DR1	Orange	358	358	Glyma.16G025100		1.90789	0.737762	1.27426	0.736577		1		1				Glyma.16g025100	379	UniRef100_K7MEU7 RING-type domain-containing protein n=2 Tax=Soja TaxID=1462606 RepID=K7MEU7_SOYBN	0	99.74	UniRef100_K7MEU7 RING-type domain-containing protein n=2 Tax=Soja TaxID=1462606 RepID=K7MEU7_SOYBN	0	99.74	AT2G46495.1 | Symbols: | RING/U-box superfamily protein | chr2:19084134-19085704 REVERSE LENGTH=372	4e-101	92.08	GO:0016567	protein ubiquitination;	GO:0016740 GO:0030247 GO:0046872	transferase activity; polysaccharide binding; metal ion binding;	GO:0005576 GO:0009507 GO:0016021	extracellular region; chloroplast; integral component of membrane	PF14380 PF13639	WAK_assoc; zf-RING_2;	AT2G46495|ATL21|Arabidopsis Tóxicos en Levadura 21	XM_003548371.5	0
DR1	Orange	359	359	Glyma.17G224000		3.08425	1.40235	2.1569	1.35376		1		1				Glyma.17g224000	510	UniRef100_K7MND7 Uncharacterized protein n=2 Tax=Soja TaxID=1462606 RepID=K7MND7_SOYBN	0	99.8	UniRef100_UPI00103D4E97 probable folate-biopterin transporter 6 isoform X1 n=1 Tax=Glycine soja TaxID=3848 RepID=UPI00103D4E97	0	99.8	AT5G10820.1 | Symbols: | Major facilitator superfamily protein | chr5:3420876-3423166 REVERSE LENGTH=503	0	90.98	NA	NA	NA	NA	GO:0009507 GO:0016021	chloroplast; integral component of membrane	PF07690	MFS_1;	AT5G10820	XM_006601154.3	0
DR1	Orange	360	360	Glyma.18G087100		1.93739	0.752082	1.2785	0.71041				1				Glyma.18g087100	172	UniRef100_A0A0R0F6E4 Uncharacterized protein n=2 Tax=Soja TaxID=1462606 RepID=A0A0R0F6E4_SOYBN	9e-123	99.42	UniRef100_UPI00103D0ACB protein ENHANCED DOWNY MILDEW 2-like isoform X2 n=1 Tax=Glycine soja TaxID=3848 RepID=UPI00103D0ACB	1e-108	97.67	NA	NA	NA	NA	NA	NA	NA	NA	NA	NA	NA	NA	XM_041012290.1	3e-80
DR1	Orange	361	361	Glyma.19G102000		1.11374	0.59481	0.822097	0.579001		1						Glyma.19g102000	427	UniRef100_B8XJY6 Inducer of CBF expression 2 n=1 Tax=Glycine max TaxID=3847 RepID=B8XJY6_SOYBN	0	99.77	UniRef100_B8XJY6 Inducer of CBF expression 2 n=1 Tax=Glycine max TaxID=3847 RepID=B8XJY6_SOYBN	0	99.77	AT3G26744.1 | Symbols: ICE1, ATICE1, SCRM | basic helix-loop-helix (bHLH) DNA-binding superfamily protein | chr3:9832953-9834790 REVERSE LENGTH=494	2e-117	71.19	GO:0009409 GO:0009738 GO:0009960 GO:0010115 GO:0010162 GO:0010440 GO:0016567 GO:0045892 GO:0045893 GO:0048317 GO:0050826	response to cold; abscisic acid-activated signaling pathway; endosperm development; regulation of abscisic acid biosynthetic process; seed dormancy process; stomatal lineage progression; protein ubiquitination; negative regulation of transcription, DNA-templated; positive regulation of transcription, DNA-templated; seed morphogenesis; response to freezing;	GO:0000987 GO:0001046 GO:0003677 GO:0003700 GO:0005515 GO:0044212 GO:0046983	cis-regulatory region sequence-specific DNA binding; core promoter sequence-specific DNA binding; DNA binding; DNA-binding transcription factor activity; protein binding; transcription regulatory region DNA binding; protein dimerization activity;	GO:0005634	nucleus	PF00010	HLH;	AT3G26744|ICE1|ATICE1|SCRM|SCREAM|INDUCER OF CBF EXPRESSION 1|A. THALIANA INDUCER OF CBP EXPRESSION 1|SCREAM||MDJ14.8	NM_001251648.1	0
DR1	Orange	362	362	Glyma.07G150400		3.96041	2.0561	2.88654	2.08072		1		1				Glyma.07g150400	257	UniRef100_A0A0B2SPD4 GDSL esterase/lipase CPRD49 n=2 Tax=Soja TaxID=1462606 RepID=A0A0B2SPD4_GLYSO	0	99.61	UniRef100_A0A0B2SPD4 GDSL esterase/lipase CPRD49 n=2 Tax=Soja TaxID=1462606 RepID=A0A0B2SPD4_GLYSO	0	99.61	AT3G11210.1 | Symbols: | SGNH hydrolase-type esterase superfamily protein | chr3:3511101-3512899 REVERSE LENGTH=256	2e-117	99.22	GO:0016042	lipid catabolic process;	GO:0016787	hydrolase activity;	GO:0005576 GO:0005737	extracellular region; cytoplasm	PF00657	Lipase_GDSL;	AT3G11210|F11B9.13	NM_001255442.1	0
DR1	Orange	363	363	Glyma.18G283300		1.27791	0.23128	0.693612	0.24512		1						Glyma.18g283300	456	UniRef100_I1N4Z5 PPM-type phosphatase domain-containing protein n=1 Tax=Glycine max TaxID=3847 RepID=I1N4Z5_SOYBN	0	99.78	UniRef100_I1N4Z5 PPM-type phosphatase domain-containing protein n=1 Tax=Glycine max TaxID=3847 RepID=I1N4Z5_SOYBN	0	99.78	AT3G02750.3 | Symbols: | Protein phosphatase 2C family protein | chr3:593601-595457 REVERSE LENGTH=527	1e-145	81.58	GO:0006470	protein dephosphorylation;	GO:0004722 GO:0004724 GO:0046872	protein serine/threonine phosphatase activity; magnesium-dependent protein serine/threonine phosphatase activity; metal ion binding;	GO:0009507	chloroplast	PF00481	PP2C;	AT3G02750|F13E7.31|F13E7_31	XM_003552602.5	0
DR1	Orange	364	364	Glyma.15G257500		1.27823	0.148634	0.645003	0.177823		1						Glyma.15g257500	375	UniRef100_A0A0B2R203 Deacetoxyvindoline 4-hydroxylase n=2 Tax=Soja TaxID=1462606 RepID=A0A0B2R203_GLYSO	0	99.73	UniRef100_A0A0B2R203 Deacetoxyvindoline 4-hydroxylase n=2 Tax=Soja TaxID=1462606 RepID=A0A0B2R203_GLYSO	0	99.73	AT1G06620.1 | Symbols: | 2-oxoglutarate (2OG) and Fe(II)-dependent oxygenase superfamily protein | chr1:2025618-2027094 FORWARD LENGTH=365	2e-137	96.27	GO:0055114	oxidation-reduction process;	GO:0016706 GO:0046872 GO:0051213	2-oxoglutarate-dependent dioxygenase activity; metal ion binding; dioxygenase activity;	GO:0005737	cytoplasm	PF14226 PF03171	DIOX_N; 2OG-FeII_Oxy;	AT1G06620|F12K11.24|F12K11_24	XM_006598144.4	0
DR1	Orange	365	365	Glyma.08G174200		1.54283	-0.376921	0.433124	-0.385636		1						Glyma.08g174200	1011	UniRef100_I1KU76 Tr-type G domain-containing protein n=1 Tax=Glycine max TaxID=3847 RepID=I1KU76_SOYBN	0	99.9	UniRef100_I1KU76 Tr-type G domain-containing protein n=1 Tax=Glycine max TaxID=3847 RepID=I1KU76_SOYBN	0	99.9	AT1G17220.1 | Symbols: FUG1 | Translation initiation factor 2, small GTP-binding protein | chr1:5885383-5890165 FORWARD LENGTH=1026	0	99.7	GO:0006413	translational initiation;	GO:0003743 GO:0003924 GO:0005525	translation initiation factor activity; GTPase activity; GTP binding;	GO:0005634 GO:0009507 GO:0009570 GO:0009941	nucleus; chloroplast; chloroplast stroma; chloroplast envelope	PF01926 PF11987	MMR_HSR1; IF-2;	AT1G17220|FUG1|fu-gaeri1|F20D23.8|F20D23_8	XM_014779057.3	0
DR1	Orange	366	366	Glyma.02G086000		1.36855	-0.154129	0.581602	0.21216		1						Glyma.02g086000	248	UniRef100_A0A0B2Q2A6 CRAL-TRIO domain-containing protein n=2 Tax=Soja TaxID=1462606 RepID=A0A0B2Q2A6_GLYSO	0	99.6	UniRef100_A0A0B2Q2A6 CRAL-TRIO domain-containing protein n=2 Tax=Soja TaxID=1462606 RepID=A0A0B2Q2A6_GLYSO	0	99.6	AT1G14820.3 | Symbols: | Sec14p-like phosphatidylinositol transfer family protein | chr1:5105237-5106793 REVERSE LENGTH=252	4e-119	96.37	GO:0008150	biological process;	GO:0003674	molecular function;	GO:0005575	cellular component	PF00650	CRAL_TRIO;	AT1G14820|F10B6.40|F10B6_40	XM_003518570.3	0
DR1	Orange	367	367	Glyma.08G187100		0.834548	0.399755	0.613087	0.507998		1						Glyma.08g187100	678	UniRef100_I1KUM5 Uncharacterized protein n=2 Tax=Soja TaxID=1462606 RepID=I1KUM5_SOYBN	0	99.85	UniRef100_A0A445GP56 Membralin-like protein isoform A n=1 Tax=Glycine soja TaxID=3848 RepID=A0A445GP56_GLYSO	0	99.56	AT1G60995.1 | Symbols: | FUNCTIONS IN: molecular_function unknown; INVOLVED IN: biological_process unknown; LOCATED IN: cellular_component unknown; EXPRESSED IN: 20 plant structures; EXPRESSED DURING: 10 growth stages; CONTAINS InterPro DOMAIN/s: Membralin (InterPro:IPR019144); Has 172 Blast hits to 170 proteins in 70 species: Archae - 0; Bacteria - 0; Metazoa - 110; Fungi - 0; Plants - 38; Virus…	0	99.12	GO:0034976 GO:1904294	response to endoplasmic reticulum stress; positive regulation of ERAD pathway;	GO:0003674	molecular function;	GO:0005739 GO:0005783 GO:0016021	mitochondrion; endoplasmic reticulum; integral component of membrane	PF09746	Membralin;	AT1G60995|HISE1|high sterol ester 1	XM_006585421.4	0
DR1	Orange	368	368	Glyma.08G341300		4.35628	-0.453302	1.82367	0.722175		1		1				Glyma.08g341300	204	UniRef100_A0A0B2P2F7 Kunitz-type trypsin inhibitor KTI1 n=2 Tax=Soja TaxID=1462606 RepID=A0A0B2P2F7_GLYSO	3e-144	99.51	UniRef100_A0A0B2P2F7 Kunitz-type trypsin inhibitor KTI1 n=2 Tax=Soja TaxID=1462606 RepID=A0A0B2P2F7_GLYSO	3e-144	99.51	AT1G17860.1 | Symbols: | Kunitz family trypsin and protease inhibitor protein | chr1:6149343-6149933 FORWARD LENGTH=196	4e-25	94.12	GO:0006952 GO:0009625 GO:0010466	defense response; response to insect; negative regulation of peptidase activity;	GO:0004867 GO:0004869 GO:0030414	serine-type endopeptidase inhibitor activity; cysteine-type endopeptidase inhibitor activity; peptidase inhibitor activity;	GO:0005576 GO:0005618 GO:0005783 GO:0048046 GO:0099503	extracellular region; cell wall; endoplasmic reticulum; apoplast; secretory vesicle	PF00197	Kunitz_legume;	AT1G17860|AtKTI5|ARABIDOPSIS THALIANA KUNITZ TRYPSIN INHIBITOR 5|F2H15.9|F2H15_9	XM_003532186.5	0
DR1	Orange	369	369	Glyma.17G030200		1.08963	0.60546	0.84447	0.716669		1		1				Glyma.17g030200	159	UniRef100_Q43453 G.max mRNA from stress-induced gene (H4) n=2 Tax=Soja TaxID=1462606 RepID=Q43453_SOYBN	3e-109	99.37	UniRef100_Q43453 G.max mRNA from stress-induced gene (H4) n=2 Tax=Soja TaxID=1462606 RepID=Q43453_SOYBN	3e-109	99.37	NA	NA	NA	NA	NA	NA	NA	NA	NA	PF00407	Bet_v_1;	AT1G24020|MLP423|MLP-like protein 423|T23E23.28|T23E23_28	NM_001249126.3	0
DR1	Orange	370	370	Glyma.16G096700		1.13651	-0.0284945	0.532929	0.231345		1						Glyma.16g096700	470	UniRef100_A0A0B2Q7Y8 Actin-related protein 8 n=2 Tax=Soja TaxID=1462606 RepID=A0A0B2Q7Y8_GLYSO	0	99.79	UniRef100_V7CG17 F-box domain-containing protein n=1 Tax=Phaseolus vulgaris TaxID=3885 RepID=V7CG17_PHAVU	0	99.79	AT5G56180.1 | Symbols: ATARP8, ARP8 | actin-related protein 8 | chr5:22737539-22740986 REVERSE LENGTH=471	0	90.85	GO:0000132 GO:0030029 GO:0030473	establishment of mitotic spindle orientation; actin filament-based process; nuclear migration along microtubule;	GO:0005200 GO:0005524 GO:0106006	structural constituent of cytoskeleton; ATP binding; cytoskeletal protein-membrane adaptor activity;	GO:0005634 GO:0005730 GO:0005737 GO:0005813 GO:0005869 GO:0009507 GO:0099738	nucleus; nucleolus; cytoplasm; centrosome; dynactin complex; chloroplast; cell cortex region	PF12937 PF00022	F-box-like; Actin;	AT5G56180|ATARP8|ARP8|actin-related protein 8|MDA7.26|AT5G56185	XM_003547817.4	0
DR1	Orange	371	371	Glyma.17G069202		-0.951726	-2.61165	-1.86347	-2.26048			1	1	1			Glyma.17g069202	156	UniRef100_A0A368UHY0 WAT1-related protein n=1 Tax=Glycine max TaxID=3847 RepID=A0A368UHY0_SOYBN	4e-106	99.36	UniRef100_A0A2K3MMB8 Auxin response factor n=1 Tax=Trifolium pratense TaxID=57577 RepID=A0A2K3MMB8_TRIPR	6e-69	96.79	AT4G30420.1 | Symbols: | nodulin MtN21 /EamA-like transporter family protein | chr4:14877069-14878914 FORWARD LENGTH=373	1e-37	92.95	NA	NA	GO:0022857	transmembrane transporter activity;	GO:0005739 GO:0005886 GO:0009507 GO:0016021	mitochondrion; plasma membrane; chloroplast; integral component of membrane	PF00892	EamA;	AT4G30420	XM_014770152.3	0
DR1	Orange	372	372	Glyma.08G265200		0.945378	-0.34443	0.236556	-0.0844327		1						Glyma.08g265200	230	UniRef100_I1KWX1 Uncharacterized protein n=2 Tax=Soja TaxID=1462606 RepID=I1KWX1_SOYBN	4e-165	99.57	UniRef100_UPI000F7C9680 probable calcium-binding protein CML21 n=1 Tax=Abrus precatorius TaxID=3816 RepID=UPI000F7C9680	2e-153	99.57	AT4G26470.1 | Symbols: | Calcium-binding EF-hand family protein | chr4:13371377-13372343 FORWARD LENGTH=231	9e-121	94.78	GO:0000226 GO:0019722	microtubule cytoskeleton organization; calcium-mediated signaling;	GO:0005509 GO:0030234	calcium ion binding; enzyme regulator activity;	GO:0005737 GO:0005886	cytoplasm; plasma membrane	PF13499 PF00036	EF-hand_7; EF-hand_1;	AT4G26470|M3E9.100|M3E9_100	XM_041017658.1	0
DR1	Orange	373	373	Glyma.11G082200		0.769729	0.174994	0.45557	0.308876		1						Glyma.11g082200	572	UniRef100_I1LI74 Uncharacterized protein n=2 Tax=Soja TaxID=1462606 RepID=I1LI74_SOYBN	0	99.83	UniRef100_UPI0007191F71 serine/threonine-protein kinase STY17 isoform X2 n=1 Tax=Glycine max TaxID=3847 RepID=UPI0007191F71	0	99.83	AT4G35780.1 | Symbols: | ACT-like protein tyrosine kinase family protein | chr4:16946729-16950405 REVERSE LENGTH=570	0	98.43	GO:0006468 GO:0009658	protein phosphorylation; chloroplast organization;	GO:0004674 GO:0004712 GO:0005524	protein serine/threonine kinase activity; protein serine/threonine/tyrosine kinase activity; ATP binding;	GO:0005829	cytosol	PF07714	Pkinase_Tyr;	AT4G35780|STY17|serine/threonine/tyrosine kinase 17|F4B14.1	XM_003537617.5	0
DR1	Orange	374	374	Glyma.08G293900		0.797936	0.113401	0.430215	0.267163		1						Glyma.08g293900	1228	UniRef100_I1KXN1 Phospholipid-transporting ATPase n=1 Tax=Glycine max TaxID=3847 RepID=I1KXN1_SOYBN	0	99.92	UniRef100_I1KXN1 Phospholipid-transporting ATPase n=1 Tax=Glycine max TaxID=3847 RepID=I1KXN1_SOYBN	0	99.92	AT1G59820.1 | Symbols: ALA3 | aminophospholipid ATPase 3 | chr1:22011599-22020023 FORWARD LENGTH=1213	0	99.1	GO:0045332 GO:0048194 GO:0048364 GO:0048367	phospholipid translocation; Golgi vesicle budding; root development; shoot system development;	GO:0000287 GO:0005524 GO:0015247 GO:0015662 GO:0140326	magnesium ion binding; ATP binding; aminophospholipid flippase activity; ion transmembrane transporter activity, phosphorylative mechanism; ATPase-coupled intramembrane lipid transporter activity;	GO:0000139 GO:0005634 GO:0005768 GO:0005789 GO:0005794 GO:0005802 GO:0005886 GO:0016021	Golgi membrane; nucleus; endosome; endoplasmic reticulum membrane; Golgi apparatus; trans-Golgi network; plasma membrane; integral component of membrane	PF00122 PF12710 PF16209 PF16212 PF00122 PF12710 PF16212 PF12710 PF16209 PF16212	E1-E2_ATPase; HAD; PhoLip_ATPase_N; PhoLip_ATPase_C; E1-E2_ATPase; HAD; PhoLip_ATPase_C; HAD; PhoLip_ATPase_N; PhoLip_ATPase_C;	AT1G59820|ALA3|aminophospholipid ATPase 3|F23H11.14|F23H11_14	XM_003530622.4	0
DR1	Orange	375	375	Glyma.06G174300		0.926096	-0.586543	0.188235	-0.24915		1						Glyma.06g174300	644	UniRef100_A0A0B2PJQ0 Tetratricopeptide repeat protein 37 n=2 Tax=Soja TaxID=1462606 RepID=A0A0B2PJQ0_GLYSO	0	99.84	UniRef100_A0A0B2PJQ0 Tetratricopeptide repeat protein 37 n=2 Tax=Soja TaxID=1462606 RepID=A0A0B2PJQ0_GLYSO	0	99.84	AT5G63200.1 | Symbols: | tetratricopeptide repeat (TPR)-containing protein | chr5:25349043-25352899 FORWARD LENGTH=649	0	95.65	GO:0008150	biological process;	NA	NA	GO:0005634	nucleus	PF14559 PF13181 PF13414 PF07719 PF00515	TPR_19; TPR_8; TPR_11; TPR_2; TPR_1;	AT5G63200|MDC12.17|MDC12_17|AT5G63210	XM_003526932.5	0
DR1	Orange	376	376	Glyma.13G087500		1.01446	0.087793	0.566357	0.296813		1						Glyma.13g087500	507	UniRef100_I1LW02 Cellulase domain-containing protein n=3 Tax=Soja TaxID=1462606 RepID=I1LW02_SOYBN	0	99.8	UniRef100_I1LW02 Cellulase domain-containing protein n=3 Tax=Soja TaxID=1462606 RepID=I1LW02_SOYBN	0	99.8	NA	NA	NA	NA	NA	NA	NA	NA	NA	PF00150	Cellulase;	NA	XM_003542469.5	0
DR1	Orange	377	377	Glyma.17G022700		1.8014	-0.0471067	0.91687	0.375157		1						Glyma.17g022700	393	UniRef100_I1MRE0 Uncharacterized protein n=2 Tax=Soja TaxID=1462606 RepID=I1MRE0_SOYBN	0	99.75	UniRef100_A0A445K1S4 Tubby-like F-box protein 3 isoform A n=1 Tax=Glycine soja TaxID=3848 RepID=A0A445K1S4_GLYSO	0	97.71	AT2G47900.3 | Symbols: TLP3 | tubby like protein 3 | chr2:19611196-19612766 REVERSE LENGTH=407	2e-163	98.98	GO:0006355 GO:0009620 GO:0009651 GO:0042542 GO:0071470	regulation of transcription, DNA-templated; response to fungus; response to salt stress; response to hydrogen peroxide; cellular response to osmotic stress;	GO:0005515 GO:0044212	protein binding; transcription regulatory region DNA binding;	GO:0005634 GO:0005654 GO:0005737 GO:0005829 GO:0005886 GO:0009536	nucleus; nucleoplasm; cytoplasm; cytosol; plasma membrane; plastid	PF00646 PF01167	F-box; Tub;	AT2G47900|AtTLP3|TLP3|tubby like protein 3|F17A22.29	XM_041010902.1	0
DR1	Orange	378	378	Glyma.09G231000		1.00172	-0.0734447	0.488265	0.176828		1						Glyma.09g231000	315	UniRef100_A0A445J533 Autophagy-related protein 3 n=3 Tax=Magnoliopsida TaxID=3398 RepID=A0A445J533_GLYSO	0	99.68	UniRef100_A0A498KF20 Multifunctional fusion protein n=2 Tax=Magnoliopsida TaxID=3398 RepID=A0A498KF20_MALDO	0	99.68	AT5G61500.1 | Symbols: ATATG3, ATG3 | autophagy 3 (APG3) | chr5:24734216-24736711 REVERSE LENGTH=313	0	99.37	GO:0000045 GO:0000422 GO:0015031 GO:0044804	autophagosome assembly; autophagy of mitochondrion; protein transport; autophagy of nucleus;	GO:0019776	Atg8 ligase activity;	GO:0000153 GO:0005737 GO:0005829	cytoplasmic ubiquitin ligase complex; cytoplasm; cytosol	PF10381 PF03987 PF03986	Autophagy_C; Autophagy_act_C; Autophagy_N;	AT5G61500|ATATG3|ATG3|K11J9.1|K11J9_1	XM_041005127.1	0
DR1	Orange	379	379	Glyma.16G060500		0.797748	-0.565845	0.161208	-0.229761		1						Glyma.16g060500	1165	UniRef100_I1MLL7 Uncharacterized protein n=3 Tax=Soja TaxID=1462606 RepID=I1MLL7_SOYBN	0	99.91	UniRef100_UPI001016BAAA protein TPLATE n=1 Tax=Vigna unguiculata TaxID=3917 RepID=UPI001016BAAA	0	99.91	AT3G01780.1 | Symbols: TPLATE | ARM repeat superfamily protein | chr3:279171-283399 FORWARD LENGTH=1176	0	99.91	GO:0000910 GO:0006897 GO:0009555	cytokinesis; endocytosis; pollen development;	NA	NA	GO:0005634 GO:0005737 GO:0005829 GO:0005886 GO:0009504 GO:0009506 GO:0009524	nucleus; cytoplasm; cytosol; plasma membrane; cell plate; plasmodesma; phragmoplast	NA	NA	AT3G01780|TPLATE|F28J7.11|F28J7_11	XM_003547619.5	0
DR1	Orange	380	380	Glyma.06G261100		1.26861	0.73029	1.01751	0.856702		1		1				Glyma.06g261100	834	UniRef100_I1KEB0 Receptor-like serine/threonine-protein kinase n=2 Tax=Glycine max TaxID=3847 RepID=I1KEB0_SOYBN	0	99.88	UniRef100_I1KEB0 Receptor-like serine/threonine-protein kinase n=2 Tax=Glycine max TaxID=3847 RepID=I1KEB0_SOYBN	0	99.88	AT4G27290.1 | Symbols: | S-locus lectin protein kinase family protein | chr4:13666281-13669202 FORWARD LENGTH=783	0	98.44	GO:0006468 GO:0048544	protein phosphorylation; recognition of pollen;	GO:0004674 GO:0005524 GO:0030246	protein serine/threonine kinase activity; ATP binding; carbohydrate binding;	GO:0005576 GO:0005886	extracellular region; plasma membrane	PF08276 PF00954 PF01453 PF07714	PAN_2; S_locus_glycop; B_lectin; Pkinase_Tyr;	AT4G27290|M4I22.100|M4I22_100	XM_006582156.4	0
DR1	Orange	381	381	Glyma.08G203400		1.00443	-0.187687	0.413787	0.0976114		1						Glyma.08g203400	331	UniRef100_A0A0B2PCJ7 Peroxisome biogenesis protein 2 n=3 Tax=Soja TaxID=1462606 RepID=A0A0B2PCJ7_GLYSO	0	99.7	UniRef100_A0A0B2PCJ7 Peroxisome biogenesis protein 2 n=3 Tax=Soja TaxID=1462606 RepID=A0A0B2PCJ7_GLYSO	0	99.7	AT1G79810.1 | Symbols: TED3, PEX2, ATPEX2 | Pex2/Pex12 N-terminal domain-containing protein / zinc finger (C3HC4-type RING finger) family protein | chr1:30019944-30022156 FORWARD LENGTH=333	0	97.89	GO:0006513 GO:0006635 GO:0007031 GO:0009640 GO:0016558	protein monoubiquitination; fatty acid beta-oxidation; peroxisome organization; photomorphogenesis; protein import into peroxisome matrix;	GO:0004842 GO:0005515 GO:0046872	ubiquitin-protein transferase activity; protein binding; metal ion binding;	GO:0005777 GO:0005778 GO:0005829 GO:0009506	peroxisome; peroxisomal membrane; cytosol; plasmodesma	PF00097 PF04757	zf-C3HC4; Pex2_Pex12;	AT1G79810|TED3|PEX2|ATPEX2|REVERSAL OF THE DET PHENOTYPE 3|PEROXIN 2|ARABIDOPSIS PEROXIN 2|F20B17.23|F20B17_23|PEX2P	XM_003531615.5	0
DR1	Orange	382	382	Glyma.15G098100		0.306444	-1.15837	-0.406602	-0.78887			1		1			Glyma.15g098100	537	UniRef100_Q5F304 Beta-amylase n=2 Tax=Soja TaxID=1462606 RepID=Q5F304_SOYBN	0	99.81	UniRef100_Q5F304 Beta-amylase n=2 Tax=Soja TaxID=1462606 RepID=Q5F304_SOYBN	0	99.81	AT5G18670.1 | Symbols: BMY3, BAM9 | beta-amylase 3 | chr5:6226138-6227999 FORWARD LENGTH=536	0	99.81	GO:0000272	polysaccharide catabolic process;	GO:0016161	beta-amylase activity;	GO:0005576 GO:0005737	extracellular region; cytoplasm	PF01373	Glyco_hydro_14;	AT5G18670|BMY3|BAM9|beta-amylase 3|BETA-AMYLASE 9|T1A4.50|T1A4_50	NM_001249435.2	0
DR1	Orange	383	383	Glyma.02G153100		-1.24108	-2.50395	-1.95157	-2.25742			1	1	1			Glyma.02g153100	103	UniRef100_I1JFG5 Glutaredoxin domain-containing protein n=2 Tax=Soja TaxID=1462606 RepID=I1JFG5_SOYBN	1e-69	99.03	UniRef100_I1JFG5 Glutaredoxin domain-containing protein n=2 Tax=Soja TaxID=1462606 RepID=I1JFG5_SOYBN	1e-69	99.03	AT3G62950.1 | Symbols: | Thioredoxin superfamily protein | chr3:23266303-23266614 FORWARD LENGTH=103	1e-54	99.03	GO:0000122 GO:0045454	negative regulation of transcription by RNA polymerase II; cell redox homeostasis;	GO:0005515 GO:0009055 GO:0015035	protein binding; electron transfer activity; protein disulfide oxidoreductase activity;	GO:0005737	cytoplasm	PF00462	Glutaredoxin;	AT3G62950|GRXC11|ROXY4|T20O10.50	XM_006575041.3	4e-162
DR1	Orange	384	384	Glyma.11G107700		0.700199	-0.0407427	0.272819	0.101215		1						Glyma.11g107700	198	UniRef100_A0A0R4J4H2 Uncharacterized protein n=1 Tax=Glycine max TaxID=3847 RepID=A0A0R4J4H2_SOYBN	1e-143	99.49	UniRef100_UPI000F7CD9C4 rac-like GTP-binding protein RAC1 n=1 Tax=Abrus precatorius TaxID=3816 RepID=UPI000F7CD9C4	5e-143	99.49	AT4G35020.1 | Symbols: ARAC3, ROP6, RHO1PS, ATROP6, RAC3 | RAC-like 3 | chr4:16673176-16674540 FORWARD LENGTH=198	8e-129	99.49	GO:0007015 GO:0007163 GO:0007266 GO:0008360 GO:0009734 GO:0009958 GO:0010928 GO:0030036 GO:0030865 GO:0032956	actin filament organization; establishment or maintenance of cell polarity; Rho protein signal transduction; regulation of cell shape; auxin-activated signaling pathway; positive gravitropism; regulation of auxin mediated signaling pathway; actin cytoskeleton organization; cortical cytoskeleton organization; regulation of actin cytoskeleton organization;	GO:0003924 GO:0005515 GO:0005525 GO:0019003 GO:0019901	GTPase activity; protein binding; GTP binding; GDP binding; protein kinase binding;	GO:0005634 GO:0005730 GO:0005737 GO:0005739 GO:0005819 GO:0005856 GO:0005886 GO:0005938 GO:0030427 GO:0031410 GO:0042995 GO:0043231	nucleus; nucleolus; cytoplasm; mitochondrion; spindle; cytoskeleton; plasma membrane; cell cortex; site of polarized growth; cytoplasmic vesicle; cell projection; intracellular membrane-bounded organelle	PF08477	Roc;	AT4G35020|ARAC3|ROP6|RHO1PS|ATROP6|RAC3|RAC-like 3|RHO-RELATED PROTEIN FROM PLANTS 6|M4E13.80|M4E13_80	NM_001255641.2	0
DR1	Orange	385	385	Glyma.20G082300		2.37002	0.833656	1.49409	1.08998		1		1				Glyma.20g082300	261	UniRef100_I1NEL9 Uncharacterized protein n=3 Tax=Soja TaxID=1462606 RepID=I1NEL9_SOYBN	0	99.62	UniRef100_A0A0B2P270 Transcription factor MYB48 n=1 Tax=Glycine soja TaxID=3848 RepID=A0A0B2P270_GLYSO	0	99.62	AT4G13480.1 | Symbols: AtMYB79, MYB79 | myb domain protein 79 | chr4:7836675-7837653 FORWARD LENGTH=261	1e-86	93.1	GO:0006355	regulation of transcription, DNA-templated;	GO:0003700 GO:0043565	DNA-binding transcription factor activity; sequence-specific DNA binding;	GO:0005634	nucleus	PF00249	Myb_DNA-binding;	AT4G13480|AtMYB79|MYB79|myb domain protein 79|T6G15.30|T6G15_30	XM_041013161.1	0
DR1	Orange	386	386	Glyma.20G111100		0.71708	-0.108514	0.243709	0.0375253		1						Glyma.20g111100	239	UniRef100_A0A445F3F9 Vesicle-associated membrane protein 727 isoform A n=2 Tax=Soja TaxID=1462606 RepID=A0A445F3F9_GLYSO	3e-177	99.58	UniRef100_A0A445F3F9 Vesicle-associated membrane protein 727 isoform A n=2 Tax=Soja TaxID=1462606 RepID=A0A445F3F9_GLYSO	3e-177	99.58	AT3G54300.1 | Symbols: ATVAMP727, VAMP727 | vesicle-associated membrane protein 727 | chr3:20108355-20110127 REVERSE LENGTH=240	7e-155	99.58	GO:0006623 GO:0007033 GO:0016192	protein targeting to vacuole; vacuole organization; vesicle-mediated transport;	NA	NA	GO:0005768 GO:0016021 GO:0031201 GO:0031901 GO:0033263	endosome; integral component of membrane; SNARE complex; early endosome membrane; CORVET complex	PF13774 PF00957	Longin; Synaptobrevin;	AT3G54300|ATVAMP727|VAMP727|vesicle-associated membrane protein 727|F24B22.260	XM_003555832.5	0
DR1	Orange	387	387	Glyma.20G085500		2.28934	1.03553	1.62184	1.25548		1		1				Glyma.20g085500	273	UniRef100_K7N2C4 Uncharacterized protein n=3 Tax=Soja TaxID=1462606 RepID=K7N2C4_SOYBN	0	99.63	UniRef100_A0A0B2QY06 Acid phosphatase 1 n=1 Tax=Glycine soja TaxID=3848 RepID=A0A0B2QY06_GLYSO	0	93.41	AT1G04040.1 | Symbols: | HAD superfamily, subfamily IIIB acid phosphatase | chr1:1042564-1043819 REVERSE LENGTH=271	6e-95	93.41	NA	NA	GO:0003993	acid phosphatase activity;	GO:0005576 GO:0005618 GO:0005773 GO:0005774 GO:0009505 GO:0009506	extracellular region; cell wall; vacuole; vacuolar membrane; plant-type cell wall; plasmodesma	PF03767	Acid_phosphat_B;	AT1G04040	XM_003555700.5	0
DR1	Orange	388	388	Glyma.05G137500		2.43614	0.0385823	1.18775	0.469973		1		1				Glyma.05g137500	360	UniRef100_I1K3B8 Fe2OG dioxygenase domain-containing protein n=2 Tax=Soja TaxID=1462606 RepID=I1K3B8_SOYBN	0	99.72	UniRef100_I1K3B8 Fe2OG dioxygenase domain-containing protein n=2 Tax=Soja TaxID=1462606 RepID=I1K3B8_SOYBN	0	99.72	AT1G17020.1 | Symbols: SRG1, ATSRG1 | senescence-related gene 1 | chr1:5820258-5821741 FORWARD LENGTH=358	1e-141	96.67	GO:0010150 GO:0055114	leaf senescence; oxidation-reduction process;	GO:0016682 GO:0046872 GO:0051213	oxidoreductase activity, acting on diphenols and related substances as donors, oxygen as acceptor; metal ion binding; dioxygenase activity;	GO:0005737	cytoplasm	PF14226 PF03171	DIOX_N; 2OG-FeII_Oxy;	AT1G17020|SRG1|ATSRG1|senescence-related gene 1|F20D23.28|F20D23_28	XM_003524797.5	0
DR1	Orange	389	389	Glyma.19G189300		1.47163	0.887135	1.16348	0.997768		1		1				Glyma.19g189300	548	UniRef100_A0A445FIK3 Putative glycosyltransferase isoform B n=1 Tax=Glycine soja TaxID=3848 RepID=A0A445FIK3_GLYSO	0	99.82	UniRef100_I1NAG9 Exostosin domain-containing protein n=2 Tax=Soja TaxID=1462606 RepID=I1NAG9_SOYBN	0	99.82	AT5G03795.1 | Symbols: | Exostosin family protein | chr5:1007554-1010373 REVERSE LENGTH=518	0	73.54	GO:0006486 GO:0071555	protein glycosylation; cell wall organization;	GO:0016757	transferase activity, transferring glycosyl groups;	GO:0000139 GO:0005634 GO:0016021	Golgi membrane; nucleus; integral component of membrane	PF03016	Exostosin;	AT5G03795	XM_003553527.5	0
DR1	Orange	390	390	Glyma.13G145100		0.755714	0.166815	0.437086	0.275907		1						Glyma.13g145100	1314	UniRef100_A0A445HG54 Ethylene-insensitive protein 2 isoform A n=2 Tax=Soja TaxID=1462606 RepID=A0A445HG54_GLYSO	0	99.92	UniRef100_A0A445HG54 Ethylene-insensitive protein 2 isoform A n=2 Tax=Soja TaxID=1462606 RepID=A0A445HG54_GLYSO	0	99.92	AT5G03280.1 | Symbols: EIN2, PIR2, CKR1, ERA3, ORE3, ORE2, ATEIN2 | NRAMP metal ion transporter family protein | chr5:788589-793066 FORWARD LENGTH=1294	0	99.01	GO:0001736 GO:0001944 GO:0002237 GO:0006970 GO:0006979 GO:0008219 GO:0009408 GO:0009651 GO:0009723 GO:0009725 GO:0009734 GO:0009736 GO:0009753 GO:0009789 GO:0009871 GO:0009873 GO:0009926 GO:0010119 GO:0010150 GO:0010182 GO:0031348 GO:0042742 GO:0048765 GO:0050832 GO:0051301 GO:0052544 GO:0106167	establishment of planar polarity; vasculature development; response to molecule of bacterial origin; response to osmotic stress; response to oxidative stress; cell death; response to heat; response to salt stress; response to ethylene; response to hormone; auxin-activated signaling pathway; cytokinin-activated signaling pathway; response to jasmonic acid; positive regulation of abscisic acid-acti…	GO:0003729 GO:0005384 GO:0005515 GO:0015086	mRNA binding; manganese ion transmembrane transporter activity; protein binding; cadmium ion transmembrane transporter activity;	GO:0005634 GO:0005789 GO:0016021	nucleus; endoplasmic reticulum membrane; integral component of membrane	PF01566	Nramp;	AT5G03280|EIN2|PIR2|CKR1|ERA3|ORE3|ORE2|ATEIN2|ETHYLENE INSENSITIVE 2|CYTOKININ RESISTANT 1|ENHANCED RESPONSE TO ABA3|ORESARA 3|ORESARA 2|F12E4.10|F12E4_10	XM_003542488.4	0
DR1	Orange	391	391	Glyma.07G131900		0.396998	-1.04163	-0.353729	-0.82142			1		1			Glyma.07g131900	74	UniRef100_C6T310 Uncharacterized protein n=2 Tax=Soja TaxID=1462606 RepID=C6T310_SOYBN	3e-43	98.65	UniRef100_UPI000F7C61CE uncharacterized protein LOC113863811 n=1 Tax=Abrus precatorius TaxID=3816 RepID=UPI000F7C61CE	6e-29	91.89	AT2G20480.1 | Symbols: | unknown protein; Has 19 Blast hits to 19 proteins in 10 species: Archae - 0; Bacteria - 0; Metazoa - 0; Fungi - 0; Plants - 19; Viruses - 0; Other Eukaryotes - 0 (source: NCBI BLink). | chr2:8830715-8831496 REVERSE LENGTH=63	2e-19	78.38	GO:0008150	biological process;	GO:0003674	molecular function;	GO:0005634	nucleus	NA	NA	AT2G20480|T13C7.7|T13C7_7	NM_001364684.1	6e-114
DR1	Orange	392	392	Glyma.05G133100		0.622854	0.0823496	0.340815	0.160009		1						Glyma.05g133100	3763	UniRef100_A0A368UJ88 Uncharacterized protein n=1 Tax=Glycine max TaxID=3847 RepID=A0A368UJ88_SOYBN	0	99.97	UniRef100_UPI0003DEA8E0 E3 ubiquitin-protein ligase UPL1 isoform X2 n=1 Tax=Glycine max TaxID=3847 RepID=UPI0003DEA8E0	0	99.97	AT1G55860.1 | Symbols: UPL1 | ubiquitin-protein ligase 1 | chr1:20879900-20895393 REVERSE LENGTH=3930	0	99.68	GO:0006511 GO:0016567	ubiquitin-dependent protein catabolic process; protein ubiquitination;	GO:0004842 GO:0061630	ubiquitin-protein transferase activity; ubiquitin protein ligase activity;	GO:0000151 GO:0005634 GO:0005737 GO:0005739 GO:0005829 GO:0009506	ubiquitin ligase complex; nucleus; cytoplasm; mitochondrion; cytosol; plasmodesma	PF00627 PF14377 PF06012 PF00632 PF06025 PF00627 PF14377 PF00632 PF06025	UBA; UBM; DUF908; HECT; DUF913; UBA; UBM; HECT; DUF913;	AT1G55860|UPL1|ubiquitin-protein ligase 1|F14J16.37	XM_006579999.4	0
DR1	Orange	393	393	Glyma.05G138100		1.51094	0.910749	1.19916	0.989797		1		1				Glyma.05g138100	443	UniRef100_UPI00103CE255 type IV inositol polyphosphate 5-phosphatase 9-like isoform X2 n=1 Tax=Glycine soja TaxID=3848 RepID=UPI00103CE255	0	99.77	UniRef100_UPI00103CE255 type IV inositol polyphosphate 5-phosphatase 9-like isoform X2 n=1 Tax=Glycine soja TaxID=3848 RepID=UPI00103CE255	0	99.77	AT2G01900.1 | Symbols: | DNAse I-like superfamily protein | chr2:406136-408933 FORWARD LENGTH=417	0	94.58	GO:0046856 GO:0071472 GO:2000369 GO:2000377	phosphatidylinositol dephosphorylation; cellular response to salt stress; regulation of clathrin-dependent endocytosis; regulation of reactive oxygen species metabolic process;	GO:0004439 GO:0034485 GO:0034595	phosphatidylinositol-4,5-bisphosphate 5-phosphatase activity; phosphatidylinositol-3,4,5-trisphosphate 5-phosphatase activity; phosphatidylinositol phosphate 5-phosphatase activity;	GO:0009507	chloroplast	PF03372	Exo_endo_phos;	AT2G01900|t5ptase9|Inositol Polyphosphate Phosphatidylinositol 5-phosphatase9|T23K3.9|T23K3_9	XM_041015476.1	0
DR1	Orange	394	394	Glyma.15G215400		1.61282	0.850726	1.24393	0.97757		1		1				Glyma.15g215400	1182	UniRef100_K7MCV9 Phospholipid-transporting ATPase n=1 Tax=Glycine max TaxID=3847 RepID=K7MCV9_SOYBN	0	99.92	UniRef100_K7MCV9 Phospholipid-transporting ATPase n=1 Tax=Glycine max TaxID=3847 RepID=K7MCV9_SOYBN	0	99.92	AT5G04930.1 | Symbols: ALA1 | aminophospholipid ATPase 1 | chr5:1445509-1449568 FORWARD LENGTH=1158	0	99.92	GO:0045332	phospholipid translocation;	GO:0000287 GO:0005515 GO:0005524 GO:0015662 GO:0140326	magnesium ion binding; protein binding; ATP binding; ion transmembrane transporter activity, phosphorylative mechanism; ATPase-coupled intramembrane lipid transporter activity;	GO:0005789 GO:0005886 GO:0016020 GO:0016021	endoplasmic reticulum membrane; plasma membrane; membrane; integral component of membrane	PF00122 PF12710 PF16209 PF16212	E1-E2_ATPase; HAD; PhoLip_ATPase_N; PhoLip_ATPase_C;	AT5G04930|ALA1|aminophospholipid ATPase 1	XM_003545675.5	0
DR1	Orange	395	395	Glyma.05G043100		1.14707	-0.121667	0.526093	0.0901554		1						Glyma.05g043100	451	UniRef100_K7KMU6 Aa_trans domain-containing protein n=4 Tax=Soja TaxID=1462606 RepID=K7KMU6_SOYBN	0	99.78	UniRef100_K7KMU6 Aa_trans domain-containing protein n=4 Tax=Soja TaxID=1462606 RepID=K7KMU6_SOYBN	0	99.78	AT2G39890.1 | Symbols: PROT1, ATPROT1 | proline transporter 1 | chr2:16656022-16658202 FORWARD LENGTH=442	3e-119	98.23	GO:0003333 GO:0015824	amino acid transmembrane transport; proline transport;	GO:0015171 GO:0015193	amino acid transmembrane transporter activity; L-proline transmembrane transporter activity;	GO:0005737 GO:0005886 GO:0016021	cytoplasm; plasma membrane; integral component of membrane	PF01490	Aa_trans;	AT2G39890|PROT1|ATPROT1|proline transporter 1|T28M21.5|T28M21_5	XM_014775461.3	0
DR1	Orange	396	396	Glyma.14G058700		1.54199	0.86047	1.21094	0.96595		1						Glyma.14g058700	362	UniRef100_I1M7S9 Fe2OG dioxygenase domain-containing protein n=2 Tax=Soja TaxID=1462606 RepID=I1M7S9_SOYBN	0	99.72	UniRef100_I1M7S9 Fe2OG dioxygenase domain-containing protein n=2 Tax=Soja TaxID=1462606 RepID=I1M7S9_SOYBN	0	99.72	AT5G05600.1 | Symbols: | 2-oxoglutarate (2OG) and Fe(II)-dependent oxygenase superfamily protein | chr5:1672266-1674602 FORWARD LENGTH=371	0	99.17	GO:0009813 GO:0055114 GO:0080167 GO:0097237 GO:2000022	flavonoid biosynthetic process; oxidation-reduction process; response to karrikin; cellular response to toxic substance; regulation of jasmonic acid mediated signaling pathway;	GO:0046872 GO:0051213 GO:0120091	metal ion binding; dioxygenase activity; jasmonic acid hydrolase;	GO:0005737 GO:0005829	cytoplasm; cytosol	PF03171 PF14226	2OG-FeII_Oxy; DIOX_N;	AT5G05600|JOX2|JAO2|Jasmonic Acid Oxidase 2|JASMONATE-INDUCED OXYGENASE2|MOP10.14|MOP10_14	XM_003544033.4	0
DR1	Orange	397	397	Glyma.14G080200		1.76999	-0.232655	0.785629	0.117111		1						Glyma.14g080200	295	UniRef100_A0A0B2SPZ5 Uncharacterized protein n=2 Tax=Soja TaxID=1462606 RepID=A0A0B2SPZ5_GLYSO	0	99.66	UniRef100_UPI00098DACC2 uncharacterized protein LOC109812321 n=1 Tax=Cajanus cajan TaxID=3821 RepID=UPI00098DACC2	1e-114	99.66	AT2G26530.1 | Symbols: AR781 | Protein of unknown function (DUF1645) | chr2:11283036-11283989 REVERSE LENGTH=317	7e-26	89.15	GO:0010038	response to metal ion;	GO:0003674	molecular function;	GO:0005886 GO:0009507	plasma membrane; chloroplast	PF07816	DUF1645;	AT2G26530|AR781|T9J22.20|T9J22_20	NM_001250516.2	0
DR1	Orange	398	398	Glyma.01G086201		1.08416	0.200463	0.646058	0.362952		1						Glyma.01g086201	833	UniRef100_A0A445M0L1 Mediator of RNA polymerase II transcription subunit 25 isoform A n=1 Tax=Glycine soja TaxID=3848 RepID=A0A445M0L1_GLYSO	0	99.88	UniRef100_A0A445M0L1 Mediator of RNA polymerase II transcription subunit 25 isoform A n=1 Tax=Glycine soja TaxID=3848 RepID=A0A445M0L1_GLYSO	0	99.88	AT1G25540.1 | Symbols: PFT1 | phytochrome and flowering time regulatory protein (PFT1) | chr1:8969392-8974446 REVERSE LENGTH=836	0	82.35	GO:0009585 GO:0009867 GO:0009908 GO:0009909 GO:0009911 GO:0010091 GO:0010114 GO:0010218 GO:0031349 GO:0045893 GO:0045944 GO:0050832 GO:1905499	red, far-red light phototransduction; jasmonic acid mediated signaling pathway; flower development; regulation of flower development; positive regulation of flower development; trichome branching; response to red light; response to far red light; positive regulation of defense response; positive regulation of transcription, DNA-templated; positive regulation of transcription by RNA polymerase II;…	GO:0003677 GO:0003713 GO:0005515	DNA binding; transcription coactivator activity; protein binding;	GO:0005634 GO:0016592 GO:0044798	nucleus; mediator complex; nuclear transcription factor complex	PF11265	Med25_VWA;	AT1G25540|PFT1|MED25|PHYTOCHROME AND FLOWERING TIME 1|mediator 25|F2J7.4|F2J7_4	XM_041015629.1	0
DR1	Orange	399	399	Glyma.13G280600		1.04587	-0.530812	0.305657	-0.229033		1						Glyma.13g280600	377	UniRef100_I1M3C6 Uncharacterized protein n=1 Tax=Glycine max TaxID=3847 RepID=I1M3C6_SOYBN	0	99.73	UniRef100_A0A445IB22 Protein SYM1 isoform A n=1 Tax=Glycine soja TaxID=3848 RepID=A0A445IB22_GLYSO	0	99.73	AT1G52870.2 | Symbols: | Peroxisomal membrane 22 kDa (Mpv17/PMP22) family protein | chr1:19685856-19687678 FORWARD LENGTH=366	1e-167	99.47	GO:0008150	biological process;	GO:0003674	molecular function;	GO:0005737 GO:0009507 GO:0016021	cytoplasm; chloroplast; integral component of membrane	PF04117	Mpv17_PMP22;	AT1G52870|F14G24.14|F14G24_14	XM_003543212.5	0
DR1	Orange	400	400	Glyma.06G121300		1.03437	0.0449489	0.546518	0.248689		1						Glyma.06g121300	601	UniRef100_A0A445K8H1 Scarecrow-like protein 1 isoform A n=2 Tax=Soja TaxID=1462606 RepID=A0A445K8H1_GLYSO	0	99.83	UniRef100_A0A445K8H1 Scarecrow-like protein 1 isoform A n=2 Tax=Soja TaxID=1462606 RepID=A0A445K8H1_GLYSO	0	99.83	AT1G21450.1 | Symbols: SCL1 | SCARECROW-like 1 | chr1:7509721-7511502 FORWARD LENGTH=593	0	99.33	GO:0006355	regulation of transcription, DNA-templated;	GO:0003700 GO:0043565 GO:0044212	DNA-binding transcription factor activity; sequence-specific DNA binding; transcription regulatory region DNA binding;	GO:0005634	nucleus	PF03514	GRAS;	AT1G21450|SCL1|SCARECROW-like 1|F24J8.8|F24J8_8	XM_041016417.1	0
DR1	Orange	401	401	Glyma.14G005500		2.19405	-0.811766	0.709961	-0.22451		1						Glyma.14g005500	182	UniRef100_I1M676 Uncharacterized protein n=2 Tax=Soja TaxID=1462606 RepID=I1M676_SOYBN	2e-105	99.45	UniRef100_A0A1S3UCR8 fruit protein pKIWI501 n=1 Tax=Vigna radiata var. radiata TaxID=3916 RepID=A0A1S3UCR8_VIGRR	2e-22	99.45	NA	NA	NA	NA	NA	NA	NA	NA	NA	NA	NA	NA	NM_001349728.1	0
DR1	Orange	402	402	Glyma.09G095700		2.98381	-0.161476	0.908778	0.309495		1						Glyma.09g095700	392	UniRef100_A0A0R0IC27 Uncharacterized protein n=1 Tax=Glycine max TaxID=3847 RepID=A0A0R0IC27_SOYBN	0	90.82	UniRef100_A0A1S3U4H9 homeobox protein knotted-1-like LET12 isoform X2 n=1 Tax=Vigna radiata var. radiata TaxID=3916 RepID=A0A1S3U4H9_VIGRR	0	88.01	AT5G25220.1 | Symbols: KNAT3 | KNOTTED1-like homeobox gene 3 | chr5:8736208-8738115 FORWARD LENGTH=431	3e-162	67.09	GO:0006355 GO:0009416 GO:0009722 GO:0071345	regulation of transcription, DNA-templated; response to light stimulus; detection of cytokinin stimulus; cellular response to cytokine stimulus;	GO:0003677 GO:0003700 GO:0005515	DNA binding; DNA-binding transcription factor activity; protein binding;	GO:0005634 GO:0005829	nucleus; cytosol	PF03789 PF03790 PF05920 PF03791	ELK; KNOX1; Homeobox_KN; KNOX2;	AT5G25220|KNAT3|KNOTTED1-like homeobox gene 3|F21J6.18|F21J6_18|KNAT3 HOMEOBOX PROTEIN	XM_006587076.4	0
DR1	Orange	403	403	Glyma.08G329300		0.873629	-0.274846	0.119428	-0.0969728		1						Glyma.08g329300	192	UniRef100_I1KYJ4 CBFD_NFYB_HMF domain-containing protein n=1 Tax=Glycine max TaxID=3847 RepID=I1KYJ4_SOYBN	2e-139	99.48	UniRef100_I1KYJ4 CBFD_NFYB_HMF domain-containing protein n=1 Tax=Glycine max TaxID=3847 RepID=I1KYJ4_SOYBN	2e-139	99.48	AT4G14540.1 | Symbols: NF-YB3 | nuclear factor Y, subunit B3 | chr4:8344663-8345148 FORWARD LENGTH=161	4e-74	63.54	GO:0045893	positive regulation of transcription, DNA-templated;	GO:0003700 GO:0005515 GO:0043565 GO:0046982	DNA-binding transcription factor activity; protein binding; sequence-specific DNA binding; protein heterodimerization activity;	GO:0005634 GO:0005829	nucleus; cytosol	PF00808	CBFD_NFYB_HMF;	AT4G14540|NF-YB3|nuclear factor Y, subunit B3|DL3310W|FCAALL.252	XM_006586075.4	0
DR1	Orange	404	404	Glyma.13G120700		1.47633	0.196678	0.647566	0.406904		1						Glyma.13g120700	507	UniRef100_K7LZ93 BHLH domain-containing protein n=2 Tax=Soja TaxID=1462606 RepID=K7LZ93_SOYBN	0	99.8	UniRef100_K7LZ93 BHLH domain-containing protein n=2 Tax=Soja TaxID=1462606 RepID=K7LZ93_SOYBN	0	99.8	AT4G16430.1 | Symbols: | basic helix-loop-helix (bHLH) DNA-binding superfamily protein | chr4:9267599-9269002 FORWARD LENGTH=467	6e-156	99.21	GO:0006355 GO:0010629	regulation of transcription, DNA-templated; negative regulation of gene expression;	GO:0003677 GO:0003700 GO:0005515 GO:0046983	DNA binding; DNA-binding transcription factor activity; protein binding; protein dimerization activity;	GO:0005634	nucleus	PF00010 PF14215	HLH; bHLH-MYC_N;	AT4G16430|JAM3|bHLH3|bHLH03|bHLH003|Jasmonate Associated MYC2 LIKE 3|DL4240W|FCAALL.202	XM_006593947.4	0
DR1	Orange	405	405	Glyma.18G230800		1.79152	0.876269	1.22219	1.02597		1						Glyma.18g230800	1018	UniRef100_I1N3N6 Uncharacterized protein n=2 Tax=Glycine max TaxID=3847 RepID=I1N3N6_SOYBN	0	99.9	UniRef100_A0A445FX95 FT-interacting protein 1 isoform B n=3 Tax=Glycine soja TaxID=3848 RepID=A0A445FX95_GLYSO	0	99.9	AT4G11610.1 | Symbols: | C2 calcium/lipid-binding plant phosphoribosyltransferase family protein | chr4:7013956-7017846 REVERSE LENGTH=1011	0	99.9	GO:0008150	biological process;	GO:0016757	transferase activity, transferring glycosyl groups;	GO:0005739 GO:0016021 GO:0031982	mitochondrion; integral component of membrane; vesicle	PF06398 PF00168	Pex24p; C2;	AT4G11610|MCTP7|multiple C2 domain and transmembrane region protein 7|T5C23.40|T5C23_40	XM_041012123.1	0
DR1	Orange	406	406	Glyma.07G184900		2.2903	0.254736	1.06192	0.662947		1						Glyma.07g184900	531	UniRef100_I1KL79 MFS domain-containing protein n=2 Tax=Soja TaxID=1462606 RepID=I1KL79_SOYBN	0	99.81	UniRef100_I1KL79 MFS domain-containing protein n=2 Tax=Soja TaxID=1462606 RepID=I1KL79_SOYBN	0	99.81	AT5G64500.1 | Symbols: | Major facilitator superfamily protein | chr5:25780511-25783474 FORWARD LENGTH=484	0	96.42	GO:0006869 GO:0055085	lipid transport; transmembrane transport;	NA	NA	GO:0005739 GO:0005765 GO:0016021 GO:0031902	mitochondrion; lysosomal membrane; integral component of membrane; late endosome membrane	PF03137	OATP;	AT5G64500|T12B11.9|T12B11_9	XM_041017329.1	0
DR1	Orange	407	407	Glyma.02G136700		1.85219	-0.0940097	0.691469	0.311086		1						Glyma.02g136700	201	UniRef100_A0A0B2RK92 CCG-binding protein 1 n=2 Tax=Soja TaxID=1462606 RepID=A0A0B2RK92_GLYSO	4e-145	99.5	UniRef100_A0A0B2RK92 CCG-binding protein 1 n=2 Tax=Soja TaxID=1462606 RepID=A0A0B2RK92_GLYSO	4e-145	99.5	AT2G15890.1 | Symbols: MEE14 | maternal effect embryo arrest 14 | chr2:6921196-6921978 REVERSE LENGTH=203	3e-64	84.08	GO:0009793 GO:0010183 GO:0050832 GO:0071456	embryo development ending in seed dormancy; pollen tube guidance; defense response to fungus; cellular response to hypoxia;	GO:0005515 GO:0036033	protein binding; mediator complex binding;	GO:0005634 GO:0005829 GO:0009507	nucleus; cytosol; chloroplast	NA	NA	AT2G15890|MEE14|CBP1|maternal effect embryo arrest 14|CCG-BINDING PROTEIN 1|F19G14.11|F19G14_11	NM_001251029.2	0
DR1	Orange	408	408	Glyma.10G075800		2.98986	0.364416	1.36386	0.870931		1						Glyma.10g075800	331	UniRef100_I1L9G2 Uncharacterized protein n=2 Tax=Soja TaxID=1462606 RepID=I1L9G2_SOYBN	0	99.7	UniRef100_A0A371HWL2 F-box protein (Fragment) n=1 Tax=Mucuna pruriens TaxID=157652 RepID=A0A371HWL2_MUCPR	2e-155	98.79	AT2G36090.1 | Symbols: | F-box family protein | chr2:15158631-15159584 FORWARD LENGTH=317	1e-77	98.79	GO:0008150	biological process;	NA	NA	NA	NA	NA	NA	AT2G36090|F9C22.2|F9C22_2	XM_003537028.1	0
DR1	Orange	409	409	Glyma.13G064200		2.92811	-0.210659	0.952938	0.621256		1						Glyma.13g064200	368	UniRef100_I1LWJ2 Aldose 1-epimerase n=2 Tax=Soja TaxID=1462606 RepID=I1LWJ2_SOYBN	0	99.73	UniRef100_I1LWJ2 Aldose 1-epimerase n=2 Tax=Soja TaxID=1462606 RepID=I1LWJ2_SOYBN	0	99.73	AT3G47800.1 | Symbols: | Galactose mutarotase-like superfamily protein | chr3:17634971-17636998 FORWARD LENGTH=358	2e-130	96.2	GO:0006006 GO:0033499	glucose metabolic process; galactose catabolic process via UDP-galactose;	GO:0004034 GO:0030246	aldose 1-epimerase activity; carbohydrate binding;	GO:0005737	cytoplasm	PF01263	Aldose_epim;	AT3G47800|T23J7.130	XM_003543702.4	0
DR1	Orange	410	410	Glyma.01G074600		2.04059	1.06509	1.42179	1.32011		1		1	1			Glyma.01g074600	465	UniRef100_A0A0B2QQH2 Glycosyltransferase n=2 Tax=Soja TaxID=1462606 RepID=A0A0B2QQH2_GLYSO	0	99.78	UniRef100_A0A0B2QQH2 Glycosyltransferase n=2 Tax=Soja TaxID=1462606 RepID=A0A0B2QQH2_GLYSO	0	99.78	AT4G01070.1 | Symbols: GT72B1, UGT72B1 | UDP-Glycosyltransferase superfamily protein | chr4:461858-463300 REVERSE LENGTH=480	2e-154	97.85	GO:0006805 GO:0009636 GO:0009809 GO:0042178	xenobiotic metabolic process; response to toxic substance; lignin biosynthetic process; xenobiotic catabolic process;	GO:0008194 GO:0016757 GO:0035251 GO:0050505	UDP-glycosyltransferase activity; transferase activity, transferring glycosyl groups; UDP-glucosyltransferase activity; hydroquinone glucosyltransferase activity;	GO:0009507 GO:0043231	chloroplast; intracellular membrane-bounded organelle	PF00201	UDPGT;	AT4G01070|GT72B1|UGT72B1|UDP-GLUCOSE-DEPENDENT GLUCOSYLTRANSFERASE 72 B1|F2N1.15|F2N1_15	XM_006606897.4	0
DR1	Orange	411	411	Glyma.04G040400		1.52308	-0.56421	0.187085	-0.0517957		1						Glyma.04g040400	461	UniRef100_Q00M88 N-hydroxycinnamoyl/benzoyltransferase 2 n=2 Tax=Soja TaxID=1462606 RepID=Q00M88_SOYBN	0	99.78	UniRef100_Q00M88 N-hydroxycinnamoyl/benzoyltransferase 2 n=2 Tax=Soja TaxID=1462606 RepID=Q00M88_SOYBN	0	99.78	AT5G07850.1 | Symbols: | HXXXD-type acyl-transferase family protein | chr5:2508917-2510503 FORWARD LENGTH=456	0	98.92	NA	NA	GO:0016747	transferase activity, transferring acyl groups other than amino-acyl groups;	GO:0005737	cytoplasm	PF02458	Transferase;	AT5G07850	XM_003523906.5	0
DR1	Orange	412	412	Glyma.02G114800		0.963772	0.217973	0.502548	0.408528		1						Glyma.02g114800	330	UniRef100_K7K7S2 Uncharacterized protein n=3 Tax=Soja TaxID=1462606 RepID=K7K7S2_SOYBN	0	99.7	UniRef100_C6ZS11 Leucine-rich repeat resistance protein-like protein n=3 Tax=Soja TaxID=1462606 RepID=C6ZS11_SOYBN	0	99.7	AT5G61240.2 | Symbols: | Leucine-rich repeat (LRR) family protein | chr5:24629485-24631958 FORWARD LENGTH=339	0	96.67	GO:0007165	signal transduction;	NA	NA	GO:0000138 GO:0005576 GO:0005768 GO:0005794 GO:0005802 GO:0016020 GO:0099503	Golgi trans cisterna; extracellular region; endosome; Golgi apparatus; trans-Golgi network; membrane; secretory vesicle	PF00560 PF13855	LRR_1; LRR_8;	AT5G61240|MFB13.23|MFB13_23	XM_003518712.5	0
DR1	Orange	413	413	Glyma.02G176800		1.68871	0.724643	1.09901	0.975216		1						Glyma.02g176800	485	UniRef100_K7K961 Uncharacterized protein n=3 Tax=Soja TaxID=1462606 RepID=K7K961_SOYBN	0	99.79	UniRef100_UPI00103AB0FF bZIP transcription factor TGA10-like isoform X1 n=2 Tax=Glycine soja TaxID=3848 RepID=UPI00103AB0FF	0	99.79	AT5G06839.3 | Symbols: TGA10, bZIP65 | bZIP transcription factor family protein | chr5:2120911-2126217 FORWARD LENGTH=460	0	87.42	GO:0006351 GO:0006355	transcription, DNA-templated; regulation of transcription, DNA-templated;	GO:0003700 GO:0043565 GO:0044212	DNA-binding transcription factor activity; sequence-specific DNA binding; transcription regulatory region DNA binding;	GO:0005634	nucleus	PF00170 PF14144	bZIP_1; DOG1;	AT5G06839|TGA10|bZIP65|TGACG (TGA) motif-binding protein 10	XM_003519005.5	0
DR1	Orange	414	414	Glyma.10G157700		1.0374	0.128722	0.434121	0.312178		1						Glyma.10g157700	954	UniRef100_A0A445IN49 Autophagy-related protein 18h isoform A n=3 Tax=Soja TaxID=1462606 RepID=A0A445IN49_GLYSO	0	95.39	UniRef100_A0A151U500 Breast carcinoma-amplified sequence 3 n=2 Tax=Cajanus cajan TaxID=3821 RepID=A0A151U500_CAJCA	0	95.49	AT1G54710.1 | Symbols: ATATG18H, ATG18H | homolog of yeast autophagy 18 (ATG18) H | chr1:20417019-20420733 REVERSE LENGTH=927	0	95.07	GO:0006914 GO:0015031 GO:0042594	autophagy; protein transport; response to starvation;	GO:0003674	molecular function;	GO:0005634 GO:0005737 GO:0005774 GO:0034045	nucleus; cytoplasm; vacuolar membrane; phagophore assembly site membrane	PF12490	BCAS3;	AT1G54710|ATATG18H|ATG18H|homolog of yeast autophagy 18 (ATG18) H|T22H22.14|T22H22_14	XM_026124121.2	2e-55
DR1	Orange	415	415	Glyma.13G037000		1.62234	0.64514	0.973932	0.846663		1						Glyma.13g037000	333	UniRef100_C6T941 Uncharacterized protein n=2 Tax=Soja TaxID=1462606 RepID=C6T941_SOYBN	0	99.7	UniRef100_A0A1S3U9Y2 uncharacterized protein LOC106763146 n=1 Tax=Vigna radiata var. radiata TaxID=3916 RepID=A0A1S3U9Y2_VIGRR	0	99.7	AT1G31130.1 | Symbols: | unknown protein; FUNCTIONS IN: molecular_function unknown; INVOLVED IN: biological_process unknown; LOCATED IN: cellular_component unknown; EXPRESSED IN: 23 plant structures; EXPRESSED DURING: 13 growth stages; BEST Arabidopsis thaliana protein match is: unknown protein (TAIR:AT4G19950.1); Has 246 Blast hits to 244 proteins in 29 species: Archae - 2; Bacteria - 16; Metazo…	7e-62	99.7	GO:0008150	biological process;	GO:0003674	molecular function;	GO:0005768 GO:0005794 GO:0005802 GO:0009507 GO:0016021	endosome; Golgi apparatus; trans-Golgi network; chloroplast; integral component of membrane	NA	NA	AT1G31130|F28K20.6|F28K20_6	XM_041006502.1	0
DR1	Orange	416	416	Glyma.01G054800		0.906325	0.403762	0.584979	0.511235		1						Glyma.01g054800	990	UniRef100_K7K203 Uncharacterized protein n=1 Tax=Glycine max TaxID=3847 RepID=K7K203_SOYBN	0	99.9	UniRef100_A0A1S3TGP3 uncharacterized protein LOC106755315 n=1 Tax=Vigna radiata var. radiata TaxID=3916 RepID=A0A1S3TGP3_VIGRR	0	99.9	AT1G69360.1 | Symbols: | Plant protein of unknown function (DUF863) | chr1:26072520-26075420 REVERSE LENGTH=896	9e-108	95.86	GO:0008150	biological process;	GO:0003674	molecular function;	NA	NA	PF05904	DUF863;	AT1G69360|F10D13.5|F10D13_5	XM_014773493.3	0
DR1	Orange	417	417	Glyma.15G071300		2.40961	-2.16056	-0.867016	-0.983287		1						Glyma.15g071300	252	UniRef100_I1MEE7 DUF3700 domain-containing protein n=1 Tax=Glycine max TaxID=3847 RepID=I1MEE7_SOYBN	0	99.6	UniRef100_I1MEE7 DUF3700 domain-containing protein n=1 Tax=Glycine max TaxID=3847 RepID=I1MEE7_SOYBN	0	99.6	AT4G27450.1 | Symbols: | Aluminium induced protein with YGL and LRDR motifs | chr4:13727665-13728683 REVERSE LENGTH=250	2e-117	98.41	GO:0071456	cellular response to hypoxia;	GO:0005515	protein binding;	GO:0005634 GO:0005829 GO:0005886 GO:0009506	nucleus; cytosol; plasma membrane; plasmodesma	PF12481 PF13537	DUF3700; GATase_7;	AT4G27450|F27G19.50|F27G19_50	NM_001255567.2	0
DR1	Orange	418	418	Glyma.16G136466		6.22889	0.224975	1.97466	1.79962		1						Glyma.16g136466	112	UniRef100_A0A445GI99 Anoctamin-like protein n=1 Tax=Glycine soja TaxID=3848 RepID=A0A445GI99_GLYSO	2e-45	77.68	UniRef100_A0A445GI99 Anoctamin-like protein n=1 Tax=Glycine soja TaxID=3848 RepID=A0A445GI99_GLYSO	2e-45	77.68	NA	NA	NA	NA	NA	NA	NA	NA	NA	NA	NA	NA	XM_041010502.1	4e-177
DR1	Orange	419	419	Glyma.06G078100		1.2186	-0.634671	-0.0840739	-0.192517		1						Glyma.06g078100	390	UniRef100_K7KTR5 Uncharacterized protein n=4 Tax=Soja TaxID=1462606 RepID=K7KTR5_SOYBN	0	99.74	UniRef100_UPI000F7CCEC1 probable nucleoredoxin 3 n=1 Tax=Abrus precatorius TaxID=3816 RepID=UPI000F7CCEC1	0	99.74	AT4G31240.1 | Symbols: | protein kinase C-like zinc finger protein | chr4:15176637-15177986 REVERSE LENGTH=392	1e-173	97.69	GO:0045454 GO:0055114	cell redox homeostasis; oxidation-reduction process;	GO:0047134	protein-disulfide reductase activity;	GO:0005634	nucleus	PF07649 PF13905	Thioredoxin_8;	AT4G31240|NRX2|AtNRX2|nucleoredoxin 2|F8F16.60|F8F16_60	XM_006581349.4	0
DR1	Orange	420	420	Glyma.03G249800		1.45799	0.483647	0.78097	0.717187		1						Glyma.03g249800	678	UniRef100_I1JRR3 Uncharacterized protein n=4 Tax=Soja TaxID=1462606 RepID=I1JRR3_SOYBN	0	99.85	UniRef100_A0A151RJM2 Histone-lysine N-methyltransferase SUVR4 n=2 Tax=Cajanus cajan TaxID=3821 RepID=A0A151RJM2_CAJCA	0	96.76	AT3G04380.1 | Symbols: SUVR4, SDG31 | SET-domain containing protein lysine methyltransferase family protein | chr3:1161602-1164539 FORWARD LENGTH=492	1e-171	51.92	GO:0034968	histone lysine methylation;	GO:0008270 GO:0018024	zinc ion binding; histone-lysine N-methyltransferase activity;	GO:0005634 GO:0005694 GO:0005730 GO:0009506	nucleus; chromosome; nucleolus; plasmodesma	PF05033 PF10440 PF00856 PF05033 PF00856 PF00856 PF05033	Pre-SET; WIYLD; SET; Pre-SET; SET; SET; Pre-SET;	AT3G04380|SUVR4|SDG31|SET DOMAIN PROTEIN 31|T27C4.2|T27C4_2	XM_014774032.3	0
DR1	Orange	421	421	Glyma.16G045900		1.26295	0.311898	0.599809	0.512736		1						Glyma.16g045900	266	UniRef100_A0A445GE98 Syntaxin-22 isoform A n=2 Tax=Soja TaxID=1462606 RepID=A0A445GE98_GLYSO	0	99.62	UniRef100_A0A445GE98 Syntaxin-22 isoform A n=2 Tax=Soja TaxID=1462606 RepID=A0A445GE98_GLYSO	0	99.62	AT5G46860.1 | Symbols: VAM3, ATVAM3, SYP22, ATSYP22, SGR3 | Syntaxin/t-SNARE family protein | chr5:19012342-19013795 REVERSE LENGTH=268	1e-96	94.74	GO:0006886 GO:0006906 GO:0007033 GO:0009660 GO:0009959 GO:0010118 GO:0045324 GO:0048278 GO:0061025	intracellular protein transport; vesicle fusion; vacuole organization; amyloplast organization; negative gravitropism; stomatal movement; late endosome to vacuole transport; vesicle docking; membrane fusion;	GO:0000149 GO:0005484 GO:0005515	SNARE binding; SNAP receptor activity; protein binding;	GO:0000325 GO:0005770 GO:0005773 GO:0009705 GO:0012505 GO:0016021 GO:0030140 GO:0031201 GO:0031902	plant-type vacuole; late endosome; vacuole; plant-type vacuole membrane; endomembrane system; integral component of membrane; trans-Golgi network transport vesicle; SNARE complex; late endosome membrane	PF05739 PF14523	SNARE; Syntaxin_2;	AT5G46860|VAM3|ATVAM3|SYP22|ATSYP22|SGR3|VACUOLAR MORPHOLOGY 3|ARABIDOPSIS THALIANA VACUOLAR MORPHOLOGY 3|SYNTAXIN OF PLANTS 22|ARABIDOPSIS THALIANA SYNTAXIN OF PLANTS 22|SHOOT GRAVITROPISM 3	XM_003548774.4	0
DR1	Orange	422	422	Glyma.01G196300		1.21267	-0.247686	0.197231	0.0701027		1						Glyma.01g196300	407	UniRef100_I1J9H2 Branched-chain-amino-acid aminotransferase n=1 Tax=Glycine max TaxID=3847 RepID=I1J9H2_SOYBN	0	99.75	UniRef100_I1J9H2 Branched-chain-amino-acid aminotransferase n=1 Tax=Glycine max TaxID=3847 RepID=I1J9H2_SOYBN	0	99.75	AT3G49680.1 | Symbols: ATBCAT-3, BCAT3 | branched-chain aminotransferase 3 | chr3:18422768-18425473 FORWARD LENGTH=413	0	99.51	GO:0009097 GO:0009098 GO:0009099	isoleucine biosynthetic process; leucine biosynthetic process; valine biosynthetic process;	GO:0004084 GO:0052654 GO:0052655 GO:0052656	branched-chain-amino-acid transaminase activity; L-leucine transaminase activity; L-valine transaminase activity; L-isoleucine transaminase activity;	GO:0005829 GO:0009507 GO:0009570	cytosol; chloroplast; chloroplast stroma	PF01063	Aminotran_4;	AT3G49680|ATBCAT-3|BCAT3|branched-chain aminotransferase 3|T16K5.30	XM_003517315.5	0
DR1	Orange	423	423	Glyma.09G176400		3.06546	-0.167354	0.769715	0.485956		1						Glyma.09g176400	546	UniRef100_A0A0R0IGR1 Nop domain-containing protein n=1 Tax=Glycine max TaxID=3847 RepID=A0A0R0IGR1_SOYBN	0	99.82	UniRef100_A0A0R0IGR1 Nop domain-containing protein n=1 Tax=Glycine max TaxID=3847 RepID=A0A0R0IGR1_SOYBN	0	99.82	AT1G12700.1 | Symbols: | ATP binding;nucleic acid binding;helicases | chr1:4323722-4326227 REVERSE LENGTH=735	1e-136	92.31	GO:0080156	mitochondrial mRNA modification;	NA	NA	GO:0005739 GO:0009507	mitochondrion; chloroplast	PF13041	PPR_2;	AT1G12700|RPF1|RNA processing factor 1|T12C24.31|T12C24_31	XM_026123805.2	0
DR1	Orange	424	424	Glyma.15G270400		2.62416	0.111379	0.841762	0.663445		1						Glyma.15g270400	576	UniRef100_I1MJK8 Uncharacterized protein n=1 Tax=Glycine max TaxID=3847 RepID=I1MJK8_SOYBN	0	99.83	UniRef100_A0A0B2SVR9 DUF246 domain-containing protein n=1 Tax=Glycine soja TaxID=3848 RepID=A0A0B2SVR9_GLYSO	0	99.83	AT2G44500.1 | Symbols: | O-fucosyltransferase family protein | chr2:18374447-18376435 FORWARD LENGTH=573	0	97.92	GO:0006004 GO:0071555	fucose metabolic process; cell wall organization;	GO:0005515 GO:0016757	protein binding; transferase activity, transferring glycosyl groups;	GO:0000139 GO:0005634 GO:0005737 GO:0016021	Golgi membrane; nucleus; cytoplasm; integral component of membrane	PF10250	O-FucT;	AT2G44500|F4I1.31	XM_003546819.5	0
DR1	Orange	425	425	Glyma.04G082900		1.81035	-0.0981168	0.496065	0.307353		1						Glyma.04g082900	428	UniRef100_A0A445KXF0 Casein kinase 1-like protein 4 isoform A n=2 Tax=Soja TaxID=1462606 RepID=A0A445KXF0_GLYSO	0	99.77	UniRef100_A0A445KXF0 Casein kinase 1-like protein 4 isoform A n=2 Tax=Soja TaxID=1462606 RepID=A0A445KXF0_GLYSO	0	99.77	AT4G28860.1 | Symbols: ckl4 | casein kinase I-like 4 | chr4:14246359-14249197 FORWARD LENGTH=414	0	97.2	GO:0009637 GO:0009640 GO:0009785 GO:0018105 GO:0046777	response to blue light; photomorphogenesis; blue light signaling pathway; peptidyl-serine phosphorylation; protein autophosphorylation;	GO:0004674 GO:0005515 GO:0005524	protein serine/threonine kinase activity; protein binding; ATP binding;	GO:0005634 GO:0005737 GO:0005739	nucleus; cytoplasm; mitochondrion	PF00069	Pkinase;	AT4G28860|ckl4|casein kinase I-like 4|F16A16.30|F16A16_30	XM_006578161.4	0
DR1	Orange	426	426	Glyma.06G170700		2.10134	0.306965	0.872832	0.67971		1						Glyma.06g170700	437	UniRef100_I1KC37 Uncharacterized protein n=1 Tax=Glycine max TaxID=3847 RepID=I1KC37_SOYBN	0	99.77	UniRef100_A0A4D6NLZ7 5'-AMP-activated protein kinase n=1 Tax=Vigna unguiculata TaxID=3917 RepID=A0A4D6NLZ7_VIGUN	0	94.05	AT3G48530.1 | Symbols: KING1 | SNF1-related protein kinase regulatory subunit gamma 1 | chr3:17987559-17989592 FORWARD LENGTH=424	0	91.99	GO:0005975 GO:0006633 GO:0042128	carbohydrate metabolic process; fatty acid biosynthetic process; nitrate assimilation;	GO:0005524 GO:0019887	ATP binding; protein kinase regulator activity;	NA	NA	PF00571	CBS;	AT3G48530|KING1|KIN&#947;|SNF1-related protein kinase regulatory subunit gamma 1|T8P19.40	XM_003526913.5	0
DR1	Orange	427	427	Glyma.19G145200		3.35131	0.835251	1.70505	1.51202		1		1				Glyma.19g145200	352	UniRef100_A0A0R0EYN3 LRRNT_2 domain-containing protein n=3 Tax=Soja TaxID=1462606 RepID=A0A0R0EYN3_SOYBN	0	99.72	UniRef100_A0A0R0EYN3 LRRNT_2 domain-containing protein n=3 Tax=Soja TaxID=1462606 RepID=A0A0R0EYN3_SOYBN	0	99.72	AT5G06860.1 | Symbols: PGIP1, ATPGIP1 | polygalacturonase inhibiting protein 1 | chr5:2132373-2133434 FORWARD LENGTH=330	1e-138	88.35	GO:0007165	signal transduction;	GO:0090353	polygalacturonase inhibitor activity;	GO:0005576 GO:0005618 GO:0005794 GO:0009505 GO:0009506 GO:0016020 GO:0099503	extracellular region; cell wall; Golgi apparatus; plant-type cell wall; plasmodesma; membrane; secretory vesicle	PF00560 PF08263	LRR_1; LRRNT_2;	AT5G06860|PGIP1|ATPGIP1|polygalacturonase inhibiting protein 1|MOJ9.3|MOJ9_3|POLYGALACTURONASE INHIBITING PROTEIN 1	XM_003554147.5	0
DR1	Orange	428	428	Glyma.02G039000		2.48564	-0.593175	0.454811	0.225794		1						Glyma.02g039000	213	UniRef100_I1JC75 PB1 domain-containing protein n=1 Tax=Glycine max TaxID=3847 RepID=I1JC75_SOYBN	6e-150	99.53	UniRef100_I1JC75 PB1 domain-containing protein n=1 Tax=Glycine max TaxID=3847 RepID=I1JC75_SOYBN	6e-150	99.53	AT3G48240.1 | Symbols: | Octicosapeptide/Phox/Bem1p family protein | chr3:17867381-17868007 FORWARD LENGTH=180	9e-46	78.4	GO:0008150	biological process;	GO:0003674	molecular function;	GO:0005634	nucleus	PF00564	PB1;	AT3G48240|T29H11.240	XM_014764811.3	0
DR1	Orange	429	429	Glyma.15G247600		3.44456	-0.628059	0.753461	0.480934		1						Glyma.15g247600	1535	UniRef100_K7MDR5 AAA domain-containing protein n=1 Tax=Glycine max TaxID=3847 RepID=K7MDR5_SOYBN	0	99.93	UniRef100_K7MDR5 AAA domain-containing protein n=1 Tax=Glycine max TaxID=3847 RepID=K7MDR5_SOYBN	0	99.93	AT4G27190.1 | Symbols: | NB-ARC domain-containing disease resistance protein | chr4:13620977-13623934 REVERSE LENGTH=985	5e-55	52.64	GO:0006952	defense response;	GO:0005524 GO:0043531	ATP binding; ADP binding;	GO:0005739	mitochondrion	PF00931	NB-ARC;	AT4G27190|T24A18.140|T24A18_140	XM_006598097.4	2e-150
DR1	Orange	430	430	Glyma.10G239000		0.831984	-2.25506	-1.16278	-1.41783			1		1			Glyma.10g239000	531	UniRef100_I1LDV0 Protein DETOXIFICATION n=1 Tax=Glycine max TaxID=3847 RepID=I1LDV0_SOYBN	0	99.81	UniRef100_I1LDV0 Protein DETOXIFICATION n=1 Tax=Glycine max TaxID=3847 RepID=I1LDV0_SOYBN	0	99.81	AT4G23030.1 | Symbols: | MATE efflux family protein | chr4:12072857-12074365 FORWARD LENGTH=502	0	87.95	GO:0055085	transmembrane transport;	GO:0015297 GO:0022857 GO:0042910	antiporter activity; transmembrane transporter activity; xenobiotic transmembrane transporter activity;	GO:0005886 GO:0016020 GO:0016021	plasma membrane; membrane; integral component of membrane	PF01554	MatE;	AT4G23030|F7H19.220|F7H19_220	XM_003535578.4	0
DR1	Orange	431	431	Glyma.16G057100		6.05507	0.271073	2.25468	1.91457		1						Glyma.16g057100	514	UniRef100_A0A445GEY1 Cytochrome P450 94B3 n=3 Tax=Soja TaxID=1462606 RepID=A0A445GEY1_GLYSO	0	99.81	UniRef100_A0A445GEY1 Cytochrome P450 94B3 n=3 Tax=Soja TaxID=1462606 RepID=A0A445GEY1_GLYSO	0	99.81	AT3G01900.1 | Symbols: CYP94B2 | cytochrome P450, family 94, subfamily B, polypeptide 2 | chr3:312359-313849 REVERSE LENGTH=496	0	90.27	GO:0055114	oxidation-reduction process;	GO:0005506 GO:0016705 GO:0020037	iron ion binding; oxidoreductase activity, acting on paired donors, with incorporation or reduction of molecular oxygen; heme binding;	GO:0005576	extracellular region	PF00067	p450;	AT3G01900|CYP94B2|cytochrome P450, family 94, subfamily B, polypeptide 2|F1C9.32|F1C9_32	XM_003548474.5	0
DR1	Orange	432	432	Glyma.20G240000		2.42522	-1.1494	0.0361607	-0.117337		1						Glyma.20g240000	547	UniRef100_A0A445F9M2 Beta-hexosaminidase n=2 Tax=Soja TaxID=1462606 RepID=A0A445F9M2_GLYSO	0	99.82	UniRef100_A0A445F9M2 Beta-hexosaminidase n=2 Tax=Soja TaxID=1462606 RepID=A0A445F9M2_GLYSO	0	99.82	AT3G55260.1 | Symbols: HEXO1, ATHEX2 | beta-hexosaminidase 1 | chr3:20489317-20492858 FORWARD LENGTH=541	0	97.44	GO:0005975	carbohydrate metabolic process;	GO:0004563 GO:0015929 GO:0102148	beta-N-acetylhexosaminidase activity; hexosaminidase activity; N-acetyl-beta-D-galactosaminidase activity;	GO:0005773 GO:0005829 GO:0009507 GO:0099503	vacuole; cytosol; chloroplast; secretory vesicle	PF14845 PF00728	Glycohydro_20b2; Glyco_hydro_20;	AT3G55260|HEXO1|ATHEX2|beta-hexosaminidase 1|T26I12.140	XM_003555573.5	0
DR1	Orange	433	433	Glyma.06G307700		2.29733	1.21464	1.56701	1.48455		1		1				Glyma.06g307700	629	UniRef100_K7KYC6 WRKY domain-containing protein n=2 Tax=Glycine max TaxID=3847 RepID=K7KYC6_SOYBN	0	99.84	UniRef100_K7KYC6 WRKY domain-containing protein n=2 Tax=Glycine max TaxID=3847 RepID=K7KYC6_SOYBN	0	99.84	AT1G62300.1 | Symbols: WRKY6, ATWRKY6 | WRKY family transcription factor | chr1:23016887-23019155 REVERSE LENGTH=553	4e-125	84.9	GO:0009873 GO:0010200 GO:0016036 GO:0045892 GO:0080169	ethylene-activated signaling pathway; response to chitin; cellular response to phosphate starvation; negative regulation of transcription, DNA-templated; cellular response to boron-containing substance deprivation;	GO:0003700 GO:0005515 GO:0043565 GO:0044212	DNA-binding transcription factor activity; protein binding; sequence-specific DNA binding; transcription regulatory region DNA binding;	GO:0005634	nucleus	PF03106	WRKY;	AT1G62300|WRKY6|ATWRKY6|F19K23.22|F19K23_22	XM_003526288.5	0
DR1	Orange	434	434	Glyma.14G206200		2.18551	0.823053	1.27588	1.17485		1						Glyma.14g206200	981	UniRef100_I1MBM1 Protein kinase domain-containing protein n=3 Tax=Soja TaxID=1462606 RepID=I1MBM1_SOYBN	0	96.33	UniRef100_I1MBM1 Protein kinase domain-containing protein n=3 Tax=Soja TaxID=1462606 RepID=I1MBM1_SOYBN	0	96.33	AT1G06840.1 | Symbols: | Leucine-rich repeat protein kinase family protein | chr1:2097854-2103208 REVERSE LENGTH=953	0	94.09	GO:0006468	protein phosphorylation;	GO:0004674 GO:0005515 GO:0005524	protein serine/threonine kinase activity; protein binding; ATP binding;	GO:0005576 GO:0005886 GO:0016021	extracellular region; plasma membrane; integral component of membrane	PF08263 PF13855 PF00069 PF13855 PF00069	LRRNT_2; LRR_8; Pkinase; LRR_8; Pkinase;	AT1G06840|F4H5.8|F4H5_8	XM_014766476.2	0
DR1	Orange	435	435	Glyma.03G149400		2.33769	0.518847	1.13466	0.961906		1		1				Glyma.03g149400	577	UniRef100_I1JNQ3 Uncharacterized protein n=3 Tax=Soja TaxID=1462606 RepID=I1JNQ3_SOYBN	0	99.83	UniRef100_A0A4D6MAZ5 Auxin responsive GH3 protein family n=1 Tax=Vigna unguiculata TaxID=3917 RepID=A0A4D6MAZ5_VIGUN	0	99.83	AT5G13320.1 | Symbols: PBS3, GDG1, WIN3, GH3.12 | Auxin-responsive GH3 family protein | chr5:4268902-4270896 FORWARD LENGTH=575	2e-99	97.4	GO:0009626 GO:0010112 GO:0034052 GO:0044419	plant-type hypersensitive response; regulation of systemic acquired resistance; positive regulation of plant-type hypersensitive response; interspecies interaction between organisms;	NA	NA	GO:0005634	nucleus	PF03321	GH3;	AT5G13320|PBS3|GDG1|WIN3|GH3.12|AtGH3.12|AVRPPHB SUSCEPTIBLE 3|GH3-LIKE DEFENSE GENE 1|HOPW1-1-INTERACTING 3|GRETCHEN HAGEN 3.12|T22N19.5	XM_003521179.4	0
DR1	Orange	436	436	Glyma.01G157400		2.45574	-0.15935	0.734801	0.464798		1						Glyma.01g157400	224	UniRef100_I1J8B1 RING-type domain-containing protein n=2 Tax=Soja TaxID=1462606 RepID=I1J8B1_SOYBN	3e-161	99.55	UniRef100_I1J8B1 RING-type domain-containing protein n=2 Tax=Soja TaxID=1462606 RepID=I1J8B1_SOYBN	3e-161	99.55	AT1G76410.1 | Symbols: ATL8 | RING/U-box superfamily protein | chr1:28668915-28669472 FORWARD LENGTH=185	8e-61	79.91	GO:0016567	protein ubiquitination;	GO:0016740 GO:0046872	transferase activity; metal ion binding;	GO:0016021	integral component of membrane	PF13639	zf-RING_2;	AT1G76410|ATL8|F15M4.9	XM_003517074.4	0
DR1	Orange	437	437	Glyma.08G259100		1.21401	-0.204584	0.416623	0.175491		1						Glyma.08g259100	456	UniRef100_A0A0B2Q1V4 PPM-type phosphatase domain-containing protein n=1 Tax=Glycine soja TaxID=3848 RepID=A0A0B2Q1V4_GLYSO	0	99.78	UniRef100_A0A0B2Q1V4 PPM-type phosphatase domain-containing protein n=1 Tax=Glycine soja TaxID=3848 RepID=A0A0B2Q1V4_GLYSO	0	99.78	AT1G16220.1 | Symbols: | Protein phosphatase 2C family protein | chr1:5548653-5550553 FORWARD LENGTH=491	3e-146	75.88	GO:0006470	protein dephosphorylation;	GO:0004722 GO:0004724 GO:0046872	protein serine/threonine phosphatase activity; magnesium-dependent protein serine/threonine phosphatase activity; metal ion binding;	GO:0005886	plasma membrane	PF00481	PP2C;	AT1G16220|F3O9.3|F3O9_3	XM_041018443.1	0
DR1	Orange	438	438	Glyma.11G082700		1.59922	0.24842	0.848781	0.61516		1						Glyma.11g082700	544	UniRef100_I1LI79 Aa_trans domain-containing protein n=2 Tax=Soja TaxID=1462606 RepID=I1LI79_SOYBN	0	99.82	UniRef100_I1LI79 Aa_trans domain-containing protein n=2 Tax=Soja TaxID=1462606 RepID=I1LI79_SOYBN	0	99.82	AT1G47670.1 | Symbols: | Transmembrane amino acid transporter family protein | chr1:17536834-17539486 REVERSE LENGTH=519	0	92.65	GO:0003333	amino acid transmembrane transport;	GO:0015171	amino acid transmembrane transporter activity;	GO:0005886 GO:0016021	plasma membrane; integral component of membrane	PF01490	Aa_trans;	AT1G47670|F16N3.4|F16N3_4	NM_001354291.1	0
DR1	Orange	439	439	Glyma.13G366000		1.04681	0.386271	0.688838	0.565254		1						Glyma.13g366000	368	UniRef100_A0A0B2SGQ0 PTI1-like tyrosine-protein kinase n=4 Tax=Soja TaxID=1462606 RepID=A0A0B2SGQ0_GLYSO	0	99.73	UniRef100_A0A0B2SGQ0 PTI1-like tyrosine-protein kinase n=4 Tax=Soja TaxID=1462606 RepID=A0A0B2SGQ0_GLYSO	0	99.73	AT1G52540.1 | Symbols: | Protein kinase superfamily protein | chr1:19570298-19571884 REVERSE LENGTH=350	9e-170	96.74	GO:0006468	protein phosphorylation;	GO:0004675 GO:0005524	transmembrane receptor protein serine/threonine kinase activity; ATP binding;	GO:0005634 GO:0005886 GO:0009506	nucleus; plasma membrane; plasmodesma	PF00069	Pkinase;	AT1G52540|F6D8.24|F6D8_24	XM_003543636.5	0
DR1	Orange	440	440	Glyma.16G082100		6.15768	-0.255915	2.67955	1.32532		1		1				Glyma.16g082100	54	UniRef100_K7MFW5 Uncharacterized protein n=2 Tax=Soja TaxID=1462606 RepID=K7MFW5_SOYBN	2e-31	98.15	UniRef100_UPI00099AA95B probable aldo-keto reductase 1 isoform 1 n=2 Tax=Glycine max TaxID=3847 RepID=UPI00099AA95B	8e-26	94.44	NA	NA	NA	NA	NA	NA	NA	NA	NA	NA	NA	NA	NM_001349328.1	1e-70
DR1	Orange	441	441	Glyma.17G089600		1.15779	-0.256327	0.40143	0.11037		1						Glyma.17g089600	475	UniRef100_I1MTH5 Uncharacterized protein n=2 Tax=Soja TaxID=1462606 RepID=I1MTH5_SOYBN	0	99.79	UniRef100_UPI000F7C4982 1-deoxy-D-xylulose 5-phosphate reductoisomerase, chloroplastic n=1 Tax=Abrus precatorius TaxID=3816 RepID=UPI000F7C4982	0	99.79	AT5G62790.2 | Symbols: DXR | 1-deoxy-D-xylulose 5-phosphate reductoisomerase | chr5:25214358-25217289 REVERSE LENGTH=497	0	99.58	GO:0008299 GO:0019288 GO:0046686 GO:0051484 GO:0055114	isoprenoid biosynthetic process; isopentenyl diphosphate biosynthetic process, methylerythritol 4-phosphate pathway; response to cadmium ion; isopentenyl diphosphate biosynthetic process, methylerythritol 4-phosphate pathway involved in terpenoid biosynthetic process; oxidation-reduction process;	GO:0030145 GO:0030604 GO:0070402	manganese ion binding; 1-deoxy-D-xylulose-5-phosphate reductoisomerase activity; NADPH binding;	GO:0009507 GO:0009570	chloroplast; chloroplast stroma	PF13288 PF08436 PF02670	DXPR_C; DXP_redisom_C; DXP_reductoisom;	AT5G62790|DXR|PDE129|1-deoxy-D-xylulose 5-phosphate reductoisomerase|PIGMENT-DEFECTIVE EMBRYO 129|MQB2.90|MQB2_90|1-DEOXY-D-XYLULOSE 5-PHOSPHATE REDUCTOISOMERASE	XM_003549576.5	0
DR1	Orange	442	442	Glyma.08G132100		3.39689	0.647782	1.8387	1.31906		1		1				Glyma.08g132100	390	UniRef100_K7L6F6 Uncharacterized protein n=1 Tax=Glycine max TaxID=3847 RepID=K7L6F6_SOYBN	0	99.74	UniRef100_UPI0010406C82 uncharacterized protein LOC114413077 isoform X1 n=2 Tax=Glycine soja TaxID=3848 RepID=UPI0010406C82	0	99.74	AT1G13000.1 | Symbols: | Protein of unknown function (DUF707) | chr1:4436402-4438693 REVERSE LENGTH=401	6e-180	98.72	GO:0008150	biological process;	GO:0016757	transferase activity, transferring glycosyl groups;	GO:0000138 GO:0005634 GO:0016021	Golgi trans cisterna; nucleus; integral component of membrane	PF05212	DUF707;	AT1G13000|F3F19.3|F3F19_3	XM_041018149.1	0
DR1	Orange	443	443	Glyma.11G062500		3.70509	1.36574	2.36514	1.9101		1						Glyma.11g062500	506	UniRef100_I1LHL2 Uncharacterized protein n=2 Tax=Soja TaxID=1462606 RepID=I1LHL2_SOYBN	0	99.8	UniRef100_O81974 Cytochrome P450 71D8 n=1 Tax=Glycine max TaxID=3847 RepID=C71D8_SOYBN	0	99.8	AT3G26300.1 | Symbols: CYP71B34 | cytochrome P450, family 71, subfamily B, polypeptide 34 | chr3:9639199-9640866 REVERSE LENGTH=500	8e-140	97.63	GO:0055114	oxidation-reduction process;	GO:0005506 GO:0016709 GO:0020037	iron ion binding; oxidoreductase activity, acting on paired donors, with incorporation or reduction of molecular oxygen, NAD(P)H as one donor, and incorporation of one atom of oxygen; heme binding;	GO:0009507 GO:0016020 GO:0016021	chloroplast; membrane; integral component of membrane	PF00067	p450;	AT3G26300|CYP71B34|cytochrome P450, family 71, subfamily B, polypeptide 34|F20C19.2	XM_003537409.4	0
DR1	Orange	444	444	Glyma.02G041700		0.694588	-0.215517	0.186571	-0.00321306		1						Glyma.02g041700	546	UniRef100_I1JCA6 Uncharacterized protein n=2 Tax=Soja TaxID=1462606 RepID=I1JCA6_SOYBN	0	99.82	UniRef100_UPI00080A2AEE ubiquitin domain-containing protein DSK2a-like isoform X2 n=1 Tax=Phaseolus angularis TaxID=3914 RepID=UPI00080A2AEE	0	99.82	AT2G17200.1 | Symbols: DSK2 | ubiquitin family protein | chr2:7482133-7485090 REVERSE LENGTH=551	0	99.45	GO:0006511	ubiquitin-dependent protein catabolic process;	GO:0005515 GO:0031593	protein binding; polyubiquitin modification-dependent protein binding;	GO:0005634 GO:0005739 GO:0005829	nucleus; mitochondrion; cytosol	PF00627 PF00240	UBA; ubiquitin;	AT2G17200|DSK2|DSK2b|T23A1.6|T23A1_6	XM_003519638.5	0
DR1	Orange	445	445	Glyma.11G098051		1.27069	0.757124	1.005	0.912941		1						Glyma.11g098051	194	UniRef100_A0A445HZE5 Putative alkaline/neutral invertase B n=1 Tax=Glycine soja TaxID=3848 RepID=A0A445HZE5_GLYSO	2e-96	78.87	UniRef100_UPI0010164BA8 probable alkaline/neutral invertase B n=1 Tax=Vigna unguiculata TaxID=3917 RepID=UPI0010164BA8	2e-80	72.68	AT4G34860.1 | Symbols: | Plant neutral invertase family protein | chr4:16609955-16612019 REVERSE LENGTH=571	1e-81	71.65	GO:0005987	sucrose catabolic process;	GO:0004575 GO:0033926	sucrose alpha-glucosidase activity; glycopeptide alpha-N-acetylgalactosaminidase activity;	GO:0005634 GO:0005829	nucleus; cytosol	PF12899	Glyco_hydro_100;	AT4G34860|A/N-InvB|alkaline/neutral invertase B|F11I11.100|F11I11_100	XR_003263378.2	0
DR1	Orange	446	446	Glyma.02G239500		1.42804	-0.0763505	0.647083	0.381149		1						Glyma.02g239500	550	UniRef100_I1JHQ7 Uncharacterized protein n=2 Tax=Soja TaxID=1462606 RepID=I1JHQ7_SOYBN	0	99.82	UniRef100_UPI000F7C7304 probable acyl-activating enzyme 5, peroxisomal n=1 Tax=Abrus precatorius TaxID=3816 RepID=UPI000F7C7304	0	99.82	AT5G16370.1 | Symbols: AAE5 | acyl activating enzyme 5 | chr5:5356823-5358481 REVERSE LENGTH=552	0	99.82	GO:0006631	fatty acid metabolic process;	GO:0016874	ligase activity;	GO:0005777 GO:0009507	peroxisome; chloroplast	PF13193 PF00501	AMP-binding_C; AMP-binding;	AT5G16370|AAE5|acyl activating enzyme 5|MQK4.9|MQK4_9	XM_003519259.5	0
DR1	Orange	447	447	Glyma.20G031100		0.853066	-0.352906	0.230899	0.0161177		1						Glyma.20g031100	322	UniRef100_I1NDM3 Aldo_ket_red domain-containing protein n=2 Tax=Glycine max TaxID=3847 RepID=I1NDM3_SOYBN	0	99.69	UniRef100_I1NDM3 Aldo_ket_red domain-containing protein n=2 Tax=Glycine max TaxID=3847 RepID=I1NDM3_SOYBN	0	99.69	AT1G59960.1 | Symbols: | NAD(P)-linked oxidoreductase superfamily protein | chr1:22071410-22073067 REVERSE LENGTH=326	7e-121	99.38	GO:0055114	oxidation-reduction process;	GO:0004032 GO:0008106 GO:0016491	alditol:NADP+ 1-oxidoreductase activity; alcohol dehydrogenase (NADP+) activity; oxidoreductase activity;	GO:0005829 GO:0009507	cytosol; chloroplast	PF00248	Aldo_ket_red;	AT1G59960|F23H11.27|F23H11_27	NM_001367005.1	0
DR1	Orange	448	448	Glyma.20G217100		3.32703	1.22198	2.19637	1.85287		1		1				Glyma.20g217100	196	UniRef100_K7N4X8 Phytocyanin domain-containing protein n=2 Tax=Soja TaxID=1462606 RepID=K7N4X8_SOYBN	6e-142	99.49	UniRef100_K7N4X8 Phytocyanin domain-containing protein n=2 Tax=Soja TaxID=1462606 RepID=K7N4X8_SOYBN	6e-142	99.49	AT1G64640.1 | Symbols: ENODL8, AtENODL8 | early nodulin-like protein 8 | chr1:24022482-24023151 REVERSE LENGTH=191	5e-55	83.67	NA	NA	GO:0009055	electron transfer activity;	GO:0031225 GO:0046658	anchored component of membrane; anchored component of plasma membrane	PF02298	Cu_bind_like;	AT1G64640	NM_001250251.2	0
DR1	Orange	449	449	Glyma.20G121400		0.794605	-2.21592	-0.773064	-1.36254			1					Glyma.20g121400	531	UniRef100_I1NFQ3 Uncharacterized protein n=3 Tax=Soja TaxID=1462606 RepID=I1NFQ3_SOYBN	0	99.81	UniRef100_UPI00101610DA amino-acid permease BAT1 homolog isoform X1 n=2 Tax=Vigna unguiculata TaxID=3917 RepID=UPI00101610DA	0	99.81	AT2G01170.1 | Symbols: BAT1 | bidirectional amino acid transporter 1 | chr2:102364-104462 REVERSE LENGTH=516	0	95.67	GO:0015812	gamma-aminobutyric acid transport;	GO:0005313 GO:0015180 GO:0015181 GO:0015185 GO:0015189	L-glutamate transmembrane transporter activity; L-alanine transmembrane transporter activity; arginine transmembrane transporter activity; gamma-aminobutyric acid transmembrane transporter activity; L-lysine transmembrane transporter activity;	GO:0005739 GO:0016021 GO:0031966	mitochondrion; integral component of membrane; mitochondrial membrane	PF00324	AA_permease;	AT2G01170|BAT1|GABP|AtGABP|bidirectional amino acid transporter 1|GABA permease|F10A8.5|F10A8_5	XM_003555208.5	0
DR1	Orange	450	450	Glyma.07G029200		0.906507	0.0989567	0.489868	0.335823		1						Glyma.07g029200	496	UniRef100_I1KGZ5 Signal recognition particle 54 kDa protein n=2 Tax=Soja TaxID=1462606 RepID=I1KGZ5_SOYBN	0	99.8	UniRef100_I1KGZ5 Signal recognition particle 54 kDa protein n=2 Tax=Soja TaxID=1462606 RepID=I1KGZ5_SOYBN	0	99.8	AT1G48900.1 | Symbols: | Signal recognition particle, SRP54 subunit protein | chr1:18084972-18087743 REVERSE LENGTH=495	0	99.4	GO:0006616	SRP-dependent cotranslational protein targeting to membrane, translocation;	GO:0003924 GO:0005525 GO:0008312 GO:0030942	GTPase activity; GTP binding; 7S RNA binding; endoplasmic reticulum signal peptide binding;	GO:0005737 GO:0005786 GO:0005829	cytoplasm; signal recognition particle, endoplasmic reticulum targeting; cytosol	PF02492 PF02881 PF02978 PF02492 PF02881	cobW; SRP54_N; SRP_SPB; cobW; SRP54_N;	AT1G48900|F27K7.8|F27K7_8	XM_003528261.5	0
DR1	Orange	451	451	Glyma.14G160900		1.69956	0.616533	1.06817	0.916904		1						Glyma.14g160900	351	UniRef100_A0A0R0GDP1 Mur_ligase_M domain-containing protein n=1 Tax=Glycine max TaxID=3847 RepID=A0A0R0GDP1_SOYBN	0	99.72	UniRef100_A0A0R0GDP1 Mur_ligase_M domain-containing protein n=1 Tax=Glycine max TaxID=3847 RepID=A0A0R0GDP1_SOYBN	0	99.72	AT5G41480.1 | Symbols: EMB9, GLA1, ATDFA, DFA | Folylpolyglutamate synthetase family protein | chr5:16595967-16598523 FORWARD LENGTH=530	1e-117	85.47	GO:0006730 GO:0009396 GO:0009793	one-carbon metabolic process; folic acid-containing compound biosynthetic process; embryo development ending in seed dormancy;	GO:0008841	dihydrofolate synthase activity;	GO:0005737 GO:0005739 GO:0005759 GO:0005829	cytoplasm; mitochondrion; mitochondrial matrix; cytosol	PF08245	Mur_ligase_M;	AT5G41480|EMB9|GLA1|ATDFA|DFA|79A|EMBRYO DEFECTIVE 9|GLOBULAR ARREST1|A. THALIANA DHFS-FPGS HOMOLOG A|DHFS-FPGS HOMOLOG A||MYC6.18|MYC6_18	XM_006588755.4	6e-165
DR1	Orange	452	452	Glyma.20G064500		3.1685	0.0649996	1.36268	0.909605		1						Glyma.20g064500	234	UniRef100_I1NE88 VQ domain-containing protein n=3 Tax=Soja TaxID=1462606 RepID=I1NE88_SOYBN	7e-164	99.57	UniRef100_I1NE88 VQ domain-containing protein n=3 Tax=Soja TaxID=1462606 RepID=I1NE88_SOYBN	7e-164	99.57	AT3G22160.1 | Symbols: | VQ motif-containing protein | chr3:7818148-7818726 REVERSE LENGTH=192	3e-13	20.51	GO:2000022	regulation of jasmonic acid mediated signaling pathway;	GO:0005515	protein binding;	GO:0005634	nucleus	PF05678	VQ;	AT3G22160|JAV1|jasmonate-associated VQ motif gene 1|MKA23.7	XM_006606711.3	0
DR1	Orange	453	453	Glyma.20G193000		3.78927	0.982446	2.14528	1.77897		1		1				Glyma.20g193000	328	UniRef100_I1NHS8 Uncharacterized protein n=1 Tax=Glycine max TaxID=3847 RepID=I1NHS8_SOYBN	0	99.7	UniRef100_A0A445F7D6 Zinc finger protein ZAT5 n=1 Tax=Glycine soja TaxID=3848 RepID=A0A445F7D6_GLYSO	0	99.7	AT5G04390.1 | Symbols: | C2H2-type zinc finger family protein | chr5:1239166-1240254 FORWARD LENGTH=362	1e-83	99.7	GO:0008150	biological process;	GO:0003676 GO:0005515	nucleic acid binding; protein binding;	GO:0005634	nucleus	PF13912	zf-C2H2_6;	AT5G04390|T19N18.120|T19N18_120	XM_006606247.4	0
DR1	Orange	454	454	Glyma.16G015800		0.964627	0.027075	0.431682	0.28559		1						Glyma.16g015800	631	UniRef100_A0A445GD41 Transcription factor 25 isoform A n=2 Tax=Soja TaxID=1462606 RepID=A0A445GD41_GLYSO	0	99.84	UniRef100_A0A445GD41 Transcription factor 25 isoform A n=2 Tax=Soja TaxID=1462606 RepID=A0A445GD41_GLYSO	0	99.84	AT2G46900.1 | Symbols: | CONTAINS InterPro DOMAIN/s: Basic helix-loop-helix, Nulp1-type (InterPro:IPR006994); Has 2929 Blast hits to 2464 proteins in 333 species: Archae - 2; Bacteria - 151; Metazoa - 913; Fungi - 372; Plants - 141; Viruses - 47; Other Eukaryotes - 1303 (source: NCBI BLink). | chr2:19269678-19271987 FORWARD LENGTH=627	0	99.37	GO:0008150	biological process;	GO:0003674	molecular function;	GO:0005634 GO:0005829	nucleus; cytosol	PF04910	Tcf25;	AT2G46900|F14M4.27	XM_003547942.5	0
DR1	Orange	455	455	Glyma.14G223400		0.533639	-1.02379	-0.354828	-0.585914			1					Glyma.14g223400	807	UniRef100_A0A0R0GGE3 Uncharacterized protein n=2 Tax=Soja TaxID=1462606 RepID=A0A0R0GGE3_SOYBN	0	99.88	UniRef100_A0A0B2PTB5 BTB/POZ domain-containing protein n=2 Tax=Soja TaxID=1462606 RepID=A0A0B2PTB5_GLYSO	0	99.88	AT2G30600.5 | Symbols: | BTB/POZ domain-containing protein | chr2:13037410-13041475 FORWARD LENGTH=855	0	99.38	GO:0016567	protein ubiquitination;	NA	NA	GO:0005634 GO:0005737	nucleus; cytoplasm	PF07707 PF00754 PF12248 PF00651 PF07707 PF12248 PF00651	BACK; F5_F8_type_C; Methyltransf_FA; BTB; BACK; Methyltransf_FA; BTB;	AT2G30600|T6B20.5|T6B20_5|AT2G30610	XM_041008904.1	0
DR1	Orange	456	456	Glyma.11G152333		5.89937	-2.30852	1.07586	-0.172372		1						Glyma.11g152333	205	UniRef100_A0A445I1R4 LOB domain-containing protein 1 n=1 Tax=Glycine soja TaxID=3848 RepID=A0A445I1R4_GLYSO	1e-147	99.51	UniRef100_A0A445I1R4 LOB domain-containing protein 1 n=1 Tax=Glycine soja TaxID=3848 RepID=A0A445I1R4_GLYSO	1e-147	99.51	AT1G07900.1 | Symbols: LBD1 | LOB domain-containing protein 1 | chr1:2442624-2443631 FORWARD LENGTH=190	2e-78	83.9	GO:0008150	biological process;	NA	NA	GO:0005634 GO:0005739	nucleus; mitochondrion	PF03195	LOB;	AT1G07900|LBD1|LOB domain-containing protein 1|F24B9.1|F24B9_1	XM_003537992.5	0
DR1	Orange	457	457	Glyma.18G143700		2.11872	-0.360701	0.640626	0.364175		1						Glyma.18g143700	510	UniRef100_K7MS37 Protein DETOXIFICATION n=1 Tax=Glycine max TaxID=3847 RepID=K7MS37_SOYBN	0	99.8	UniRef100_K7MS37 Protein DETOXIFICATION n=1 Tax=Glycine max TaxID=3847 RepID=K7MS37_SOYBN	0	99.8	AT3G26590.1 | Symbols: | MATE efflux family protein | chr3:9761927-9765259 REVERSE LENGTH=500	0	96.86	GO:0055085	transmembrane transport;	GO:0015297 GO:0022857 GO:0042910	antiporter activity; transmembrane transporter activity; xenobiotic transmembrane transporter activity;	GO:0005773 GO:0005774 GO:0005886 GO:0016020 GO:0016021	vacuole; vacuolar membrane; plasma membrane; membrane; integral component of membrane	PF01554	MatE;	AT3G26590|MFE16.12	XM_003551177.5	0
DR1	Orange	458	458	Glyma.15G038000		1.15621	-0.382856	0.219469	0.0504657		1						Glyma.15g038000	423	UniRef100_C6TMI2 Protein kinase domain-containing protein n=1 Tax=Glycine max TaxID=3847 RepID=C6TMI2_SOYBN	0	99.76	UniRef100_C6TMI2 Protein kinase domain-containing protein n=1 Tax=Glycine max TaxID=3847 RepID=C6TMI2_SOYBN	0	99.76	AT1G07570.3 | Symbols: APK1A | Protein kinase superfamily protein | chr1:2331369-2333589 REVERSE LENGTH=424	0	95.74	GO:0006952	defense response;	GO:0004674 GO:0004713 GO:0005524	protein serine/threonine kinase activity; protein tyrosine kinase activity; ATP binding;	GO:0005739 GO:0005886	mitochondrion; plasma membrane	PF07714	Pkinase_Tyr;	AT1G07570|APK1A|APK1|F22G5.5|F22G5_5	NM_001255741.1	0
DR1	Orange	459	459	Glyma.13G294600		-0.676693	-0.836226	-0.899133	-0.883235				1	1			Glyma.13g294600	125	UniRef100_K7M2M1 Uncharacterized protein n=2 Tax=Soja TaxID=1462606 RepID=K7M2M1_SOYBN	7e-84	99.2	UniRef100_A0A445IBT6 Protein NUCLEAR FUSION DEFECTIVE 6, chloroplastic/mitochondrial isoform E n=2 Tax=Soja TaxID=1462606 RepID=A0A445IBT6_GLYSO	7e-80	95.2	AT1G28395.2 | Symbols: | unknown protein; FUNCTIONS IN: molecular_function unknown; INVOLVED IN: biological_process unknown; LOCATED IN: chloroplast; EXPRESSED IN: 22 plant structures; EXPRESSED DURING: 13 growth stages; BEST Arabidopsis thaliana protein match is: unknown protein (TAIR:AT2G33847.2); Has 89 Blast hits to 89 proteins in 11 species: Archae - 0; Bacteria - 0; Metazoa - 0; Fungi - 0; …	2e-20	71.2	NA	NA	GO:0003674	molecular function;	GO:0005739	mitochondrion	NA	NA	AT1G28395	XR_005887997.1	0
DR1	Orange	460	460	Glyma.07G191700		1.30066	0.587308	0.292327	0.327397		1						Glyma.07g191700	389	UniRef100_A0A445JYQ3 Uncharacterized protein n=2 Tax=Soja TaxID=1462606 RepID=A0A445JYQ3_GLYSO	0	99.74	UniRef100_UPI000F7C1711 uncharacterized protein LOC113858116 isoform X1 n=1 Tax=Abrus precatorius TaxID=3816 RepID=UPI000F7C1711	0	99.49	AT1G11170.1 | Symbols: | Protein of unknown function (DUF707) | chr1:3741724-3744459 FORWARD LENGTH=438	0	98.97	GO:0008150	biological process;	GO:0016757	transferase activity, transferring glycosyl groups;	GO:0005739 GO:0009507	mitochondrion; chloroplast	PF05212	DUF707;	AT1G11170|T28P6.16|T28P6_16	XM_026129303.2	0
DR1	Orange	461	461	Glyma.05G209900		0.917064	0.740029	0.685894	0.697104		1						Glyma.05g209900	259	UniRef100_I1K6G0 Uncharacterized protein n=2 Tax=Soja TaxID=1462606 RepID=I1K6G0_SOYBN	0	99.61	UniRef100_B7FIY1 PLAC8 family protein n=3 Tax=Medicago truncatula TaxID=3880 RepID=B7FIY1_MEDTR	2e-149	94.21	AT4G23470.1 | Symbols: | PLAC8 family protein | chr4:12249289-12251079 FORWARD LENGTH=255	3e-131	94.59	NA	NA	NA	NA	GO:0016021	integral component of membrane	PF04749	PLAC8;	AT4G23470	XM_003525334.5	0
DR1	Orange	462	462	Glyma.11G155259		2.03694	0.804947	0.476306	0.423939		1						Glyma.11g155259	108	UniRef100_A0A445HM57 Protein transport protein Sec61 subunit beta n=2 Tax=Soja TaxID=1462606 RepID=A0A445HM57_GLYSO	5e-68	99.07	UniRef100_A0A445HM57 Protein transport protein Sec61 subunit beta n=2 Tax=Soja TaxID=1462606 RepID=A0A445HM57_GLYSO	5e-68	99.07	AT5G60460.1 | Symbols: | Preprotein translocase Sec, Sec61-beta subunit protein | chr5:24317590-24317919 REVERSE LENGTH=109	2e-36	78.7	GO:0006616 GO:0031204	SRP-dependent cotranslational protein targeting to membrane, translocation; posttranslational protein targeting to membrane, translocation;	GO:0005086	ARF guanyl-nucleotide exchange factor activity;	GO:0005794 GO:0005886 GO:0009507 GO:0009536 GO:0031205	Golgi apparatus; plasma membrane; chloroplast; plastid; endoplasmic reticulum Sec complex	PF03911	Sec61_beta;	AT5G60460|MUF9.9|MUF9_9	XM_006590964.3	2e-170
DR1	Orange	463	463	Glyma.18G282300		0.806852	0.343935	0.231634	0.203556		1						Glyma.18g282300	1261	UniRef100_A0A0R0F5G2 Uncharacterized protein n=1 Tax=Glycine max TaxID=3847 RepID=A0A0R0F5G2_SOYBN	0	99.92	UniRef100_A0A445FZA4 RNA polymerase II C-terminal domain phosphatase-like 3 n=1 Tax=Glycine soja TaxID=3848 RepID=A0A445FZA4_GLYSO	0	99.92	AT2G33540.1 | Symbols: CPL3, ATCPL3 | C-terminal domain phosphatase-like 3 | chr2:14204081-14208797 REVERSE LENGTH=1241	0	94.85	GO:0009651 GO:0009788 GO:0070940 GO:1900369	response to salt stress; negative regulation of abscisic acid-activated signaling pathway; dephosphorylation of RNA polymerase II C-terminal domain; negative regulation of RNA interference;	GO:0003723 GO:0008022 GO:0008420 GO:0046872	RNA binding; protein C-terminus binding; RNA polymerase II CTD heptapeptide repeat phosphatase activity; metal ion binding;	GO:0005634 GO:0005886	nucleus; plasma membrane	PF00533 PF03031	BRCT; NIF;	AT2G33540|CPL3|ATCPL3|C-terminal domain phosphatase-like 3|F4P9.31|F4P9_31	XM_006602943.4	0
DR1	Orange	464	464	Glyma.20G097800		7.66978	2.82704	1.57584	1.54276		1						Glyma.20g097800	280	UniRef100_K7N2L5 Uncharacterized protein n=2 Tax=Soja TaxID=1462606 RepID=K7N2L5_SOYBN	0	99.64	UniRef100_A0A3Q0FA97 uncharacterized protein LOC106770519 n=1 Tax=Vigna radiata var. radiata TaxID=3916 RepID=A0A3Q0FA97_VIGRR	2e-153	99.64	AT2G24100.1 | Symbols: | unknown protein; BEST Arabidopsis thaliana protein match is: unknown protein (TAIR:AT4G30780.1); Has 101 Blast hits to 101 proteins in 16 species: Archae - 0; Bacteria - 0; Metazoa - 0; Fungi - 0; Plants - 95; Viruses - 0; Other Eukaryotes - 6 (source: NCBI BLink). | chr2:10244921-10246715 FORWARD LENGTH=466	1e-50	69.64	NA	NA	GO:0004386	helicase activity;	GO:0005634	nucleus	NA	NA	AT2G24100	XM_006605757.4	0
DR1	Orange	465	465	Glyma.14G194100		1.71511	0.834153	0.573579	0.455108		1						Glyma.14g194100	691	UniRef100_I1MBB4 Uncharacterized protein n=1 Tax=Glycine max TaxID=3847 RepID=I1MBB4_SOYBN	0	99.86	UniRef100_A0A445H7Z7 Zinc finger CCCH domain-containing protein 66 n=1 Tax=Glycine soja TaxID=3848 RepID=A0A445H7Z7_GLYSO	0	99.86	AT5G58620.1 | Symbols: | zinc finger (CCCH-type) family protein | chr5:23693959-23695782 FORWARD LENGTH=607	0	96.38	GO:0006355 GO:0006412	regulation of transcription, DNA-templated; translation;	GO:0003677 GO:0003700 GO:0003723 GO:0005515 GO:0046872	DNA binding; DNA-binding transcription factor activity; RNA binding; protein binding; metal ion binding;	GO:0000932 GO:0009507 GO:0010494	P-body; chloroplast; cytoplasmic stress granule	PF00642 PF12796	zf-CCCH; Ank_2;	AT5G58620|TZF9|tandem zinc finger protein 9|MZN1.16|MZN1_16	XM_006596362.4	0
DR1	Orange	466	466	Glyma.08G172502		-0.238194	-1.65714	-2.1015	-2.30939				1				Glyma.08g172502	248	UniRef100_A0A0R0IW18 DYW_deaminase domain-containing protein (Fragment) n=1 Tax=Glycine max TaxID=3847 RepID=A0A0R0IW18_SOYBN	5e-179	98.39	UniRef100_A0A0R0IW18 DYW_deaminase domain-containing protein (Fragment) n=1 Tax=Glycine max TaxID=3847 RepID=A0A0R0IW18_SOYBN	5e-179	98.39	AT1G20230.1 | Symbols: | Pentatricopeptide repeat (PPR) superfamily protein | chr1:7009570-7011852 FORWARD LENGTH=760	2e-75	98.79	GO:0009451	RNA modification;	GO:0008270	zinc ion binding;	GO:0005739 GO:0043231	mitochondrion; intracellular membrane-bounded organelle	PF12854 PF01535 PF13041	PPR_1; PPR; PPR_2;	AT1G20230|T20H2.1|T20H2_1	XM_014767792.2	0
DR1	Orange	467	467	Glyma.20G224300		3.61625	2.6397	2.32322	2.16044		1						Glyma.20g224300	150	UniRef100_K7N516 Uncharacterized protein n=1 Tax=Glycine max TaxID=3847 RepID=K7N516_SOYBN	1e-102	99.33	UniRef100_A0A445F8Y0 Calmodulin-like protein 8 n=1 Tax=Glycine soja TaxID=3848 RepID=A0A445F8Y0_GLYSO	6e-102	99.33	AT4G14640.1 | Symbols: CAM8, AtCML8 | calmodulin 8 | chr4:8397800-8399996 FORWARD LENGTH=151	9e-65	96	GO:0000226 GO:0005513 GO:0019722	microtubule cytoskeleton organization; detection of calcium ion; calcium-mediated signaling;	GO:0005509 GO:0005515 GO:0030234	calcium ion binding; protein binding; enzyme regulator activity;	GO:0005634	nucleus	PF13499	EF-hand_7;	AT4G14640|CAM8|AtCML8|CML8|calmodulin 8|calmodulin-like 8|DL3360W|FCAALL.157|CALMODULIN 8	XM_003556418.4	0
DR1	Orange	468	468	Glyma.11G064600		5.74001	2.22124	0.74901	0.270808		1						Glyma.11g064600	230	UniRef100_A0A445HXW2 Aminopeptidase P1 isoform B n=1 Tax=Glycine soja TaxID=3848 RepID=A0A445HXW2_GLYSO	4e-119	78.26	UniRef100_A0A445HXW2 Aminopeptidase P1 isoform B n=1 Tax=Glycine soja TaxID=3848 RepID=A0A445HXW2_GLYSO	4e-119	78.26	AT4G36760.1 | Symbols: ATAPP1, APP1 | aminopeptidase P1 | chr4:17326688-17329979 FORWARD LENGTH=645	3e-51	80	GO:0009926	auxin polar transport;	GO:0004177 GO:0010013	aminopeptidase activity; N-1-naphthylphthalamic acid binding;	GO:0005829 GO:0005886 GO:0009507	cytosol; plasma membrane; chloroplast	PF16189	Creatinase_N_2;	AT4G36760|ATAPP1|APP1|ARABIDOPSIS THALIANA AMINOPEPTIDASE P1|aminopeptidase P1|AP22.64|AP22_64	NM_001289336.1	5e-55
DR1	Orange	469	469	Glyma.17G128000		6.62948	1.63497	0.0412934	-0.291106		1						Glyma.17g128000	568	UniRef100_I1MUM7 Malate synthase n=1 Tax=Glycine max TaxID=3847 RepID=I1MUM7_SOYBN	0	99.82	UniRef100_I1MUM7 Malate synthase n=1 Tax=Glycine max TaxID=3847 RepID=I1MUM7_SOYBN	0	99.82	AT5G03860.1 | Symbols: MLS | malate synthase | chr5:1032276-1034527 REVERSE LENGTH=562	0	96.83	GO:0006097 GO:0006099	glyoxylate cycle; tricarboxylic acid cycle;	GO:0004474	malate synthase activity;	GO:0005634 GO:0005737 GO:0009514	nucleus; cytoplasm; glyoxysome	PF01274	Malate_synthase;	AT5G03860|MLS|malate synthase|MED24.5	NM_001360311.1	0
DR1	Orange	470	470	Glyma.16G000500		0.843904	0.17664	-0.0757013	-0.118911		1						Glyma.16g000500	848	UniRef100_I1MJS7 RRM domain-containing protein n=2 Tax=Soja TaxID=1462606 RepID=I1MJS7_SOYBN	0	99.88	UniRef100_I1MJS7 RRM domain-containing protein n=2 Tax=Soja TaxID=1462606 RepID=I1MJS7_SOYBN	0	99.88	AT4G24270.2 | Symbols: EMB140 | EMBRYO DEFECTIVE 140 | chr4:12581765-12587293 REVERSE LENGTH=817	0	93.04	GO:0009793	embryo development ending in seed dormancy;	NA	NA	GO:0005634	nucleus	PF05391 PF00076	Lsm_interact; RRM_1;	AT4G24270	XM_003548609.5	0
DR1	Orange	471	471	Glyma.14G163900		6.19152	1.25659	0.372733	-0.602912		1						Glyma.14g163900	585	UniRef100_K7M7F1 Uncharacterized protein n=2 Tax=Soja TaxID=1462606 RepID=K7M7F1_SOYBN	0	99.83	UniRef100_A0A445HCV3 O-fucosyltransferase 11 isoform A n=2 Tax=Soja TaxID=1462606 RepID=A0A445HCV3_GLYSO	0	99.83	AT1G38131.1 | Symbols: | O-fucosyltransferase family protein | chr1:14293392-14296020 REVERSE LENGTH=589	0	83.25	GO:0006004	fucose metabolic process;	GO:0016757	transferase activity, transferring glycosyl groups;	GO:0005634 GO:0016021	nucleus; integral component of membrane	PF10250	O-FucT;	AT1G38131	XM_006596239.4	0
DR1	Orange	472	472	Glyma.10G204900		0.776005	0.32462	0.243116	0.164485		1						Glyma.10g204900	485	UniRef100_K7LKI0 RING-type domain-containing protein n=2 Tax=Soja TaxID=1462606 RepID=K7LKI0_SOYBN	0	99.79	UniRef100_K7LKI0 RING-type domain-containing protein n=2 Tax=Soja TaxID=1462606 RepID=K7LKI0_SOYBN	0	99.79	AT1G68820.1 | Symbols: | Transmembrane Fragile-X-F-associated protein | chr1:25865852-25868800 FORWARD LENGTH=468	0	99.79	GO:0009414	response to water deprivation;	NA	NA	GO:0005634 GO:0005739 GO:0016021	nucleus; mitochondrion; integral component of membrane	PF13920 PF10269	zf-C3HC4_3; Tmemb_185A;	AT1G68820|PPRT1|protein with the RING domain and Tmemb_185A 1|F14K14.7|F14K14_7	XM_006589314.4	0
DR1	Orange	473	473	Glyma.09G005500		-0.947973	-2.32226	-2.64232	-2.80161				1	1			Glyma.09g005500	423	UniRef100_K7LB51 Protein kinase domain-containing protein n=1 Tax=Glycine max TaxID=3847 RepID=K7LB51_SOYBN	0	99.76	UniRef100_K7LB51 Protein kinase domain-containing protein n=1 Tax=Glycine max TaxID=3847 RepID=K7LB51_SOYBN	0	99.76	AT2G32510.1 | Symbols: MAPKKK17 | mitogen-activated protein kinase kinase kinase 17 | chr2:13798821-13799939 REVERSE LENGTH=372	6e-104	65.48	GO:0006970 GO:0007346 GO:0009737 GO:0009738 GO:0023014 GO:0031098 GO:0032147	response to osmotic stress; regulation of mitotic cell cycle; response to abscisic acid; abscisic acid-activated signaling pathway; signal transduction by protein phosphorylation; stress-activated protein kinase signaling cascade; activation of protein kinase activity;	GO:0004674 GO:0004709 GO:0005515 GO:0005524	protein serine/threonine kinase activity; MAP kinase kinase kinase activity; protein binding; ATP binding;	GO:0005634 GO:0005737	nucleus; cytoplasm	PF00069	Pkinase;	AT2G32510|MAPKKK17|mitogen-activated protein kinase kinase kinase 17|T26B15.7|T26B15_7	XM_003534664.5	0
DR1	Orange	474	474	Glyma.05G206900		1.00605	0.23848	0.149973	0.03828		1						Glyma.05g206900	253	UniRef100_I1K6J9 Theta class glutathione S-transferase n=1 Tax=Glycine max TaxID=3847 RepID=I1K6J9_SOYBN	0	99.6	UniRef100_I1K6J9 Theta class glutathione S-transferase n=1 Tax=Glycine max TaxID=3847 RepID=I1K6J9_SOYBN	0	99.6	AT5G41210.1 | Symbols: ATGSTT1, GST10, GSTT1 | glutathione S-transferase THETA 1 | chr5:16492550-16493884 REVERSE LENGTH=245	7e-120	94.47	GO:0009407 GO:0055114	toxin catabolic process; oxidation-reduction process;	GO:0004364 GO:0004601	glutathione transferase activity; peroxidase activity;	GO:0005634 GO:0005737 GO:0005777 GO:0009536	nucleus; cytoplasm; peroxisome; plastid	PF14497 PF02798	GST_C_3; GST_N;	AT5G41210|ATGSTT1|GST10|GSTT1|glutathione S-transferase THETA 1|MEE6.28|MEE6_28	NM_001255957.2	0
DR1	Orange	475	475	Glyma.20G077501		6.05362	1.28794	0.743781	0.141679		1						Glyma.20g077501	131	UniRef100_UPI0007191204 vacuolar protein-sorting-associated protein 37 homolog 2-like n=1 Tax=Glycine max TaxID=3847 RepID=UPI0007191204	4e-82	95.42	UniRef100_UPI0007191204 vacuolar protein-sorting-associated protein 37 homolog 2-like n=1 Tax=Glycine max TaxID=3847 RepID=UPI0007191204	4e-82	95.42	AT2G36680.1 | Symbols: | Modifier of rudimentary (Mod(r)) protein | chr2:15368980-15370726 REVERSE LENGTH=218	5e-33	76.34	GO:0006612 GO:0006623 GO:0032509 GO:0043162	protein targeting to membrane; protein targeting to vacuole; endosome transport via multivesicular body sorting pathway; ubiquitin-dependent protein catabolic process via the multivesicular body sorting pathway;	NA	NA	GO:0000813 GO:0005634 GO:0043231	ESCRT I complex; nucleus; intracellular membrane-bounded organelle	NA	NA	AT2G36680|F13K3.8|F13K3_8|VPS37-2	XM_041013536.1	0
DR1	Orange	476	476	Glyma.01G198600		2.99765	0.0519738	-0.255481	-0.721661		1						Glyma.01g198600	241	UniRef100_K7K4T7 Uncharacterized protein n=2 Tax=Soja TaxID=1462606 RepID=K7K4T7_SOYBN	2e-158	92.53	UniRef100_A0A0B2PV57 Acetylornithine deacetylase n=2 Tax=Soja TaxID=1462606 RepID=A0A0B2PV57_GLYSO	7e-157	99.17	AT4G17830.2 | Symbols: | Peptidase M20/M25/M40 family protein | chr4:9915916-9918049 FORWARD LENGTH=445	6e-131	97.51	GO:0006526 GO:0006592	arginine biosynthetic process; ornithine biosynthetic process;	GO:0008777 GO:0046872	acetylornithine deacetylase activity; metal ion binding;	GO:0005829 GO:0009507	cytosol; chloroplast	PF01546	Peptidase_M20;	AT4G17830|AtNAOD|N2-acetylornithine deacetylase|T6K21.10	XM_003539156.5	0
DR1	Orange	477	477	Glyma.07G180400		-0.349564	-0.539703	-0.558676	-0.591156				1				Glyma.07g180400	160	UniRef100_A0A0B2SDT2 39S ribosomal protein L24, mitochondrial n=2 Tax=Soja TaxID=1462606 RepID=A0A0B2SDT2_GLYSO	2e-109	99.38	UniRef100_A0A0B2SDT2 39S ribosomal protein L24, mitochondrial n=2 Tax=Soja TaxID=1462606 RepID=A0A0B2SDT2_GLYSO	2e-109	99.38	AT5G23535.1 | Symbols: | KOW domain-containing protein | chr5:7935871-7937127 FORWARD LENGTH=159	1e-97	99.38	GO:0006412	translation;	GO:0003735	structural constituent of ribosome;	GO:0005739 GO:0005840	mitochondrion; ribosome	PF00467	KOW;	AT5G23535	NM_001251785.2	0
DR1	Orange	478	478	Glyma.11G088000		6.22298	1.17292	1.14628	0.424661		1						Glyma.11g088000	556	UniRef100_I1LID3 3-hydroxy-3-methylglutaryl coenzyme A reductase n=2 Tax=Soja TaxID=1462606 RepID=I1LID3_SOYBN	0	99.82	UniRef100_I1LID3 3-hydroxy-3-methylglutaryl coenzyme A reductase n=2 Tax=Soja TaxID=1462606 RepID=I1LID3_SOYBN	0	99.82	AT1G76490.1 | Symbols: HMG1, HMGR1, AtHMGR1 | hydroxy methylglutaryl CoA reductase 1 | chr1:28695801-28698206 FORWARD LENGTH=642	0	98.56	GO:0008299 GO:0015936 GO:0016126 GO:0019287 GO:0055114	isoprenoid biosynthetic process; coenzyme A metabolic process; sterol biosynthetic process; isopentenyl diphosphate biosynthetic process, mevalonate pathway; oxidation-reduction process;	GO:0004420 GO:0005515 GO:0042282 GO:0050662	hydroxymethylglutaryl-CoA reductase (NADPH) activity; protein binding; hydroxymethylglutaryl-CoA reductase activity; coenzyme binding;	GO:0005778 GO:0005783 GO:0005789 GO:0016020 GO:0016021	peroxisomal membrane; endoplasmic reticulum; endoplasmic reticulum membrane; membrane; integral component of membrane	PF00368	HMG-CoA_red;	AT1G76490|HMG1|HMGR1|AtHMGR1|MAD3|hydroxy methylglutaryl CoA reductase 1|3-HYDROXY-3-METHYLGLUTARYL COA REDUCTASE 1|miRNA action deficient 3|F15M4.1|3-HYDROXY-3-METHYLGLUTARYL COA REDUCTASE|HMG-COA REDUCTASE	XM_003537651.4	0
DR1	Orange	479	479	Glyma.01G243100		1.52538	0.034973	-0.0724577	-0.24687		1						Glyma.01g243100	484	UniRef100_I1JAZ5 Uncharacterized protein n=2 Tax=Soja TaxID=1462606 RepID=I1JAZ5_SOYBN	0	99.79	UniRef100_A0A4D6LV84 Basic amino acid/polyamine antiporter n=1 Tax=Vigna unguiculata TaxID=3917 RepID=A0A4D6LV84_VIGUN	0	95.25	AT3G19553.1 | Symbols: | Amino acid permease family protein | chr3:6790988-6792507 REVERSE LENGTH=479	0	94.83	GO:0015846	polyamine transport;	GO:0015174 GO:0015203 GO:0015293	basic amino acid transmembrane transporter activity; polyamine transmembrane transporter activity; symporter activity;	GO:0005886 GO:0016021	plasma membrane; integral component of membrane	PF13520	AA_permease_2;	AT3G19553|PUT5|POLYAMINE UPTAKE TRANSPORTER 5|T31J18.6	XM_003516723.5	0
DR1	Orange	480	480	Glyma.14G136300		0.866647	0.0536968	0.0239947	-0.114087		1						Glyma.14g136300	153	UniRef100_A0A0B2PZ30 Phytochromobilin:ferredoxin oxidoreductase, chloroplastic n=2 Tax=Soja TaxID=1462606 RepID=A0A0B2PZ30_GLYSO	1e-74	73.2	UniRef100_A0A0B2PZ30 Phytochromobilin:ferredoxin oxidoreductase, chloroplastic n=2 Tax=Soja TaxID=1462606 RepID=A0A0B2PZ30_GLYSO	1e-74	73.2	AT3G09150.2 | Symbols: HY2, GUN3 | phytochromobilin:ferredoxin oxidoreductase, chloroplast / phytochromobilin synthase (HY2) | chr3:2803665-2805333 FORWARD LENGTH=329	7e-17	74.51	GO:0010019 GO:0010024 GO:0055114	chloroplast-nucleus signaling pathway; phytochromobilin biosynthetic process; oxidation-reduction process;	GO:0050619 GO:0050897	phytochromobilin:ferredoxin oxidoreductase activity; cobalt ion binding;	GO:0009507	chloroplast	NA	NA	AT3G09150|HY2|GUN3|ATHY2|ELONGATED HYPOCOTYL 2|GENOMES UNCOUPLED 3|ARABIDOPSIS ELONGATED HYPOCOTYL 2|F3L24.1|PHYTOCHROMOBILIN SYNTHASE	XR_418004.4	2e-56
DR1	Orange	481	481	Glyma.03G035900		0.873803	0.477628	0.469023	0.401907		1						Glyma.03g035900	582	UniRef100_K7KCN7 MACPF domain-containing protein n=2 Tax=Soja TaxID=1462606 RepID=K7KCN7_SOYBN	0	99.83	UniRef100_K7KCN7 MACPF domain-containing protein n=2 Tax=Soja TaxID=1462606 RepID=K7KCN7_SOYBN	0	99.83	AT1G29690.1 | Symbols: CAD1 | MAC/Perforin domain-containing protein | chr1:10379310-10381861 REVERSE LENGTH=561	0	98.97	GO:0006955 GO:0008219 GO:0009626 GO:0010337	immune response; cell death; plant-type hypersensitive response; regulation of salicylic acid metabolic process;	NA	NA	GO:0005886	plasma membrane	PF01823	MACPF;	AT1G29690|CAD1|NSL2|constitutively activated cell death 1|necrotic spotted lesion 2|F15D2.24|F15D2_24	XM_026127731.2	0
[truncated: 7,188 more rows]
