# Supplementary material for: Coupling VIGS with Short- and Long-Term Stress Exposure to Understand the Fiskeby III Iron Deficiency Stress Response
Source: Int J Mol Sci. 2022 Dec 30;24(1):647. doi: 10.3390/ijms24010647 (PMC9820625; doi:10.3390/ijms24010647)
Supplement: Supplementary file 1 [file ijms-24-00647-s001.zip › ORourke_Fisk_IJMS_92022_Supp 2/ST9 Leaf DEGs CrossValidation.xlsx]

## Sheet: Fisk2LeavesUniq.data(47)
Supplemental Table S9. All differentially expressed genes (DEGs) identified from all comparisons in leaves are listed in column B. If the gene was identified in an earlier iron deficiency study, that study, tissue, and timepoint are listed in subsequent columns. If no previous study is listed, the gene is unique to Fiskeby III at this time. Previous studies used in this analyses: JO_TA and JO TD …
GeneID	Previous Studies
Glyma.01G000359
Glyma.01G001200	Leaf_JO_TA	Leaf_LA_10D	Leaf_ML_120M	Root_JO_TD	Root_ML_30M
Glyma.01G002000	Leaf_DK_G1	Leaf_ML_120M	Leaf_ML_6H	Root_JO_TD
Glyma.01G004200	Leaf_ML_6H	Root_DK_G10	Root_JO_TD
Glyma.01G004300	Leaf_DK_G8	Leaf_JO_TA	Root_ML_30M
Glyma.01G004500
Glyma.01G006800	Leaf_ML_120M	Root_DK_G13
Glyma.01G008500	Leaf_DK_G1	Root_JO_TD
Glyma.01G009200	Leaf_DK_G8	Root_JO_TA	Root_JO_TD
Glyma.01G009300	Leaf_DK_G8
Glyma.01G009700	Leaf_JO_TA	Leaf_LA_10D	Leaf_ML_120M	Root_JO_TA	Root_JO_TD
Glyma.01G010000	Root_JO_TA	Root_JO_TD
Glyma.01G010200	Leaf_DK_G1	Leaf_DK_G8	Root_JO_TA	Root_JO_TD	Root_ML_30M
Glyma.01G010400	Leaf_JO_TA	Leaf_JO_TD	Root_JO_TD
Glyma.01G013900	Leaf_DK_G8	Root_DK_G2
Glyma.01G015000	Root_DK_G16
Glyma.01G016500	Leaf_DK_G1	Leaf_DK_G2
Glyma.01G017100	Leaf_ML_120M	Root_JO_TD
Glyma.01G018000	Leaf_DK_G8	Leaf_LA_10D	Leaf_ML_120M	Root_JO_TA	Root_LA_2D
Glyma.01G018100	Leaf_ML_120M
Glyma.01G018300	Leaf_JO_TA	Root_DK_G16
Glyma.01G020900	Leaf_ML_120M	Root_JO_TA	Root_JO_TD	Root_ML_30M
Glyma.01G023300	Leaf_ML_120M
Glyma.01G024300
Glyma.01G025200
Glyma.01G025500	Root_JO_TD
Glyma.01G026100	Leaf_JO_TA	Root_ML_30M
Glyma.01G028100
Glyma.01G029400	Leaf_JO_TA	Root_DK_G16
Glyma.01G031300	Leaf_JO_TA	Leaf_LA_10D	Leaf_ML_120M	Root_JO_TA	Root_JO_TD
Glyma.01G031500
Glyma.01G032300	Root_JO_TD
Glyma.01G033300	Root_LA_10D	Root_ML_30M
Glyma.01G034000	Leaf_JO_TD	Root_JO_TA
Glyma.01G035300	Root_JO_TD
Glyma.01G037700
Glyma.01G040000	Leaf_DK_G1
Glyma.01G040400
Glyma.01G041400	Root_DK_G1	Root_JO_TA	Root_ML_30M
Glyma.01G042800	Leaf_DK_G8
Glyma.01G045200	Root_JO_TA
Glyma.01G046000	Leaf_JO_TD	Root_ML_30M
Glyma.01G048000	Root_DK_G13	Root_LA_10D
Glyma.01G051300	Leaf_DK_G8	Root_JO_TA
Glyma.01G051400	Leaf_DK_G8
Glyma.01G052600	Leaf_JO_TA	Leaf_LA_10D	Leaf_ML_120M
Glyma.01G052800
Glyma.01G053800	Leaf_DK_G2	Leaf_DK_G4
Glyma.01G056300	Root_DK_G13
Glyma.01G056800
Glyma.01G059100
Glyma.01G062000	Leaf_LA_10D	Leaf_ML_120M	Root_JO_TD
Glyma.01G067100	Root_DK_G1	Root_DK_G2	Root_DK_G4	Root_DK_G5
Glyma.01G068000	Leaf_JO_TA	Leaf_ML_120M
Glyma.01G070400	Root_DK_G16	Root_JO_TA	Root_JO_TD	Root_ML_30M
Glyma.01G083000	Leaf_DK_G1	Leaf_DK_G8	Leaf_JO_TA	Leaf_LA_10D	Leaf_ML_120M	Root_JO_TA	Root_JO_TD
Glyma.01G084800	Leaf_ML_120M	Root_JO_TA	Root_JO_TD	Root_ML_30M
Glyma.01G093400
Glyma.01G100900	Leaf_JO_TA	Leaf_JO_TD	Root_JO_TD
Glyma.01G102300	Root_JO_TA	Root_JO_TD
Glyma.01G105600
Glyma.01G109700	Leaf_JO_TA	Leaf_JO_TD	Leaf_ML_120M	Root_JO_TD
Glyma.01G110600	Leaf_DK_G8	Leaf_JO_TA
Glyma.01G117800
Glyma.01G117900
Glyma.01G121400
Glyma.01G124300	Leaf_JO_TA	Leaf_JO_TD	Root_JO_TD
Glyma.01G124602
Glyma.01G127200	Root_JO_TA	Root_ML_30M
Glyma.01G129400	Leaf_JO_TD
Glyma.01G129700	Leaf_DK_G1	Leaf_DK_G2	Leaf_DK_G8	Leaf_ML_6H	Root_JO_TA	Root_JO_TD
Glyma.01G131200
Glyma.01G132500
Glyma.01G142400	Leaf_JO_TA
Glyma.01G148600	Leaf_DK_G8
Glyma.01G149102
Glyma.01G152900	Leaf_DK_G2	Leaf_JO_TA	Leaf_ML_120M	Leaf_ML_1H	Leaf_ML_60M
Glyma.01G154200
Glyma.01G154900	Leaf_LA_10D	Root_ML_30M
Glyma.01G156200	Root_DK_G3
Glyma.01G156700	Root_JO_TA
Glyma.01G160100
Glyma.01G161100	Root_ML_30M
Glyma.01G161500	Leaf_DK_G1	Leaf_DK_G8	Leaf_JO_TD	Leaf_LA_10D	Root_ML_1H
Glyma.01G162500	Root_JO_TA
Glyma.01G163100	Leaf_LA_10D	Root_JO_TA	Root_JO_TD	Root_ML_30M
Glyma.01G165400
Glyma.01G165900	Leaf_DK_G1	Leaf_JO_TA	Leaf_LA_10D	Root_DK_G3	Root_ML_30M
Glyma.01G166000	Leaf_DK_G8
Glyma.01G167300	Leaf_DK_G8	Leaf_JO_TA	Leaf_JO_TD	Root_ML_30M	Root_ML_60M
Glyma.01G167600
Glyma.01G168000
Glyma.01G169400	Leaf_DK_G8	Leaf_JO_TA	Leaf_JO_TD	Leaf_ML_120M
Glyma.01G172600	Leaf_DK_G8	Leaf_ML_6H	Root_ML_30M
Glyma.01G174700
Glyma.01G175600
Glyma.01G176600
Glyma.01G178600
Glyma.01G178800	Leaf_JO_TA	Root_JO_TA	Root_JO_TD
Glyma.01G179400	Leaf_DK_G8	Root_LA_10D
Glyma.01G179900	Leaf_LA_10D	Root_DK_G12	Root_JO_TD
Glyma.01G180800	Leaf_DK_G1	Leaf_DK_G8	Root_JO_TA	Root_JO_TD	Root_ML_30M
Glyma.01G182700	Leaf_DK_G1	Leaf_DK_G8
Glyma.01G185600	Leaf_DK_G1	Leaf_DK_G8	Leaf_JO_TA	Leaf_LA_10D	Leaf_ML_120M	Root_ML_30M
Glyma.01G185800	Root_DK_G2	Root_DK_G3	Root_JO_TD
Glyma.01G186500	Leaf_DK_G1
Glyma.01G186600	Leaf_ML_120M	Root_DK_G13	Root_DK_G4
Glyma.01G188000	Leaf_DK_G8	Leaf_LA_10D	Leaf_ML_120M	Root_DK_G16
Glyma.01G189200	Leaf_DK_G4	Root_DK_G13	Root_ML_30M
Glyma.01G189800	Leaf_DK_G1	Leaf_DK_G8	Leaf_LA_10D
Glyma.01G191600	Leaf_DK_G1	Leaf_DK_G8	Leaf_JO_TA	Leaf_JO_TD
Glyma.01G191700
Glyma.01G193500	Leaf_JO_TA	Leaf_LA_10D	Leaf_ML_120M	Root_JO_TD
Glyma.01G193800	Leaf_JO_TA	Root_DK_G12	Root_DK_G16
Glyma.01G196800	Leaf_DK_G4	Leaf_ML_120M
Glyma.01G197500	Root_JO_TD	Root_ML_30M
Glyma.01G199400	Leaf_LA_10D
Glyma.01G200466
Glyma.01G200800	Root_JO_TD	Root_ML_30M
Glyma.01G201600	Leaf_DK_G1	Leaf_DK_G8	Root_ML_30M
Glyma.01G203000	Leaf_DK_G1
Glyma.01G204400	Leaf_DK_G4	Root_DK_G10
Glyma.01G208200	Leaf_LA_10D	Leaf_ML_120M	Root_JO_TD
Glyma.01G209400	Leaf_JO_TA
Glyma.01G211400	Leaf_DK_G1
Glyma.01G211500	Root_JO_TD
Glyma.01G214300	Leaf_DK_G1	Leaf_DK_G8	Leaf_JO_TA	Root_LA_10D
Glyma.01G214600	Leaf_DK_G4
Glyma.01G215100	Root_DK_G1	Root_ML_30M
Glyma.01G217400	Leaf_DK_G1	Leaf_JO_TD	Leaf_ML_6H	Root_DK_G1	Root_DK_G8	Root_JO_TD
Glyma.01G217700	Root_JO_TA	Root_JO_TD	Root_LA_10D	Root_ML_30M
Glyma.01G218300	Leaf_DK_G8
Glyma.01G219400	Leaf_DK_G8	Root_JO_TA	Root_JO_TD
Glyma.01G223600	Root_ML_30M
Glyma.01G226000	Leaf_DK_G2	Leaf_ML_6H	Root_JO_TD	Root_ML_30M
Glyma.01G227500	Leaf_DK_G8	Leaf_ML_120M
Glyma.01G228000	Leaf_DK_G8	Leaf_JO_TA	Leaf_ML_120M
Glyma.01G228700	Root_JO_TA	Root_JO_TD	Root_ML_30M
Glyma.01G229132
Glyma.01G229600	Leaf_JO_TA	Leaf_LA_10D	Leaf_ML_120M	Root_DK_G16	Root_JO_TA	Root_JO_TD	Root_LA_10D	Root_ML_30M
Glyma.01G231400	Root_LA_10D
Glyma.01G235600	Root_DK_G13	Root_JO_TA	Root_JO_TD
Glyma.01G240000	Leaf_JO_TA	Leaf_JO_TD	Root_ML_30M
Glyma.01G243000
Glyma.01G243400	Leaf_DK_G8	Leaf_ML_120M	Root_JO_TA	Root_JO_TD	Root_ML_30M
Glyma.02G000400
Glyma.02G000500	Leaf_ML_120M	Root_JO_TA	Root_ML_30M
Glyma.02G001100
Glyma.02G001500	Leaf_DK_G2	Leaf_DK_G4
Glyma.02G001700	Leaf_DK_G8
Glyma.02G001900	Leaf_DK_G8
Glyma.02G002300	Leaf_DK_G8	Leaf_JO_TA	Root_ML_30M
Glyma.02G003000
Glyma.02G007000
Glyma.02G008000	Root_JO_TD
Glyma.02G008500	Leaf_DK_G8	Root_ML_30M
Glyma.02G008800
Glyma.02G009500	Root_ML_30M
Glyma.02G013200	Root_JO_TA	Root_JO_TD
Glyma.02G013700	Leaf_DK_G4	Leaf_JO_TA	Root_DK_G2	Root_DK_G4	Root_JO_TA
Glyma.02G014900	Leaf_DK_G1
Glyma.02G015200
Glyma.02G017100	Leaf_DK_G8	Leaf_JO_TA	Leaf_LA_10D	Leaf_ML_120M	Root_JO_TA	Root_JO_TD	Root_LA_10D	Root_LA_2D
Glyma.02G017800	Leaf_DK_G8	Leaf_JO_TA	Root_DK_G16	Root_ML_30M
Glyma.02G018700	Leaf_DK_G8	Root_JO_TD
Glyma.02G019100	Root_DK_G13	Root_DK_G16	Root_DK_G3	Root_JO_TD
Glyma.02G020000	Leaf_ML_6H	Root_JO_TA	Root_JO_TD
Glyma.02G021600	Leaf_DK_G8	Root_DK_G13	Root_JO_TA	Root_JO_TD
Glyma.02G021700
Glyma.02G022200	Leaf_DK_G8	Leaf_LA_10D	Root_JO_TA	Root_JO_TD
Glyma.02G023800	Leaf_DK_G2	Leaf_DK_G8	MoranLauterBL30	Root_DK_G8	Root_ML_30M
Glyma.02G027600
Glyma.02G030800	Leaf_DK_G1	Leaf_DK_G8
Glyma.02G030900	Leaf_DK_G1	Leaf_DK_G8	Leaf_ML_120M	Root_JO_TD
Glyma.02G032300	Leaf_DK_G1	Leaf_JO_TD
Glyma.02G033500	Leaf_LA_10D
Glyma.02G034000	Root_JO_TA	Root_JO_TD
Glyma.02G034400
Glyma.02G036000	Leaf_DK_G8	Leaf_JO_TA
Glyma.02G038601
Glyma.02G038700	Leaf_JO_TA
Glyma.02G040700	Leaf_ML_120M	Root_DK_G2	Root_DK_G5	Root_DK_G6	Root_DK_G7	Root_JO_TD
Glyma.02G042500	Root_DK_G2	Root_JO_TA	Root_JO_TD	Root_ML_6H
Glyma.02G043900	Leaf_JO_TA	Leaf_JO_TD
Glyma.02G044000
Glyma.02G046200	Leaf_JO_TA	Leaf_LA_10D	Leaf_ML_120M	Leaf_ML_60M	Root_DK_G16	Root_JO_TA	Root_JO_TD
Glyma.02G048400
Glyma.02G051500	Leaf_DK_G2	Root_JO_TA
Glyma.02G051700	Leaf_LA_10D	Root_JO_TA	Root_JO_TD	Root_ML_30M
Glyma.02G053600	Root_JO_TA	Root_JO_TD
Glyma.02G058400	Leaf_DK_G8	Root_LA_10D
Glyma.02G058500	Leaf_DK_G8	Root_LA_10D	Root_ML_30M
Glyma.02G059300
Glyma.02G059600	Root_JO_TA
Glyma.02G060732
Glyma.02G066800	Leaf_DK_G1	Leaf_JO_TA	Leaf_JO_TD	Leaf_LA_10D	Leaf_ML_120M	Root_JO_TD
Glyma.02G068100	Root_JO_TD
Glyma.02G069100
Glyma.02G072300
Glyma.02G072500	Leaf_DK_G8	Leaf_JO_TA	Leaf_JO_TD
Glyma.02G078100	Leaf_JO_TA	Leaf_ML_120M
Glyma.02G081800	Leaf_DK_G8	Root_ML_30M
Glyma.02G085300	Leaf_JO_TA	Leaf_JO_TD	Root_ML_30M
Glyma.02G086100	Leaf_ML_120M	Root_JO_TD	Root_ML_30M
Glyma.02G088900	Leaf_DK_G4	Leaf_LA_10D	Leaf_ML_120M	Root_DK_G12	Root_DK_G13	Root_JO_TD
Glyma.02G089500	Leaf_DK_G8	Leaf_JO_TA	Leaf_LA_10D	Root_JO_TD
Glyma.02G095500	Root_JO_TD	Root_ML_30M
Glyma.02G097200
Glyma.02G097700
Glyma.02G103500	Leaf_DK_G1	Root_DK_G13	Root_JO_TD	Root_LA_10D
Glyma.02G104900	Root_DK_G13	Root_JO_TA	Root_JO_TD	Root_ML_30M
Glyma.02G106100	Leaf_DK_G8	Root_DK_G7	Root_ML_30M
Glyma.02G107100	Leaf_JO_TA	Leaf_JO_TD	Root_ML_30M
Glyma.02G108000	Root_DK_G12	Root_DK_G3	Root_JO_TA	Root_JO_TD	Root_ML_30M
Glyma.02G109700	Leaf_JO_TA	Root_DK_G8
Glyma.02G109800	Leaf_DK_G8	Root_JO_TD	Root_ML_30M
Glyma.02G111400
Glyma.02G111700	Leaf_DK_G1
Glyma.02G112000	Leaf_JO_TA	Leaf_JO_TD
Glyma.02G114100	Leaf_DK_G1	Root_JO_TA	Root_JO_TD	Root_ML_6H
Glyma.02G114600
Glyma.02G114800	Root_DK_G13	Root_DK_G17
Glyma.02G115000
Glyma.02G116300	Leaf_DK_G8	Leaf_JO_TA	Root_DK_G16	Root_LA_10D	Root_ML_30M
Glyma.02G116400	Leaf_JO_TA	Leaf_JO_TD
Glyma.02G118600	Leaf_JO_TA
Glyma.02G120300	Leaf_JO_TA	Leaf_JO_TD	Leaf_ML_120M
Glyma.02G120500
Glyma.02G121000	Root_JO_TA	Root_JO_TD
Glyma.02G122700	Root_DK_G3
Glyma.02G124500	Leaf_JO_TA	Leaf_JO_TD	Leaf_ML_120M	Root_JO_TA
Glyma.02G124700
Glyma.02G126500	Leaf_DK_G1	Leaf_DK_G8
Glyma.02G128400	Leaf_DK_G1	Leaf_DK_G8	Leaf_JO_TA	Leaf_JO_TD
Glyma.02G129100	Leaf_ML_120M
Glyma.02G131900
Glyma.02G133100	Leaf_JO_TA	Leaf_JO_TD
Glyma.02G133800	Leaf_DK_G8
Glyma.02G134000
Glyma.02G135900	Root_JO_TD
Glyma.02G136000	Leaf_DK_G8	Leaf_JO_TD
Glyma.02G136200	Leaf_DK_G1	Leaf_DK_G8	Leaf_JO_TD
Glyma.02G136300	Leaf_DK_G8	Leaf_JO_TD	Root_ML_30M
Glyma.02G137000
Glyma.02G137100	Leaf_DK_G1	Root_DK_G8
Glyma.02G137400	Leaf_DK_G8	Leaf_ML_120M	Root_ML_30M
Glyma.02G142300	Leaf_JO_TA	Leaf_LA_10D
Glyma.02G142500	Leaf_DK_G1	Root_JO_TD	Root_ML_30M
Glyma.02G143200	Leaf_JO_TA	Leaf_LA_10D	Leaf_ML_120M	Root_DK_G16	Root_JO_TA	Root_JO_TD	Root_ML_30M
Glyma.02G145100	Root_DK_G10	Root_DK_G7
Glyma.02G145200
Glyma.02G146100	Leaf_DK_G4	Root_JO_TA
Glyma.02G148400	Root_JO_TD
Glyma.02G149000	Leaf_DK_G1	Leaf_DK_G8	Root_JO_TD
Glyma.02G150100	Leaf_JO_TA	Root_ML_30M
Glyma.02G151500	Leaf_JO_TA	Leaf_JO_TD	Root_JO_TA	Root_JO_TD
Glyma.02G152700	Leaf_ML_120M
Glyma.02G153200
Glyma.02G154500	Leaf_DK_G1	Leaf_DK_G8	Root_JO_TD
Glyma.02G162000
Glyma.02G163200	Root_ML_30M
Glyma.02G164400
Glyma.02G167600	Root_JO_TD
Glyma.02G173000	Root_DK_G12	Root_JO_TD
Glyma.02G173200
Glyma.02G178250
Glyma.02G178400	Leaf_ML_120M
Glyma.02G180200	Leaf_DK_G1	Leaf_DK_G8	Leaf_JO_TD	Leaf_LA_10D
Glyma.02G187200	Leaf_DK_G8	Root_JO_TA	Root_JO_TD	Root_ML_30M
Glyma.02G188000
Glyma.02G190900	Root_JO_TA	Root_JO_TD	Root_ML_30M
Glyma.02G193800
Glyma.02G195300	Root_DK_G16	Root_DK_G3	Root_JO_TD	Root_ML_30M
Glyma.02G195400	Root_ML_30M
Glyma.02G196800	Root_JO_TD
Glyma.02G196900	Leaf_DK_G8	Leaf_JO_TA
Glyma.02G198700	Leaf_DK_G8	Root_LA_10D
Glyma.02G203700	Leaf_DK_G1	Leaf_DK_G8
Glyma.02G204300	Leaf_DK_G8	Leaf_LA_10D	Root_ML_30M
Glyma.02G204700	Leaf_DK_G8	Leaf_ML_120M	Root_JO_TD	Root_ML_1H	Root_ML_30M
Glyma.02G206800
Glyma.02G208200	Leaf_ML_6H	MoranLauterBL30	Root_DK_G12
Glyma.02G209900	Leaf_JO_TA
Glyma.02G212000
Glyma.02G213700	Leaf_DK_G8	Leaf_JO_TA	Leaf_JO_TD	Root_LA_2D
Glyma.02G214900
Glyma.02G217100	Leaf_DK_G1	Root_DK_G13
Glyma.02G218600
Glyma.02G223400
Glyma.02G225400	Root_JO_TD
Glyma.02G226700	Root_DK_G2	Root_ML_30M
Glyma.02G227000	Root_DK_G16	Root_ML_30M
Glyma.02G227600	Leaf_DK_G1	Leaf_DK_G8
Glyma.02G228100	Leaf_DK_G8	Leaf_LA_10D	Leaf_ML_120M	Leaf_ML_6H	Root_DK_G13	Root_JO_TA	Root_JO_TD	Root_ML_30M
Glyma.02G228600	Root_DK_G1	Root_ML_30M
Glyma.02G229700
Glyma.02G229800	Leaf_JO_TA	Leaf_JO_TD	Root_ML_30M
Glyma.02G230200	Root_ML_30M	Root_ML_60M
Glyma.02G232600	Leaf_JO_TA	Root_JO_TD	Root_ML_30M
Glyma.02G233300	Leaf_DK_G1	Leaf_DK_G2	Leaf_DK_G8	Leaf_JO_TA	Leaf_ML_120M	Leaf_ML_6H	Root_DK_G13	Root_JO_TA	Root_JO_TD
Glyma.02G234200	Leaf_DK_G8	Leaf_LA_10D	Leaf_ML_6H	Root_JO_TA	Root_JO_TD
Glyma.02G235100	Root_ML_30M
Glyma.02G235900	Leaf_LA_10D	Root_JO_TA
Glyma.02G237100	Leaf_DK_G1	Leaf_DK_G8	Leaf_JO_TA	Leaf_LA_10D	Root_ML_30M
Glyma.02G237800	Leaf_DK_G8
Glyma.02G242200	Root_JO_TA	Root_JO_TD
Glyma.02G242400	Root_JO_TD
Glyma.02G243400	Leaf_LA_10D	Root_DK_G16	Root_JO_TD	Root_ML_30M
Glyma.02G243600	Leaf_LA_10D
Glyma.02G244600	Leaf_DK_G8
Glyma.02G245400	Leaf_DK_G8	Leaf_JO_TA	Leaf_JO_TD
Glyma.02G245700	Leaf_JO_TA
Glyma.02G246900
Glyma.02G249600	Leaf_DK_G1	Leaf_DK_G8	Root_JO_TA	Root_JO_TD	Root_ML_30M
Glyma.02G251700	Leaf_JO_TA	Leaf_JO_TD
Glyma.02G253500	Leaf_DK_G8	Root_DK_G1
Glyma.02G255000	Leaf_DK_G8	Root_ML_30M
Glyma.02G255400	Leaf_DK_G8	MoranLauterBL30
Glyma.02G256800	Root_DK_G10	Root_JO_TA	Root_JO_TD
Glyma.02G257400	Leaf_DK_G1	Leaf_DK_G8	Root_DK_G8	Root_ML_30M
Glyma.02G257600	Leaf_DK_G4
Glyma.02G257650
Glyma.02G259800	Leaf_LA_10D
Glyma.02G262500	Leaf_JO_TA
Glyma.02G263200	Leaf_DK_G8	Leaf_JO_TA	Leaf_JO_TD
Glyma.02G267500	Leaf_ML_120M
Glyma.02G268000	Leaf_DK_G8	Leaf_JO_TA	Root_JO_TA	Root_JO_TD
Glyma.02G268600
Glyma.02G270200	Leaf_JO_TA	Leaf_ML_6H	Root_DK_G16	Root_JO_TA	Root_JO_TD
Glyma.02G274600
Glyma.02G274800
Glyma.02G277300	Root_DK_G13
Glyma.02G277700	Leaf_JO_TA	Leaf_ML_120M	Root_ML_30M
Glyma.02G279900	Root_DK_G13
Glyma.02G282000
Glyma.02G282300	Leaf_DK_G1	Leaf_DK_G8	Leaf_JO_TA	Leaf_JO_TD	Leaf_LA_10D	Leaf_ML_6H
Glyma.02G282400	Leaf_ML_120M
Glyma.02G282500	Leaf_DK_G1	Leaf_DK_G8	Root_JO_TA	Root_JO_TD	Root_ML_30M
Glyma.02G283300	Root_ML_30M
Glyma.02G288900	Leaf_DK_G8	Leaf_JO_TA	Leaf_LA_10D	Root_DK_G12
Glyma.02G289900
Glyma.02G290000	Root_JO_TD
Glyma.02G290100	Leaf_DK_G8	Leaf_LA_10D
Glyma.02G290200	Leaf_JO_TA	Leaf_JO_TD	Root_JO_TD
Glyma.02G291300	Leaf_DK_G4	Leaf_ML_120M	Root_ML_30M
Glyma.02G293900	Leaf_JO_TA	Root_JO_TD
Glyma.02G296600	Leaf_JO_TA	MoranLauterBL30	Root_ML_30M
Glyma.02G296800	Leaf_JO_TA	Leaf_LA_10D	Leaf_ML_120M	Root_JO_TA	Root_JO_TD
Glyma.02G299100	Leaf_JO_TA	Leaf_JO_TD	Leaf_ML_120M	Root_JO_TD
Glyma.02G299700	Root_JO_TD
Glyma.02G301200	Leaf_DK_G1	Leaf_DK_G8	Leaf_JO_TA	Leaf_LA_10D
Glyma.02G302600	Root_JO_TA	Root_JO_TD
Glyma.02G303500	Leaf_DK_G1	Leaf_DK_G8
Glyma.02G304700	Root_DK_G13
Glyma.03G001200	Leaf_DK_G8	Leaf_JO_TA	Leaf_JO_TD	Root_JO_TD
Glyma.03G001700
Glyma.03G002600	Leaf_JO_TA	Leaf_JO_TD	Leaf_ML_120M	Root_JO_TD
Glyma.03G005300	Root_JO_TA	Root_JO_TD	Root_ML_30M
Glyma.03G005800	Root_JO_TD
Glyma.03G006600
Glyma.03G008300	Leaf_JO_TA	Leaf_ML_120M
Glyma.03G016400	Root_JO_TA	Root_LA_2D
Glyma.03G016500	Root_ML_30M
Glyma.03G019500	Leaf_DK_G4	Root_LA_10D	Root_ML_30M
Glyma.03G029700
Glyma.03G029900	Root_JO_TA
Glyma.03G030267
Glyma.03G031400	Leaf_JO_TA
Glyma.03G038700	Root_DK_G3	Root_JO_TA
Glyma.03G040100	Leaf_ML_120M	Leaf_ML_6H
Glyma.03G040300
Glyma.03G040600	Leaf_LA_10D
Glyma.03G041000	Root_JO_TD	Root_ML_30M
Glyma.03G044300	Root_DK_G13	Root_DK_G16	Root_JO_TD
Glyma.03G044500	Root_JO_TA	Root_ML_30M
Glyma.03G045400	Leaf_DK_G1	Leaf_DK_G2	Leaf_JO_TA	Leaf_ML_120M	Root_DK_G2	Root_DK_G4	Root_DK_G5
Glyma.03G048600	Root_JO_TA	Root_JO_TD
Glyma.03G054900
Glyma.03G062800	Leaf_DK_G8	Leaf_JO_TA	Root_ML_30M
Glyma.03G063000	Leaf_DK_G1	Leaf_DK_G8	Leaf_JO_TD
Glyma.03G063600	Root_JO_TD
Glyma.03G066600	Root_DK_G1	Root_JO_TD
Glyma.03G066700
Glyma.03G066800	Leaf_LA_10D	Leaf_ML_120M	Root_DK_G16	Root_DK_G8	Root_JO_TD	Root_ML_30M
Glyma.03G068700	Leaf_JO_TA	Leaf_JO_TD
Glyma.03G073710
Glyma.03G074800	Leaf_JO_TA	Leaf_JO_TD	Leaf_ML_120M	Root_DK_G1
Glyma.03G077900	Leaf_JO_TA	Root_DK_G13	Root_JO_TD	Root_ML_30M
Glyma.03G078000	Leaf_ML_120M
Glyma.03G078300	Root_DK_G11	Root_DK_G13	Root_DK_G15	Root_DK_G6	Root_DK_G8
Glyma.03G078600	Leaf_LA_10D	Leaf_ML_120M	Root_JO_TA	Root_JO_TD
Glyma.03G079200	Leaf_DK_G1	Leaf_DK_G4	Leaf_DK_G8
Glyma.03G082100	Leaf_DK_G1	Leaf_DK_G8	Leaf_JO_TA	Leaf_LA_10D	Leaf_ML_120M
Glyma.03G087500	Leaf_DK_G8	Root_ML_1H	Root_ML_30M
Glyma.03G089800	Leaf_LA_10D
Glyma.03G090200	Root_JO_TA	Root_JO_TD
Glyma.03G090500	Root_JO_TA	Root_JO_TD
Glyma.03G091200
Glyma.03G097600	Root_JO_TD
Glyma.03G103500	Leaf_JO_TA	Leaf_JO_TD	Leaf_ML_120M	Root_DK_G16
Glyma.03G105700	Leaf_ML_120M	Root_JO_TD
Glyma.03G107000	Leaf_DK_G8	Leaf_JO_TA	Leaf_JO_TD	Root_ML_30M
Glyma.03G109900	Leaf_LA_10D	Root_DK_G13	Root_ML_30M
Glyma.03G110300	Leaf_JO_TA	Root_DK_G16
Glyma.03G110500
Glyma.03G113200	Leaf_DK_G2	Leaf_DK_G4	Root_JO_TA	Root_JO_TD
Glyma.03G115132
Glyma.03G120000	Root_DK_G12	Root_DK_G3	Root_JO_TD
Glyma.03G121600
Glyma.03G122000	Root_LA_10D
Glyma.03G122200	Leaf_JO_TA	Leaf_ML_120M	Root_DK_G11
Glyma.03G126600	Leaf_DK_G1	Leaf_DK_G2	Root_JO_TA
Glyma.03G129300	Leaf_DK_G8	Leaf_JO_TA	Leaf_ML_6H	Root_JO_TA	Root_JO_TD
Glyma.03G130200	Leaf_DK_G1	Root_DK_G16
Glyma.03G130900	Leaf_ML_120M
Glyma.03G132700	Leaf_JO_TA	Leaf_JO_TD	Root_JO_TA	Root_JO_TD	Root_ML_1H	Root_ML_30M
Glyma.03G132900	Root_ML_1H
Glyma.03G133200	Leaf_DK_G8
Glyma.03G134900	Leaf_JO_TA	Leaf_LA_10D	Leaf_ML_120M	Root_JO_TD
Glyma.03G139100
Glyma.03G141900	Root_JO_TA	Root_JO_TD
Glyma.03G146300
Glyma.03G153600	Leaf_JO_TA	Root_JO_TA	Root_JO_TD	Root_LA_10D
Glyma.03G153902
Glyma.03G154000	Leaf_JO_TA	Leaf_LA_10D	Leaf_ML_120M	Root_JO_TA	Root_JO_TD	Root_LA_10D
Glyma.03G155900	Leaf_DK_G8	Leaf_JO_TA
Glyma.03G156700	Leaf_ML_120M	Root_LA_10D	Root_LA_2D	Root_ML_30M
Glyma.03G157300	Root_DK_G1	Root_DK_G2	Root_DK_G3	Root_JO_TD
Glyma.03G157700	Root_ML_30M
Glyma.03G157900	Leaf_DK_G8
Glyma.03G159000	Leaf_JO_TD
Glyma.03G162900	Leaf_DK_G1	Leaf_DK_G8	Leaf_LA_10D	Leaf_ML_120M
Glyma.03G163000
Glyma.03G164500	Leaf_DK_G8	Leaf_JO_TA	Root_ML_30M
Glyma.03G165200
Glyma.03G166000	Leaf_JO_TA	Leaf_LA_10D	Leaf_ML_120M	Leaf_ML_60M	Root_JO_TA	Root_JO_TD
Glyma.03G166700	Leaf_JO_TA
Glyma.03G171900	Leaf_LA_10D	Leaf_ML_120M	Leaf_ML_60M	Leaf_ML_6H
Glyma.03G172900	Root_DK_G3	Root_JO_TD
Glyma.03G173800	Leaf_JO_TA	Leaf_JO_TD	Leaf_ML_120M
Glyma.03G175800	Leaf_DK_G1	Root_LA_10D
Glyma.03G176100	Leaf_ML_6H	Root_ML_30M
Glyma.03G177500	Root_ML_60M
Glyma.03G179200
Glyma.03G181600	Leaf_DK_G8	Root_LA_10D	Root_LA_2D	Root_ML_30M
Glyma.03G181700	Leaf_DK_G1	Leaf_DK_G8	Root_LA_10D	Root_LA_2D	Root_ML_30M
Glyma.03G181800	Leaf_DK_G1	Leaf_DK_G8
Glyma.03G188100	Root_ML_30M
Glyma.03G189000
Glyma.03G189300	Leaf_JO_TA
Glyma.03G191500	Leaf_JO_TA	Root_DK_G13
Glyma.03G193100	Leaf_JO_TA	Leaf_JO_TD
Glyma.03G196400	Leaf_JO_TA	Leaf_LA_10D	Leaf_ML_120M	Root_DK_G16	Root_JO_TA	Root_JO_TD
Glyma.03G198100
Glyma.03G198200
Glyma.03G199900
Glyma.03G201000	Root_ML_30M
Glyma.03G201100	Root_JO_TA	Root_JO_TD
Glyma.03G204700	Leaf_JO_TA	Leaf_LA_10D	Root_JO_TD
Glyma.03G204800	Leaf_DK_G8
Glyma.03G205800	Leaf_JO_TA	Leaf_JO_TD	Root_ML_30M
Glyma.03G205900	Leaf_DK_G1	Leaf_DK_G8	Leaf_LA_10D	Root_JO_TD
Glyma.03G207500	Leaf_JO_TA	Leaf_JO_TD
Glyma.03G212500	Leaf_DK_G8
Glyma.03G213700	Leaf_JO_TA	Root_DK_G8	Root_JO_TD
Glyma.03G214600
Glyma.03G215100	Root_JO_TA	Root_JO_TD
Glyma.03G216300	Leaf_LA_10D	Root_JO_TD	Root_ML_30M
Glyma.03G220100	Root_JO_TD
Glyma.03G221350
Glyma.03G222200
Glyma.03G222300	Root_DK_G13	Root_DK_G17	Root_LA_2D	Root_ML_30M
Glyma.03G224700	Leaf_DK_G8
Glyma.03G225000	Leaf_DK_G1	Leaf_JO_TA	Leaf_LA_10D
Glyma.03G225300	Root_DK_G11	Root_DK_G12	Root_DK_G14	Root_DK_G2	Root_DK_G7	Root_DK_G8	Root_JO_TA	Root_JO_TD
Glyma.03G226300
Glyma.03G227400	Root_DK_G13	Root_LA_10D	Root_ML_30M
Glyma.03G229300
Glyma.03G230600
Glyma.03G231400	Root_JO_TA	Root_JO_TD
Glyma.03G234800	Root_JO_TD
Glyma.03G234900	Leaf_DK_G8	Leaf_JO_TA	Leaf_JO_TD	Root_JO_TD
Glyma.03G235000	Leaf_JO_TA	Leaf_JO_TD	Root_ML_30M
Glyma.03G235600	Root_JO_TD
Glyma.03G237300	Root_JO_TD
Glyma.03G238100	Leaf_DK_G2
Glyma.03G239400	Leaf_DK_G1	Root_ML_30M
Glyma.03G241100	Leaf_JO_TA	Leaf_JO_TD	Root_ML_30M
Glyma.03G241300	Leaf_JO_TA	Leaf_JO_TD	Root_DK_G16	Root_ML_30M
Glyma.03G244400	Leaf_LA_10D	Leaf_ML_120M	Leaf_ML_1H	Root_JO_TD
Glyma.03G247500	Leaf_JO_TA	Root_DK_G2	Root_ML_6H
Glyma.03G248800
Glyma.03G249800	Leaf_DK_G1	Leaf_DK_G8	Leaf_JO_TA	Leaf_ML_120M
Glyma.03G251400	Root_JO_TD
Glyma.03G251500
Glyma.03G251600	Leaf_DK_G8	Leaf_JO_TA	Root_DK_G16	Root_ML_30M
Glyma.03G253100	Leaf_DK_G1	Leaf_DK_G8
Glyma.03G253200	Root_DK_G2	Root_JO_TD
Glyma.03G253400	Leaf_ML_120M	Root_JO_TD
Glyma.03G253900	Root_DK_G3	Root_ML_60M
Glyma.03G256500	Leaf_DK_G8
Glyma.03G256900	Leaf_DK_G1	Root_DK_G13
Glyma.03G257000	Leaf_DK_G8
Glyma.03G259000	Root_ML_30M
Glyma.03G259100
Glyma.03G260300	Root_DK_G8
Glyma.03G260600	Root_ML_30M
Glyma.03G260900	Leaf_JO_TA	Leaf_JO_TD	Root_ML_30M
Glyma.03G262700	Root_JO_TD
Glyma.03G263200	Leaf_JO_TA	Root_JO_TD
Glyma.03G264300	Root_DK_G3
Glyma.04G001100	Leaf_JO_TA	Leaf_LA_10D	Leaf_ML_120M	Root_JO_TA	Root_JO_TD
Glyma.04G002400	Root_JO_TD
Glyma.04G005600	Leaf_ML_120M	Root_ML_30M
Glyma.04G007100
Glyma.04G009400	Leaf_ML_120M
Glyma.04G012300	Leaf_JO_TD
Glyma.04G014000	Leaf_ML_120M	Root_DK_G10	Root_JO_TD
Glyma.04G014800	Leaf_DK_G1	Leaf_JO_TA	Root_DK_G12	Root_DK_G13	Root_JO_TD
Glyma.04G016700	Root_JO_TA	Root_JO_TD	Root_ML_30M
Glyma.04G017500	Leaf_DK_G1	Leaf_DK_G8	Leaf_JO_TA	Leaf_LA_10D	Root_DK_G16
Glyma.04G017900
Glyma.04G018100	Leaf_JO_TA	Leaf_JO_TD	Root_JO_TD
Glyma.04G021000	Leaf_DK_G4	Root_JO_TD
Glyma.04G021300	Root_JO_TA	Root_JO_TD	Root_ML_30M
Glyma.04G022700	Leaf_JO_TA
Glyma.04G022900	Leaf_LA_10D	Leaf_ML_6H
Glyma.04G026100	Leaf_ML_120M
Glyma.04G026400	Leaf_DK_G1	Leaf_DK_G4	Leaf_ML_120M
Glyma.04G029700	Root_ML_30M
Glyma.04G030400	Leaf_DK_G8	Leaf_JO_TA	Root_JO_TA	Root_JO_TD
Glyma.04G032100
Glyma.04G032600
Glyma.04G035100
Glyma.04G036800	Root_JO_TD	Root_LA_10D
Glyma.04G037100	Root_ML_30M
Glyma.04G038200	Leaf_DK_G8	Leaf_JO_TA	Root_ML_30M
Glyma.04G044600	Root_ML_30M
Glyma.04G044900	Leaf_JO_TA	MoranLauterBL30	Root_DK_G1	Root_DK_G3	Root_DK_G5	Root_JO_TD	Root_ML_30M
Glyma.04G049900	Leaf_DK_G8	Root_DK_G3
Glyma.04G051900	Root_ML_30M
Glyma.04G055500	Leaf_LA_10D
Glyma.04G056800	Leaf_DK_G5
Glyma.04G057800	Leaf_LA_10D	Leaf_ML_120M
Glyma.04G060600	Leaf_JO_TA	Leaf_LA_10D	Leaf_ML_120M	Root_JO_TA	Root_JO_TD	Root_ML_30M
Glyma.04G062300
Glyma.04G063900	Leaf_DK_G1
Glyma.04G065600	Leaf_DK_G1	Leaf_DK_G8	Leaf_ML_120M
Glyma.04G069700	Leaf_DK_G8	Leaf_JO_TA	Leaf_JO_TD	Leaf_LA_10D
Glyma.04G070900	Root_ML_30M
Glyma.04G071600	Leaf_JO_TA	Leaf_LA_10D	Leaf_ML_120M	Root_JO_TA	Root_JO_TD
Glyma.04G077000	Leaf_JO_TA	Leaf_ML_120M	Root_JO_TD
Glyma.04G078200
Glyma.04G078500	Leaf_DK_G1	Root_ML_30M
Glyma.04G079400	Leaf_JO_TA	Leaf_LA_10D
Glyma.04G079600	Leaf_ML_120M
Glyma.04G080700
Glyma.04G080800	Leaf_JO_TA
Glyma.04G083200	Root_DK_G3	Root_JO_TA	Root_JO_TD	Root_ML_30M
Glyma.04G084702
Glyma.04G087000	Leaf_JO_TA	Leaf_JO_TD	Leaf_ML_120M
Glyma.04G089700	Root_DK_G3	Root_ML_30M
Glyma.04G089800
Glyma.04G093400
Glyma.04G093500
Glyma.04G095000	Leaf_DK_G8
Glyma.04G101000	Leaf_ML_120M	Root_DK_G13
Glyma.04G102200
Glyma.04G102800	Root_DK_G13
Glyma.04G103400
Glyma.04G104300	Leaf_LA_10D
Glyma.04G104400	Leaf_LA_10D	Leaf_ML_120M	Root_JO_TD	Root_LA_10D
Glyma.04G105900	Leaf_ML_6H	Root_DK_G2
Glyma.04G106500
Glyma.04G110600
Glyma.04G131800	Leaf_DK_G8	Leaf_JO_TA
Glyma.04G133900	Leaf_JO_TA	Leaf_JO_TD	Root_JO_TA	Root_JO_TD
Glyma.04G135300	Leaf_JO_TA	Leaf_ML_120M
Glyma.04G137100	Leaf_JO_TD	Leaf_ML_6H	Root_JO_TA
Glyma.04G137200	Leaf_JO_TD	Root_DK_G1	Root_JO_TA	Root_ML_30M
Glyma.04G139400	Root_ML_30M
Glyma.04G146800	Root_DK_G13	Root_JO_TD
Glyma.04G147100	Leaf_DK_G8
Glyma.04G150900
Glyma.04G151600	Leaf_DK_G2	Leaf_ML_60M	Root_JO_TD	Root_ML_30M
Glyma.04G151650
Glyma.04G153700	Leaf_DK_G1	Root_DK_G13	Root_JO_TD	Root_ML_30M
Glyma.04G155600	Leaf_JO_TA
Glyma.04G156500	Leaf_DK_G1
Glyma.04G157300	Leaf_DK_G1
Glyma.04G162600	Leaf_DK_G1	Leaf_DK_G8
Glyma.04G165800
Glyma.04G169200	Leaf_JO_TA	Root_DK_G12
Glyma.04G170100	Leaf_DK_G1	Leaf_JO_TA
Glyma.04G170400	Leaf_JO_TA	Leaf_JO_TD	Leaf_LA_10D
Glyma.04G173000	Leaf_DK_G1	Leaf_DK_G8
Glyma.04G177700
Glyma.04G178700	Leaf_DK_G8	Leaf_JO_TA	Root_DK_G8	Root_JO_TD
Glyma.04G180400	Leaf_DK_G17	Root_JO_TA	Root_JO_TD
Glyma.04G180900	Leaf_DK_G1	Leaf_DK_G8	Root_JO_TA
Glyma.04G182700	Root_JO_TD
Glyma.04G184600	Root_DK_G13
Glyma.04G187500	Leaf_JO_TA	Root_ML_30M	Root_ML_60M
Glyma.04G190400	Root_JO_TD
Glyma.04G190800	Root_LA_10D	Root_ML_30M
Glyma.04G191100	Root_JO_TA	Root_JO_TD	Root_ML_30M
Glyma.04G192100
Glyma.04G195567
Glyma.04G195700	Root_JO_TD
Glyma.04G196000	Leaf_DK_G1	Leaf_DK_G8	Leaf_JO_TA	Leaf_LA_10D	Root_ML_30M
Glyma.04G198600
Glyma.04G199300	Leaf_LA_10D
Glyma.04G202100	Leaf_DK_G8	Leaf_ML_120M	Root_JO_TD
Glyma.04G206400
Glyma.04G209100	Root_JO_TA	Root_JO_TD	Root_LA_10D	Root_LA_2D	Root_ML_30M
Glyma.04G209400	Root_ML_30M
Glyma.04G209700	Root_JO_TA	Root_JO_TD
Glyma.04G210100	Leaf_JO_TA
Glyma.04G210700	Leaf_JO_TA	Leaf_LA_10D	Leaf_ML_120M
Glyma.04G216700	Root_DK_G16
Glyma.04G217100
Glyma.04G217600
Glyma.04G222400	Root_LA_10D	Root_ML_30M
Glyma.04G223300	Leaf_DK_G1
Glyma.04G225500	Leaf_DK_G8	Root_DK_G11	Root_DK_G6
Glyma.04G226700	Leaf_JO_TA	Root_DK_G2	Root_DK_G5	Root_JO_TA	Root_JO_TD
Glyma.04G227700	Leaf_JO_TA	Leaf_LA_10D	Root_DK_G13	Root_JO_TA	Root_JO_TD	Root_ML_30M
Glyma.04G229000	Leaf_DK_G8	Leaf_JO_TA	Leaf_JO_TD	Root_ML_30M
Glyma.04G229500
Glyma.04G229900	Leaf_ML_120M
Glyma.04G230100
Glyma.04G232200	Root_ML_30M
Glyma.04G232400	Leaf_DK_G1	Leaf_DK_G8	Leaf_ML_120M
Glyma.04G233000	Leaf_LA_10D
Glyma.04G233200
Glyma.04G235900	Leaf_JO_TA	Leaf_LA_10D
Glyma.04G236000	Root_ML_30M
Glyma.04G236600	Leaf_DK_G1	Leaf_JO_TA	Leaf_JO_TD	Leaf_ML_6H	Root_JO_TA	Root_LA_10D	Root_LA_2D	Root_ML_30M
Glyma.04G237100	Leaf_DK_G1	Leaf_JO_TA	Root_ML_30M
Glyma.04G238800
Glyma.04G239900	Leaf_DK_G1	Leaf_DK_G8	Leaf_JO_TD	Root_DK_G1	Root_DK_G16	Root_DK_G18	Root_JO_TA	Root_JO_TD	Root_LA_10D
Glyma.04G241400	Leaf_JO_TA	Leaf_LA_10D
Glyma.04G242000	Leaf_DK_G1	Leaf_DK_G8	Leaf_LA_10D
Glyma.04G245900	Root_DK_G13	Root_DK_G8
Glyma.04G246800	Leaf_JO_TA	Leaf_LA_10D	Leaf_ML_120M
Glyma.04G249700	Leaf_DK_G8	Root_JO_TA	Root_JO_TD	Root_ML_30M
Glyma.04G250600	Root_DK_G13	Root_JO_TD	Root_ML_30M
Glyma.04G252100	Leaf_DK_G1	Leaf_DK_G8	Leaf_LA_10D	Root_JO_TD
Glyma.04G256800	Leaf_JO_TA	Leaf_JO_TD	Leaf_LA_10D	Leaf_ML_120M
Glyma.05G000500
Glyma.05G002200	Root_JO_TD
Glyma.05G002250
Glyma.05G002500	Leaf_JO_TA
Glyma.05G006000	Root_LA_10D
Glyma.05G006300	Leaf_JO_TA	Root_DK_G16
Glyma.05G006800	Leaf_DK_G1	Leaf_DK_G2	Leaf_DK_G8
Glyma.05G011200	Leaf_DK_G1	Leaf_DK_G8	Leaf_JO_TA	Leaf_ML_6H	Root_LA_10D	Root_LA_2D
Glyma.05G014200	Leaf_DK_G8	Leaf_JO_TA
Glyma.05G018100	Root_JO_TA	Root_JO_TD
Glyma.05G019600	Leaf_DK_G1
Glyma.05G020300	Leaf_JO_TA	Leaf_JO_TD	Root_DK_G16	Root_ML_30M
Glyma.05G020900	Leaf_DK_G8	Leaf_JO_TA	Leaf_JO_TD
Glyma.05G021900
Glyma.05G025900	Leaf_DK_G1	Leaf_DK_G8
Glyma.05G026900	Leaf_ML_120M	Root_DK_G16
Glyma.05G027000	Leaf_ML_60M	Leaf_ML_6H
Glyma.05G027600	Leaf_DK_G1
Glyma.05G028000	Leaf_JO_TA	Leaf_JO_TD
Glyma.05G029600	Leaf_DK_G1	Leaf_JO_TA	Root_DK_G2	Root_DK_G3
Glyma.05G029800	Leaf_DK_G8	Leaf_LA_10D	Root_JO_TA	Root_JO_TD	Root_ML_30M
Glyma.05G031500	Leaf_DK_G8	Leaf_JO_TA	Leaf_JO_TD	Root_DK_G12
Glyma.05G032200	Leaf_DK_G1	Leaf_DK_G8
Glyma.05G033500	Root_ML_30M
Glyma.05G034600	Leaf_JO_TA
Glyma.05G034800	Root_DK_G13	Root_DK_G16	Root_JO_TA	Root_JO_TD
Glyma.05G038000	Leaf_JO_TA	Leaf_JO_TD	Root_JO_TD
Glyma.05G038600	Leaf_DK_G1	Leaf_DK_G8
Glyma.05G040800	Root_ML_30M
Glyma.05G040900	Leaf_DK_G8	Leaf_JO_TA	Leaf_JO_TD	Root_DK_G12	Root_DK_G16	Root_ML_30M	Root_ML_60M
Glyma.05G042200	Root_JO_TA	Root_LA_10D	Root_LA_2D	Root_ML_30M
Glyma.05G042600	Leaf_DK_G8
Glyma.05G044000	Leaf_DK_G8	Leaf_JO_TA	Leaf_LA_10D	Leaf_ML_120M	Root_JO_TA	Root_JO_TD
Glyma.05G045000	Leaf_DK_G2	Root_JO_TD
Glyma.05G046400	Leaf_JO_TA	Leaf_JO_TD	Leaf_LA_10D
Glyma.05G050100	Leaf_JO_TA	Leaf_LA_10D	Leaf_ML_120M	Leaf_ML_1H
Glyma.05G051800	Root_JO_TD	Root_ML_30M
Glyma.05G052700	Leaf_DK_G8
Glyma.05G052900	Leaf_DK_G1	Leaf_JO_TD	Leaf_ML_120M	Root_DK_G13	Root_DK_G17
Glyma.05G057800	Leaf_ML_120M	Root_DK_G3	Root_ML_30M
Glyma.05G058300
Glyma.05G059600	Leaf_JO_TA
Glyma.05G060100	Leaf_JO_TA	Leaf_JO_TD	Root_JO_TD	Root_ML_30M
Glyma.05G061400	Leaf_DK_G8	Leaf_JO_TA	Root_ML_30M
Glyma.05G062100
Glyma.05G062400	Root_JO_TA	Root_JO_TD
Glyma.05G073800	Root_ML_30M
Glyma.05G076300	Leaf_DK_G8	Leaf_JO_TA	Leaf_JO_TD
Glyma.05G077100	Leaf_DK_G4	Root_DK_G13	Root_JO_TA	Root_JO_TD
Glyma.05G079700	Root_JO_TD
Glyma.05G081300	Leaf_JO_TA	Leaf_JO_TD	Leaf_LA_10D
Glyma.05G082200	Leaf_JO_TA	Root_JO_TD	Root_ML_30M
Glyma.05G085550
Glyma.05G087100	Leaf_JO_TA	Leaf_JO_TD	Root_JO_TD
Glyma.05G089000	Leaf_DK_G8	Leaf_JO_TA
Glyma.05G091100	Leaf_DK_G1	Root_JO_TA	Root_JO_TD
Glyma.05G092200	Leaf_DK_G1	Root_DK_G4	Root_ML_30M
Glyma.05G097300	Leaf_DK_G8
Glyma.05G101700	Leaf_DK_G1	Leaf_DK_G8	Leaf_JO_TA	Root_JO_TA	Root_LA_10D	Root_LA_2D	Root_ML_30M
Glyma.05G103600	Leaf_DK_G8	Leaf_LA_10D	Leaf_ML_120M	Leaf_ML_6H	Root_DK_G5	Root_JO_TD
Glyma.05G105300	Leaf_DK_G1
Glyma.05G107000	Root_ML_30M
Glyma.05G109500	Leaf_JO_TA	Root_JO_TD
Glyma.05G116800	Root_JO_TD	Root_ML_30M
Glyma.05G119500	Root_JO_TD	Root_ML_30M
Glyma.05G120700	Leaf_DK_G8	Leaf_JO_TA	Leaf_JO_TD	Leaf_ML_120M
Glyma.05G125800	Root_DK_G13
Glyma.05G125900	Leaf_JO_TA	Leaf_JO_TD	Root_JO_TA	Root_ML_30M
Glyma.05G127700	Root_DK_G13
Glyma.05G128800	Leaf_DK_G8
Glyma.05G129700	Leaf_JO_TA	Leaf_LA_10D	Leaf_ML_120M	Root_JO_TD	Root_LA_10D
Glyma.05G133700
Glyma.05G139300	Root_JO_TD
Glyma.05G139600	Leaf_ML_120M
Glyma.05G142400	Root_JO_TD
Glyma.05G143200	Root_JO_TD	Root_ML_30M
Glyma.05G143700	Leaf_JO_TA
Glyma.05G145000	Leaf_JO_TA	Root_JO_TA	Root_JO_TD	Root_LA_10D	Root_LA_2D
Glyma.05G146800	Leaf_JO_TA	Leaf_JO_TD	Root_ML_30M
Glyma.05G148900	Leaf_JO_TA	Leaf_LA_10D	Leaf_ML_120M	Root_ML_30M
Glyma.05G149700	Leaf_ML_120M	Root_JO_TD
Glyma.05G150500	Leaf_JO_TA	Leaf_LA_10D	Leaf_ML_120M
Glyma.05G150700
Glyma.05G152200	Leaf_DK_G1	Leaf_DK_G8	Leaf_JO_TA	Leaf_JO_TD	Root_DK_G3	Root_JO_TA
Glyma.05G152500
Glyma.05G154600	Leaf_ML_120M	Root_JO_TA	Root_JO_TD
Glyma.05G155800
Glyma.05G164800
Glyma.05G165300	Leaf_DK_G8
Glyma.05G165600	Leaf_DK_G8	Leaf_JO_TA	Root_LA_10D	Root_LA_2D
Glyma.05G166700	Leaf_DK_G17	Root_JO_TD
Glyma.05G173400	Leaf_DK_G8	Leaf_LA_10D	Root_DK_G12	Root_DK_G3	Root_JO_TD
Glyma.05G175600	Leaf_JO_TA
Glyma.05G176300	Leaf_ML_120M	Root_DK_G13	Root_ML_30M
Glyma.05G178200	Root_DK_G2	Root_DK_G5	Root_ML_30M
Glyma.05G180000
Glyma.05G180100	Root_JO_TA	Root_ML_30M
Glyma.05G180600	Leaf_DK_G8	Leaf_JO_TA	Leaf_JO_TD	Leaf_LA_10D	Root_DK_G13	Root_JO_TA	Root_JO_TD
Glyma.05G182200	Root_DK_G16	Root_ML_30M
Glyma.05G185800	Root_ML_30M
Glyma.05G186000	Leaf_JO_TA	Root_JO_TA
Glyma.05G186300
Glyma.05G188200	Leaf_DK_G1	Leaf_DK_G8
Glyma.05G188500	Leaf_DK_G1	Leaf_DK_G8	Root_JO_TD
Glyma.05G189400	Leaf_JO_TA	Leaf_LA_10D	Leaf_ML_120M
Glyma.05G191400	Leaf_DK_G1
Glyma.05G195500	Leaf_LA_10D	Leaf_ML_6H	Root_ML_30M
Glyma.05G196300	Root_JO_TD
Glyma.05G198700
Glyma.05G199000
Glyma.05G200000	Leaf_LA_10D	Leaf_ML_120M
Glyma.05G201500	Leaf_DK_G8	Leaf_JO_TA	Root_JO_TD
Glyma.05G202700	Leaf_DK_G1	Leaf_DK_G8	Leaf_JO_TA	Leaf_LA_10D	Leaf_ML_120M	Leaf_ML_1H	Leaf_ML_60M	Root_JO_TA
Glyma.05G202800	Leaf_DK_G1	Leaf_DK_G8	Root_DK_G16
Glyma.05G203000	Leaf_LA_10D	Root_LA_10D	Root_LA_2D
Glyma.05G203300	Leaf_DK_G1	Leaf_DK_G2
Glyma.05G204400	Root_LA_10D	Root_LA_2D
Glyma.05G204800	Root_JO_TA	Root_ML_6H
Glyma.05G207100	Leaf_DK_G1	Leaf_DK_G8	Leaf_JO_TD
Glyma.05G207500	Leaf_DK_G8	Leaf_LA_10D	Leaf_ML_120M	Root_DK_G3	Root_JO_TA	Root_JO_TD
Glyma.05G208000	Leaf_DK_G2	Leaf_JO_TA
Glyma.05G208400	Leaf_JO_TA	Leaf_JO_TD	Root_LA_10D
Glyma.05G210300	Leaf_ML_6H	Root_ML_30M
Glyma.05G211000	Leaf_DK_G1
Glyma.05G211700	MoranLauterBL30	Root_ML_30M
Glyma.05G211800	Leaf_DK_G8	Root_DK_G1	Root_DK_G3
Glyma.05G212000	Leaf_DK_G1
Glyma.05G213500	Leaf_DK_G1	Leaf_DK_G8
Glyma.05G216000	Leaf_DK_G1	Leaf_DK_G8	Leaf_LA_10D	Leaf_ML_120M	Leaf_ML_60M	Root_JO_TA	Root_JO_TD
Glyma.05G217100	Leaf_ML_120M	Root_JO_TD
Glyma.05G219000	Root_ML_30M
Glyma.05G219100
Glyma.05G221400	Leaf_JO_TA	Root_ML_30M
Glyma.05G227400	Leaf_JO_TA
Glyma.05G227700
Glyma.05G235500	Leaf_DK_G2	Leaf_DK_G4	Root_JO_TD
Glyma.05G236233
Glyma.05G236300	Leaf_DK_G1	Leaf_DK_G8	Leaf_JO_TA	Leaf_LA_10D	Leaf_ML_120M
Glyma.05G238000	Leaf_JO_TA	Leaf_JO_TD	Root_ML_30M
Glyma.05G239000	Leaf_DK_G8	Leaf_JO_TA	Leaf_JO_TD	Root_LA_10D
Glyma.05G241200	Leaf_JO_TA	Root_DK_G12
Glyma.05G247700	Leaf_DK_G8	Root_DK_G16
Glyma.05G247900	Leaf_DK_G8	Root_JO_TD	Root_LA_10D
Glyma.05G248600	Leaf_DK_G8
Glyma.06G000600	Leaf_JO_TA	Leaf_LA_10D	Leaf_ML_120M	Root_JO_TA	Root_JO_TD	Root_ML_30M
Glyma.06G003800	Leaf_DK_G1	Leaf_ML_60M	Root_ML_30M
Glyma.06G003900	Root_ML_30M
Glyma.06G005700	Leaf_LA_10D	Leaf_ML_120M	Root_JO_TD
Glyma.06G016700	Leaf_JO_TA	Root_ML_30M	Root_ML_60M
Glyma.06G017900	Leaf_DK_G1	Leaf_DK_G8	Leaf_LA_10D
Glyma.06G021400	Root_JO_TD
Glyma.06G022500	Root_JO_TD
Glyma.06G025200	Leaf_DK_G1	Leaf_DK_G8	Leaf_JO_TA
Glyma.06G027700	Root_ML_30M
Glyma.06G028200
Glyma.06G030900	Leaf_DK_G1	Leaf_ML_120M	Root_DK_G13	Root_JO_TA	Root_JO_TD	Root_ML_30M
Glyma.06G032200	Root_ML_30M
Glyma.06G034600	Root_DK_G13
Glyma.06G035000	Leaf_DK_G1	Leaf_DK_G8	Leaf_JO_TA	Root_JO_TA	Root_JO_TD	Root_ML_30M
Glyma.06G036300	Root_DK_G11	Root_DK_G12
Glyma.06G036900
Glyma.06G037600
Glyma.06G038000	Leaf_JO_TA	Root_DK_G16
Glyma.06G039200	Leaf_DK_G8	Leaf_JO_TA	Root_DK_G17	Root_ML_30M
Glyma.06G041400
Glyma.06G042900	Leaf_LA_10D	Root_JO_TA	Root_JO_TD	Root_ML_30M
Glyma.06G044600	Leaf_DK_G1	Leaf_DK_G2	Leaf_DK_G8	Leaf_ML_120M
Glyma.06G048300	Root_JO_TA	Root_JO_TD
Glyma.06G050300
Glyma.06G050700
Glyma.06G052000	Root_JO_TA	Root_JO_TD	Root_ML_30M	Root_ML_6H
Glyma.06G052600	Root_JO_TD
Glyma.06G055600	Leaf_DK_G1	Leaf_DK_G8
Glyma.06G056500	Leaf_DK_G1	Leaf_DK_G8	Leaf_ML_120M	Root_ML_30M
Glyma.06G058500
Glyma.06G060551
Glyma.06G060800	Leaf_DK_G8
Glyma.06G063500	Leaf_LA_10D	Root_DK_G16	Root_JO_TD
Glyma.06G064100	Leaf_JO_TA	Root_ML_30M
Glyma.06G065000	Leaf_DK_G1	Root_DK_G13	Root_JO_TD	Root_ML_30M
Glyma.06G066300	Leaf_DK_G8
Glyma.06G068800	Leaf_ML_120M
Glyma.06G069800
Glyma.06G073800
Glyma.06G075300	Leaf_JO_TA	Leaf_JO_TD	Leaf_LA_10D
Glyma.06G076600	Leaf_DK_G1	Leaf_DK_G8	Leaf_LA_10D
Glyma.06G076900	Leaf_DK_G1	Leaf_DK_G8	Leaf_ML_120M
Glyma.06G078400	Leaf_DK_G1	Leaf_JO_TA	Root_DK_G2
Glyma.06G079500	Leaf_JO_TA	Root_JO_TD	Root_LA_2D
Glyma.06G080100	Leaf_DK_G1	Leaf_DK_G8
Glyma.06G081100	Leaf_LA_10D	Leaf_ML_120M	Leaf_ML_6H
Glyma.06G081300	Root_JO_TA	Root_JO_TD
Glyma.06G082400	Root_LA_10D
Glyma.06G082800
Glyma.06G085900	Leaf_JO_TA
Glyma.06G087200	Leaf_DK_G8	Leaf_ML_120M	Root_JO_TD
Glyma.06G087800	Leaf_ML_60M	Root_JO_TD	Root_ML_30M
Glyma.06G088200	Root_JO_TD	Root_ML_30M
Glyma.06G089300	Leaf_DK_G1	Leaf_DK_G8	Root_DK_G13
Glyma.06G090200	Root_ML_30M
Glyma.06G090800	Root_DK_G16	Root_ML_30M
Glyma.06G097300	Leaf_ML_6H
Glyma.06G102000	Leaf_JO_TA	Leaf_ML_120M	Leaf_ML_6H	MoranLauterBL30	Root_JO_TA
Glyma.06G102600	Root_JO_TD
Glyma.06G103200	Leaf_DK_G8	Root_ML_30M
Glyma.06G103700	Leaf_LA_10D	Leaf_ML_120M
Glyma.06G104600	Root_DK_G16	Root_JO_TD	Root_ML_30M
Glyma.06G104800	Root_JO_TD
Glyma.06G105500	Leaf_LA_10D
Glyma.06G106000
Glyma.06G106200	Leaf_DK_G8	Leaf_LA_10D
Glyma.06G106700
Glyma.06G109200	Leaf_DK_G1	Leaf_DK_G8	Leaf_JO_TA	Leaf_JO_TD	Leaf_ML_120M	Leaf_ML_1H	Root_JO_TA	Root_JO_TD	Root_LA_10D	Root_LA_2D
Glyma.06G109500	Leaf_DK_G4	Root_DK_G2
Glyma.06G112200	Leaf_JO_TA	Leaf_ML_120M	Root_DK_G13	Root_JO_TD	Root_ML_30M
Glyma.06G114200	Leaf_JO_TA	Root_JO_TD
Glyma.06G115100	Root_DK_G14	Root_DK_G16
Glyma.06G115600
Glyma.06G116300	Root_JO_TD
Glyma.06G116500	Root_DK_G13
Glyma.06G119800	Leaf_JO_TD
Glyma.06G120200
Glyma.06G120600
Glyma.06G121300
Glyma.06G123200
Glyma.06G123500
Glyma.06G123700	Leaf_ML_6H
Glyma.06G124000	Root_DK_G1	Root_DK_G18	Root_DK_G2	Root_DK_G3	Root_JO_TA	Root_JO_TD
Glyma.06G124100	Leaf_DK_G1	Leaf_DK_G8
Glyma.06G124600	Leaf_DK_G8	Root_DK_G16
Glyma.06G125600	Leaf_DK_G1	Root_JO_TD
Glyma.06G125700	Leaf_DK_G8
Glyma.06G127700	Leaf_DK_G1	Leaf_JO_TA	Leaf_JO_TD	Leaf_ML_6H	Root_JO_TA	Root_LA_10D	Root_LA_2D	Root_ML_30M
Glyma.06G129650
Glyma.06G130267
Glyma.06G131600
Glyma.06G134900	Leaf_LA_10D	Leaf_ML_120M	Root_JO_TD
Glyma.06G135300	Root_ML_30M
Glyma.06G135800	Leaf_DK_G8	Leaf_JO_TA	Leaf_JO_TD
Glyma.06G136700
Glyma.06G137100	Leaf_DK_G1	Leaf_DK_G8	Root_DK_G13	Root_JO_TD	Root_ML_30M
Glyma.06G137300	Leaf_DK_G1	Leaf_LA_10D	Root_DK_G13	Root_JO_TD	Root_ML_30M
Glyma.06G137800	Leaf_DK_G8
Glyma.06G138100	Leaf_JO_TA	Root_DK_G1	Root_DK_G10	Root_DK_G2	Root_DK_G3	Root_DK_G4	Root_DK_G5	Root_DK_G7	Root_ML_30M
Glyma.06G140000	Root_LA_10D
Glyma.06G142000
Glyma.06G146800	Leaf_DK_G1	Leaf_DK_G8
Glyma.06G147100	Leaf_JO_TA	Root_JO_TD
Glyma.06G148200	Leaf_LA_10D
Glyma.06G149120
Glyma.06G149702
Glyma.06G152500	Leaf_JO_TA	Leaf_ML_120M
Glyma.06G155300	Leaf_JO_TA	Leaf_LA_10D	Leaf_ML_120M	Root_LA_10D
Glyma.06G155900	Leaf_JO_TA
Glyma.06G156000	Root_JO_TA	Root_JO_TD
Glyma.06G156700	Root_ML_30M
Glyma.06G157100
Glyma.06G161100	Leaf_DK_G8	Leaf_JO_TA	Root_JO_TD
Glyma.06G162200	Root_JO_TD	Root_ML_30M
Glyma.06G162300	Root_LA_10D	Root_LA_2D	Root_ML_30M
Glyma.06G162900	Leaf_DK_G1	Leaf_DK_G8
Glyma.06G163500	Leaf_DK_G8	Root_DK_G13	Root_JO_TA	Root_JO_TD	Root_LA_10D
Glyma.06G163800	Root_DK_G13
Glyma.06G164800	Leaf_JO_TA	Leaf_JO_TD
Glyma.06G166800	Leaf_DK_G8
Glyma.06G168300	Root_JO_TD	Root_ML_30M
Glyma.06G170100	Leaf_LA_10D
Glyma.06G172000
Glyma.06G174700	Leaf_DK_G8	Root_JO_TA	Root_JO_TD	Root_ML_30M
Glyma.06G175100	Root_JO_TD	Root_ML_30M
Glyma.06G175200	Leaf_DK_G1	Leaf_JO_TA	Root_JO_TA	Root_JO_TD	Root_ML_30M
Glyma.06G177500	Leaf_DK_G1	Leaf_JO_TA	Leaf_JO_TD	Leaf_LA_10D	Leaf_ML_120M	Leaf_ML_60M
Glyma.06G182800
Glyma.06G183500
Glyma.06G185300	Leaf_DK_G4	Leaf_ML_120M	Root_DK_G10	Root_JO_TA	Root_JO_TD
Glyma.06G186300	Leaf_ML_120M
Glyma.06G189400
Glyma.06G193200	Leaf_JO_TA	Leaf_JO_TD	Leaf_LA_10D
Glyma.06G193600	Leaf_JO_TA	Leaf_ML_60M
Glyma.06G200000	Root_JO_TD
Glyma.06G206600	Root_DK_G13
Glyma.06G208900	Root_JO_TD
Glyma.06G210400
Glyma.06G211300	Leaf_LA_10D	Leaf_ML_120M
Glyma.06G211400
Glyma.06G214050
Glyma.06G214400	Leaf_DK_G1	Leaf_DK_G8	Leaf_JO_TA	Leaf_LA_10D	Leaf_LA_2D	Root_JO_TD
Glyma.06G215900	Leaf_DK_G1	Root_ML_30M
Glyma.06G217900	Leaf_DK_G1	Leaf_DK_G8
Glyma.06G220766
Glyma.06G226700	Leaf_LA_10D	Root_DK_G12	Root_JO_TD
Glyma.06G230300
Glyma.06G238200	Root_JO_TD	Root_ML_30M
Glyma.06G238500	Root_JO_TD
Glyma.06G242700	Leaf_ML_120M	Root_DK_G13
Glyma.06G247300
Glyma.06G257300
Glyma.06G258200
Glyma.06G258900	Leaf_LA_10D
Glyma.06G261500	Root_JO_TA	Root_JO_TD
Glyma.06G261900	Leaf_LA_10D
Glyma.06G262800	Leaf_ML_120M	Root_JO_TA	Root_JO_TD	Root_ML_30M
Glyma.06G265000	Leaf_JO_TA	Root_DK_G2	Root_ML_1H	Root_ML_30M	Root_ML_60M
Glyma.06G265100	Leaf_ML_120M	Root_DK_G6	Root_JO_TA
Glyma.06G270400	Leaf_DK_G8	Leaf_ML_120M
Glyma.06G275400	Leaf_DK_G8	Leaf_JO_TA	Leaf_JO_TD	Leaf_LA_10D
Glyma.06G275700	Leaf_DK_G8	Root_DK_G10
Glyma.06G276500	Root_JO_TA	Root_JO_TD
Glyma.06G278400	Leaf_DK_G8
Glyma.06G282200
Glyma.06G283800	Leaf_ML_120M
Glyma.06G289200	Root_JO_TD
Glyma.06G290300	Leaf_JO_TA	Leaf_LA_10D	Leaf_ML_120M	Leaf_ML_60M	Root_DK_G16	Root_JO_TA	Root_JO_TD
Glyma.06G291300	Leaf_LA_10D	Leaf_ML_120M	Leaf_ML_6H
Glyma.06G291700	Leaf_DK_G8	Leaf_ML_1H	Leaf_ML_60M
Glyma.06G292200	Leaf_LA_10D	Root_ML_30M
Glyma.06G293400	Leaf_DK_G1	Leaf_DK_G8
Glyma.06G298100
Glyma.06G299400	Leaf_DK_G8	Root_JO_TD	Root_ML_30M
Glyma.06G301500	Leaf_ML_120M	Root_JO_TD	Root_ML_30M
Glyma.06G302100
Glyma.06G308600	Leaf_DK_G1	Root_DK_G13	Root_ML_30M
Glyma.06G308800	Leaf_DK_G8	Root_DK_G16
Glyma.06G308900
Glyma.06G310100	Leaf_JO_TA	Root_JO_TA	Root_JO_TD
Glyma.06G310200
Glyma.06G310800	Leaf_DK_G8	Leaf_LA_10D	Root_JO_TD	Root_ML_30M
Glyma.06G313500	Leaf_JO_TD	Leaf_LA_10D	Leaf_ML_120M	Leaf_ML_60M	Root_JO_TD	Root_LA_10D	Root_LA_2D
Glyma.06G314200	Leaf_ML_120M
Glyma.06G317200	Leaf_ML_120M	Root_JO_TA	Root_JO_TD
Glyma.06G317400	Leaf_DK_G8	Leaf_JO_TA
Glyma.06G317500	Leaf_JO_TA	Root_DK_G16	Root_JO_TA	Root_JO_TD
Glyma.06G317800	Leaf_LA_10D	Leaf_ML_6H	Root_JO_TA	Root_JO_TD
Glyma.06G319300	Leaf_DK_G4	Leaf_JO_TA	Root_DK_G3	Root_JO_TD	Root_ML_30M	Root_ML_60M
Glyma.06G322800	Leaf_DK_G1
Glyma.06G324300	Root_DK_G13	Root_DK_G16	Root_JO_TA	Root_JO_TD
Glyma.06G324700	Leaf_JO_TA	Leaf_JO_TD	Leaf_LA_10D	Leaf_ML_120M	Root_JO_TD
Glyma.06G325402
Glyma.06G325566
Glyma.07G000300	Leaf_DK_G1	Leaf_DK_G8	Root_DK_G16	Root_LA_10D	Root_ML_30M
Glyma.07G003200	Leaf_DK_G8
Glyma.07G003400	Leaf_DK_G8	Root_JO_TD
Glyma.07G004200	Leaf_DK_G1	Leaf_ML_120M	Root_JO_TA	Root_JO_TD
Glyma.07G006900	Root_DK_G13
Glyma.07G007000	Leaf_DK_G1	Root_DK_G13	Root_JO_TA	Root_JO_TD
Glyma.07G007400	Leaf_DK_G8
Glyma.07G008200	Leaf_DK_G1
Glyma.07G011700	Leaf_JO_TA	Leaf_ML_120M	Leaf_ML_6H	Root_DK_G13
Glyma.07G011800	Leaf_DK_G8	Root_DK_G8	Root_JO_TA
Glyma.07G012800	Leaf_JO_TA	Leaf_JO_TD	Root_DK_G16	Root_ML_30M
Glyma.07G014100	Leaf_JO_TD	Leaf_LA_10D	Leaf_ML_120M
Glyma.07G014500	Root_JO_TA	Root_JO_TD	Root_ML_30M
Glyma.07G014800	Leaf_LA_10D	Root_JO_TA	Root_JO_TD
Glyma.07G015000	Leaf_DK_G1	Leaf_DK_G2	Leaf_DK_G4
Glyma.07G015800	Leaf_DK_G4	Root_DK_G1	Root_ML_30M
Glyma.07G016400
Glyma.07G016900	Leaf_LA_10D	Leaf_ML_120M	Root_JO_TD
Glyma.07G018300
Glyma.07G018500	Leaf_LA_10D	Leaf_ML_120M	Root_DK_G13
Glyma.07G021300	Leaf_DK_G8	Leaf_LA_10D	Root_JO_TA	Root_JO_TD
Glyma.07G021600	Leaf_DK_G1	Root_JO_TA	Root_JO_TD
Glyma.07G023300	Leaf_DK_G4	Root_DK_G2	Root_JO_TD
Glyma.07G023400	Root_JO_TA
Glyma.07G027100
Glyma.07G028600	Root_ML_30M
Glyma.07G029200
Glyma.07G031700	Leaf_JO_TA	Leaf_JO_TD
Glyma.07G034800	Leaf_JO_TA	Root_JO_TA	Root_JO_TD	Root_LA_10D	Root_LA_2D
Glyma.07G035600	Leaf_DK_G2	Leaf_DK_G8	Leaf_JO_TA	Leaf_JO_TD	Leaf_ML_120M	Root_JO_TD
Glyma.07G035800	Root_DK_G13	Root_JO_TA	Root_JO_TD	Root_ML_30M
Glyma.07G039900	Root_JO_TA	Root_ML_30M
Glyma.07G041400	Leaf_DK_G1	Leaf_DK_G2	Leaf_DK_G4	Root_DK_G10
Glyma.07G044300	Leaf_DK_G8
Glyma.07G045700
Glyma.07G047500	Leaf_DK_G8
Glyma.07G047900	Root_JO_TD
Glyma.07G048100	Root_JO_TA	Root_JO_TD
Glyma.07G050600	Root_JO_TD	Root_ML_30M
Glyma.07G052300	Leaf_LA_10D	Root_JO_TA	Root_JO_TD
Glyma.07G053200	Leaf_DK_G8
Glyma.07G053300	Leaf_DK_G8	Leaf_JO_TA	Leaf_JO_TD	Root_JO_TD
Glyma.07G056200	Leaf_DK_G1	Leaf_JO_TD	Root_DK_G3
Glyma.07G056600	Leaf_JO_TA	Leaf_JO_TD	Leaf_ML_120M	Root_JO_TA	Root_JO_TD
Glyma.07G057700	Root_ML_30M
Glyma.07G057900	Leaf_DK_G1	Leaf_DK_G8	Leaf_JO_TA	Leaf_LA_10D	Root_DK_G16
Glyma.07G059700	Leaf_LA_10D	Leaf_ML_120M	Root_LA_10D
Glyma.07G059900	Leaf_JO_TA	Leaf_JO_TD	Leaf_LA_10D
Glyma.07G062400	Leaf_DK_G1	Leaf_DK_G8	Root_JO_TD
Glyma.07G064900	Leaf_DK_G2	Leaf_DK_G4	Root_JO_TD	Root_LA_2D
Glyma.07G065800
Glyma.07G068300	Leaf_DK_G1	Leaf_DK_G8	Leaf_JO_TA	Leaf_ML_120M	Root_DK_G16	Root_JO_TA	Root_JO_TD
Glyma.07G069700	Root_JO_TD	Root_LA_10D	Root_ML_30M
Glyma.07G070300
Glyma.07G072300	Leaf_ML_120M	Root_JO_TD	Root_ML_30M
Glyma.07G073800
Glyma.07G074400
Glyma.07G074700	Root_JO_TA
Glyma.07G075500	Leaf_DK_G1	Leaf_DK_G8	Leaf_LA_10D
Glyma.07G079700	Leaf_DK_G1
Glyma.07G080900
Glyma.07G083300	Leaf_JO_TA	Root_ML_30M
Glyma.07G083500	Leaf_LA_10D	Root_DK_G13
Glyma.07G085200	Leaf_DK_G1	Root_JO_TD
Glyma.07G087200	Leaf_JO_TA
Glyma.07G089300	Leaf_LA_10D	Leaf_ML_120M	Root_DK_G10	Root_DK_G11	Root_DK_G12	Root_DK_G17	Root_DK_G18	Root_DK_G2	Root_DK_G4	Root_DK_G5	Root_DK_G7	Root_DK_G8	Root_JO_TD	Root_ML_30M
Glyma.07G091800	Leaf_DK_G8	Root_JO_TA	Root_JO_TD	Root_LA_10D
Glyma.07G092400	Root_ML_30M
Glyma.07G093000	Root_JO_TD
Glyma.07G093700	Leaf_DK_G1	Leaf_JO_TA	Leaf_ML_6H	Root_JO_TA	Root_LA_10D	Root_LA_2D
Glyma.07G095800
Glyma.07G096300
Glyma.07G096900	Leaf_DK_G8	Leaf_JO_TD
Glyma.07G100600	Leaf_JO_TA	Leaf_LA_10D	Leaf_ML_120M	Root_JO_TA	Root_JO_TD	Root_LA_10D
Glyma.07G101600	Leaf_DK_G1	Leaf_JO_TA	Root_ML_30M
Glyma.07G101700	Leaf_DK_G8	Leaf_JO_TA	Leaf_ML_120M
Glyma.07G102100	Leaf_DK_G8	Leaf_JO_TA	Leaf_JO_TD	Leaf_ML_120M
Glyma.07G102600
Glyma.07G103000	Leaf_DK_G1	Root_DK_G1	Root_DK_G3	Root_DK_G4
Glyma.07G103600
Glyma.07G104200	Leaf_DK_G1	Leaf_DK_G8	Leaf_ML_120M
Glyma.07G105200	Leaf_DK_G1
Glyma.07G105400	Root_DK_G13
Glyma.07G107700	Leaf_DK_G8	Leaf_JO_TA	Root_DK_G16	Root_JO_TD
Glyma.07G108000	Leaf_ML_60M	Leaf_ML_6H	Root_JO_TA	Root_JO_TD
Glyma.07G109200	Root_DK_G13	Root_JO_TA	Root_ML_1H
Glyma.07G116000	Root_ML_30M
Glyma.07G117800	Root_DK_G6
Glyma.07G118000	Root_JO_TD
Glyma.07G118600	Leaf_JO_TA	Root_ML_30M
Glyma.07G118800	Leaf_DK_G8	Leaf_JO_TA	Leaf_ML_120M	Root_DK_G16
Glyma.07G120500	Leaf_JO_TA	Leaf_JO_TD	Leaf_ML_120M
Glyma.07G121000	Leaf_DK_G1	Leaf_DK_G2	Leaf_DK_G8	Leaf_ML_120M	Root_DK_G13	Root_ML_30M
Glyma.07G122800
Glyma.07G127500	Leaf_DK_G8	Leaf_JO_TA	Root_ML_30M
Glyma.07G131900
Glyma.07G132000	Leaf_DK_G1	Leaf_DK_G8	Leaf_LA_10D
Glyma.07G132500
Glyma.07G133800	Leaf_JO_TA	Root_JO_TD
Glyma.07G137300	Leaf_DK_G8	Root_JO_TA	Root_JO_TD	Root_ML_30M
Glyma.07G139100	Leaf_LA_10D	Leaf_ML_6H
Glyma.07G139200	Leaf_DK_G8	Root_JO_TD
Glyma.07G139300	Leaf_JO_TD	Leaf_ML_6H	Root_JO_TA
Glyma.07G139400	Root_JO_TD
Glyma.07G140200	Root_JO_TA	Root_JO_TD
Glyma.07G140400	Root_JO_TD	Root_ML_30M
Glyma.07G140700	Root_DK_G13	Root_JO_TD	Root_ML_30M
Glyma.07G141250
Glyma.07G141300
Glyma.07G143100	Root_DK_G1	Root_JO_TA	Root_JO_TD	Root_ML_30M
Glyma.07G144000
Glyma.07G145900	Root_DK_G10
Glyma.07G146800	Leaf_ML_120M
Glyma.07G148500
Glyma.07G150000	Leaf_DK_G1	Leaf_JO_TA	Leaf_JO_TD
Glyma.07G155700	Root_ML_30M
Glyma.07G159700	Leaf_JO_TA	Leaf_LA_10D	Leaf_ML_120M	Root_JO_TA	Root_JO_TD
Glyma.07G161900	Leaf_DK_G1
Glyma.07G165300	Leaf_DK_G8	Leaf_JO_TA	Leaf_LA_10D	Leaf_ML_120M	Leaf_ML_1H
Glyma.07G165800
Glyma.07G167000	Leaf_JO_TD	Leaf_ML_120M
Glyma.07G181000
Glyma.07G181200	Leaf_ML_120M
Glyma.07G182600
Glyma.07G183100	Root_DK_G10	Root_DK_G13	Root_JO_TA
Glyma.07G183200
Glyma.07G184400	Root_ML_30M
Glyma.07G184500
Glyma.07G185400	Leaf_DK_G1	Leaf_DK_G8	Leaf_LA_10D	Root_JO_TD
Glyma.07G189000	Leaf_DK_G1	Leaf_DK_G8	Leaf_LA_10D	Leaf_ML_120M	Root_ML_30M
Glyma.07G192500	Root_ML_30M
Glyma.07G196900
Glyma.07G198600	Leaf_DK_G8	Leaf_JO_TA	Leaf_JO_TD	Root_ML_30M
Glyma.07G201800
Glyma.07G202300
Glyma.07G203100	Leaf_JO_TA	Root_JO_TD	Root_ML_30M
Glyma.07G203300	Root_JO_TD
Glyma.07G205400
Glyma.07G206500	Root_ML_30M
Glyma.07G208100	Leaf_DK_G8	Leaf_LA_10D	Root_JO_TD	Root_ML_30M
Glyma.07G210600	Root_LA_10D
Glyma.07G212800	Leaf_JO_TD	Leaf_ML_1H	Root_JO_TA	Root_JO_TD	Root_LA_10D	Root_LA_2D
Glyma.07G213500	Leaf_DK_G8
Glyma.07G214700	Root_DK_G13	Root_JO_TD
Glyma.07G214900	Leaf_DK_G8	Leaf_JO_TA	Root_DK_G12
Glyma.07G215700	Leaf_DK_G4	Root_DK_G13
Glyma.07G216800	Leaf_ML_120M	Root_ML_30M
Glyma.07G220200	Leaf_JO_TA	Root_ML_30M
Glyma.07G222400
Glyma.07G227100
Glyma.07G227700	Root_DK_G13	Root_JO_TD
Glyma.07G228500	Leaf_JO_TA	Root_JO_TA	Root_JO_TD
Glyma.07G230300	Leaf_DK_G8	Root_JO_TA
Glyma.07G233500	Leaf_JO_TA	Leaf_LA_10D	Leaf_ML_120M
Glyma.07G233800	Root_JO_TD	Root_LA_10D	Root_LA_2D
Glyma.07G235500	Root_JO_TD
Glyma.07G236000	Leaf_DK_G2	Leaf_DK_G4	Root_JO_TD	Root_ML_30M
Glyma.07G236600	Root_JO_TD	Root_LA_10D
Glyma.07G237200	Leaf_DK_G8	Leaf_LA_10D	Root_DK_G16
Glyma.07G237700	Root_JO_TD	Root_ML_30M
Glyma.07G239700	Leaf_LA_10D	Leaf_ML_60M	Root_JO_TD
Glyma.07G240800	Leaf_DK_G1	Leaf_DK_G8	Leaf_LA_10D	Leaf_ML_120M
Glyma.07G242100	Leaf_DK_G1	Leaf_DK_G8	Leaf_JO_TA	Leaf_LA_10D
Glyma.07G243500	Root_DK_G1	Root_DK_G12	Root_JO_TA	Root_JO_TD
Glyma.07G243651
Glyma.07G244200	Leaf_DK_G1	Leaf_JO_TA	Leaf_JO_TD	Leaf_LA_10D	Leaf_ML_120M
Glyma.07G244700	Leaf_DK_G8	Leaf_LA_10D	Leaf_ML_120M	Leaf_ML_1H	Root_ML_30M
Glyma.07G244867
Glyma.07G247200
Glyma.07G247900
Glyma.07G248600
Glyma.07G250900	Leaf_DK_G1	Root_DK_G16
Glyma.07G251200	Leaf_ML_1H
Glyma.07G251800	Root_JO_TA	Root_JO_TD
Glyma.07G255400	Leaf_DK_G8	Leaf_ML_120M
Glyma.07G258400	Leaf_DK_G1
Glyma.07G258551
Glyma.07G260300	Leaf_JO_TA	Root_JO_TA	Root_JO_TD
Glyma.07G263300
Glyma.07G264300	Leaf_JO_TA	Leaf_JO_TD
Glyma.07G265500	Leaf_JO_TA	Leaf_ML_120M	Root_DK_G13	Root_JO_TD	Root_LA_10D
Glyma.07G266000	Root_JO_TD
Glyma.07G270400	Root_ML_30M
Glyma.07G270800	Leaf_DK_G1	Leaf_DK_G2
Glyma.07G271100
Glyma.08G003100
Glyma.08G004100	Leaf_DK_G8	Leaf_LA_10D	Leaf_ML_6H	Root_JO_TD
Glyma.08G004200	Leaf_DK_G1	Leaf_DK_G8	Leaf_LA_10D	Leaf_ML_120M
Glyma.08G004300	Root_JO_TD	Root_ML_30M
Glyma.08G009300	Root_JO_TD	Root_LA_10D
Glyma.08G010000	Leaf_DK_G1	Leaf_DK_G8	Leaf_JO_TA	Leaf_LA_10D	Leaf_ML_120M	Leaf_ML_1H	Leaf_ML_60M	Root_JO_TA
Glyma.08G013000	Root_JO_TD
Glyma.08G013100	Root_DK_G13
Glyma.08G014200	Leaf_DK_G1	Leaf_DK_G8	Leaf_ML_120M	Root_DK_G13	Root_JO_TA	Root_JO_TD
Glyma.08G016900	Leaf_LA_10D	Leaf_ML_120M	Leaf_ML_6H	Root_ML_30M
Glyma.08G018000	Leaf_DK_G4	MoranLauterBL30
Glyma.08G021700	Leaf_JO_TA	Leaf_LA_10D	Leaf_ML_120M	Root_JO_TA	Root_JO_TD
Glyma.08G022100	Leaf_JO_TA	Leaf_ML_120M	Root_JO_TA	Root_JO_TD
Glyma.08G025300
Glyma.08G028000	Leaf_DK_G8	Leaf_JO_TA	Leaf_JO_TD	Root_JO_TA	Root_JO_TD
Glyma.08G029100	Root_JO_TA
Glyma.08G030900	Leaf_JO_TA	Root_ML_30M
Glyma.08G033100	Leaf_LA_10D	Leaf_ML_120M
Glyma.08G034400	Root_DK_G10	Root_DK_G7
Glyma.08G035000	Leaf_ML_120M	Root_DK_G2	Root_DK_G4
Glyma.08G035300	Leaf_DK_G1	Leaf_DK_G8
Glyma.08G037500	Root_DK_G1	Root_DK_G16	Root_ML_30M
Glyma.08G039900	Leaf_DK_G8
Glyma.08G040400	Root_JO_TA	Root_JO_TD
Glyma.08G041200
Glyma.08G042300	Leaf_JO_TA	Leaf_JO_TD	Root_ML_30M
Glyma.08G043900	Root_JO_TD
Glyma.08G044000	Root_DK_G16	Root_JO_TD
Glyma.08G045100	Leaf_JO_TA	Leaf_JO_TD	Leaf_LA_10D	Root_ML_30M
Glyma.08G045800	Root_ML_30M
Glyma.08G047300
Glyma.08G047800	Leaf_JO_TA	Leaf_JO_TD	Root_ML_30M
Glyma.08G048200	Leaf_DK_G8	Leaf_JO_TA	Leaf_JO_TD
Glyma.08G052100	Leaf_LA_10D	Leaf_ML_120M	Root_JO_TA	Root_JO_TD	Root_ML_30M
Glyma.08G052400	Leaf_ML_120M
Glyma.08G053000	Leaf_DK_G8
Glyma.08G053500	Root_DK_G12	Root_DK_G13	Root_JO_TD
Glyma.08G054700	Root_JO_TD	Root_LA_10D
Glyma.08G056400	Leaf_DK_G8	Leaf_JO_TD	Root_DK_G10	Root_DK_G13	Root_DK_G8	Root_JO_TD
Glyma.08G058400
Glyma.08G062300	Leaf_ML_120M	Root_ML_30M
Glyma.08G063700	Root_DK_G13	Root_JO_TA	Root_JO_TD
Glyma.08G063800	Leaf_DK_G1	Leaf_DK_G8	Leaf_JO_TD	Root_JO_TD
Glyma.08G066800
Glyma.08G067600
Glyma.08G068600	Leaf_ML_120M
Glyma.08G069300	Leaf_ML_120M
Glyma.08G070000	Root_JO_TA	Root_JO_TD
Glyma.08G070800	Leaf_DK_G4	Leaf_LA_10D	Leaf_ML_120M
Glyma.08G071100	Leaf_DK_G1	Leaf_DK_G2	Leaf_DK_G4	Leaf_LA_10D	Leaf_ML_120M
Glyma.08G071900
Glyma.08G072200	Root_JO_TD
Glyma.08G073700
Glyma.08G075500	Leaf_DK_G8	Leaf_JO_TA	Root_ML_30M
Glyma.08G077700	Leaf_JO_TA
Glyma.08G077800
Glyma.08G080500	Root_JO_TA	Root_JO_TD
Glyma.08G080600	Leaf_ML_120M	Root_JO_TD
Glyma.08G080700	Root_DK_G13	Root_JO_TD
Glyma.08G085500	Root_JO_TD
Glyma.08G087100
Glyma.08G090800	Leaf_DK_G8	Root_JO_TD
Glyma.08G093500	Root_JO_TD	Root_ML_30M
Glyma.08G094800	Root_JO_TD
Glyma.08G098100	Leaf_DK_G8	Leaf_JO_TA
Glyma.08G098400
Glyma.08G100000	Leaf_DK_G8	Leaf_JO_TA	Leaf_JO_TD	Root_ML_30M
Glyma.08G100200	Leaf_JO_TA	Root_ML_30M
Glyma.08G101500	Leaf_DK_G1	Leaf_JO_TA	Leaf_JO_TD	Root_JO_TD
Glyma.08G102300	Leaf_JO_TA	Leaf_LA_10D	Leaf_ML_120M	Root_JO_TA	Root_JO_TD
Glyma.08G103700	Leaf_JO_TA	Root_ML_30M
Glyma.08G104900
Glyma.08G112000
Glyma.08G112300	Root_JO_TA	Root_JO_TD
Glyma.08G112600	Root_DK_G16	Root_ML_30M
Glyma.08G114400	Leaf_DK_G8	Leaf_JO_TA	Leaf_LA_10D
Glyma.08G123500	Root_DK_G1	Root_ML_30M
Glyma.08G124200	Leaf_DK_G1	Leaf_DK_G8
Glyma.08G124300	Root_JO_TD
Glyma.08G130400	Leaf_DK_G8	Root_LA_10D	Root_ML_30M
Glyma.08G130800	Root_JO_TD	Root_ML_30M
Glyma.08G130900
Glyma.08G132200	Leaf_DK_G1	Leaf_DK_G8	Leaf_LA_10D	Leaf_ML_120M
Glyma.08G136200	Leaf_DK_G1	Leaf_DK_G4	Root_DK_G13
Glyma.08G137000	Root_JO_TA	Root_JO_TD
Glyma.08G141300	Leaf_DK_G1	Leaf_DK_G8	Leaf_JO_TA	Root_DK_G16
Glyma.08G142500
Glyma.08G144500	Leaf_DK_G8	Root_DK_G1	Root_JO_TD
Glyma.08G147500	Leaf_JO_TA	Leaf_JO_TD	Leaf_ML_120M
Glyma.08G147700
Glyma.08G149800	Root_ML_30M
Glyma.08G153000	Leaf_LA_10D	Leaf_ML_120M	Root_ML_30M
Glyma.08G153600	Leaf_DK_G4	Leaf_ML_120M	Root_DK_G13	Root_JO_TA	Root_JO_TD
Glyma.08G153700	Leaf_ML_120M	Root_DK_G13
Glyma.08G154800	Leaf_DK_G1
Glyma.08G155500	Leaf_DK_G1
Glyma.08G157000
Glyma.08G158100	Leaf_DK_G1	Leaf_DK_G8	Leaf_JO_TA	Root_DK_G2	Root_JO_TA
Glyma.08G158500	Leaf_JO_TA	Root_DK_G13	Root_LA_10D
Glyma.08G172000	Leaf_DK_G8	Leaf_JO_TA
Glyma.08G175700	Leaf_JO_TA	Leaf_ML_120M	Root_DK_G1	Root_ML_30M
Glyma.08G175800	Leaf_DK_G1	Leaf_DK_G8	Root_ML_30M
Glyma.08G176900	Leaf_JO_TA	Leaf_JO_TD	Root_DK_G12
Glyma.08G177000
Glyma.08G179000	Leaf_DK_G1	Leaf_DK_G8
Glyma.08G181000	Leaf_DK_G8	Root_JO_TA	Root_JO_TD
Glyma.08G182100	Leaf_DK_G8	Leaf_JO_TD	Leaf_LA_10D
Glyma.08G182700	Root_DK_G13
Glyma.08G184300	Leaf_JO_TA	Leaf_JO_TD	Root_JO_TD
Glyma.08G185900	Leaf_JO_TA	Root_JO_TA	Root_JO_TD
Glyma.08G187400	Root_DK_G1	Root_DK_G2	Root_DK_G3	Root_DK_G4	Root_DK_G5	Root_JO_TD	Root_ML_30M
Glyma.08G188600	Leaf_ML_60M	Root_DK_G16	Root_JO_TD
Glyma.08G188700	Leaf_JO_TA	Leaf_JO_TD	Root_JO_TD
Glyma.08G190100	Leaf_DK_G8
Glyma.08G193500	Root_DK_G14	Root_JO_TA
Glyma.08G194600	Leaf_ML_120M	Root_JO_TA	Root_JO_TD	Root_ML_30M
Glyma.08G195100	Leaf_JO_TA	Root_DK_G16	Root_DK_G8	Root_JO_TA
Glyma.08G195600
Glyma.08G196500	Leaf_JO_TA	Leaf_JO_TD	Root_ML_30M
Glyma.08G197300	Leaf_DK_G1
Glyma.08G197900
Glyma.08G199500	Leaf_JO_TD	Leaf_ML_120M
Glyma.08G200200	Leaf_LA_10D	Leaf_ML_120M	Root_JO_TA	Root_JO_TD
Glyma.08G200900	Leaf_JO_TA	Leaf_LA_10D	Leaf_ML_120M
Glyma.08G201800	Leaf_LA_10D
Glyma.08G202200	Leaf_LA_10D	Leaf_ML_120M
Glyma.08G202600	Root_ML_30M
Glyma.08G203600	Root_DK_G13
Glyma.08G204700
Glyma.08G205500	Leaf_DK_G8	Leaf_JO_TA	Root_ML_30M
Glyma.08G208000	Leaf_LA_10D	Leaf_ML_120M	Root_DK_G13	Root_JO_TA	Root_JO_TD
Glyma.08G211400	Leaf_DK_G8
Glyma.08G211700	Leaf_DK_G1	Leaf_DK_G8
Glyma.08G212900	Leaf_DK_G1	Leaf_ML_120M	Root_ML_30M
Glyma.08G214500	Leaf_JO_TD	Root_DK_G12	Root_DK_G16	Root_ML_30M
Glyma.08G218500
Glyma.08G218600	Leaf_DK_G4
Glyma.08G220000	Leaf_DK_G8
Glyma.08G220800	Root_JO_TD
Glyma.08G223300	Leaf_JO_TA	Leaf_ML_120M	Root_DK_G13	Root_DK_G17
Glyma.08G224600	Leaf_DK_G1
Glyma.08G227400	Leaf_JO_TA	Leaf_LA_10D	Leaf_ML_120M	Root_JO_TA	Root_JO_TD	Root_LA_10D
Glyma.08G228100	Leaf_DK_G8	Leaf_JO_TA	Root_ML_30M
Glyma.08G228300	Leaf_JO_TA	Root_JO_TD
Glyma.08G230400	Leaf_ML_6H
Glyma.08G230900	Root_ML_30M
Glyma.08G231900
Glyma.08G232000	Leaf_DK_G8	Leaf_JO_TA
Glyma.08G232100	Leaf_DK_G1	Leaf_DK_G8	Leaf_LA_10D	Leaf_ML_120M	Root_DK_G16	Root_JO_TD
Glyma.08G232500	Root_DK_G13
Glyma.08G233500	Root_JO_TD
Glyma.08G236000	Leaf_DK_G1	Leaf_DK_G8	Leaf_JO_TA	Leaf_JO_TD	Leaf_LA_10D	Leaf_ML_120M
Glyma.08G236800	Leaf_DK_G8	Leaf_JO_TA	Leaf_LA_10D	Leaf_ML_120M
Glyma.08G237500	Leaf_JO_TA	Leaf_JO_TD	Leaf_ML_120M
Glyma.08G238100	Root_DK_G16	Root_JO_TA	Root_JO_TD
Glyma.08G239300	Root_DK_G8
Glyma.08G239900	Leaf_DK_G8	Leaf_LA_10D	Leaf_ML_120M	Root_JO_TD
Glyma.08G243600	Leaf_DK_G1	Root_JO_TA	Root_JO_TD	Root_ML_30M
Glyma.08G246300
Glyma.08G246400	Leaf_ML_120M
Glyma.08G246700	Root_ML_30M
Glyma.08G248700	Root_JO_TA	Root_JO_TD
Glyma.08G249100	Leaf_DK_G2
Glyma.08G249200
Glyma.08G251200	Root_JO_TA	Root_JO_TD
Glyma.08G252700	Leaf_LA_10D	Leaf_ML_120M	Root_DK_G13	Root_JO_TD
Glyma.08G254200	Leaf_DK_G8	Leaf_ML_120M	Root_ML_30M
Glyma.08G255000	Leaf_DK_G8	Leaf_JO_TA	Root_DK_G16	Root_JO_TD
Glyma.08G259100	Leaf_DK_G8	Root_ML_30M
Glyma.08G259200	Root_DK_G13	Root_JO_TA	Root_JO_TD
Glyma.08G260200	Root_JO_TD
Glyma.08G260500	Root_DK_G2	Root_DK_G4	Root_DK_G5
Glyma.08G261200	Leaf_JO_TD
Glyma.08G264402
Glyma.08G269600	Leaf_DK_G8
Glyma.08G270300
Glyma.08G271402
Glyma.08G271600	Root_JO_TA	Root_JO_TD	Root_ML_30M	Root_ML_60M
Glyma.08G273400
Glyma.08G279700	Leaf_DK_G2	Leaf_ML_60M	Leaf_ML_6H	Root_DK_G13
Glyma.08G282600	Leaf_DK_G8
Glyma.08G282700
Glyma.08G282800	Leaf_DK_G8	Leaf_JO_TA	Leaf_ML_120M	Root_DK_G13	Root_DK_G16	Root_JO_TA	Root_JO_TD	Root_ML_30M
Glyma.08G285900	Root_JO_TA	Root_JO_TD
Glyma.08G286700	Root_DK_G13	Root_JO_TA	Root_JO_TD	Root_LA_10D	Root_LA_2D
Glyma.08G288000	Root_JO_TD
Glyma.08G289300	Leaf_DK_G1	Leaf_JO_TA
Glyma.08G291000	Root_JO_TD
Glyma.08G292400	Leaf_DK_G8	Root_JO_TA	Root_JO_TD
Glyma.08G292600	Root_ML_30M
Glyma.08G294100
Glyma.08G297000	Leaf_DK_G1	Leaf_DK_G8	Leaf_JO_TD
Glyma.08G297400	Leaf_DK_G8	Leaf_ML_120M	Root_DK_G2	Root_DK_G3	Root_JO_TA	Root_JO_TD	Root_ML_30M
Glyma.08G297500	Leaf_DK_G2	Leaf_DK_G8	Leaf_LA_10D	Root_JO_TD
Glyma.08G297900	Leaf_DK_G1	Leaf_DK_G8	Root_JO_TD
Glyma.08G298400	Leaf_JO_TA	Root_DK_G5	Root_JO_TA	Root_JO_TD
Glyma.08G298500
Glyma.08G299000	Leaf_DK_G4
Glyma.08G299900	Leaf_DK_G1	Leaf_DK_G8	Leaf_JO_TA	Leaf_ML_120M	Root_DK_G2	Root_ML_30M
Glyma.08G301300	Leaf_DK_G8	Leaf_JO_TA	Leaf_LA_10D	Root_ML_30M
Glyma.08G302600	Leaf_DK_G1	Leaf_DK_G8	Leaf_JO_TA	Leaf_JO_TD	Leaf_LA_10D
Glyma.08G303100	Root_LA_10D
Glyma.08G303800	Root_DK_G13	Root_JO_TA	Root_JO_TD
Glyma.08G306100
Glyma.08G306800	Root_JO_TD
Glyma.08G309900
Glyma.08G311300	Leaf_DK_G8
Glyma.08G311400	Leaf_ML_120M
Glyma.08G311600
Glyma.08G312400	Leaf_DK_G1	Leaf_DK_G8	Leaf_ML_120M	Root_DK_G13
Glyma.08G313100	Leaf_DK_G8	Leaf_JO_TA	Leaf_JO_TD	Root_JO_TD
Glyma.08G314900	Root_JO_TA
Glyma.08G315600	Leaf_DK_G8	Leaf_ML_120M	Root_DK_G7	Root_JO_TD
Glyma.08G318400	Leaf_ML_120M
Glyma.08G319200
Glyma.08G320400	Leaf_DK_G8
Glyma.08G321100	Leaf_DK_G1	Leaf_DK_G8	Leaf_JO_TA	Leaf_JO_TD	Leaf_LA_10D	Leaf_ML_120M	Root_JO_TD
Glyma.08G322600
Glyma.08G323200	Leaf_DK_G1	Root_DK_G1	Root_DK_G3
Glyma.08G325000	Leaf_DK_G8	Leaf_JO_TA
Glyma.08G327400	Leaf_DK_G8	Root_ML_30M
Glyma.08G328500
Glyma.08G330100	Root_JO_TA	Root_JO_TD	Root_LA_10D
Glyma.08G330700	Root_DK_G12	Root_JO_TD	Root_ML_30M
Glyma.08G331800	Leaf_DK_G2
Glyma.08G332300	Leaf_DK_G1
Glyma.08G333200	Leaf_DK_G1	Leaf_DK_G8	Leaf_JO_TA	Leaf_ML_120M	Root_JO_TD	Root_ML_30M
Glyma.08G333900	Leaf_DK_G1	Leaf_DK_G8	Leaf_JO_TA	Root_JO_TD	Root_ML_30M
Glyma.08G335300	Leaf_JO_TA	Root_DK_G12
Glyma.08G335500	Leaf_DK_G8	Root_DK_G11
Glyma.08G336300	Leaf_JO_TA	Leaf_LA_10D	Leaf_ML_120M	Root_JO_TA	Root_JO_TD
Glyma.08G339600	Leaf_LA_10D
Glyma.08G342100	Leaf_DK_G18	Leaf_DK_G4
Glyma.08G343100
Glyma.08G346300	Root_DK_G13
Glyma.08G350600	Leaf_DK_G1	Leaf_DK_G8	Root_DK_G16
Glyma.08G350800	Leaf_ML_6H	Root_DK_G16	Root_JO_TA	Root_JO_TD
Glyma.08G350900	Leaf_DK_G1	Root_JO_TD
Glyma.08G353600	Leaf_DK_G1
Glyma.08G353900	Leaf_JO_TA	Leaf_JO_TD	Root_LA_10D	Root_ML_30M
Glyma.08G354000	Leaf_JO_TA	Leaf_JO_TD	Root_ML_30M
Glyma.08G355400
Glyma.08G361100
Glyma.08G361200
Glyma.08G362900
Glyma.08G364000	Leaf_JO_TA	Leaf_JO_TD	Leaf_LA_10D	Root_DK_G16
Glyma.09G005200	Leaf_DK_G2	Leaf_DK_G8
Glyma.09G008800	Leaf_JO_TA	Leaf_LA_10D	Leaf_ML_120M	Root_JO_TD
Glyma.09G009700	Root_DK_G15	Root_DK_G16	Root_JO_TD
Glyma.09G010500	Leaf_JO_TA	Leaf_ML_120M	Root_DK_G13	Root_JO_TA
Glyma.09G010700	Leaf_DK_G8	Leaf_JO_TA	Leaf_LA_10D	Root_JO_TA	Root_JO_TD	Root_ML_30M
Glyma.09G018500	Leaf_ML_120M	Root_JO_TA
Glyma.09G021700	Leaf_DK_G2	Leaf_LA_10D	Leaf_ML_120M	Leaf_ML_60M
Glyma.09G022300	Root_DK_G8	Root_JO_TD
Glyma.09G024000	Leaf_JO_TA	Leaf_JO_TD	Root_ML_30M
Glyma.09G027900	Root_DK_G16	Root_JO_TA
Glyma.09G028000	Leaf_ML_6H	Root_JO_TA	Root_JO_TD
Glyma.09G031100	Leaf_DK_G8	Root_JO_TD
Glyma.09G031700	Root_DK_G2	Root_JO_TD	Root_ML_30M
Glyma.09G035400	Leaf_JO_TA	Root_DK_G16	Root_JO_TD	Root_ML_30M
Glyma.09G036400	Root_JO_TA	Root_JO_TD
Glyma.09G036600	Leaf_DK_G1	Leaf_DK_G8	Leaf_LA_10D	Root_JO_TA	Root_LA_10D
Glyma.09G038700	Leaf_JO_TA
Glyma.09G041900	Root_JO_TD
Glyma.09G042400	Leaf_JO_TA	MoranLauterBL30
Glyma.09G044200
Glyma.09G045000	Leaf_JO_TA	Root_ML_30M
Glyma.09G047200	Leaf_DK_G1	Leaf_DK_G8	Leaf_JO_TA	Leaf_LA_10D	Leaf_ML_120M	Leaf_ML_1H	Root_JO_TA	Root_JO_TD	Root_ML_1H	Root_ML_30M
Glyma.09G049500	Leaf_DK_G8	Leaf_LA_10D
Glyma.09G049700
Glyma.09G051100	Root_JO_TD	Root_ML_30M
Glyma.09G052100	Leaf_JO_TA	Leaf_JO_TD	Leaf_LA_10D	Root_ML_30M
Glyma.09G056300	Root_LA_10D	Root_ML_30M
Glyma.09G056600	Leaf_DK_G4	Leaf_JO_TA	Leaf_ML_6H
Glyma.09G059800	Leaf_JO_TA	Leaf_LA_10D	Leaf_ML_120M
Glyma.09G060400	Leaf_JO_TA	Leaf_ML_120M	Root_JO_TD	Root_ML_30M
Glyma.09G062600	Leaf_DK_G8	Leaf_LA_10D	Leaf_ML_120M	Leaf_ML_6H	Root_JO_TA
Glyma.09G069800	Leaf_JO_TA	Leaf_JO_TD	Root_ML_30M
Glyma.09G070500	Leaf_DK_G8	Leaf_LA_10D	Leaf_ML_120M	Leaf_ML_6H
Glyma.09G071600	Leaf_DK_G4	Leaf_DK_G8	Leaf_JO_TA	Root_ML_30M
Glyma.09G071800	Leaf_DK_G1	Leaf_DK_G8	Leaf_ML_120M	Root_DK_G16
Glyma.09G073700	Leaf_JO_TA
Glyma.09G075500	Leaf_DK_G2
Glyma.09G075551
Glyma.09G083100
Glyma.09G086200	Leaf_DK_G8	Leaf_JO_TA	Leaf_JO_TD	Root_JO_TD
Glyma.09G087700	Leaf_DK_G1	Leaf_DK_G8	Root_JO_TA	Root_JO_TD	Root_ML_30M
Glyma.09G089200	Leaf_DK_G8	Root_JO_TD
Glyma.09G093050
Glyma.09G097700
Glyma.09G098900	Leaf_DK_G1	Leaf_DK_G8	Leaf_LA_10D
Glyma.09G099000	Leaf_ML_120M	Root_DK_G16
Glyma.09G102400	Leaf_LA_10D	Leaf_ML_120M	Root_DK_G1
Glyma.09G103500	Leaf_DK_G8	Root_JO_TD
Glyma.09G104000	Leaf_JO_TA	Leaf_JO_TD	Root_JO_TD
Glyma.09G109600
Glyma.09G111000	Leaf_DK_G1	Leaf_DK_G2	Leaf_ML_120M	Root_LA_10D
Glyma.09G111200	Leaf_DK_G8	Leaf_JO_TA	Leaf_ML_120M	Root_DK_G13
Glyma.09G111400	Root_JO_TD
Glyma.09G115100	Leaf_DK_G1	Leaf_JO_TA	Leaf_ML_6H
Glyma.09G117100	Leaf_DK_G1	Leaf_DK_G8	Leaf_JO_TD	Leaf_LA_10D
Glyma.09G118600	Leaf_DK_G8
Glyma.09G123500	Leaf_DK_G1	Leaf_DK_G2	Leaf_DK_G8	Root_ML_30M
Glyma.09G126850
Glyma.09G127700	Leaf_DK_G1
Glyma.09G130400	Leaf_ML_6H	Root_JO_TD
Glyma.09G130900	Leaf_ML_6H
Glyma.09G131500	Leaf_DK_G1	Leaf_DK_G8	Root_JO_TA	Root_JO_TD	Root_ML_6H
Glyma.09G133875
Glyma.09G134600
Glyma.09G135700	Leaf_LA_10D
Glyma.09G136400	Leaf_JO_TA	Leaf_LA_10D	Leaf_ML_120M	Root_JO_TA	Root_JO_TD
Glyma.09G140300	Root_JO_TA
Glyma.09G140400	Leaf_ML_120M
Glyma.09G143900	Root_JO_TA	Root_JO_TD	Root_ML_30M
Glyma.09G144800	Root_LA_10D	Root_LA_2D
Glyma.09G146500	Leaf_DK_G8	Leaf_JO_TA	Root_DK_G1	Root_DK_G13	Root_ML_30M	Root_ML_60M
Glyma.09G146700	Leaf_DK_G1	Leaf_DK_G2	Root_DK_G13	Root_ML_30M
Glyma.09G147200	Leaf_JO_TA	Root_DK_G2	Root_DK_G5	Root_DK_G7	Root_DK_G8	Root_JO_TA	Root_ML_30M
Glyma.09G153200	Leaf_DK_G1	Leaf_DK_G8
Glyma.09G153900	Leaf_DK_G1	Leaf_DK_G6	Leaf_DK_G8	Root_JO_TA	Root_JO_TD	Root_ML_30M
Glyma.09G154000
Glyma.09G154400
Glyma.09G155700
Glyma.09G156900	Root_ML_30M
Glyma.09G157600	Leaf_DK_G8
Glyma.09G157900	Root_ML_30M
Glyma.09G159000	Leaf_ML_120M	Leaf_ML_6H	Root_JO_TA	Root_JO_TD
Glyma.09G160400	Root_JO_TD
Glyma.09G163900	Leaf_DK_G4	Leaf_DK_G8	Root_DK_G13
Glyma.09G164000	Leaf_DK_G1	Leaf_DK_G8	Root_JO_TD	Root_ML_30M	Root_ML_60M
Glyma.09G168900
Glyma.09G169800	Leaf_DK_G8	Root_JO_TA	Root_JO_TD
Glyma.09G171600	Root_DK_G16
Glyma.09G173500	Leaf_JO_TA	Leaf_JO_TD	Root_JO_TA	Root_JO_TD
Glyma.09G174400	Leaf_DK_G8	Leaf_JO_TA	Leaf_JO_TD	Root_JO_TD
Glyma.09G176132
Glyma.09G179000	Leaf_ML_120M
Glyma.09G179900	Root_DK_G3	Root_ML_30M
Glyma.09G181200	Leaf_JO_TA	Leaf_LA_10D	Leaf_ML_120M	Leaf_ML_60M	Root_JO_TA	Root_JO_TD
Glyma.09G182700	Root_ML_30M
Glyma.09G184700	Leaf_DK_G1
Glyma.09G194200	Root_LA_10D	Root_ML_30M
Glyma.09G198200	Root_DK_G11
Glyma.09G198300	Root_DK_G12	Root_DK_G16	Root_JO_TA	Root_LA_10D
Glyma.09G198900	Root_JO_TA	Root_JO_TD
Glyma.09G199000	Root_JO_TD
Glyma.09G200800	Leaf_JO_TA	Leaf_LA_10D	Leaf_ML_120M	Root_DK_G16	Root_JO_TD
Glyma.09G202700
Glyma.09G203400	Root_JO_TA
Glyma.09G206300	Root_JO_TA
Glyma.09G208000	Root_JO_TD
Glyma.09G208300	Leaf_DK_G8
Glyma.09G209900	Leaf_DK_G8	Leaf_ML_120M	Root_JO_TD
Glyma.09G210900	Leaf_DK_G1	Leaf_DK_G8	Root_JO_TA	Root_JO_TD	Root_ML_30M
Glyma.09G211400	Leaf_DK_G1	Root_DK_G3	Root_JO_TD
Glyma.09G212400
Glyma.09G214400	Leaf_JO_TA	Leaf_JO_TD
Glyma.09G218100	Leaf_DK_G2	Leaf_JO_TA	Leaf_LA_10D	Leaf_ML_120M	Leaf_ML_1H	Leaf_ML_60M	Root_JO_TA
Glyma.09G218600	Leaf_ML_120M	Leaf_ML_6H
Glyma.09G231400	Leaf_DK_G1	Leaf_DK_G8	Leaf_JO_TA	Leaf_JO_TD	Leaf_ML_120M	Root_JO_TA	Root_JO_TD	Root_ML_30M
Glyma.09G231900	Leaf_DK_G4	Leaf_LA_10D	Leaf_ML_120M	Leaf_ML_6H
Glyma.09G237100
Glyma.09G237300	Leaf_DK_G8	Root_DK_G16	Root_LA_10D
Glyma.09G238800
Glyma.09G240300
Glyma.09G243300
Glyma.09G245700
Glyma.09G249100
Glyma.09G249500	Root_JO_TA
Glyma.09G251700	Root_DK_G13
Glyma.09G254302
Glyma.09G258600	Leaf_DK_G8
Glyma.09G264600	Root_JO_TD
Glyma.09G268300	Leaf_DK_G1
Glyma.09G269600	Root_JO_TA	Root_ML_30M
Glyma.09G273500	Root_DK_G12	Root_DK_G13	Root_DK_G3	Root_LA_10D
Glyma.09G274300
Glyma.09G276300
Glyma.09G277000	Leaf_LA_10D
Glyma.09G278100	Leaf_DK_G1	Leaf_DK_G8	Leaf_JO_TA	Leaf_LA_10D	Leaf_ML_1H	Leaf_ML_60M
Glyma.09G285900	Leaf_DK_G8	Root_JO_TA
Glyma.10G001800	Leaf_ML_1H	Leaf_ML_60M
Glyma.10G002200	Leaf_JO_TA	Root_JO_TA	Root_JO_TD
Glyma.10G004700	Leaf_JO_TA	Leaf_LA_10D	Leaf_ML_120M	Root_JO_TA	Root_JO_TD
Glyma.10G004800	Leaf_DK_G8	Leaf_JO_TD	Root_JO_TD	Root_ML_30M
Glyma.10G005700	Leaf_JO_TA	Leaf_JO_TD	Root_JO_TD
Glyma.10G009700
Glyma.10G009900	Root_ML_30M
Glyma.10G010800	Leaf_DK_G2
Glyma.10G011300	Root_ML_30M
Glyma.10G012900	Leaf_DK_G1	Leaf_DK_G8	Root_JO_TD
Glyma.10G013700	Leaf_DK_G1	Leaf_DK_G2	Leaf_DK_G8	Leaf_JO_TD	Leaf_LA_10D	Leaf_ML_120M	Root_JO_TA	Root_JO_TD
Glyma.10G015500
Glyma.10G016400	Leaf_DK_G8	Leaf_JO_TA	Leaf_JO_TD	Root_DK_G16
Glyma.10G017400
Glyma.10G017500	Leaf_ML_120M
Glyma.10G018200	Leaf_DK_G8	Leaf_JO_TA	Root_ML_30M
Glyma.10G019800	Leaf_DK_G1	Leaf_DK_G8
Glyma.10G023500	Leaf_DK_G8	Leaf_JO_TA	Root_ML_30M
Glyma.10G025000
Glyma.10G028800
Glyma.10G028900	Leaf_ML_6H
Glyma.10G029400	Leaf_DK_G8
Glyma.10G031200	Leaf_JO_TA	Leaf_LA_10D	Leaf_ML_120M	Root_DK_G16	Root_JO_TA	Root_JO_TD
Glyma.10G031300	Root_ML_30M
Glyma.10G031800	Leaf_DK_G8	Root_JO_TD	Root_ML_30M
Glyma.10G041400	Root_JO_TA	Root_JO_TD
Glyma.10G042600	Leaf_DK_G1	Leaf_DK_G2
Glyma.10G043700	Leaf_ML_60M
Glyma.10G045500	Leaf_JO_TA	Leaf_LA_10D	Leaf_ML_120M	Root_JO_TA	Root_JO_TD
Glyma.10G045900	Leaf_DK_G8	Leaf_JO_TA	Root_ML_30M
Glyma.10G047500	Root_JO_TD
Glyma.10G047700	Root_JO_TD	Root_ML_30M
Glyma.10G047900
Glyma.10G048700
Glyma.10G049400	Leaf_JO_TA	Leaf_JO_TD	Root_ML_30M
Glyma.10G050600	Leaf_LA_10D	Leaf_ML_120M
Glyma.10G052000	Leaf_DK_G8
Glyma.10G052700
Glyma.10G053900
Glyma.10G055200	Leaf_DK_G8	Leaf_JO_TA	Root_DK_G12	Root_JO_TD
Glyma.10G058100
Glyma.10G060300	Leaf_DK_G8	Root_JO_TA
Glyma.10G060700	Leaf_DK_G2	Root_JO_TA	Root_JO_TD	Root_LA_10D
Glyma.10G060800	Leaf_DK_G2	Leaf_ML_120M
Glyma.10G061000	Leaf_DK_G1	Leaf_DK_G2	Leaf_ML_120M
Glyma.10G061700	Leaf_DK_G8	Root_JO_TA	Root_JO_TD
Glyma.10G061800	Leaf_DK_G1	Leaf_DK_G2	Leaf_ML_120M	Root_DK_G12
Glyma.10G066100	Leaf_DK_G1	Leaf_DK_G8	Leaf_JO_TA	Leaf_JO_TD	Leaf_LA_10D	Leaf_ML_120M	Root_DK_G2	Root_DK_G5
Glyma.10G066200	Leaf_JO_TA	Leaf_JO_TD	Root_JO_TA	Root_JO_TD
Glyma.10G070900
Glyma.10G076400	Leaf_JO_TA	Leaf_JO_TD
Glyma.10G079900	Leaf_DK_G8	Leaf_JO_TA	Leaf_LA_10D	Root_JO_TA	Root_ML_30M
Glyma.10G081400	Leaf_JO_TA
Glyma.10G081500	Root_JO_TD
Glyma.10G082400
Glyma.10G082602
Glyma.10G082900
Glyma.10G084200	Leaf_DK_G8	Leaf_ML_120M	Root_DK_G3
Glyma.10G086800	Leaf_DK_G8
Glyma.10G094000
Glyma.10G095200	Leaf_JO_TA	Leaf_JO_TD	Root_JO_TD
Glyma.10G096200	Leaf_DK_G8
Glyma.10G099400	Root_DK_G13	Root_ML_30M
Glyma.10G104100	Root_JO_TD	Root_ML_30M
Glyma.10G109200
Glyma.10G111700
Glyma.10G113700
Glyma.10G118900	Leaf_DK_G1	Leaf_DK_G8	Leaf_JO_TA	MoranLauterBL30	Root_DK_G4
Glyma.10G120900	Leaf_DK_G1	Leaf_DK_G2	Root_DK_G8	Root_ML_30M
Glyma.10G122200	Leaf_JO_TA	Leaf_JO_TD	Root_JO_TD
Glyma.10G124700
Glyma.10G126700	Root_ML_30M
Glyma.10G129500
Glyma.10G129800	Leaf_DK_G8	Leaf_JO_TA	Leaf_JO_TD
Glyma.10G138700	Leaf_DK_G8	Leaf_LA_10D	Leaf_ML_120M
Glyma.10G139700	Leaf_JO_TA	Root_DK_G12	Root_DK_G13	Root_JO_TD	Root_ML_30M
Glyma.10G139800	Leaf_JO_TA	Leaf_ML_120M	Root_DK_G1	Root_DK_G13	Root_JO_TA	Root_JO_TD	Root_ML_30M
Glyma.10G142200	Root_DK_G2	Root_DK_G3	Root_JO_TD	Root_ML_1H
Glyma.10G142500	Leaf_ML_120M	Root_JO_TA	Root_JO_TD	Root_LA_10D	Root_LA_2D	Root_ML_30M
Glyma.10G143500
Glyma.10G144800	Leaf_DK_G1	Leaf_DK_G8	Leaf_LA_10D
Glyma.10G145200
Glyma.10G145900	Root_DK_G13
Glyma.10G150800	Leaf_JO_TA	Root_ML_30M
Glyma.10G151000	Leaf_ML_120M	Leaf_ML_6H
Glyma.10G151900
Glyma.10G153200	Leaf_ML_120M
Glyma.10G153900	Root_JO_TD
Glyma.10G154100	Leaf_JO_TA	Leaf_LA_10D	Root_JO_TA	Root_JO_TD
Glyma.10G158300	Root_JO_TA
Glyma.10G158400	Root_LA_10D
Glyma.10G160300	Leaf_JO_TA	Leaf_JO_TD	Leaf_LA_10D
Glyma.10G161500	Root_ML_6H
Glyma.10G164100	Leaf_LA_10D	Root_JO_TA	Root_ML_1H
Glyma.10G172900
Glyma.10G174700	Root_JO_TD
Glyma.10G177200	Leaf_DK_G1	Leaf_DK_G8	Root_JO_TA	Root_ML_30M
Glyma.10G179200	Leaf_DK_G2	Leaf_JO_TA	Leaf_ML_120M	Leaf_ML_6H	Root_JO_TA	Root_JO_TD	Root_ML_30M
Glyma.10G179400	Leaf_ML_120M	Leaf_ML_1H	MoranLauterBL30	Root_DK_G16
Glyma.10G180000
Glyma.10G180100	Leaf_DK_G8	Leaf_ML_120M	Root_JO_TA
Glyma.10G180200
Glyma.10G182600	Root_ML_30M
Glyma.10G183800	Leaf_JO_TA	Leaf_ML_120M	Root_JO_TD
Glyma.10G183900	Leaf_DK_G8	Root_JO_TA
Glyma.10G184300
Glyma.10G185200	Root_ML_30M	Root_ML_60M
Glyma.10G186700	Leaf_LA_10D
Glyma.10G192300
Glyma.10G192900	Leaf_ML_6H	Root_DK_G11	Root_DK_G16	Root_DK_G18	Root_DK_G2	Root_DK_G3	Root_DK_G4	Root_DK_G7	Root_DK_G8	Root_JO_TA	Root_JO_TD
Glyma.10G193100
Glyma.10G193200	Leaf_JO_TA	Leaf_JO_TD	Root_JO_TD
Glyma.10G193500	Leaf_DK_G8	Leaf_JO_TA	Leaf_LA_10D	Root_JO_TA	Root_JO_TD	Root_ML_30M
Glyma.10G198200	Root_DK_G13	Root_JO_TA	Root_JO_TD
Glyma.10G198500	Leaf_JO_TA	Leaf_LA_10D	Leaf_ML_120M	Root_DK_G16	Root_JO_TA	Root_JO_TD	Root_LA_10D
Glyma.10G202000
Glyma.10G203000	Leaf_LA_10D	Leaf_ML_120M	Root_ML_30M
Glyma.10G203700	Root_JO_TA	Root_JO_TD	Root_LA_10D	Root_LA_2D
Glyma.10G203900	Root_ML_30M
Glyma.10G204400	Leaf_ML_120M
Glyma.10G205000	Leaf_DK_G8	Leaf_LA_10D
Glyma.10G206600	Leaf_DK_G1	Root_DK_G8
Glyma.10G208300
Glyma.10G208800	Leaf_DK_G1	Root_ML_30M
Glyma.10G211300	Root_JO_TD
Glyma.10G212200
Glyma.10G212300	Leaf_JO_TA	Leaf_LA_10D
Glyma.10G212500	Leaf_DK_G1	Leaf_ML_120M	Root_JO_TA	Root_JO_TD
Glyma.10G213300
Glyma.10G213600	Leaf_JO_TA	Root_DK_G10	Root_JO_TD
Glyma.10G218800	Root_JO_TD
Glyma.10G219600	Leaf_DK_G8	Leaf_JO_TA	Root_ML_30M
Glyma.10G221000	Leaf_DK_G2	Root_JO_TA	Root_JO_TD	Root_ML_30M
Glyma.10G222300
Glyma.10G222400	Root_JO_TD
Glyma.10G223450
Glyma.10G224200	Leaf_DK_G8	Leaf_JO_TA	Leaf_JO_TD	Root_ML_30M
Glyma.10G224300	Leaf_JO_TA	Root_JO_TA	Root_JO_TD
Glyma.10G225102
Glyma.10G225900	Root_JO_TA
Glyma.10G230600	Root_JO_TD
Glyma.10G233900	Leaf_JO_TA
Glyma.10G234200
Glyma.10G236200
Glyma.10G242000
Glyma.10G243100
Glyma.10G243400	Root_ML_30M
Glyma.10G244100	Root_JO_TD
Glyma.10G247200	Leaf_DK_G1	Leaf_DK_G8	Leaf_JO_TD
Glyma.10G249500	Root_LA_10D
Glyma.10G251500	Leaf_DK_G8	Root_JO_TA	Root_JO_TD
Glyma.10G251900
Glyma.10G252400	Leaf_DK_G1	Leaf_JO_TD	Leaf_ML_60M
Glyma.10G252800	Leaf_JO_TA	Root_ML_30M
Glyma.10G253200
Glyma.10G253900	Leaf_JO_TA
Glyma.10G254300	Leaf_DK_G1	Leaf_DK_G2	Leaf_LA_10D
Glyma.10G258800	Root_JO_TA	Root_JO_TD
Glyma.10G261400	Leaf_DK_G8	Leaf_JO_TA	Leaf_LA_10D	Root_DK_G16
Glyma.10G261600	Root_JO_TD
Glyma.10G262400	Leaf_DK_G1	Root_DK_G13
Glyma.10G263200
Glyma.10G268900	Leaf_JO_TA	Leaf_ML_120M	Root_DK_G5
Glyma.10G270200	Leaf_LA_10D
Glyma.10G271900	Leaf_LA_10D	Leaf_ML_120M	Root_JO_TA	Root_JO_TD
Glyma.10G274400	Leaf_ML_6H
Glyma.10G275100	Root_ML_30M
Glyma.10G277400	Leaf_DK_G2	Leaf_JO_TA	Leaf_ML_120M	Root_ML_30M
Glyma.10G284400	Leaf_LA_10D	Root_LA_10D
Glyma.10G287800	Leaf_JO_TD
Glyma.10G290500	Root_DK_G12
Glyma.10G293500	Leaf_DK_G1	Leaf_DK_G8	Root_DK_G10	Root_JO_TA	Root_JO_TD
Glyma.10G295300	Root_JO_TA	Root_JO_TD
Glyma.10G296600	Root_JO_TD	Root_LA_10D
Glyma.10G298200
Glyma.10G298700	Root_DK_G13	Root_DK_G6
Glyma.11G000500	Leaf_DK_G8	Leaf_JO_TA	Root_DK_G16	Root_DK_G17	Root_DK_G18	Root_DK_G3
Glyma.11G001432
Glyma.11G002200
Glyma.11G002400	Leaf_JO_TA	Leaf_JO_TD
Glyma.11G003200	Leaf_JO_TD	Leaf_ML_120M
Glyma.11G003600	Leaf_DK_G8	Leaf_JO_TA	Leaf_JO_TD	Root_ML_30M
Glyma.11G003700	Leaf_DK_G8	Leaf_JO_TA	Leaf_JO_TD	Root_ML_30M
Glyma.11G007400	Leaf_DK_G8	Leaf_JO_TA	Leaf_JO_TD	Root_DK_G16
Glyma.11G012400	Leaf_JO_TA	Leaf_LA_10D	Leaf_ML_120M	Root_DK_G16	Root_JO_TA	Root_JO_TD	Root_ML_30M
Glyma.11G013200	Root_JO_TD
Glyma.11G014400	Leaf_JO_TA	Root_LA_10D
Glyma.11G014700	Leaf_LA_10D	Leaf_ML_120M
Glyma.11G016500	Leaf_LA_10D	Root_DK_G12
Glyma.11G019200
Glyma.11G020700	Leaf_DK_G4	Root_LA_10D
Glyma.11G026700
Glyma.11G027000	Root_DK_G16	Root_JO_TD
Glyma.11G028100	Leaf_ML_120M	Root_JO_TD	Root_LA_10D
Glyma.11G028600	Leaf_DK_G1	Leaf_DK_G8	Leaf_ML_120M
Glyma.11G029600	Root_ML_30M
Glyma.11G030000	Leaf_DK_G1	Root_JO_TA	Root_JO_TD	Root_ML_30M
Glyma.11G031500	Leaf_DK_G8	Leaf_JO_TA	Leaf_ML_120M	Leaf_ML_1H	Root_LA_10D	Root_LA_2D
Glyma.11G031800	Leaf_DK_G8	Root_DK_G8
Glyma.11G032900	Root_ML_30M
Glyma.11G034000	Leaf_DK_G8	Leaf_LA_10D	Root_DK_G3	Root_JO_TD
Glyma.11G036100	Root_JO_TA	Root_JO_TD
Glyma.11G037000
Glyma.11G037100	Leaf_DK_G1	Leaf_LA_10D	Leaf_ML_120M
Glyma.11G037200
Glyma.11G038600	Leaf_DK_G4	Leaf_DK_G8	Root_DK_G10	Root_JO_TA
Glyma.11G039200	Leaf_DK_G8	Leaf_JO_TA	Root_ML_30M
Glyma.11G040400	Root_JO_TA	Root_LA_10D
Glyma.11G042000	Root_DK_G16
Glyma.11G042500	Leaf_LA_10D
Glyma.11G048100	Leaf_DK_G8	Leaf_JO_TA	Leaf_JO_TD
Glyma.11G048300	Root_DK_G10	Root_DK_G13	Root_DK_G7	Root_JO_TA	Root_ML_30M
Glyma.11G051000	Leaf_DK_G1	Leaf_DK_G8
Glyma.11G052200	Leaf_JO_TA	Leaf_LA_10D	Leaf_ML_120M	Root_JO_TA	Root_JO_TD
Glyma.11G052500
Glyma.11G053400	Leaf_ML_6H	Root_DK_G16	Root_JO_TA	Root_JO_TD
Glyma.11G055400	Leaf_DK_G1	Root_DK_G4
Glyma.11G059900	Leaf_JO_TA	Root_JO_TA	Root_JO_TD
Glyma.11G062300	Root_DK_G12	Root_ML_30M
Glyma.11G064000
Glyma.11G065000	Leaf_DK_G1	Leaf_DK_G8	Leaf_LA_10D
Glyma.11G066800	Leaf_ML_120M
Glyma.11G067500	Leaf_JO_TA	Leaf_LA_10D	Leaf_ML_120M
Glyma.11G069300	Leaf_DK_G1	Leaf_DK_G8	Leaf_LA_10D	Root_DK_G14	Root_ML_30M
Glyma.11G070500	Root_JO_TA	Root_JO_TD
Glyma.11G070600	Root_JO_TA	Root_ML_30M	Root_ML_60M
Glyma.11G073000
Glyma.11G074800	Root_DK_G16	Root_DK_G18	Root_DK_G8
Glyma.11G077800	Root_JO_TA
Glyma.11G080600	Leaf_DK_G1	Leaf_DK_G8	Leaf_JO_TD	Root_ML_30M
Glyma.11G080800	Root_ML_30M
Glyma.11G082300	Leaf_DK_G1	Leaf_DK_G8	Leaf_JO_TA	Leaf_JO_TD	Leaf_LA_10D	Root_JO_TA	Root_ML_1H
Glyma.11G083600	Leaf_JO_TA	Leaf_LA_10D	Leaf_ML_120M	Root_JO_TA	Root_JO_TD
Glyma.11G085400	Leaf_DK_G8	Leaf_JO_TA	Root_JO_TA	Root_JO_TD	Root_ML_30M
Glyma.11G088600	Leaf_JO_TD	Leaf_LA_10D	Leaf_ML_120M	Root_LA_10D
Glyma.11G090400	Leaf_JO_TA	Root_ML_30M
Glyma.11G090800	Leaf_DK_G8	Leaf_JO_TA	Leaf_LA_10D	Root_JO_TA	Root_ML_30M
Glyma.11G091500	Leaf_JO_TA	Leaf_JO_TD	Leaf_LA_10D	Leaf_ML_120M
Glyma.11G095000
Glyma.11G095100
Glyma.11G096200	Leaf_DK_G1	Root_ML_30M
Glyma.11G096300	Leaf_DK_G1	Leaf_DK_G2	Leaf_DK_G8
Glyma.11G096400	Leaf_ML_120M
Glyma.11G096500	Leaf_DK_G1	Leaf_DK_G8	Leaf_JO_TA	Leaf_JO_TD	Root_DK_G3	Root_ML_30M
Glyma.11G096700	Leaf_DK_G1	Leaf_DK_G8	Leaf_JO_TA	Leaf_ML_120M	Root_DK_G2	Root_DK_G7	Root_JO_TA
Glyma.11G097000	Root_JO_TA
Glyma.11G097300	Root_DK_G5	Root_JO_TA
Glyma.11G097500	Root_ML_30M
Glyma.11G101500	Leaf_DK_G8	Leaf_JO_TA	Leaf_JO_TD	Root_JO_TD
Glyma.11G105100	Leaf_JO_TA	Leaf_ML_120M
Glyma.11G105400	Root_DK_G12	Root_JO_TD
Glyma.11G106900	Root_JO_TA
Glyma.11G109400	Leaf_JO_TA	Leaf_JO_TD
Glyma.11G110100	Leaf_ML_120M
Glyma.11G114300	Leaf_JO_TA	Leaf_JO_TD
Glyma.11G117900
Glyma.11G118200	Root_JO_TA	Root_JO_TD	Root_ML_30M
Glyma.11G119000	Leaf_ML_1H	Root_JO_TA	Root_JO_TD
Glyma.11G120900	Leaf_DK_G8	Root_ML_30M
Glyma.11G121800	Leaf_JO_TD	Root_DK_G16	Root_DK_G8	Root_JO_TD	Root_ML_30M
Glyma.11G122700
Glyma.11G123900	Leaf_DK_G8
Glyma.11G124500
Glyma.11G125100	Leaf_JO_TA	Leaf_JO_TD	Root_JO_TD
Glyma.11G126500
Glyma.11G128900	Leaf_DK_G1	Leaf_ML_120M
Glyma.11G133700	Root_JO_TA	Root_JO_TD	Root_ML_30M
Glyma.11G135400	Leaf_ML_120M	Root_DK_G5
Glyma.11G138900
Glyma.11G139200
Glyma.11G139300	Leaf_DK_G8	Root_LA_10D	Root_LA_2D	Root_ML_30M
Glyma.11G139700	Leaf_JO_TA	Root_ML_30M
Glyma.11G143400	Leaf_DK_G8	Leaf_JO_TA	Leaf_JO_TD	Root_ML_30M
Glyma.11G144500	Root_JO_TD
Glyma.11G144600	Leaf_ML_120M	MoranLauterBL30	Root_LA_2D	Root_ML_30M
Glyma.11G144800	Leaf_DK_G1	Leaf_DK_G2	Leaf_DK_G8	Leaf_JO_TA
Glyma.11G146200	Leaf_DK_G1	Leaf_DK_G8
Glyma.11G146300	Leaf_JO_TA	Leaf_JO_TD	Root_ML_30M
Glyma.11G146481
Glyma.11G146500	Leaf_LA_10D	Root_DK_G13	Root_JO_TD
Glyma.11G148989
Glyma.11G152200
Glyma.11G152600	Leaf_JO_TA	Leaf_JO_TD	Root_DK_G16	Root_JO_TA	Root_JO_TD	Root_ML_30M
Glyma.11G153796
Glyma.11G154214
Glyma.11G154900	Leaf_DK_G1	Leaf_DK_G8	Leaf_JO_TD	Root_ML_30M
Glyma.11G155000	Root_ML_30M
Glyma.11G155050
Glyma.11G156722
Glyma.11G157700	Leaf_JO_TA	Leaf_JO_TD	Root_DK_G16	Root_JO_TA	Root_JO_TD	Root_LA_2D
Glyma.11G161600
Glyma.11G163201
Glyma.11G163300	Root_JO_TD	Root_ML_30M
Glyma.11G164700	Leaf_JO_TA	Leaf_JO_TD	Root_DK_G13	Root_JO_TA	Root_JO_TD
Glyma.11G165600	Leaf_DK_G8
Glyma.11G170300	Leaf_DK_G8	Leaf_JO_TA	Leaf_LA_10D	Leaf_ML_6H	Root_JO_TD	Root_ML_30M
Glyma.11G170937
Glyma.11G171355
Glyma.11G171400	Leaf_DK_G8	Leaf_JO_TA	Leaf_JO_TD	Leaf_LA_10D	Leaf_ML_6H	Root_JO_TD	Root_ML_30M
Glyma.11G177800	Leaf_JO_TA	Leaf_LA_10D	Leaf_ML_120M	Root_JO_TA	Root_JO_TD	Root_LA_10D	Root_ML_30M
Glyma.11G177900	Leaf_JO_TA	Leaf_LA_10D	Leaf_ML_120M
Glyma.11G178200	Leaf_JO_TA	Leaf_LA_10D	Leaf_ML_120M	Root_JO_TA	Root_JO_TD	Root_ML_30M
Glyma.11G178501
Glyma.11G179300	Root_DK_G12	Root_DK_G16	Root_DK_G18	Root_DK_G3	Root_DK_G4	Root_ML_30M
Glyma.11G181900
Glyma.11G182000
Glyma.11G185500	Leaf_DK_G8	Leaf_JO_TA	Leaf_JO_TD	Leaf_LA_10D
Glyma.11G188300	Leaf_ML_120M	Root_JO_TA	Root_JO_TD	Root_ML_30M
Glyma.11G189400	Root_DK_G10	Root_DK_G7
Glyma.11G191200	Leaf_JO_TD	Root_JO_TD
Glyma.11G193150
Glyma.11G194500	Leaf_DK_G8	Root_JO_TD
Glyma.11G195800
Glyma.11G200300	Leaf_DK_G2
Glyma.11G206700
Glyma.11G206900	Leaf_DK_G1	Leaf_JO_TA	Leaf_LA_10D
Glyma.11G207000	Leaf_ML_6H	Root_JO_TD
Glyma.11G208700	Leaf_DK_G8	Leaf_ML_1H	Root_DK_G18
Glyma.11G213000	Leaf_JO_TA	Leaf_ML_120M	Root_DK_G13	Root_JO_TD
Glyma.11G213200
Glyma.11G215500	Root_JO_TA	Root_JO_TD	Root_ML_30M
Glyma.11G216900	Root_ML_30M
Glyma.11G220900	Leaf_DK_G1	Leaf_DK_G4	Root_DK_G13	Root_ML_60M
Glyma.11G221000	Leaf_DK_G1	Leaf_DK_G8	Leaf_JO_TA	Leaf_LA_10D	Root_JO_TA	Root_JO_TD	Root_ML_30M
Glyma.11G222300	Leaf_JO_TA	Leaf_ML_120M	Leaf_ML_60M	Root_JO_TD	Root_LA_10D	Root_LA_2D
Glyma.11G228000	Leaf_DK_G8	Root_DK_G13	Root_ML_30M
Glyma.11G229100
Glyma.11G233400	Leaf_JO_TA	Root_DK_G13	Root_DK_G16	Root_JO_TD	Root_ML_30M
Glyma.11G234600	Leaf_JO_TD	Root_DK_G12	Root_DK_G8	Root_ML_30M
Glyma.11G236100	Root_DK_G16	Root_JO_TD	Root_ML_30M
Glyma.11G236300	Leaf_DK_G1	Leaf_DK_G8	Leaf_LA_10D	Root_DK_G16
Glyma.11G237200	Leaf_JO_TA	Leaf_JO_TD	Root_LA_10D
Glyma.11G238400	Leaf_ML_120M	Root_JO_TA	Root_JO_TD	Root_LA_10D	Root_ML_30M
Glyma.11G239400	Leaf_ML_120M	Root_ML_30M
Glyma.11G239700	Leaf_LA_10D	Leaf_ML_120M	Root_ML_30M
Glyma.11G242200	Leaf_DK_G8	Leaf_LA_10D	Root_DK_G3	Root_JO_TD
Glyma.11G243200	Leaf_ML_120M	Root_DK_G13
Glyma.11G243900	Root_JO_TD	Root_ML_30M
Glyma.11G244700	Leaf_DK_G8	Leaf_JO_TA	Leaf_JO_TD	Leaf_LA_10D
Glyma.11G248100	Root_ML_30M
Glyma.11G250500
Glyma.11G252100	Leaf_DK_G8
Glyma.11G252200	Leaf_DK_G8
Glyma.11G254900	Leaf_LA_10D	Leaf_ML_120M
Glyma.12G001500	Leaf_JO_TA	Root_DK_G1
Glyma.12G001800	Leaf_DK_G8
Glyma.12G003500	Leaf_DK_G8
Glyma.12G004600	Root_JO_TA	Root_JO_TD
Glyma.12G005200	Leaf_DK_G8	Leaf_JO_TA	Leaf_JO_TD	Leaf_ML_120M	Root_DK_G13	Root_DK_G17	Root_DK_G7	Root_JO_TA	Root_JO_TD	Root_LA_10D	Root_ML_30M
Glyma.12G009200	Leaf_ML_120M
Glyma.12G012400	Leaf_JO_TA	Leaf_ML_120M	Root_JO_TD
Glyma.12G013200	Leaf_JO_TA	Root_DK_G10	Root_ML_30M
Glyma.12G014300	Leaf_DK_G1	Leaf_DK_G8
Glyma.12G014500
Glyma.12G019900
Glyma.12G020800
Glyma.12G020900
Glyma.12G021300
Glyma.12G024900
Glyma.12G025400	Leaf_DK_G1
Glyma.12G026700	Leaf_DK_G8	Leaf_JO_TA	Root_JO_TD	Root_ML_30M
Glyma.12G027400	Leaf_DK_G8	Leaf_JO_TA	Leaf_JO_TD
Glyma.12G029100	Leaf_DK_G1	Leaf_DK_G8	Leaf_JO_TA	Leaf_JO_TD	Leaf_LA_10D	Root_LA_10D	Root_LA_2D
Glyma.12G032200	Leaf_LA_10D
Glyma.12G032800	Leaf_DK_G1	Leaf_DK_G8	Leaf_JO_TA	Leaf_JO_TD	Leaf_LA_10D	Leaf_ML_120M	Root_ML_30M
Glyma.12G032900	Leaf_DK_G2	Leaf_DK_G4
Glyma.12G033100	Leaf_JO_TA	Leaf_LA_10D	Leaf_ML_120M	Root_LA_10D
Glyma.12G033600
Glyma.12G036800
Glyma.12G038800	Leaf_DK_G1	Leaf_DK_G8
Glyma.12G039900	Leaf_DK_G8	Leaf_JO_TA	Root_ML_30M
Glyma.12G040200	Leaf_JO_TA	Leaf_JO_TD
Glyma.12G042400	Leaf_DK_G8	Leaf_LA_10D	Leaf_ML_120M	Root_JO_TA	Root_JO_TD
Glyma.12G042600	Leaf_DK_G8	Leaf_JO_TA	Leaf_JO_TD	Root_DK_G10	Root_JO_TD
Glyma.12G042800	Root_DK_G2	Root_JO_TD	Root_ML_30M
Glyma.12G047200	Leaf_JO_TA
Glyma.12G047600	Leaf_DK_G1	Leaf_DK_G2	Leaf_DK_G8	Root_JO_TA
Glyma.12G057100	Leaf_JO_TA
Glyma.12G058400	Root_JO_TD	Root_ML_30M
Glyma.12G059100	Leaf_ML_120M	Root_JO_TA	Root_JO_TD
Glyma.12G062700	Leaf_DK_G1	Leaf_DK_G8	Leaf_JO_TA	Leaf_LA_10D	Leaf_ML_120M	Root_JO_TA	Root_JO_TD	Root_ML_30M
Glyma.12G063200	Root_ML_30M
Glyma.12G066000	Leaf_DK_G1	Leaf_DK_G8	Leaf_ML_120M
Glyma.12G069301
Glyma.12G072100	Leaf_ML_120M	Root_ML_30M
Glyma.12G074500	Leaf_JO_TA	Leaf_LA_10D	Leaf_ML_120M	Root_DK_G16	Root_JO_TA	Root_JO_TD	Root_ML_30M
Glyma.12G075100	Leaf_DK_G2	Leaf_DK_G4	Leaf_LA_10D	Leaf_ML_120M
Glyma.12G075500	Leaf_JO_TA	Leaf_JO_TD
Glyma.12G082100	Leaf_DK_G8
Glyma.12G092200	Root_DK_G3	Root_JO_TD
Glyma.12G092800	Leaf_ML_1H
Glyma.12G092900	Root_DK_G11	Root_JO_TD	Root_LA_2D
Glyma.12G095800
Glyma.12G096100
Glyma.12G096300	Leaf_DK_G1	Root_DK_G13	Root_ML_30M
Glyma.12G097700	Leaf_DK_G1	Root_DK_G16	Root_JO_TA	Root_JO_TD	Root_ML_30M
Glyma.12G099000	Leaf_JO_TA	Root_LA_10D
Glyma.12G104100	Leaf_DK_G1	Leaf_JO_TA	Root_ML_30M
Glyma.12G105900	Leaf_JO_TA	Root_JO_TD
Glyma.12G109600	Leaf_DK_G8	Leaf_JO_TA	Leaf_ML_6H	Root_JO_TA	Root_JO_TD
Glyma.12G109800	Leaf_JO_TA	Leaf_JO_TD
Glyma.12G114900	Leaf_LA_10D	Leaf_ML_120M	Leaf_ML_6H
Glyma.12G115400	Leaf_DK_G8
Glyma.12G116400	Leaf_JO_TA	Leaf_LA_10D	Leaf_ML_120M	Root_JO_TD
Glyma.12G116700	Leaf_JO_TA	Leaf_LA_10D	Leaf_ML_120M	Root_JO_TA	Root_JO_TD
Glyma.12G117000	MoranLauterBL30	Root_JO_TD
Glyma.12G119800	Leaf_DK_G8	Leaf_JO_TA	Leaf_JO_TD	Root_JO_TD
Glyma.12G130000	Leaf_DK_G1	Leaf_DK_G8	Leaf_JO_TA	Leaf_JO_TD	Leaf_LA_10D	Root_DK_G16	Root_LA_10D	Root_LA_2D
Glyma.12G132400	Root_ML_30M
Glyma.12G132800	Leaf_DK_G1	Leaf_LA_10D	Leaf_ML_120M	Leaf_ML_60M	Leaf_ML_6H
Glyma.12G134300	Root_DK_G13	Root_ML_30M
Glyma.12G140100	Leaf_DK_G4	Root_ML_30M
Glyma.12G143000	Leaf_DK_G2	Root_JO_TD
Glyma.12G146100
Glyma.12G147700
Glyma.12G154300	Leaf_DK_G1	Leaf_DK_G8	Leaf_LA_10D	Leaf_ML_120M	Leaf_ML_60M	Root_JO_TA	Root_JO_TD
Glyma.12G169200	Leaf_JO_TA
Glyma.12G170000
Glyma.12G170500	Leaf_JO_TD
Glyma.12G171700	Leaf_DK_G1
Glyma.12G172500	Leaf_DK_G4	Leaf_LA_10D	Root_DK_G3	Root_ML_30M
Glyma.12G178700	Root_ML_30M	Root_ML_60M
Glyma.12G179600
Glyma.12G181400	Leaf_JO_TA	Leaf_JO_TD	Leaf_LA_10D
Glyma.12G181800	Leaf_JO_TA	Root_DK_G13
Glyma.12G185200	Leaf_DK_G4	Leaf_ML_120M
Glyma.12G185600	Leaf_DK_G1	Leaf_DK_G8	Leaf_JO_TA
Glyma.12G187100
Glyma.12G188800	Leaf_ML_120M	Root_JO_TD
Glyma.12G190800
Glyma.12G191000	Leaf_JO_TA	Leaf_LA_10D	Leaf_ML_120M	Root_JO_TA	Root_JO_TD
Glyma.12G192000	Root_JO_TD
Glyma.12G192600
Glyma.12G192900	Leaf_DK_G8	Leaf_ML_120M	Root_DK_G16	Root_LA_10D	Root_LA_2D
Glyma.12G193000	Leaf_DK_G8	Root_JO_TD
Glyma.12G193600	Root_ML_30M
Glyma.12G194000
Glyma.12G194400	Leaf_JO_TA
Glyma.12G195700
Glyma.12G197600	Leaf_ML_120M	Leaf_ML_6H	Root_JO_TA	Root_JO_TD
Glyma.12G198000
Glyma.12G198500	Root_JO_TA	Root_JO_TD
Glyma.12G198600	Leaf_DK_G8
[truncated: 1,360 more rows]
